# Supplementary material for: A landscape of X-inactivation during human T cell development
Source: Nat Commun. 2024 Dec 4;15:10527. doi: 10.1038/s41467-024-54110-7 (PMC11618795; doi:10.1038/s41467-024-54110-7)
Supplement: Supplementary file 3 — Supplementary Data 1 [file 41467_2024_54110_MOESM3_ESM.xlsx]

## Sheet: Data S1
Supplementary Data 1: Thymocyte expression (transcript per million (TPM)) matrix. Related to Fig. 1b, 1c, 6b, 8a, 8b, 8c. Supplementary Fig. 2c, 7a and 8c.
gene	F1_CD4SP_RNA_S9	F1_CD8SP_RNA_S10	F1_DN_RNA_S6	F1_DPearly_RNA_S7	F1_DPlate_RNA_S8	F1_ETP_RNA_S5	F2_CD4SP_RNA_S5	F2_CD8SP_RNA_S6	F2_DN_RNA_S2	F2_DPearly_RNA_S3	F2_DPlate_RNA_S4	F2_ETP_RNA_S1	F3_CD4SP_RNA_S11	F3_CD8SP_RNA_S12	F3_DN_RNA_S8	F3_DPearly_RNA_S9	F3_DPlate_RNA_S10	F3_ETP_RNA_S7	F4_CD4SP_RNA_S23	F4_CD8SP_RNA_S24	F4_DN_RNA_S20	F4_DPearly_RNA_S21	F4_DPlate_RNA_S22	F4_ETP_RNA_S19	M1_CD4SP_RNA_S3	M1_CD8SP_RNA_S4	M1_DPearly_RNA_S1	M1_DPlate_RNA_S2	M3_CD4SP_RNA_S11	M3_CD8SP_RNA_S12	M3_DN_RNA_S8	M3_DPearly_RNA_S9	M3_DPlate_RNA_S10	M3_ETP_RNA_S7	M4_CD4SP_RNA_S17	M4_CD8SP_RNA_S18	M4_DN_RNA_S14	M4_DPearly_RNA_S15	M4_DPlate_RNA_S16	M4_ETP_RNA_S13	T1_CD4SP_RNA_S5	T1_CD8SP_RNA_S6	T1_DN_RNA_S2	T1_DPearly_RNA_S3	T1_DPlate_RNA_S4	T1_ETP_RNA_S1
A1BG	16.9740655643549	24.6558479471058	29.2694259369861	18.7326124613099	56.2144952671777	22.6938704898006	14.9209496629458	25.0673952699732	23.8763629891114	15.6960978922208	22.4716514224229	25.5807084908543	21.1788337578369	30.3952476877572	28.3150047210424	32.461680021573	26.622756464985	23.6222180788757	8.03313742064796	21.8475456470079	19.7866771324925	12.1255863108626	15.0098539796688	22.2871694738659	11.2618256565463	25.5350588072541	22.5357850576188	26.0349137887814	13.039360461284	28.0843577523618	19.459264080207	12.80065635708	19.7869440914886	20.5306508889405	7.85148359702329	29.7408912350422	22.0016371134379	11.5553261558012	18.6697156741312	20.4857784569422	10.8537438608598	37.6340982856114	14.3277824093529	21.9608994934842	18.0594548171648	22.1230345185938
A1BG-AS1	7.29245411205113	13.3244998282761	5.349516882753	5.46127409582524	11.2662928977355	4.74791838904254	6.73038031919529	11.5799996658587	5.11469203871187	4.72838428916504	7.9722861905351	5.07394797418342	8.25667738823876	13.7281895822683	5.15400569645641	6.68365327375132	9.01258238114228	4.53554232163744	6.43454512344468	10.0296488719705	5.73133950161075	3.37507101154239	7.22380236401154	6.31975704349588	8.40972921091949	14.7037861725164	6.58615093212591	10.5859467566452	7.99003545805482	12.1591822904854	4.44497520699015	4.29267994016043	8.77591217577001	4.2807796239099	5.8508273000699	11.6785610797863	5.30489296966076	3.13345476064752	6.35135789297481	4.51030951100616	6.16461683700703	13.5553151629474	4.28334257505433	4.57894272734076	6.14018647495737	3.07380272148886
A1CF	0	0	0.018632973794179	0.0334995049597844	0.0331514700461566	0.0278349336675509	0.0205159264121439	0.0085924300372495	0	0.0273229320740066	0.0243429535364386	0	0.0241541071842232	0.011027282501687	0.00861052723219432	0.0242292142969693	0.0331568506389997	0.0183956715910514	0.0145840765875038	0.0348454959172462	0.0447287595392809	0.0141306627951995	0.0145117274568545	0	0.0336546398893373	0.0396547254616646	0.0347386872864865	0.0101834770956331	0.0169159579684721	0	0.00740406678902022	0	0.0384836482066221	0	0.0399929875402823	0.0149173414940315	0.00671688483160112	0.0219274566966292	0.0127444910996859	0.020221098156747	0.023186535708583	0.0391537115321246	0.0232312202384569	0.0254935439213996	0.0770471178382594	0.0271513820104193
A2M	0.260339488495448	0.0501038377764822	0.037379882974139	0.0244924989292153	0.0544322996347013	0.164979202358893	0.179238886344298	0.0505161158799363	0.0311520714373361	0.0660080418278423	0.147141717215292	0.0868513920077783	0.180294453515692	0.0793987105618391	0.0134440133025011	0.20593632218225	0.11110106849883	0.35664505029577	0.0815997231688436	0.0852811375545347	0.00958636790107791	0.00899654078808231	0.0754511157884729	0.0613461417678391	0.112328286503149	0.140694239891698	0.011890078739506	0.103130014852572	0.0718586251088138	0.0536710299169689	0.0301375285138321	0.0127111011501863	0	0.0254017027235191	0.254577156249083	0.120347880458568	0.0104094091140979	0.0110897415455321	0.0719973443034119	0.253740753471117	1.02615613191259	0.0989625806514899	0.0424830946675391	0.0881652482663662	0.21860628600937	0.178816693269196
A2M-AS1	0.724939420252527	0.359644475636807	0.745504924003166	0.125838112616872	0.0435354861897336	3.93022475545894	0.194961799368396	0.0647566843588076	0.0841856778449279	0.103946215955052	0.0612901083805169	0.276229011605391	0.711414226162441	0.163408105465329	0.0343994475808073	0.0307270095966158	0.163144961950648	0.425343022642458	0.814460486848811	0.193314573567265	0.35511011856619	0.128667440282027	0.317607864944608	0.88694417018298	0.418483237831169	0.546835794152348	0.27717877999778	0.256739234344459	0.191721462197131	0.258476230387438	0.300064428344789	0	0.109704559854253	0.971512865983005	0.43437885523268	0.29448290744604	0.0779311282489035	0.0877484628805076	0.0784769356453637	0.329741422752885	1.66622159458254	0.222787067404607	0.0930051516854027	0.110673999394313	0.0549494484734483	0.812489149711131
A2ML1	0.0503974131489392	0.0949977302022556	0.0955694085700689	0.227643719178401	0.0948246418806492	0.135172440269113	0.176850541758925	0.0580252512096058	0.0686871055384585	0.0852678226279669	0.0622727768692885	0.0188465723776422	0.238443531168265	0.0560198805177018	0.171318306495212	0.114245683332183	0.258020369457386	0.0945598717990154	0.104524833556792	0.0814823049190879	0.219044223544569	0.0678551639743516	0.212553239245018	0.110097395814647	0.17100131841383	0.200399459285087	0.137579107284115	0.235710066196159	0.120720079004215	0.0678979392859842	0.0513187969365364	0.0968550755997782	0.212537479623632	0.022686015562051	0.234852298160472	0.0565048514877947	0.117241478036603	0.169884339721307	0.197229711538559	0.187908479063412	0.080590438390804	0.364361507255653	0.0491904251792026	0.365765780550272	0.145331504856963	0.121959019579248
A2MP1	0.100820952346328	0	0	0	0	0	0.444720541204225	0.0627801617872799	0	0.0642310384964958	0.0589984812057605	0	0	0.0799497813150884	0	0	0	0	0.150368419231445	0.046580328547744	0.101446195338166	0.0477755723412058	0	0	0	0	0	0	0.123505441499213	0	0	0	0.137600130081923	0	0.267248229616921	0.43664768873111	0	0.0538767116218691	0	0	0.446383754812625	0.105975302947129	0.0420806347003253	0.0525408348374344	0.103522540669151	0.253901216588573
A3GALT2	0	0.0455944509663597	0	0	0	0	0	0	0	0.107188068084327	0	0	0.0493632772885112	0	0.202109997455588	0.0891231689494305	0.10639092680524	0	0.0351450512516598	0.220442994391926	0.494519804618904	0.0697778652105218	0.239444901885475	0.216528969796174	0.128742453012061	0	0.207667986690382	0.098681091198239	0.0450563224543434	0.0485024005163752	0	0.095520302118719	0.052492127612655	0	0	0.178704783604981	0.185294119621727	0.0503029866029097	0.0956799017951719	0.154052313010109	0.272307423206654	0.254776480876929	0.0388603478293731	0	0.124116394757396	0.371757100376172
A4GALT	5.33071323406933	7.56308472091782	6.90875236191921	5.08615021634346	10.3622379747829	5.8631314318711	3.45816189058866	7.88686892527363	6.67189686282512	3.95907196790733	6.02992311541848	2.57383632325403	7.38446894136139	7.67575006590908	6.0226227154238	5.47111488989427	8.19001988654467	5.95404768195056	4.47852357424255	6.71487212207018	7.33313872469803	4.92505419106412	4.52848923468485	8.75409234548982	9.29110464804281	13.0275547010489	4.41270024987199	9.09950255378344	6.11025872573627	4.2945671645192	4.136541071974	1.61793545967341	4.30783078830866	3.09008520071632	6.47476867775419	7.34083801415093	8.48664147447376	3.01836103886433	6.49990085261837	8.88212677656117	19.6966717279197	8.51269344534842	5.96903875667656	12.8869242902613	10.2354391288061	4.80714390309789
A4GNT	0	0	0	0	0	0	0	0	0	0.0403277193450466	0	0	0	0	0	0	0	0	0	0.078584882464901	0	0	0	0	0	0	0	0.0446877522837571	0	0	0	0	0.0421710391490584	0	0	0	0	0	0	0	0	0	0	0.0653626797006916	0	0
AA06	0	0	0	0	0	0	0	0	0	0	0	0	0	0	0	0	0	0	0	0	0	0	0	0	0	0	0	0	0	0	0	0	0	0	0	0	0	0	0	0	0	0	0	0	0	0
AAAS	42.1545003769886	44.0682038641577	58.2646588258067	68.3983640100256	53.3346969916755	64.6328148286763	41.7366117580328	52.0236688675086	69.7345081968103	68.8475448888182	49.1561718668668	72.2054517258495	41.6532722600055	49.3964528609935	65.759232016955	66.1142803143489	50.2356573209519	67.6035962859165	34.2920184867101	40.8394733607679	47.4888607392188	65.5501618945211	48.2286398564294	44.8852139400846	36.8376220846861	39.0256463854091	57.9039665351081	41.5529971222184	41.2097218035964	48.3636869885795	64.6243749215155	70.2476516402314	52.932983813742	62.9545887321713	36.6212047786289	45.1982095210426	52.296832568921	78.4335194289816	50.8130811442732	46.0592958742022	42.1245073466171	48.2808711261246	66.6203050874264	55.2332427261847	56.5524190258022	65.3572491974073
AACS	14.3457395104851	18.330890409362	25.7059908314083	25.5252707189822	26.0421448627794	22.7642330141828	14.5975177806313	16.0408834002264	26.5827633846181	23.9446557132809	20.5180894519031	21.2731616129466	14.8772290472094	16.942914271936	28.0544545302822	31.5018928629488	22.6827733640477	22.6641327584203	13.311408844586	16.1703382471413	31.8238546683916	26.3857979447539	19.074441014626	22.6184940447049	12.8838150728381	14.0222611476004	32.8588698935533	20.0554734042407	16.5880960113608	17.8481550135219	25.9481710242333	22.2810284149658	21.7053511453655	22.2749693236781	15.0549703587009	15.4487690894286	30.8303450394156	24.1781873050849	20.8552730196017	25.5118174304741	12.5725953481792	12.8489986726064	30.5014447057871	23.3068732549716	17.1354098025005	16.9876529124769
AACSP1	0.0336375247418522	0.0212241503999797	0	0	0	0.0214297129905061	0.0257714332864078	0.0217906161283676	0	0.0683156526339979	0.0211236689526296	0	0	0	0	0	0	0.0857626038243647	0.0155438440323472	0.0419968315196545	0.0626208251067368	0.0451415399238023	0.0618732716313572	0.0617882119543228	0	0	0.0401633821875311	0.0498133948419162	0	0	0.0343865036174012	0	0.0467067726821732	0	0	0	0.0728227471076049	0.0780265201780577	0.0541460999366682	0.0375940804124622	0	0.0191979801323754	0.015133065372176	0.0735054829632614	0.0355183674444148	0
AADAC	0	0	0	0	0	0	0	0	0	0	0	0	0	0	0	0	0	0	0	0	0	0	0	0	0	0	0	0	0	0	0	0	0	0	0	0	0	0	0	0	0	0	0	0.132596462225701	0	0.0861723311017283
AADACL2	0	0	0	0	0.0741093814476129	0	0	0	0	0	0	0	0	0	0	0	0	0	0	0	0	0	0	0	0	0	0	0	0	0	0	0	0	0	0	0	0	0	0	0	0.157272668463018	0	0	0	0	0
AADACL2-AS1	6.29548600942202	4.54720995251557	3.90138428531407	4.3987672622355	1.04077562936344	3.72620653375338	2.51452107446042	4.63640411671015	2.9934205968846	2.57180862590243	3.22776480008412	2.18802106335425	6.90120999896685	5.50685929457263	1.8836786700853	4.70516355578443	3.9353602797079	3.70779635890865	4.50481286156643	3.90220538156179	4.90940259151901	1.97516240180799	3.72090097973727	4.15437258498515	5.79040277130985	7.50898502758728	3.04101460791703	4.7676264739188	5.75236196997186	3.08238030726407	3.74197970392184	2.32141852568628	2.18462576327073	4.06172211903246	3.9888751257963	3.61125307560616	4.49078947128382	3.58578177016878	4.77069400019057	3.30933507964986	6.03225414946989	2.76239703379736	3.99444917019381	4.94142531921634	5.02028483490176	4.12652208886871
AADACL3	0	0	0	0	0.0242108050753941	0	0	0	0	0	0	0	0	0	0	0	0	0	0	0	0	0	0	0	0	0	0	0	0	0	0	0	0	0	0	0	0	0	0	0	0	0	0	0	0	0
AADACL4	0	0	0	0	0	0.041559431630323	0.100535795753893	0	0	0	0	0	0	0.052657707770946	0	0	0	0	0	0	0	0	0	0	0	0	0	0	0	0	0	0	0	0	0	0	0	0	0	0	0	0	0	0	0	0
AADACP1	0	0	0	0	0	0	0	0	0	0	0	0	0	0	0	0	0	0	0	0	0	0	0	0	0	0	0	0	0	0	0	0	0	0	0	0	0	0	0	0	0	0	0	0	0	0
AADAT	0.345941463395182	0.983554867546883	9.58599868307066	5.09210091587131	2.79796636679057	11.5819050868277	0.463005537591653	0.649354745536496	11.7307439060344	4.41270669277801	2.53866965539679	11.135075952879	0.292815349633053	0.449202299917636	6.73011716194092	3.5984115789659	2.45151070623233	9.19488104342907	0.14321073138926	1.03674734575519	5.44807873192878	4.83157926708498	3.89484344849175	6.81067029197417	0.114478036088803	0.0407306061583935	2.9547762214759	1.42679697795002	0.176312929195028	0.229936279501944	9.16170760884742	4.77108803149837	3.30475313174209	10.4574010525157	0.127890342226767	0.574798247626502	8.049121826626	6.82768862476453	3.03698042483121	7.62257472636	0.34962971432801	0.550664479270833	11.847839163989	4.35152687632692	5.21299419048808	17.1976935268851
AAED1	1.91644676832812	2.50679979579682	0.0635154460323567	0.25129448616107	0.177257071707928	0.592192606771448	1.88958172474696	2.27954456575419	0.0842664968619431	0.425394743324077	0.76421434279214	0.157815465372208	2.88422237886812	2.27148684059183	0.0727070400810602	0.308595837071552	0.333529777878614	0.316275298726501	2.97359837081243	2.01225094623938	0.155891143611652	0.557827605201501	1.0253102038935	0.20599033148263	3.43827635476942	1.65336253500638	0.25014135899666	0.373446661482816	2.06635674320444	3.40902865368562	0.0559391494112166	0.204749771260536	0.294551112296297	0	1.44444861537203	1.87155777669903	0.110403192961693	0.360389641395188	1.47437460538948	0.571347792556894	2.81623409980677	2.76861368972016	0.653803950794513	0.554374507346295	1.52561253567342	1.48497827123319
AAGAB	31.5645906434086	31.02069613382	31.9865641455882	45.4081653767629	45.4345884734361	34.9068935675019	30.9652096231715	31.4060069379494	32.1339106345009	41.1037494992616	34.5724238980362	30.1746042810426	32.3576638517448	28.8800206857439	33.2045228389734	47.3931264359637	30.2892727023563	29.9794164759597	29.054864257291	32.5740257401622	26.2642680192147	45.1269122118889	32.4276925358462	24.2637498418667	28.1245753341461	26.4859524274265	39.7475175463855	36.9533849430896	27.7883203195508	29.8251078252823	33.6513542083551	44.9586752289884	36.7755676161567	29.277007363615	23.5785451936594	28.1575293947093	33.4496957564505	50.8458711646932	39.8912112375244	33.4014392011188	25.1790885599062	30.3585184452382	35.5314749825572	45.6886916815847	35.871532648404	38.05507136174
AAK1	22.316175343291	17.6303441724292	15.7457626926944	9.88854198609519	12.2977038628081	13.6884081279495	20.481228357257	18.4083628772758	12.304543304975	12.1206829888128	15.8726913230229	13.4569616449682	20.8519920987325	20.6204158036005	11.9554150527697	8.60058491699539	16.443111803319	11.6860479690528	31.5348340672634	20.5875086440341	14.3508026471537	11.3380952581611	18.7114543600774	17.7497911739614	28.2537150876423	35.4588400232854	11.5580939230659	18.7603490349602	22.3202792062539	19.3318913934148	9.71901368001067	9.00820600662094	14.182742435628	11.5211966006796	32.4301015431962	27.5110254515624	12.1480425257694	10.4485498687821	16.8895045405404	13.4828232751095	36.64430204229	25.7872947969656	12.5698767005429	16.3584780714163	17.2128089256378	11.7233483666984
AAMDC	16.8522643709723	12.8740085008871	50.5412661663917	49.9527378479918	50.478497849376	58.3111385532588	11.9008592745749	8.73635448199777	64.1288835220725	53.6660299043582	37.5716807707095	61.3455926532581	13.866376823409	11.0844230244178	57.6652915819419	69.3615915560236	43.4002737597875	62.4083248072661	9.15054414053368	12.2336299616302	41.0676512842784	57.7951084404586	35.2920246912303	46.8368132712051	9.62762488682321	9.77386234657824	46.1651148064213	20.4221829163501	11.0987229754525	12.4602343002077	61.2307421860678	57.6618625523681	41.6363874736419	51.4812020276437	10.0377786129715	11.9328872306652	50.1908809245252	54.3933375613193	30.6338226398352	60.4015546320156	10.4641388787573	17.6643534017378	61.269430068585	40.7784620585025	36.4995089770556	66.557098303415
AAMP	80.3411561105074	86.6942180502367	94.9445845877726	96.5214996508799	124.134883755838	111.211456672258	81.6254748717304	92.9290454187526	106.838620222438	92.9484529056208	82.9522451448258	110.137494518946	82.8561478306764	85.988740170024	89.6395971151631	114.825491334545	79.9601279127025	98.738811983838	59.9969695293418	66.714785060463	76.4831464410736	78.7846898279794	63.5267487886448	78.146853150217	77.292270694911	69.7664441726935	81.5025245208823	77.0226369648578	78.9570782161055	81.986734078336	100.168409324145	93.8177994625377	80.660138262979	105.909096137593	68.4536921759898	78.6428024368916	88.1280189460824	93.2543720329112	75.3528279620044	87.7887883071764	56.6971530796572	82.1720649428848	95.9024416925472	82.1895702198613	77.7120657704144	98.0605872945628
AANAT	0.0817423155946307	0.0489289276550795	0.188056303432037	0.0770263246901579	0	0.265992970472148	0	0.132327596631426	0	0	0	0.135526416364796	0	0	0	0	0	0.0725348849759378	0	0.24536570939815	0.0370519094234849	0.0566918898185313	0	0.121818711449071	0.0261957509900213	0.0582515636980618	0.10108768313412	0	0.0260886572818316	0.0288249187039125	0	0	0.0584859347237529	0.230049171158408	0	0.050954130701595	0.10043981516349	0	0	1.70697791337507	0	0.319284529514601	0.126573690158756	0.222704311840603	0.26822690681985	0.163104801120946
AAR2	38.1923113803685	35.9955190564701	34.5473906422877	33.685670493648	32.7699626225309	40.5998557541272	43.5427509989741	37.4678492154645	39.0327112600463	39.8430900305603	35.2279949853373	41.6393920177119	34.0001714702331	32.647468104312	37.5957662157576	34.446812655012	29.3871623247166	38.0676019847261	34.1968668778314	28.9083402612123	31.109460788121	34.6262579266092	27.1990515529942	28.2461394033152	32.6646195214207	24.8039274226294	33.9729475924239	28.1744162501949	35.3343667251623	30.6353699564814	32.4311417805535	30.7169143496828	29.5615220730004	35.513950038544	40.6049873749896	40.0480185602052	31.9016773903173	37.7933963569116	36.2278785064665	34.8142017791111	28.2788315030732	25.6354801203392	31.1154572202346	30.7137085263963	25.8867365381562	31.2288089795615
AARD	0.576278764236649	0.8750830269537	0.427200643440694	0.434389913121339	0.8389434550836	0.417219998476309	0.340175845801014	0.824392412441852	0.134468758038093	0.585022633948287	0.311048546314497	0.513951399756986	0.437464721218248	0.524571150621107	0.959830426435657	1.05815297609673	0.793570955179924	0.495992462779959	0.747763269833349	0.668834533164789	0.530268375658576	0.224712353487473	0.610754472413824	0.511132003513922	0.558388237668161	0.616238460192768	0.37400312424544	0.797668178838404	0.598206395576108	0.579533739119581	0.461030425666954	0.366501829287956	0.262069827917423	0.265872573239878	0.406548007937762	0.275311056879632	0.334626723289653	0.575727882265853	0.272722453611632	0.526750100070783	1.44779479404621	0.796498950253613	0.453331679379429	1.13495112119293	0.624200865142905	0.469178998429261
AARS	51.0196399404309	45.5704166612108	52.188976659525	67.1247061036424	47.7069601320986	58.2678913607936	53.7509695287313	48.1148274983723	56.3531870976385	70.9047116133888	50.8277055175791	59.231286508185	52.1164859893363	47.2625321445985	56.5963498864475	70.1529253320458	46.7713967248078	53.0110053416693	44.8131682935099	41.2880530115855	37.6577617759988	70.5637741248741	49.2450643805421	28.2394102485023	48.080260114402	40.7035460537415	57.5917844052448	41.5691306045233	62.3826999492036	55.6340144869341	63.8903046397504	73.0062309640898	56.2122294268782	60.3319851422144	43.4946435863619	43.8041814766992	43.6780194389529	70.9211585462291	47.2940780353513	41.7671404082599	59.4919211774323	48.3724720285486	62.0704632002083	52.6753024489156	52.0564521912247	54.9956760331395
AARS2	18.0398043378765	17.0935191775778	18.8668181785621	16.0994217435967	15.6280919206063	19.7753029960392	17.4441820455916	17.4343611714873	19.289924739773	14.5086513445905	14.7719079865984	20.4154535080957	17.4380534685323	19.6367823842996	17.7871396029512	16.5597437662511	14.0324160670472	18.5803741107423	15.1910911352172	12.1351632355011	15.7879735785268	12.9267700332243	12.1779633327305	16.4912568484209	19.2287768844814	21.4554113110297	13.7245264856541	15.8323423375553	18.3040053913865	17.8277731988745	18.9343791974457	16.7531743787172	14.7467569359615	19.3020500690374	19.1399416167525	16.9296270329477	16.1551253558454	14.2867222245436	13.9558510902757	16.2503649951956	24.3368640758263	19.892155355876	17.3930323642713	14.5790475946112	14.9232322515925	17.0528070489592
AARSD1	28.8877964652393	34.9983638622133	42.3725050697387	24.224020111831	28.1312323933046	46.7785809687491	23.3217493129843	29.5499903476351	43.9516220084955	20.2420612278434	17.1665857090208	40.460051590756	30.4735433682596	33.4588752678237	43.4760315050292	29.6284021927707	15.6877206126905	48.0157832044428	27.2305859621591	24.3952296075664	38.1168236231933	22.6552851979959	15.3157157792039	40.7188446899285	29.1054638168037	26.3424781663241	23.9200656775864	20.8096449936811	24.4139482918705	31.4893286969147	39.4840418223684	25.9373651776236	16.6871686277068	43.4457329636434	29.645182771959	34.0491578516043	54.7900613103562	37.0090483358773	24.3976229517574	49.5246556876501	30.6450956357738	40.7972190808034	52.3649127690863	23.3666202135903	26.8195528014894	60.7704198178052
AASDH	14.9707620398995	15.1267046095469	15.9330542204583	13.143737208787	11.0713876618729	17.9251191903305	20.1073956707127	17.5790318361579	17.7906430732218	14.397509128625	13.4504062925273	14.9516004182744	17.9321291063563	16.477302972189	16.4334944696886	11.9628037489413	10.7901663405797	15.644103412597	19.6554449289869	15.9037968013692	14.7371255240643	14.5695078658865	11.290889736562	14.878338598599	16.5013559352546	17.624153714454	10.7758797390597	13.3575575361681	20.7058980636011	20.3789096828781	18.8912474666914	16.6910550248568	15.2491803625729	18.6491115401958	15.4456521915659	13.7310176676777	12.6465333391275	12.1484475925355	12.5859619764333	11.4641065234932	16.9371967565828	15.2807012652823	14.2925416756517	10.0755046079791	10.1674467391855	12.4364648391184
AASDHPPT	40.5660050761884	44.4020883071073	59.3035842260599	42.7617898764756	36.3032151896516	59.6682570176208	45.9514288999839	46.860927389601	64.657283604123	46.7324938579622	40.3362143539657	60.3531363753053	40.1088323447096	43.2622477977582	53.0611111407196	43.2795163354092	32.7301136650708	52.812267248015	41.5641481218228	40.772410139712	44.405578233493	39.3483454799629	31.4980908144934	38.5510093217163	42.1644717276318	44.5547479319101	45.8173116841643	40.1711928151469	45.073269428092	51.8959223074679	60.5812023652238	54.4090135143303	46.1617608323687	58.2040622802136	40.3250473115651	42.4086342648315	50.4245928420679	42.3860251619097	36.7233413155751	45.7565476529438	24.6494771396266	36.3881895729447	52.2212218920617	36.5711090817296	31.17816072315	52.0698324708237
AASS	6.97418460110502	7.87998284431459	11.4406477055166	9.634646366274	15.0195336280834	8.1741434601343	4.01243740939439	5.4737140085987	5.39048030196436	5.55651519064094	5.34095895042385	5.63958196207472	6.21031053297415	6.11841259745742	8.85013480802993	9.20943125695701	8.52520322418635	7.15106966641727	7.46306041046456	9.26788480050851	11.25382745446	8.0298133115297	9.51108788347053	11.5502198992311	7.42235498715645	9.74794839511759	9.62704659381201	11.5091773390004	7.06898403144762	6.25857374084299	11.0660771408699	9.09942991065714	9.26218985583865	10.7159510805413	6.00904727121702	5.76233601319436	8.24452134234876	6.92411046637806	7.61494726586179	8.25048538439277	11.404853768802	11.2103408512746	9.42551080084574	17.1718731579311	12.515641042812	8.41915629703619
AATBC	0.155292668357548	0.179107661174528	0.187192688517743	0.0290334262710319	0.041799178991327	0.29252334318388	0.0988338714245806	0.133555712929684	0.0521786832915951	0.185554640577403	0.122177528195768	0.149196203280487	0.182007565241699	0.316427012768616	0.352833254246448	0.0196399651672515	0.075034719211726	0.335276718620017	0.315188825204243	0.157538975358435	0.223745354752073	0.0524522239198728	0.119247970273661	0.383101112575753	0.333975751193724	0.349482886375072	0.118911162294754	0.157828423139385	0.0665549444645339	0.125703315072264	0.118936959377123	0.0607310583360198	0.0435679167229344	0.212075548381618	0.308748628655064	0.288557438142229	0.540545462195897	0.135437385290291	0.225055154030582	0.46728756000147	0.769412757491248	0.227853555687224	0.208324863998328	0.204968449365639	0.165501202702332	0.369821619201951
AATF	57.3702594962138	62.593141017556	75.8208221172341	87.7961018643093	87.203977984984	70.8267600803861	65.8938197722324	65.9640211452183	76.2188990858633	88.2702173160844	69.9615289864899	77.1857542217597	56.9929201639655	58.7865139559066	68.9854133532984	100.732749367208	64.6714171843886	71.0132962500563	58.0752782087536	64.8453113503427	65.3309017978477	100.394847069779	69.8119476959077	61.5070667094506	45.9074106468155	54.31691297	89.6375590012551	70.0594004039946	50.1098120890487	60.8872316594714	70.0092989008312	75.9231877166369	64.6455634033524	68.4421342022871	56.2756227392403	62.1741104798627	73.1350079765926	95.048303300311	76.5947135306617	73.1937347943182	40.6148631414519	49.9389184790767	69.7411608567878	88.5067697811638	60.2101908169429	71.8346070170934
AATK	0.0610323123325664	0.0995111359265199	0.014233029954265	0	0.0223795583593675	0.194411533830861	0.0620098692754529	0.0769143337540616	0	0.00921239584058091	0	0.152913547865289	0.068005232062287	0.0710105658482584	0.011104786691912	0.0078771172819327	0.027203548557719	0.0162243746614609	0.0053658986870934	0.0308661280741879	0	0	0.0109467177539263	0.00576105474430597	0.0678220221357135	0.0640101479072941	0	0	0.0152866354574276	0.0335321916111133	0.00654619600849931	0.016510347995393	0.0179272386315098	0.0397379992149025	0.0625052415198726	0.0710087905437018	0.0238902834968962	0.0170695134752547	0.0479203184737	0.0997035239967505	0.102360787590118	0.0602477735365743	0.0264145580096225	0.0483173451482928	0.00700449313231373	0.3220288125982
ABALON	7.13946583309253	5.69928937822711	8.31939197746416	29.0808487475448	17.7717350078708	5.98566977742502	6.70506530792556	5.59390802474326	11.3993778106811	40.1357022346181	33.8757827447995	9.57751764235684	5.25553021545739	3.45584496722045	10.2149922366501	20.8140694532849	25.3800780795288	11.3299182028063	3.86402959269579	12.8176410100008	17.2170361301459	38.051350123247	30.076249785906	13.1656141203916	3.73238025300562	2.94257342954263	23.8276071218835	19.119290268635	5.79190241350558	3.40907555669875	15.5317694257589	25.7425748660352	28.0055301368755	12.1707042879187	3.75589694989412	6.93060663178619	9.11793387538915	27.4268195292178	22.4268370426375	10.2464331132469	5.2052286997193	3.71535566074664	12.0316408160827	19.686306954205	19.5978793912803	7.32258478465779
ABAT	15.3597647772238	12.7489614617271	2.40854069493003	6.06284863950068	4.76939418607692	1.39719313771439	17.0696697082044	11.6291976159179	1.95449570018476	6.24605522529294	7.12180009910604	1.46487999222233	14.0977990481913	11.7837699744149	2.96654325174239	4.81570157739281	7.80256853655658	2.1723848623305	17.3685324603713	10.7669887223922	4.58859958240533	5.60136146801696	8.94982189499796	3.24963245849071	10.8641374666863	7.93913325045156	6.77144015468661	7.2392328944749	17.9980419633248	14.4502457433314	4.31844409735684	7.06635357523563	11.4233393260153	4.05709557961581	15.520646103719	10.2601643398077	4.82930592004536	5.3388313138249	7.49434859107294	4.67147654692498	18.4759793030809	10.5570709935426	4.37397697782713	7.87249964073021	10.0313544778068	2.62417098040266
ABCA1	8.55221996758023	14.2036742621797	21.8221812105953	19.799916271949	19.8192650260634	26.6152309044346	8.00441762498604	16.6495379537049	20.5815701544388	30.4842853259337	50.8338215119831	25.7714879231389	4.84327260492955	8.77630627483397	9.758525334571	9.1741384324278	28.2333077524343	14.5803292420131	7.43065373018395	28.6173591007898	34.7898480689294	14.9860541917933	39.9668187158495	29.8881350144816	4.00153739258299	5.10168988138278	25.7518569799214	42.8598150016315	8.37301685210903	13.7539715964395	23.8219355060209	24.4249307884727	45.5028084755292	27.3497326578894	14.7001141665319	31.6248290950922	69.5665943933703	59.00564153143	90.0765091173166	65.4908666808911	7.86467309987387	6.01399587697428	39.2459689426902	34.5581848314321	32.4351021096243	28.7868399577489
ABCA10	1.15045861594872	0.723150858556333	0.612741667379114	0.691525284877252	0.793528767224579	0.520538370907472	0.731369075675686	1.00737406040493	0.744825525446294	0.704846603256606	0.968042630244827	0.510734877820408	0.930288621341558	1.06571658551277	0.470484641175154	0.563663917369041	1.18106899422863	0.598396651121144	0.838629194279232	0.664803513687709	0.847408198323499	0.496091341968209	0.762067606206102	0.666246108528074	0.917421390983805	1.02425625061609	0.564964208187402	1.65840154308132	0.684893940865631	0.804028735087551	0.609528902898037	0.485401203120611	1.14210512875758	0.448770254379195	1.34960559043841	1.00198701866168	1.02962977536309	0.925634120101328	0.915508807408976	0.728033922724387	1.24247193246606	1.31618613071215	0.729482803110148	0.790662947806367	1.05284406011402	0.889518527972495
ABCA11P	11.1522342352092	9.3400531940239	10.582265100261	8.76258030130179	7.24750359234886	9.02254607119181	13.9880944411314	12.8494466958295	11.165617412378	10.2114272754539	9.46770160929231	11.3693819311158	10.9416016131388	10.1424643133243	9.61403888627635	8.78158961120553	5.91399636393649	10.3910782138278	11.9380583689045	9.06228814431956	10.6458018629796	7.96471863033682	6.38051107873738	9.48204377823665	11.3561871912345	13.1510239207691	9.13441568460095	9.05709539042686	10.5776302669028	11.6944876022489	10.7647032278813	7.19125915231527	8.7646723484889	8.10081374062677	13.4126958437662	10.4017262895613	12.0165543723551	7.11291992980487	8.47878098818467	11.2531074902362	12.4216175394048	14.2817392992455	9.3612049144396	10.8017598440697	8.21014994928415	8.61610065977107
ABCA12	0.0130883807794625	0.0823267793530589	0.0927126261100175	0.0238702526641116	0	0.0844773986522143	0.00973945497350863	0	0.0101949366853155	0.059622819462012	0.0544347866928001	0.019086413293455	0	0.0422904015966353	0.0422958174138994	0	0	0.0228018465783498	0.0397599205595716	0.0309778968013488	0.140903389301376	0.110846784786037	0.0393823382554124	0.117366478856764	0.0401034807074779	0.018437032321317	0.031855495297053	0.0290510955697178	0.0236320766420081	0.00895761459124698	0.0271418089779189	0.0167423639044086	0.00892153843695644	0.0256460468009478	0.0135981531845354	0	0.0849106699831133	0.0491310292434336	0	0.0664613971546059	0.184077229426756	0.0417027646135898	0.133284653793882	0.0777989578120148	0.108524105832339	0.0670879790619557
ABCA13	1.01790741108813	0.583101157165438	0.399251753089987	0.225520341733831	0.584600151689335	1.27110268104588	0.524138980382907	0.448738622545647	0.305090849698503	0.276336614469203	0.246249224225779	0.646924877400089	0.58843211111477	0.414614805471579	0.380355743799395	0.329175621657615	0.385421648921201	0.309278645683433	0.72372313939456	0.340836098947243	0.318811288429032	0.237700196282335	0.523957094829442	0.579834226523571	0.651185027988636	0.60174519412947	0.269922367065803	0.438389424360099	0.774104896805313	0.463631537173231	0.272066633341674	0.315752022259058	0.303693264621044	0.382380877601387	0.732090225200777	0.570573838733597	0.35943999576988	0.315783812798863	0.463478962298393	0.564918169817234	1.10378442458852	0.873600660998971	0.214440371784296	0.666998647094592	0.70243815722348	0.319881249264651
ABCA17P	0.0892106186296458	0.0562453501918166	0.150979313703212	0.371870635768605	0.0800170005352092	0.171255668493251	0.0170934391057393	0.0431761006387332	0.107910190059636	0.150946286908846	0.0558565566432758	0.0337907607532256	0.0139946639878664	0.0179847997739293	0.14128393144666	0.44371241187278	0.0146981639067806	0.10437429810044	0.0415453674227572	0.0558480929000293	0.084095978385416	0.151844818913236	0.103642596276519	0.103649518039639	0.0136527573909138	0.0776708968739595	0.0531143961039582	0	0.0135560832250692	0.0151242895823414	0.0684130979368555	0.100726592541281	0.0311209494748397	0.0290884874441088	0.0779361364412867	0.0510706848756394	0.0484279999511461	0.20757134261256	0.0841639571311666	0.0124257496852296	0.0223341722831833	0.0129027273051657	0.0101311717105445	0.0373365926761527	0.107055368222811	0.151686934746281
ABCA2	11.2556712048466	27.7288090708077	4.30108597189275	3.73300607610246	6.48876981121878	30.9456482208206	9.43182296794332	22.7970762649914	3.00062039184727	3.53207166768745	6.27143110449157	12.9934447452126	10.8029619401155	25.2523219502399	1.98799278417634	2.51502638963406	5.83797917924043	5.96118372724055	14.390247020549	18.7766019616926	3.73836217161429	4.25843237482885	15.2540490808606	8.0509121319638	14.725084651158	45.2831099634748	7.15928286854366	14.9652881630542	10.4716888641505	23.5493871622857	3.28763354381692	2.52744840192581	6.30096415073008	7.21507775792392	17.0145955651402	35.4904497434389	6.85428678166408	2.73195749683157	7.2253657395651	17.2464946460978	13.1733021998693	29.2695042411337	3.1813233416391	6.66406097998641	8.14887449147377	10.7564769571066
ABCA3	0.0964333825236275	0.150553716776655	0.0586595818459891	0.0539778613848792	0.00996834199253562	0.263012059459559	0.221615050657818	0.0781062515906251	0.0807938829978507	0.0227079689490039	0.0424546626062251	0.0682642598340054	0.211600324934263	0.193140393155711	0.0249224072515216	0.0276918706804704	0.0151017857716887	0.0593499512771512	0.198684112909534	0.0421818186994483	0.0587285141012137	0.00475920153649733	0.0868240406458261	0.0540414124711112	0.582460263165282	0.46594886038741	0.0446907417670702	0.0397506093935027	0.189292415141597	0.0647215023699028	0.0550473014314085	0.0279432606745548	0.0226719408000426	0.0908131817323474	0.0748021346396123	0.102666770159759	0.0879604564813407	0.0199524377666936	0.0310170238660753	0.110590830080223	0.266857733904903	0.00669042372211168	0.0671890311730133	0	0.0176737850531631	0.172102458891595
ABCA4	0.0674584411904451	0.0635267047344208	0.0695770774343844	0.0556676316275922	0.010315601770756	0.0355848175761698	0.0171658082020654	0.0216961928486206	0.0359015702927954	0.0683650894852146	0.0710312729126636	0.10120491855466	0.0492850545965305	0.0182058614451754	0.0706296589203397	0.12142827695898	0.149563948372424	0.0899463248155526	0.0102130824626264	0.00927751690696584	0.0464269401368639	0.0250394998698035	0.0669374899188915	0.0406544579819654	0.0137591323595734	0	0.10025138315806	0.0338022193886534	0.0201920592037613	0	0.123780346960492	0.0718043663393529	0.117122361256242	0.0216163638725521	0.0129087791783575	0.0126339942705866	0.0359542090379041	0.0576474153838445	0.0836562371479285	0.0122381793991813	0.0573437476877875	0.00635273355371824	0.0297913925018149	0.101632821224947	0.0709557146927851	0.0309757308512912
ABCA5	10.5599843740734	8.7045282140467	6.077695783538	7.05183770037931	8.39181281787441	4.83533965392324	7.77372268215202	6.09373489761914	5.04151119361014	6.25837973353724	9.64334183774192	4.15151402776377	9.57007137854299	7.99757757679739	5.19319500113879	6.55173736749541	10.6053250632564	5.34145022487521	11.9873496112387	10.171038833679	6.80589108018177	5.74110703342479	10.7776358711779	6.62385473153584	10.7758342243232	11.0024182512228	6.49582711166529	12.7700998284572	9.91395854870126	7.61065514080687	5.36788522323881	6.52472691426315	9.65788916027239	5.13580600033781	9.22568040613965	7.79850750566848	5.95205356509448	6.23327498895358	7.98473856038337	4.6357015410267	13.1260190345463	9.69998807259889	5.51816845492784	9.47506468584255	10.4066490001632	4.50764565874928
ABCA6	0.118211977219044	0.19259320799748	0.0759238251558143	0.167535993752344	0.150831344519288	0.215354088910869	0.103654427745996	0.0292196137695888	0.0367242437780692	0.210583970943644	0.203442671975883	0.339917511272999	0.271758127554328	0.0372210630449405	0.0144816026357434	0.147156699109407	0.235930807435174	1.00612119909397	0.148669586573974	0.105594404793986	0.127378928035407	0.0354938212286231	0.0367442713474701	0.448392217529756	0.05682840754139	0.0499362291221426	0.129247094609147	0.251811899535547	0.128697707375264	0.180796902023868	0.0497931491353618	0.091057964841196	0.128939083801173	0.189131425477637	0.163359483016625	0.239684862840476	0.0998557872159771	0.110425606093466	0.185680502355518	0.903379157869117	0.197032075031519	0.287084277609712	0.098175930765626	0.155600822832646	0.140853695229501	0.590408787199439
ABCA7	55.136727254889	55.8360621961823	20.1423164354602	61.2019874238036	107.797117361161	15.1364747562441	46.5019190992932	53.9575356793778	15.9697944788928	56.2621680640723	95.0312923804981	13.6256099564025	72.7634016839075	69.9530338787816	20.6343903598114	81.7879828239842	137.887934510753	20.211241557098	61.0073317425238	72.5633847465574	19.3439854248308	51.4139574753646	99.7917219452932	20.0838254729273	84.2762805775171	85.0411820164367	77.2167595940177	145.972437772877	67.3696548829487	60.6679195972315	18.9332354787739	69.7573935999172	121.639729705849	19.4767801611833	58.1907989656139	57.8476558306684	25.0352088388552	44.6239238511885	63.5552324855135	34.2583124877557	68.6745411093856	55.806923933245	17.6090580895022	78.1408375849069	77.0936365979171	16.7487775522253
ABCA8	0.0192131734198472	0.0120731068326291	0	0	0	0.0129968518384038	0.0142342557948891	0.0481428488286724	0	0.013056944673391	0	0.0279331290357625	0	0.0152996496668531	0	0.0117498501552986	0.0233397055252543	0	0.0484385966777797	0	0.019725086182495	0	0.0191355189275385	0	0	0.143465865249884	0	0	0.0115992808360638	0.0132701761620882	0.0100149564865568	0	0.0137678668933251	0	0.0395301916219466	0	0	0.0204192266421336	0	0.00968825320831645	0.0846594603286349	0.0886783081588529	0	0	0.0194262983915019	0
ABCA9	0.711694945306145	0.693636265376697	0.699602839062701	0.720807769519154	0.890666726583191	0.671069062814431	0.448695886857596	0.73709875129428	0.303024897512264	0.761611091603515	0.870551207346039	0.414962426283565	0.691771340365933	0.857574870211584	0.680480407203778	0.651552339762108	1.16085706626619	0.603016148203905	1.00662930777401	1.22789876993004	1.44822797187517	0.739205305252109	1.50692198434066	1.35922918817093	1.09991692930365	1.13543615355217	0.754512307337938	1.15051743946782	1.00779348298319	0.670650582798976	0.787192752026677	0.603803387591965	1.19355588448774	0.978934204664107	0.980449657894372	0.766165685904858	0.995169213651003	0.70392702905756	0.832105931744668	1.0898953971086	2.26910724409352	1.07502302673959	1.02440136770707	0.879956397070839	1.40152896417989	0.778507972852936
ABCA9-AS1	0.368597701926715	0	0	0	0	1.67550252430942	0	0	0	0	0	0.532165478276561	0	0	0	0	0	0.478880320384913	0	0	0.393658551429447	0	0	0	0.220593222433223	0.33189447476746	0	0	0	0	0	0	0	0	0	0	0.54284588949872	0	0	0	0	0	4.24840901732323	0.64882487413168	0	0.557075501641736
ABCB1	18.662216716108	18.5121150819507	1.27327695666887	0.0294099092444845	0.415275030142896	9.15268292061618	18.8004269369173	22.1046011066453	0.947939050088683	0.0317429855941112	0.420708075116178	4.17600769021487	19.2471065007614	28.3863380944762	0.406904639835076	0.0721953902611747	0.451260139030733	2.00066124287828	29.5802500123987	10.5531761016038	0.169659922902155	0.0345851497447351	1.97621749505555	1.14819149581831	12.9789484052833	27.7342833584121	0	0.694766232881499	27.984715708715	30.9370692376581	0.698819535525795	0.124391849337201	1.46401916220127	1.97649654500252	31.6970244665988	25.6045523809156	1.26029705827278	0.0917326511032211	1.59995601435068	6.25405577132988	19.984549314337	30.3471153020538	0.709054688048813	0.666311711777345	2.1720739005137	3.37104552159935
ABCB10	28.2030315520187	19.0494125768013	18.9069765562649	13.1696116691997	14.0665083000034	30.0459360532207	29.7338713272581	16.3604493746894	19.0769345283028	9.91784775252075	10.774439973928	23.6940926425133	30.8672869048323	19.6073475447625	18.54502497045	12.9787042098203	12.3637477098961	22.7410255462499	33.8968660953644	18.5333099407618	17.3056268350719	15.8984380774175	16.8950328174185	20.9273423216644	28.5010631382391	20.0818976266371	15.3700217233678	17.9884424908034	28.8285293230651	19.3593114271148	21.7928115855615	14.2044590575164	14.0599749789542	25.5083006579279	29.2059386788856	14.5154823468859	15.9802198196225	13.7139405726616	13.0068331490809	20.3320940055475	23.3620700054843	17.1459744086625	21.0843548456761	12.1080528243271	11.2822011771098	30.8476080919565
ABCB11	0	0	0	0	0	0	0	0	0	0	0	0	0	0.0169963789708358	0	0	0	0	0	0.00953300065298601	0	0	0	0	0	0	0	0	0	0	0	0	0	0	0	0	0	0	0	0	0.0759846732999107	0.0227128955029545	0	0	0.0438698758889508	0
ABCB4	0.173407552498528	0.0155689126812583	0	0	0.0440729980017373	0.0625163469738154	0.0373059406662468	0.110686589268887	0	0	0	0.0183302562250288	0.0304354144653917	0.0399764435455881	0	0	0.0158597484190927	0.0107075961702032	0.0368768683478667	0.0335412173931757	0	0	0.0240238928793878	0	0.0457605266929646	0.034853466975273	0	0	0.164284953700503	0.0386112381808631	0.0127002638530745	0	0.0682650030295787	0.0482365012162503	0.087931836950248	0.0550484426717174	0.0127263422919541	0.0136167716512468	0	1.73904259650394	0.15896949143999	0.104574931432997	0.0106418043930514	0	0	0.0260335755803944
ABCB5	3.64551301129441	2.4785076640169	3.40583996212767	2.47521616527107	4.79850611194747	2.30302667619058	2.61342322550406	3.14384406735784	2.10746832667511	1.6596699966405	2.576415994434	2.83755601934752	2.89567721861897	3.51818297847548	2.74105693638776	3.10478387798202	3.75422665998314	2.96431744271951	3.43103613653839	3.87156398879767	4.45137336122326	2.81407645875411	5.54713035233059	4.46427672293896	3.21160264690738	4.15126256133796	2.85068822676266	4.86749968391151	2.63354154289311	2.32019028960284	2.70423654563383	2.70626621198319	2.78104583270745	3.24585248127165	3.25248667967578	3.47793686727789	4.27604845246235	2.35636737801166	3.69685421375943	3.66258159097415	7.8485804461841	4.33538361625379	1.93908006658184	4.58985482153212	4.44351317037532	2.65952224034209
ABCB6	4.37642281218705	4.95766448420776	4.67824053298469	3.80657351751375	3.66001102586771	4.43646004033661	3.60495245699082	5.23325011465241	4.22795092553943	3.06329680341512	2.57263564213195	4.28863236039742	4.3659811008803	5.53505539059977	4.20560441875487	3.86100768184156	4.29019985010184	4.25786848893845	4.32804533449414	3.49632325197444	2.81108329995998	2.15741441047059	3.54646039328856	4.07445044879384	6.07985500241099	8.39941033604076	4.59042472782424	4.73569876812366	5.32379010170409	6.26395936908328	5.75574217531073	4.51144933607927	4.24304368064802	5.96536040410105	5.23546308238782	4.40408538457157	5.36463327800736	3.49245626836881	2.39574788649602	5.94331480552725	6.51309882098138	7.1371411586082	5.76701126004261	3.60636506029544	3.9577562398571	5.25814201255157
ABCB7	36.8628882953951	34.6840392089712	36.8619649488267	42.1611293722484	38.9077023984644	35.5886418746517	36.3313192407339	33.8441484497319	37.6087307455064	42.4277977661357	41.129364557448	36.1311848521249	37.7331443217358	35.7688043787301	38.8920025903448	46.1887946147546	38.3848574041435	37.3968081763501	38.5891886651284	34.8637985185856	41.0650071549576	47.6499089561832	38.1449719218799	37.5837039358721	33.7566709452252	34.2128767278397	44.0016867759763	39.2232361460322	39.206093071798	38.5486768277391	34.5335481006639	45.0671098097379	46.4136050810597	36.0983213935962	33.0451107841646	38.0303632669543	38.7858521387009	44.13582705454	38.0658324797825	35.9476080385521	29.042893753551	36.4243604401303	36.1742917657755	42.2303067836353	37.3570804722117	34.1739048420735
ABCB8	19.0394027225437	18.6581614736395	12.9336301117887	18.0757505502721	20.9174706820433	11.891075927474	17.6962086170394	17.8615866442874	11.7615942222768	15.9902176833209	16.1489638561789	10.4974150638109	20.2725658290136	19.705839848998	10.0852690147335	16.6038709078806	16.9748137212051	10.6938148043639	18.6079083240693	15.8510459001681	10.8339883033708	15.0401799502718	15.6191727903623	10.3627733996647	23.0657543940295	20.8402757063008	16.5614021245247	19.1691154425979	20.9696491272919	18.4566389931332	12.2880007725031	16.4465273948921	19.3209038064952	11.3950795001999	18.0143256750816	17.300431201038	11.4508106802199	16.0814599671092	14.5268845776347	10.702302869952	20.8571217384124	17.1411331431955	10.558746301851	15.0864766530387	15.5161741524176	9.93496040844458
ABCB9	0.451117792763037	0.328162499679097	1.92618171851587	1.56666406006192	0.749894105627222	1.09546381208611	1.27957219527776	0.782467535845776	2.8239544806716	1.39612444467164	1.07839494225322	2.26046017325075	1.37327546268515	1.12557397815402	2.46323768252968	2.00909538350085	0.948455518403591	2.26789630725504	1.08046907650658	0.415130127189446	2.66410450420715	1.42301003796147	0.733754650518884	2.289281626174	1.12459802675615	0.979436708822635	1.26637991491585	0.69318294295493	0.793872791605455	0.387284282454388	2.39863062155194	1.21799621032565	0.496114010488509	1.81697091954293	0.956047433626432	0.551807484631972	2.25285437871376	1.65821094179858	0.824196029233548	2.2025387012606	0.990538337185458	0.832943289510793	2.55588791585728	1.90216669918481	0.69596394696046	1.69591474203528
ABCC1	37.1548068861126	37.2810894691238	178.526067928442	63.7642654696829	34.6238673817685	125.940720418383	34.6816545241055	32.0760865606904	148.668417307767	54.6138838825308	35.7458110810377	121.943664584795	34.7376989884155	35.0647977548306	156.246646574312	57.5426145016297	42.5934869961636	144.817493037584	31.4806408631965	29.8001301735709	194.871053099647	68.5200965065553	47.1124816705425	168.29272875789	32.9353562325174	27.419752040332	63.0356845979768	29.5341450302945	28.1658085765147	28.056747172645	160.903967595846	53.9179504314529	39.2507535565315	153.75430009228	29.7302440689691	31.9825078777602	133.283612962737	46.6037672559294	32.1589236920859	99.8682771797001	30.1700300440647	24.3778838217654	187.369090650832	47.0330611487745	38.957259865906	130.596743709682
ABCC10	24.412823883108	28.2857724372884	7.42487241878628	14.8326891537196	21.2551720719413	5.90327763374011	21.1418997330767	27.7450351980517	7.8021168197032	15.0660485749593	23.4680302634895	6.19494824766223	26.380220528381	29.0312296905031	8.99551873360123	16.8780900183627	30.0671369807755	7.06772048444475	19.052179941264	26.7089355073664	12.6589122431771	12.7514220402735	24.3928000201678	8.9189979472046	28.0588235948416	25.8933208788293	15.3959174310045	29.7671399473253	26.1352048331847	27.4873628297663	9.09342016067405	16.1178368257068	26.318676832608	7.54140606728382	21.5083015641746	23.8355691924293	9.85273039627639	14.4103664045275	22.3004247905426	7.78770573699555	26.9303868172103	18.1431804162511	6.74198123326537	13.1530505303989	18.7618527446671	4.59290369669265
ABCC11	0.0196607020716392	0.0372257321297507	0.0121489567642029	0	0	0.037473010956758	0	0.0126496091833325	0	0.0482420162480771	0.0123403002111956	0.0294905791628486	0.0122698186531311	0.0318480957520367	0.0265742220727035	0.0112214589064039	0.0130165974082351	0	0.00820369417577783	0.052296500533658	0.0182750162467466	0.00800232469079423	0.0273224386709249	0	0.0362066590748386	0	0.0116793860428385	0.0402395113534889	0	0.0360485796087261	0.00989401148630474	0.0126055300432186	0.013645317920238	0	0.034057360078291	0.0333796476930636	0.0844234489725896	0.011268802101734	0	0.0323521977232545	0	0.011168539020111	0.0262374949348223	0.0658033347680216	0.0188368598451218	0
ABCC12	0	0	0	0	0.0156406240649721	0	0	0	0	0	0	0	0	0	0	0	0.0113215171690634	0	0	0	0	0	0	0	0	0	0	0	0	0	0	0	0	0	0	0	0	0	0	0	0	0.009562862482332	0	0	0	0
ABCC13	0.189373634427	0.0597363121876034	0.393444371474268	0.0563402690417904	0.0757646045698678	0.0618810923077499	0.247100033455701	0.179404242303263	0.0755705201141558	0.0310468037535816	0.0559171360636361	0	0.139457595351101	0.223889648365892	0.0608166114506214	0.0819331525243001	0.114184159857997	0.0416380178804803	0.272038904911831	0.18574929635106	0.0756494183551589	0.118926670753567	0.27117708732699	0.0486611262898946	0.0821086648408497	0.266488778816409	0.0287911982492013	0.187451120462966	0.203856722508774	0.19885169611769	0	0.118103712470488	0.065529967708816	0.156862453729584	0.190800817787041	0.154301331204619	0.0461350542551117	0.126567296388932	0.0455246036442237	0.168793174811724	0.161190520347214	0.236451007051291	0.0605219682079574	0.222183206582552	0.0477624928455345	0.095728352346174
ABCC2	1.92603043969672	2.26602816893283	0.969952030236877	2.28184180852633	2.70163878823079	0.436629301423708	1.17824602733873	1.7395965044995	0.44799440075847	1.83249855334144	3.0541216400368	0.33816571427925	1.72656656222076	1.61283794604986	0.681936475060771	1.7987085672392	3.99640271312768	0.660056307814888	1.93861737829477	2.89203747981515	1.33735226851833	1.88557443234517	3.90903163020354	0.940085512514191	2.28239198522427	1.84383131912688	2.50380704957521	4.13635140014077	1.7875042742108	1.39240994124085	0.82927282397328	2.05033360746886	3.37181392869651	0.512392572823572	1.630747144716	1.24580033968166	1.20982389977244	1.42789791390523	2.47878121084772	1.1274511986791	2.19228199386056	1.87587006766705	0.621763843799561	3.14817332253573	2.9045269827646	0.291896261037492
ABCC3	0	0	0	0	0	0	0	0	0	0.0219034968340857	0.0611818020453102	0	0.0403807644868035	0	0.0346158516048985	0.0902341727419642	0.0861147647664341	0	0	0	0	0.0207786711621637	0	0.0213485035355405	0	0	0.0555045952338301	0.0468571197267063	0.00956705838220908	0.0105693652184582	0.0160007955213832	0	0.0995714364554134	0	0	0	0	0	0.00884660984690673	0	0.0167321893436051	0.0287828319456809	0	0	0.0256100913262664	0
ABCC4	7.23029089942133	6.30740050829496	6.15014122078004	2.04865193306897	2.42223752030035	7.57200768565992	8.074468204313	6.64863603181538	7.41646635807545	3.02547617124342	4.93809176963023	6.88897812803489	6.05682937873388	6.45855616797493	5.20808121798373	1.16340444731801	2.08568896272636	5.59711010461511	10.3028767299676	6.55316694173901	5.68340695049116	2.22543071482114	2.53842448017484	5.35258492320905	5.97851235096291	7.58329536786742	1.77234324844488	2.81294972009669	7.89626416929373	9.43683831392352	6.61652872843026	3.42184931382335	3.24614297912527	7.73027051405077	7.55543235079691	9.47480700847306	7.23794333425821	2.99765835747994	5.70409824658514	6.06559278104391	8.65563906984624	7.90290260744733	7.79077139445879	2.91114087282823	2.99815203102402	8.4429799454317
ABCC5	27.3642755117835	21.0756381547741	28.8899663734813	37.0895025154393	36.5854881439896	20.8430136131869	24.045200305428	20.1657127088466	23.0315772324151	35.8187934244128	44.5926803067217	19.622948277316	26.7994355433473	22.63231180683	25.4736257282671	31.1769729740742	47.6318259629618	23.7117326757576	29.8289889499282	40.2724187274846	38.9619670412441	36.0271617573329	57.5978931600143	36.4628062031258	26.2726468430579	24.1315695906258	22.6951777870907	29.304438034264	26.0609262413487	21.1901719455127	27.2795989960209	45.2759642590823	59.4345335192211	24.4016417491292	26.8428907880398	23.1961147313533	39.7428686864105	33.1498633194435	40.6603364213552	34.5299098211609	34.0908354745752	20.8239862543713	24.1117253087543	40.834033721794	39.7503606844902	22.896688422933
ABCC5-AS1	0	0	0	0	0	0	0.259608838857994	0.220452094347635	0	0	0.206931717414841	0.251657409630718	0	0	0.219401390149381	0.200260856844315	0.216821449271041	0	0	0.304850847177954	0.178685961201254	0.503666470012965	0.176453485674668	0	0	0.933288601701998	0	0	0	0	0	0	0.481637931217845	0	0	0.191710160538555	0	0.201340360022825	0	0	0.610959186797681	0	0	0.368447241411362	0.572580690640533	0
ABCC6	0.049465180023002	0.0193090615021605	0.3065414959314	0.102528216483356	0.122163128980448	0.136368094934261	0.0780913501171954	0.0217125683631631	0.150694348145169	0.0574960679729427	0.0429033953774271	0.129765079337178	0.0637592656024837	0.0402752441662908	0.234276836413754	0.0411457347454864	0.0677517048977243	0.211432945607724	0.0583158902115631	0.0639216713165767	0.443779500979082	0.107195748361001	0.0509280874884169	0.383975044983605	0.12163434444811	0.0680629393538578	0.204529666190938	0.0959214358425383	0.0200662422130153	0.033268193138662	0.285728834095543	0	0.103996073370173	0.160267039648663	0.0829410446190236	0.0888863376105574	0.352772888668959	0.071384458527157	0.0282646702324973	0.153889428941319	0.267978633761822	0.100980742671017	0.237865420717867	0.127949079718997	0.0720817443477136	0.110329921641046
ABCC6P1	0	0	0	0	0	0	0	0	0	0	0	0	0	0	0	0	0	0	0	0.0172858387576413	0	0	0	0	0	0	0.0233891584032322	0	0	0	0	0	0	0	0	0	0.0396537077027642	0	0	0	0	0	0	0	0	0
ABCC6P2	0	0	0	0	0	0	0	0	0	0	0	0	0	0	0	0	0	0	0	0	0	0.0767238330344774	0	0	0	0	0	0	0	0	0	0	0	0	0	0	0	0	0	0	0	0	0.0792418763324533	0	0	0
ABCC8	0	0	0.0289397023897782	0	0	0.0101256861158276	0.0124214440935387	0.0829961838429906	0.198442155613972	0.0110160263379068	0	0.110876129721181	0	0.0130352917385548	0.455832384693107	0	0	0.319296185905733	0	0	0.212845399557038	0.00702844936946103	0	0.155647948938251	0	0	0.037470496510773	0.0118283696577948	0.00960228333768682	0	0.00800687959055562	0	0	0.0203922352197039	0	0	0.00898680201935572	0	0	0	0.0165046074063327	0.0456121339377447	0.326518041016743	0.036452618085546	0.0345465841211319	0.215150866469321
ABCC9	16.8998597987524	15.7377980133698	14.7585440645492	13.0952632001055	11.2254863072132	11.0683625260974	14.0732494391285	12.4633224916612	10.9818814381896	13.0409749826339	15.3557186820968	10.5461119030847	12.8749506446232	13.3131809666864	15.5555648799607	8.51830603286807	16.7756679917309	12.5880229302724	20.699262689071	21.7838113665742	24.577744357961	17.1432253622285	26.9396036289849	25.8679156397912	17.8583214754508	20.2078189629468	13.2599437974022	20.4193564552563	14.3986219520667	11.1882768921464	13.0272781335602	12.9042129180941	15.6602572248187	12.1240874421329	20.6306094441491	18.2952461355312	19.6480272970201	17.4302252519871	20.2493238690017	22.6277415500581	49.2067639973065	22.1880340648388	15.1524488353073	17.8653250254216	24.409128554278	15.9727028486251
ABCD1	16.1879844591158	15.8733043514775	7.99646260446604	13.4181602934927	17.8849376797269	11.1335117097322	19.2361082769449	19.2674147588653	7.99526680248137	16.7226452522389	23.1292324422003	11.43532953221	18.3984983347057	18.6123832371875	7.22782265855004	12.1705590278024	21.794837231125	9.42911936019242	16.5975774286084	16.4116385354373	12.4549137674965	12.9124099945536	21.5593276344814	10.4747409240145	14.6147392554521	12.4123500329403	16.554014107604	18.9461563602741	15.3273697767664	15.6332918474542	7.53795282922186	10.8543711880176	17.6765386667991	7.94877826441861	21.2037084483927	26.0837927652688	13.6344818664125	16.4399433343923	22.6578065719329	20.332541692685	21.3966542575599	20.1229714180768	7.62448309290878	17.6723164923051	19.2336403987267	7.61323211988887
ABCD2	7.82530707765807	12.3904184243569	0.769013729037628	0.0305562824984838	0.41856487374482	0.670984588011493	7.37963090508081	9.47553964440382	0.218387119157969	0.0331294596778299	0.132354510751092	0.293725246636905	10.9412998995004	17.3484801001572	0.537902992535009	0.0718108745879127	0.1644387462949	0.964522743529855	13.9377717095914	5.65973420242196	0.403467075654334	0.0262937187635053	1.16722572628903	0.639484508093282	12.3884915073411	22.4523678819029	0.174275581925336	0.648899154545097	8.43420481250987	12.2357581753862	0.232277626351418	0.0836875490651846	0.334025131427212	0.309549823644557	4.9202024931394	8.74584010230088	0.119017025712744	0.0133387015438097	0.268943586278829	0.84301774312583	5.12528844028939	9.9270387001225	0.137037519028384	0.268176422503735	0.639048219269722	0.0614057113652622
ABCD3	65.8268928533963	51.2841367223432	73.1121623645851	186.075788551599	155.551634292667	61.8966351637285	80.8460135747424	67.8898649643698	94.6797736564768	283.585504541294	247.429374914198	79.3387386630941	64.8499714559469	48.5995493728444	80.9460527628868	189.701999341147	154.462724695223	79.6944883640594	62.5363274371412	98.3447152793396	89.5045567935813	252.066047721067	184.86933483156	70.089137550347	55.3332950208909	47.6341912138217	192.041311973424	138.622528797263	55.0211165633098	52.2466017792809	67.2969171432618	170.333182758929	141.81670576151	59.2135975095818	59.5766778864063	65.8860936439846	79.8541675580816	241.167861396083	173.632822496029	53.366313632627	51.5752072019023	51.8958587193726	87.7719847877084	213.010098555735	166.956843048018	71.1561300110627
ABCD4	32.7937863819731	39.1844156695002	40.1542160307437	40.7532685338091	56.6125479931612	32.469702584201	26.2071728521773	33.3985684542275	30.2986015780244	32.8223937806326	38.9580013549209	29.7086124392347	31.2277744469331	36.2292164336404	33.8331432067303	45.1906463953772	47.7529572508244	32.612479773846	24.1907239325656	30.1050073448498	36.0216666303749	28.8986582998718	33.0623232127596	37.0067569917474	29.4621880184144	31.9949508800645	38.4665381973908	42.2592787860434	29.7991077033035	34.4398080625941	34.3098659527825	34.4775413593684	38.1616706358705	34.2534526447643	25.5528043992039	26.1057979149154	34.7742976890345	28.4810250834306	31.2770540952145	31.0103512452447	30.1285790739269	39.1552946764761	30.2953308526221	47.0664745483297	38.7694004722632	30.7377969288685
ABCE1	52.4374473000126	58.3577383204352	84.7389379306385	51.3898321882225	29.4919480138588	107.752613829519	69.6608211723495	65.9984743385865	99.9571037865448	47.322897269914	31.2738148372086	101.403872841937	54.5069367088815	61.8013932790172	84.6200469537334	39.4052274639102	23.8844853367693	91.4290435745613	62.1608838145851	52.1498905493286	92.4092432885608	52.5395040580001	29.3985849952025	82.8603645907834	50.9754577148528	56.8366547067908	46.773407627205	39.1041148127205	63.265427624423	70.292652607732	107.961068442645	58.0203133563457	38.0426797017065	107.620986395883	61.4141811497518	63.2593628206746	108.736066633014	63.7313000844073	39.7118202634769	95.1932741138478	40.8665264231499	55.8388900841817	104.721204776225	41.5057311719612	33.4139421130327	114.999496987704
ABCF1	55.3130864581642	57.1492033165849	60.2248386163791	56.2709595359153	52.4070978611819	65.8640269655211	62.2560797293379	67.0324399501546	69.4691718449725	52.0404938798502	42.1246972607344	70.7578166271202	51.973540005182	59.2433695150661	62.3775086626039	52.1817499008479	41.1758653324925	63.9270243290854	51.2153229303281	45.290737585961	50.7049417013339	56.113764931477	45.5961001022508	50.2401968844554	55.4572542631002	54.4387058672768	51.6512193494309	41.5260538009309	59.1669399259864	62.9244735130945	62.0855871102575	58.9733932921488	48.1939302427054	63.3480699410434	53.3860728127289	57.8177726361142	63.7383695002035	56.0464478429506	43.6500176539619	63.7746334567582	54.1630964725097	59.8162215879812	71.046286282438	48.2148782417847	48.7606278833431	74.0816780900376
ABCF2	22.3316347980634	25.001592923078	27.1259353604101	21.4303585442834	13.5600882291528	37.0477327562616	27.4639469907745	28.7911756489399	37.9894880038489	24.4402577655556	16.8066249941446	39.9757721647837	22.2414583025478	26.4957492962462	32.5251818512253	18.1036015658034	13.7761470985893	33.0340028443193	22.6475272077788	19.9325526728946	28.3405244134274	21.8994753284463	12.7693190753376	26.496556863481	23.6311754804888	25.5170556043095	20.4981627035593	16.7280212561383	27.4484645496762	26.6333202644416	36.4462090579277	24.1596700514634	16.627984172779	35.3730410858696	22.9883562430932	24.5171229319598	32.8424591433105	26.2099773475681	17.3421508927914	37.9874501805049	18.7017869227499	24.4551004910578	37.7448346145697	17.8976880459642	17.6778617030159	41.7660684688726
ABCF3	32.2241718353206	32.788832107283	23.7620342298247	23.3126631745756	33.2569837359466	27.1705288012851	28.5228825045485	32.4437808262714	20.6655626093152	19.9124127968434	22.0846973916829	22.1290844074428	31.1433761464514	32.6463538539595	19.3419382802317	21.356326511132	23.9171160123407	20.8865236041311	30.2986811697953	25.9905650012734	20.6885146840552	16.2035337450113	24.548888238754	20.6869176576414	37.4798872753241	38.8262182161261	19.9520401240222	26.0470607951123	36.5521088313959	34.560232864614	21.9550200292755	21.6911896782361	26.7033266589225	23.687824783194	28.0809016962419	26.4988474182836	21.2855653217557	16.968176383792	20.3664724804219	22.3131991351899	31.9101313119459	34.4391995430336	21.9090646594872	23.4546207585704	21.9878693798414	22.4421920664682
ABCG1	68.5370606895506	64.5969226592316	48.048625011829	42.3145441777393	50.3740411722492	41.0570198695421	78.7807936445439	80.4169991826054	51.9147943881204	51.5243837271329	63.9485253020608	52.0828105146253	46.3098325197589	49.866355248927	31.8494768834878	24.6694523013729	36.2102442227111	38.9712310873393	63.3243146749284	66.3025749436215	51.5597990142391	42.7101409429696	54.5515801351076	46.5551320950535	39.2784488995823	42.9226377688838	25.0527527684953	36.3139960767039	74.7245359795187	79.1687568083215	49.0043386489809	50.0806278656369	70.3284195182449	50.254176272744	54.2772779421582	66.537701208195	41.2630390195229	37.0838566413597	57.4047175159165	41.7798657909173	51.9639716573543	47.1522539447956	25.1715306677611	47.1056323805528	47.6230461730287	25.0814833573522
ABCG2	0.604709805220278	0.972699701366411	1.8074718809009	0.50917386264568	0.216985881833096	4.76312620723935	0.45759670443223	0.355182535204864	0.250114458623925	0.267532234390857	0.0942023805006962	0.713202654577323	0.405590206165751	0.468462219506468	1.16634730211251	0.552076294520137	0.379752462188605	2.53027103265942	0.499364639492992	0.297791215209727	0.25325052944942	0.209066099227831	0.158696058841421	0.25203101704703	0.163203938445868	0.491540246778383	0.364564007043918	0.13146978429839	0.606203051610962	0.576736733518777	2.00592172670672	1.07340008879818	0.782179324838084	2.62154880746865	0.615037989885265	0.615353942276595	0.903400341647212	0.460238608698425	0.577182674930855	2.90394130227445	0.381231217866175	0.209015088292477	0.253790200479397	0.317320572638194	0.347022636403669	0.584759004186698
ABCG4	0.297557869725856	0.427044022357835	0.0421703952485899	8.96713210032166	13.6549681987127	0.0449764080543969	0.240012491733426	0.676641799641639	0	14.3199560197397	26.3530281497549	0.0181991021533995	0.381971341207876	0.173883594393378	0.0171573576052906	10.2701603926097	23.894154378501	0.00973455974712766	0	8.83493414046282	0.0311854264671469	6.89481804960388	23.301542990447	0.0283102054658778	0.0143095803444268	0.0959080784210011	9.03744294927174	16.7055104952669	0.192775321935603	0.344451276501686	0.0430267839619979	11.6709894988045	20.8508420438058	0.0453515406912073	0	1.4088259687794	0.542934812382984	9.79096195498427	14.3575595311302	0.0275396449650853	0.283765954697145	0.516589286982809	0.0305108652741549	12.8872358195307	10.7985736891043	0.0528616890720004
ABCG5	0.0352242023855055	0	0.0215362885816617	0	0	0	0	0	0	0.0239012628577199	0	0	0	0	0.0247980665842566	0	0.045914592420383	0.0304414391519136	0.0339161216126866	0	0.0171997945574297	0.0494604575939264	0.0168488997045688	0.0338184338948561	0	0	0.0421090956018578	0.0511611109470684	0	0	0	0	0.024635460032769	0	0	0	0	0	0.0438757301329593	0	0	0.0404282956621938	0	0	0.0752937968755556	0
ABCG8	0	0	0	0	0	0	0	0	0.0515944258477908	0.0434332852588705	0	0	0	0	0	0	0	0	0	0	0.0288165602348425	0	0	0.0285849276066358	0	0.0217618657088604	0	0	0	0	0	0	0	0	0	0	0	0	0	0	0	0	0.0439850861623419	0	0	0
ABHD1	0.248664400617607	0.311230310233229	0.820206114884541	0.192719433144712	0.555520845752843	0.315053205168765	0.338943918411978	0.449103305210632	0.565473820992823	0.301449167704056	0.0802813237844973	0.192990505720556	0.238454078871827	0.352384152814097	0.273232076182687	0.354434904487162	0.252539962759402	0.597864608961809	0.281438110110615	0.123811444972437	0.402181109767505	0.055836184816937	0.113582470139734	0.511530210116836	0.265433872158159	0.894288170131414	0.218476148478415	0.0455890330411699	0.341953409405507	0.250982824553186	0.315265200063787	0.162183692399794	0.175692091962029	0.121598931582888	0.423124018182102	0.180595401046121	0.281437165613662	0.151815905655568	0	0.292157369375051	0.859365106257678	0.333762451044055	0.382001591172171	0.321449551501546	0.235173060388465	0.590646850506442
ABHD10	43.7673438993686	41.1020245831402	43.5193114284554	46.8391896247301	55.2830300246816	44.4211744027403	52.259794381758	43.8620601844006	49.4805671130615	55.0939390459723	51.9015397837616	48.527971965723	49.1360005988343	42.2660142536717	42.6704221899173	52.1220615793866	43.6927754183704	40.078713067895	49.9102249059201	49.3402505115188	34.1533646978159	49.8793997590576	49.1161540966413	29.9702374061074	38.969314985308	36.1952931197811	40.0320613973363	42.5871579490414	45.2522557439603	42.6958560228728	38.8550991467183	46.0392667422548	44.646903471357	37.7117258978808	44.5748911331	42.3291305594027	36.9425658342998	45.3656675061583	50.2968479443697	36.4030818447634	30.833559339951	39.5371620839189	40.3176873138727	42.3163469882261	43.9105679297684	39.1108733611103
ABHD11	21.6130035112447	23.220879852098	16.4486342978948	28.1221641413267	35.810986109045	13.6354551875847	18.9844938291943	21.3128686936337	15.6647752556074	23.2864884404417	23.4354345512457	16.381071173501	16.2033143253722	18.7247314360965	20.8645494500371	24.4610380118845	23.3348272247252	13.5356210205121	17.551095977224	20.0003003900122	14.2687466616852	23.9989929356112	21.5005615031615	11.811947604786	18.9442964068389	17.2982945281145	22.5061661824775	22.6940658116708	19.0192428696018	18.6787422340006	14.5159820554952	20.0416406994034	23.4697747652229	13.4561640304126	20.1992670069479	21.1418827166536	18.2932343326905	31.1419892368995	26.1996098539755	16.8973408788734	29.5002625770443	26.6635628685145	17.0026777777882	27.8289179497569	25.561983214235	18.1098312130242
ABHD11-AS1	0.933002536885821	1.63419543839298	0.372949158182784	0.551824980160619	1.67081180389516	0	0.561543995559284	1.74109583884389	0	2.26939261876736	1.65300101483441	0	0.150676139077889	0	0	0.13114007446767	0.156633803313813	0.197766025216714	0.314380383839079	0.259173315101544	0.431579546619028	1.00514848146318	0.529222385934243	0	0.427966328323857	0.153985881159904	0.640825006663211	0.610397339386541	0.155226088402168	0.331960115813763	0.241909752238995	0.312187838337477	0.660872332737939	0.149960940570322	0.160444666221946	1.2754609949211	0.683919742988066	0.61007936581464	0.419072370768892	0.14799419421781	0	0	0.464552094300942	0.112530436636345	0	0.724155824548165
ABHD12	30.9428736716296	30.327919574308	28.3385863278181	54.8872708237157	54.6712169008285	30.5836756462465	28.8767297649921	27.7986948100177	30.5953929637761	51.7391676678306	40.3411841770904	32.7490969829807	37.6216507304631	31.4462132169495	30.0366562797549	68.362226887929	44.7327385738027	31.8192484691057	31.6217594134499	32.6178168952966	23.8253081309649	56.7277466095327	44.9477378057136	23.1588876811143	26.1375558995127	26.440471410657	41.9958586894687	30.9671489983296	30.6532265814557	26.5550237786353	27.2951537071611	45.2317811989588	36.7243058403198	26.4676619259918	33.8722835663364	32.6712562593151	26.6708965921175	58.5466779905646	45.8933571047528	24.9185418487083	25.8942453553221	25.6790189740223	27.2741689035322	44.8352963439972	35.2384393111195	28.8184185269554
ABHD12B	0	0	1.80906364740929	0.280440880363834	0	26.7377194532753	0	0.0843969250490015	2.58989186034986	0.411641949275662	0.187535053309597	19.0944771173095	0.186703310240283	0.0615362410712656	0.496935982544549	0.727363266213769	0	6.40160636618445	0	0	1.14018707072485	0.293747873529684	0.0334823629687902	6.36203372274627	0	0.0467423796250073	1.82505600106045	0	0	0.0538691068699768	1.77152725814989	0.452295597565722	0	9.98461798492088	0	0.0427273608416402	5.75249624812696	0.301567978301975	0.0393454855445195	22.3865101710623	0	0	3.93753260098458	0.0406024785399277	0.0335386715361931	16.5731518308724
ABHD13	37.5839707886966	32.9704977713186	19.8429217343756	29.8485509622437	38.4438746305006	18.1879268168023	39.5588315123107	35.0989980922411	21.5574426635385	34.2130077162015	40.9172044138292	18.1989174738457	31.9343597075677	29.5885580764527	18.1522727268186	23.0908067832498	30.3052138598481	17.8684637974617	42.3746638450527	45.7037387560006	24.8580519860834	36.912762480075	40.890169414989	28.2165706271168	32.6076969890265	32.1482782929751	34.2026624384225	45.2320002624148	36.8061340403669	35.1232716103237	20.0456919387909	33.0112488598929	40.2200115967852	19.0247288016814	32.5953758660884	35.7511713763405	21.502421282904	26.6568623451007	37.6868525940889	22.2974900890825	23.0659869271305	23.3484211702245	15.8600317340213	25.9466407321835	25.0793100995797	15.8329314306656
ABHD14A	10.9386558586563	18.9137082254737	8.1508315533263	7.02997319077954	14.1243002674505	12.8130290894354	16.9663478638766	20.071631428326	13.4741423892143	10.3969439998809	15.0999338917828	16.1479082806578	16.4925915360415	23.3576653572923	9.93336768822756	7.25172470642133	13.4089266154208	12.1921954139232	14.3444034368603	15.9567077070515	12.1892893411588	6.14975880005198	11.1517927613858	13.2720093181168	13.9720648348822	17.0225846575287	11.5081026076491	11.3137376775881	16.5527361871052	22.1492302853109	12.7895946426558	8.41152186242566	10.1490742060915	12.397949139275	16.2741233708794	19.0938401466197	13.8564165218263	10.4115439455701	14.0493187628426	11.6739407541654	9.86339537823847	18.9937190023417	10.7120707909047	4.17419894721384	5.94110164130916	15.1590093237804
ABHD14A-ACY1	0	4.11568024644147	1.41341654516635	1.01706812825542	0.822847554095583	0.57624949217498	0.573542080771803	1.61538321618441	0.273077137043504	0.349343771662479	0	0.809198338170701	0.266261213556985	1.30128370278022	0.962205104320783	0.577630154515748	0.939111597403963	0.838466776048981	0.931834568927024	1.27911289037917	0.515254640608757	0	0	0.132472899269233	0.756668608444415	2.76366318961886	0.63021746112063	0.680095146749004	0.234224342882015	3.19731703857365	0.142451784366676	0.663212786557385	0.868828834760632	0.87019270221056	0	2.78738828583077	0.206744515783742	0.603713691815501	1.036530549293	1.24276844982267	0.987444725820053	0.481425157550447	0.486781774730075	2.13503735911557	2.10552294629214	0
ABHD14B	40.7972126255734	41.9706174005031	37.9510627845579	29.4030441797617	34.6540000558037	41.4085986927384	48.8991548263163	53.6030749812446	53.2599374512133	42.1887561584424	44.8552330347589	46.4571347786075	41.664190818342	48.3693823341363	46.0033109082423	27.196356428169	34.212556129849	42.5435344066638	53.4954469933557	35.8093387194842	62.4291745071546	35.1628090130976	31.2709306253202	53.5382058596104	45.7970554837832	62.0777999426065	50.7263902220271	33.4764691066721	37.233252170113	45.9038888719408	41.8324256859387	31.5527761819538	33.9396567930891	43.2963570466453	60.8732397740125	69.5370477945204	65.9143372328595	42.3456529647182	40.7540897177659	57.2824300335	33.6234119241026	50.4732069997215	49.756373675068	31.5665598118538	30.7212860344355	40.7193240515716
ABHD15	6.83527917517154	14.4398476093069	7.28279336219613	7.79183231215651	10.2758085649784	10.8182085109748	7.95128844875669	14.5321463578105	8.41524969477984	9.37815062711481	12.4407984433913	10.809429262175	6.76869341100795	14.4135638225136	6.97288535015727	7.39889585640719	9.91536725536154	10.873558453881	8.71057941242768	17.6597513039576	12.080265766787	12.7950026935638	17.262265848652	15.2514979495459	10.3210721859007	16.475218124688	11.592959960859	15.9048062195861	8.56763163958307	16.3283700738045	11.0242422007281	11.1017827800138	14.0712006024326	11.9314476904736	8.15665303368759	14.8295945630354	10.3331132183767	13.2901303843134	15.2423015983434	39.0590488630327	7.59762925369776	11.5700947135278	6.96978578990804	7.5026242583264	9.0084745676956	12.5514096158507
ABHD16A	50.8697381104052	45.0472617655495	26.7287424240376	41.3598545857432	51.6807873858136	33.2109564234343	48.8627593718045	44.8820196776511	32.1316419501596	42.3903821006329	48.687631856235	30.9798816862689	49.3229196048086	43.1380152628187	25.9896727610289	44.0974278176193	46.7732217965087	31.2714699622049	35.4039337884775	41.6881010889654	23.2930072690276	37.7756812469131	40.7065772970991	28.2894554086955	44.3273677247305	36.7332401267226	38.2836562278899	42.7481591330953	51.3939993938944	50.4167038140416	31.488428628399	41.8067368425947	50.1275446701206	27.8024156010716	32.4402961966389	33.330420378023	22.5751089598252	32.6280739374676	34.8752367175274	27.1122481285894	41.036171670128	41.4773398802476	23.9997899394668	34.8012799040017	38.6365310148197	29.3245359777563
ABHD16B	12.9857170381919	18.2058145723519	12.5419374337227	12.8476836028614	18.3400241383111	11.8040177019283	11.0095211912462	13.5836564570356	11.4178649479126	9.36453770825907	10.8604299664483	10.5687566536617	14.6520611930346	16.9983576872363	12.5825241979342	9.96345697490112	13.4746739209612	11.1098306081236	9.76620544650531	12.3413481284902	13.0298973708478	9.53987799767679	9.14327693609621	12.2865538138707	13.3761750088273	17.4554174610494	13.0737804483447	13.5889595730917	9.37944671183666	14.1314402779484	9.39152102037311	8.30790324517332	10.4549444915159	9.44024231011551	13.503720960442	18.914937799036	14.2852631439598	12.6153574264643	14.9417582052954	13.9430327628892	14.9146282097946	24.7696846175122	12.6130240124914	13.4487566787957	15.5019357193287	11.8026063418598
ABHD17A	322.583258401793	251.127312264028	72.4567429963194	96.7508859159304	165.733767625698	86.3839995159906	322.017496807314	278.875996444561	90.0623971639799	94.3323890303338	113.547995717161	90.2499664953849	368.219099178552	274.790376787	70.1352728981712	108.774172534539	115.630001206525	84.3430180208079	317.340260395815	185.111450476412	81.8586947242347	89.5158228622594	110.112774713259	83.6095065047428	322.283692237193	228.697601127818	105.181577630996	120.624885135161	347.747735632841	279.910403198956	85.8485294117841	100.776060989326	127.936036550248	80.766134459579	296.88579672643	250.851297635349	86.7843482552489	92.2791423547613	122.017906646501	97.6122076996354	355.778462126438	340.094894145912	84.3436373713833	81.8976383562795	132.5343822796	85.4351490605064
ABHD17B	46.3492664327336	74.9186904514571	87.8177079530167	130.30653002747	197.407126996913	78.1643469244657	51.5981924276389	69.1076056548311	76.9304773464315	132.758839408069	169.152836695249	73.7947194020317	44.9184689701098	54.7130031401814	84.3004144750717	129.741142483998	159.164751992505	71.1924920733962	36.0423259687857	131.559231187591	75.1792692502905	126.55113393814	161.217663449708	59.1432460033723	34.3332390773771	36.656740361541	125.550961557372	155.471369406209	43.893352692152	55.5546491196156	77.0597032320733	118.715402632157	155.562055057498	70.4411834322733	36.4295734511636	62.8845784699521	79.3915290287719	115.704818336301	159.034910084381	66.7361341053541	36.0157869573633	38.6236740529648	57.8093347002225	118.165632433524	100.280857417657	58.1646570916626
ABHD17C	0.765671294513079	0.742537443799601	0.831588346026602	3.93060858589125	2.77974373061736	1.70247806055705	0.621641194477917	0.347404349373292	1.60831815721616	3.23022873938993	2.11455601721329	1.48503178691293	0.892287636604678	0.17268739313223	0.951087582158783	3.15113838687579	2.42513097422844	1.28259270637801	0.446330897886922	0.676560074840847	0.496123213339607	3.85602519278852	1.75323455588102	0.247405800250721	0.28793641553499	0.477760081060773	2.51730304774695	1.52715190132483	0.271339868028992	0.7234159309515	1.65083705052266	4.28749797686895	2.8116085380211	1.52404900336303	0.477526061557799	0.644870393514857	1.31809151496933	4.81418503539803	2.36982140030413	1.51124429871346	0.904001167116613	0.768629059305981	3.17591253649142	4.62048722975783	5.0790932579591	2.78538185572239
ABHD18	23.1676776480846	23.5819709129255	23.8672933911446	20.4823373502108	25.7788524887323	16.9773986975544	23.0202758324785	21.6182860432507	16.5809009700403	19.3778475396839	23.5987021416878	14.3651207986769	24.9397310912143	25.1015820216534	20.6399535265229	20.9452668152311	28.495894563152	15.9807776653772	22.2594046580827	24.2608289676216	23.0991748371134	18.7882482539871	21.2978647594847	21.635588190019	26.0197187598351	26.7235682733883	20.6716329922484	28.5737744520981	26.0017930998787	22.4783102123422	19.7560936510783	19.7930891729354	22.6474471997236	18.940307059032	24.3951852077002	21.8638659042319	21.6604499313043	18.958397523297	23.580283681724	17.6577807908193	32.9260824305032	28.4756993284613	20.0145787580628	32.9101722267806	28.4512243048647	18.1827127177855
ABHD2	20.1728661309584	22.23517171988	31.3398180647269	30.5527191062246	18.1604934934326	34.2072098037557	26.5553737298177	27.6087932556401	32.3575255713954	39.2403596851672	34.4592560561256	37.1737526775483	19.1047177116572	22.7242481272372	32.1321863751199	24.7856649860456	29.042109448657	34.1333278703818	24.6263201318393	28.8936163552973	32.6284120552358	41.9445625527883	35.1154960909163	31.8237886811945	20.7172599468149	20.999870867527	30.2390251339914	28.3018165626865	22.3337386843938	20.8913518708626	29.7542437572446	30.7398028769589	29.7054050533639	30.7450223310632	21.6542509926438	25.1735071582905	30.6112974473415	43.5937403093666	37.5207551967789	31.8346079253257	20.8170980155742	13.9043394272992	30.8041579045662	30.4047727560866	27.8252635057828	30.2551425566178
ABHD3	67.8071555732588	77.6983593930076	40.3968764763081	79.2809251517047	95.4550145231109	44.2416339251638	57.4876439139386	70.0134057026181	40.3114796860825	76.0113238068306	84.3922651052057	42.8303385288321	86.9790330525863	80.5169294118313	44.7110832767093	77.9875414294728	89.416285649045	45.2593117970972	57.3363949935529	79.554608142629	19.8656953581625	72.9457335552681	66.6488291231212	26.6991493348938	73.6002378599124	79.6951529521499	64.0245572630137	101.953215683261	75.9665341117941	83.1844025329757	42.6577345473858	83.8571079062705	92.9222311619826	40.1475431649197	43.7329600473007	59.1743421015456	23.9219478635506	59.7462741666504	71.0499667437703	29.2281970542596	49.4428283090211	70.5524203793453	32.142705843645	59.1347094749805	67.2223066755614	41.1289223118646
ABHD4	5.71249607239841	4.83630322837548	0.383007867519337	1.87999947473237	1.91524397546201	0.977584390411544	4.15322911899128	4.49155043302018	0.113362603216824	1.67262100196946	1.87115920111701	0.507930807772638	4.98302640057283	5.2408921606577	0.422526122403511	1.18721525529022	2.2584081180251	0.567304432247001	4.87170366076886	2.89758319497356	0.141850564891258	0.994352995048309	2.49730651356138	0.452231938116531	6.21850837355645	4.23715999284284	1.70854719668105	2.30507280085325	5.3917788482974	7.80936395423387	0.350985824400557	2.7461541784455	3.43602516340156	0.450152897395953	4.06379961758463	3.34897043825779	0.382775891153328	1.90778900230336	2.61792709657103	1.43848580742582	3.3949427171965	2.78856604437918	0.23836326065577	2.02482285526637	2.40759217504131	0
ABHD5	6.58454234107449	5.6333740965176	5.92474024063103	6.11054274883125	5.30393744705428	7.78938334170805	7.44671672246293	4.65834156979454	6.11320597122842	5.29084068848172	4.36033258871948	6.66578548215009	6.30444795381949	7.56035491609677	8.56870970259618	7.10397168751402	6.02628357280796	6.66994741494871	6.05830786387086	6.75836232876183	4.85168144897678	8.36076628288954	6.26545350748238	4.44066718190259	5.17831399738273	5.36597530300982	7.2682006832399	6.4918123481191	5.83229692536589	6.30308531904488	6.10122186648622	7.63890649958531	6.16888013509152	6.67314161151488	4.84836849297137	4.6235296581219	4.0635332010985	7.25729789914916	6.74064193270798	6.92798677662638	4.48214449486939	4.2243481232882	5.36771796832646	5.17949292118889	5.16795602285983	9.59058772810782
ABHD6	3.45550470403861	4.38999419906848	1.19438100441724	2.90673434817234	4.52786039184943	2.64543949654396	2.65167167444819	3.59483367242051	1.47295095981672	2.67572737459049	2.76937970480698	2.84084241957276	4.74119818876752	4.47324967960483	2.4126800122384	2.76721978505757	4.29208349430532	2.52027366197481	2.49753820333282	3.61693881221792	0.866928387323295	1.90600975706151	2.20686832495231	0.980878496451064	3.83038254324937	5.62864382941894	4.11778964999097	5.96891852551073	2.79998008795834	5.0295508524851	1.39267845123286	2.14152587537498	3.01897507545897	1.62768462899027	2.02247897216334	3.3786774987976	1.9646505461191	2.46571070788239	3.97474841338674	2.9283692829803	2.17220779244296	4.47848857593029	1.31550652029903	2.90400751171226	2.44542802588667	3.26649154614532
ABHD8	18.7758179039275	19.805930119324	14.8731224699514	35.3357874980754	44.7876574628444	12.4630251488665	21.3867361509295	22.414915858881	16.4328262093848	41.3794965696144	39.2930685852314	14.7528069437476	22.5894083729948	21.2267444496724	20.8358257999605	43.0202739831112	43.0569016325379	19.9203503414333	14.4357351259337	24.4337697710158	19.3156930354906	34.8909056639325	31.6633229292387	18.1642466354595	14.5891601336948	14.1146350222752	39.5422393031191	28.5880714641707	19.5721235549772	22.2812413579481	19.0012242678027	34.7898079515145	38.9985455470322	19.7200825443917	15.7599489631745	27.5240454758094	17.0231130143768	36.8051454227939	34.8444638222744	16.7821489160976	13.187152589789	20.6246195617953	14.8185700279512	32.0835038748717	28.6108583797539	11.6129099231159
ABI1	108.9865357719	117.394402618766	59.0617898445405	112.312222173615	123.631212299832	68.2872504874201	108.948641800802	107.930188046324	67.4956982991484	114.879293865551	138.492164415378	66.2044231269059	95.7021463578821	93.9740225659673	64.7955718084949	87.4976691412291	106.339760077338	63.8060707918055	111.505928504015	158.338440996502	81.1397411653739	130.15060923513	139.19425582347	68.5638767641084	91.6654661785923	81.7382591748277	99.4329068064756	107.288302364645	103.910866910315	110.20560120042	66.6127678511875	109.705739303703	128.02648154769	63.5708044533732	91.0277695244877	109.93286314581	69.9833065195707	100.113981315187	130.319782277915	81.634502631753	81.1287184695135	85.490570841038	59.6178926678665	99.15072277141	119.310596485745	56.0698552257788
ABI2	45.2428967624705	35.661358356839	69.9984918664653	50.7837513613964	39.7091681479074	54.186844729774	43.1231783575679	33.9630141960205	72.0767933516827	49.8865148782161	51.6673863784205	63.1552859814019	42.7961570490421	36.3190360158306	78.8008786053131	46.0118451498698	50.1864746043187	73.532991967402	44.7747809571739	42.7639380149305	79.3586054126693	58.7204016503356	49.23481396215	70.9081361685119	46.0379249159571	37.574351853023	51.853385129663	52.8809578958762	47.5298756835	36.8248455718607	74.7082894994077	51.9835296728735	49.4704234028373	65.9744173427055	39.3665601978203	35.1969913083782	67.2580586263509	50.6260840263208	45.254974411092	50.1465376418105	42.8209996284322	30.9625940309926	76.3180667928642	52.6909048323545	51.5283134410629	60.3437875964087
ABI3	26.4476989580884	39.8753867304866	3.96959587288831	6.91480080437419	4.91059143736832	12.121725825072	33.0073596877263	53.1460403947697	7.49474664906008	7.94645946567884	4.44620029648261	11.0307012864666	24.1676307894105	46.2006851999437	5.40604800379715	6.59166537407685	3.45464520422858	6.55088406681412	33.254498208604	17.0101340722338	1.90432205596722	6.66624629597804	7.04965694264174	2.55444310478537	24.4970729588635	52.9243767453562	6.17723330028674	3.56145535077637	30.8690888043687	59.8371239051549	3.93610576032686	6.63293921764252	6.32162808661425	5.47940333311686	26.5521781794945	55.1426458116926	3.69531632437428	9.21421263840608	6.85383671298936	11.4063127165602	22.7297823972378	57.6057681250878	7.15281413360944	5.74674667646407	9.75818012856569	11.8140119311294
ABI3BP	0.0472865446237014	0	0.0754413445927286	0.0578346939531614	0.0622208247557647	0.0610826384847127	0.0343134845141054	0.0146874316555762	0.0555027447986379	0	0.0141435112649758	0.0693831976406361	0.0711956589632558	0.0379956268862234	0.0451100415979207	0.0147802453259901	0.0149289644802509	0.0406835480745508	0.0825894465752146	0.0552980558885918	0.0412796253661894	0	0.0306784551929765	0.0349733665404171	0.0421460888752093	0.0331811618819601	0.0287031574900587	0.0353503217075959	0.0283399378680257	0.0640533958538765	0.0853881785951907	0.0303641287392506	0.0485818556702308	0.108287038667095	0.144983971746996	0.0383504822013512	0.0349856109474966	0.0253915469253552	0.0895629306576858	0.071329311062123	0.103984537069686	0.0965562870723803	0.0697457996699648	0.0131574181337134	0.0363896721159599	0.0838565934063859
ABL1	22.2994633735468	24.0687665630708	32.6907004743587	27.4041586108592	17.6331683463024	41.3164141786097	23.56324644132	24.5314083303591	39.2200545647223	28.7610810336629	24.5824473902235	42.021410298246	17.5820020728901	22.0742567745079	27.8919563395693	24.1950518471158	21.6489718389676	34.2416185429154	22.4496536841769	21.5906885930945	30.7338500329472	28.3270537996254	22.2480300848112	33.5696624199831	20.5336029300708	22.163915339249	24.1646868794931	20.7935440785853	21.3084701188409	23.8108058878913	35.3225852966285	25.7437442076777	23.2066486392928	36.3484958511413	27.0414442211388	28.3538218899093	30.7111927424667	29.3487405504284	26.3964965867596	33.1324296697892	17.6022398181158	14.7669814743417	29.784647424985	20.1896670156528	19.804197920358	36.1324296632164
ABL2	14.0792331007474	11.4153529144706	9.56452223339563	9.47386021601493	9.10730184604622	10.4181408190608	14.8686281331362	10.6732708443905	10.2895527852774	9.54561651209313	10.6876598891959	11.4490250398075	11.3558871777631	10.1613046211895	9.8524528110176	7.81388745086066	10.2966609476545	9.62568865394651	16.4391882379656	12.0966196777433	10.748045152334	9.64658449231429	12.1161653355278	10.1743694558261	13.0636290196958	12.578092319836	8.71745702658761	12.5627296848803	12.7132202796732	10.6620285611843	10.2540839883486	8.63338632494211	9.69110007593641	11.3132589226796	15.0867962617903	12.002480670643	10.9545091949428	9.47705227216951	11.1319628716346	9.38180339036593	17.5609915427759	9.7578653761388	9.55423795953856	11.8778444533759	10.0134960605681	9.88497022223547
ABLIM1	329.518387491442	290.807351294269	24.2584764144545	12.9357208514837	28.7200829459651	53.9223197145425	409.111646522927	370.290697918865	17.8860383893671	11.526425814612	41.2832549188365	37.0686100986247	327.957454101367	359.962544879715	20.4441607717744	13.5002249487392	48.4521458686241	30.7271986863699	505.454949651397	213.282860864251	28.214642981714	13.076750682973	54.9731364670776	38.3613290323504	348.776346233071	369.072209630463	13.2422389440088	67.8265850014489	389.788382841312	422.08198551906	15.825170852162	10.6185081743467	49.1057638070094	26.9263503236135	483.159918609978	485.825020053452	34.8864453530235	11.1418560700697	77.29239156603	67.0156094092582	364.018574959806	311.167570097201	12.888134591914	21.8179511803986	54.7276606705277	26.1384293651293
ABLIM2	0.755041313509359	1.37207259478665	0.256167182013926	3.24185384786796	5.92595048055463	0.0574737230072407	1.17668672298229	1.67098320296391	0.393600432677737	4.97904313276223	6.74274012910418	0.529298787964922	0.944274441806018	1.067910244728	0.34146856794861	3.53867526296539	3.83392793647302	0.161103379430408	0.866629349009073	2.82084970378357	0.437153133397764	2.55002797064487	4.11699246505147	0.0828045436432705	1.08632033296365	2.0266940579431	3.57104256433576	4.43901999356181	0.65090492446807	0.913318228507362	0.299094676066988	2.23677788995294	3.32216611379209	0.177200585026923	0.817225071204434	2.1310815583881	0.664392832300347	3.4572788406488	4.23231816439463	1.93511621382157	0.648198773357824	1.85754371802986	0.333340226463294	3.29369337682362	3.25502769632751	0.0615042469280793
ABLIM3	0.0420579569997647	0	0	0	0	0	0.0195804668160824	0.0406706540992527	0.0168593698021478	0	0	0	0	0	0.0147449919341352	0.0161126673011243	0	0	0.00951531536294517	0.0199940477328862	0	0	0	0	0.14164092864349	0.0346305727846779	0	0.0187798800084914	0.0152880769959847	0.0140801252788443	0.021125997997445	0	0.0176456693443905	0	0	0	0	0	0.028020371321696	0.0115928807336173	0	0	0	0	0	0
ABO	0.236860448651779	0.0906729253420094	1.29905577615331	0.48117479905817	0.265770642163273	1.32043567007236	0.228755629140798	0.03159437965363	0.926492330807774	0.408208137393995	0.412895427680365	1.88256590326236	0.598083806092862	0.156351646463274	1.39571898573255	0.597131867069438	1.85392207418363	2.60592076118011	0.0418043130674657	0.378275051096662	2.9310346897698	0.706055192044322	0.645992788035599	2.70349100692253	1.19824956396827	0.129569165159608	2.47945848130536	1.96918346376782	0.467113445250029	0.350350844908587	2.85234759337455	0.903050762893212	1.0375442257528	2.74913249792054	0	0	0	0	0	0	0	0.0585849899191185	0.573833102859899	0.136908293005385	0	0.700724302366001
ABR	29.4102159692154	21.4992915712254	15.1000870061726	23.1495709355994	21.5253535691518	23.9689458984963	28.564949179385	18.6819781228645	13.1312196564958	20.48470206344	21.9250933513446	17.5582450171574	27.7562574769064	19.1557992073712	10.6611871364574	18.9454938682266	22.4891613550886	13.0429532069551	33.8931216074775	21.9808875582325	14.4170585474585	23.7801192743382	23.7216397366133	14.8897741653225	27.8820607581598	18.8562342438991	19.5186500656304	24.7436862544982	30.1087432094846	18.9374868568505	13.6148170611538	21.2262926985261	23.5118680897413	14.4363166431189	34.7676975907813	18.3783488485106	13.7855319720046	20.4301036767723	23.1561514191984	23.5792171962818	34.2381977664975	16.3575808731058	11.705858924665	20.6786691880856	24.7276753238073	17.8531351095963
ABRA	0.0423637895356176	0.106457522446443	0	0.0511987706909883	0.0715461866614955	0	0.157054878943943	0	0	0	0.0254717207921512	0	0	0.0333717619609402	0	0.024811029853415	0	0.0181536275896531	0.102222620909831	0.0189375944820368	0	0.0198760004121542	0.122855730133718	0	0.0769428276966024	0.088380786201979	0.0767381324659812	0.0307666863123218	0.0257351991344198	0	0	0	0.0882543238502887	0.027916604566813	0	0.0693405173848413	0.0210315416779599	0.0694699371548657	0	0.0437196706746634	0.77666594605973	0	0.0359596090452294	0.0218855303788451	0.0641906436333151	0.107166370581587
ABRACL	345.510331592298	276.205383466857	364.112538574383	272.522929598485	374.315324663878	378.485146434543	416.822239634516	348.604058852922	368.314801597699	280.229034531347	291.09687113022	403.531868386713	400.870305909949	315.313014890861	359.334961629037	317.367091848508	266.765946139801	375.374510578094	415.527153738479	325.788361894014	338.456646931177	245.014417050555	214.970285034294	331.333834265001	340.153501949815	311.528920324265	288.53741747859	240.879580256898	461.057393118593	437.271009509728	347.135795980185	255.888151712542	295.799741320255	353.523788568076	330.082813215506	347.546165099048	326.60603413474	271.018952909792	257.879167624994	288.713212346259	207.057588383029	414.666673367163	375.274271376697	312.792306255453	254.315636417292	429.573943385947
ABRAXAS1	46.297579069017	42.4641968004032	30.9095575429369	26.2081304412058	34.067078965407	29.8156152178952	46.5822950325888	36.6437326211105	32.167808461663	34.6176811531212	47.6974069586891	30.5197803614595	43.2075344820833	36.8978900840193	33.0410123778493	29.1625895669679	46.6301878102525	34.803924114074	48.1446408662374	63.7466784932375	45.9422641158586	39.3174982377176	47.787031771716	39.0536458021891	38.589891967589	29.612430396767	33.158374753121	52.6371701741154	44.8523198851236	39.1866754126391	33.0619907246205	32.3144731364338	49.9257448741613	30.2084146171496	37.6451294859247	42.6775400557395	34.2111631209055	29.889090570688	42.1565268560613	30.4926764611924	29.4416889148639	34.5553079336141	30.8785986462481	30.09588617668	31.5459079806692	28.4268189638682
ABRAXAS2	20.9904935690591	22.1966915379138	23.4203470947078	23.2715975980494	17.8513569543786	26.4818264124702	24.8006524364733	22.6317906109796	22.3187521788562	24.7235045017694	22.0885248413983	23.9818310521906	23.3304237494306	22.2607753765231	21.086519975438	20.0434789736288	19.1894170877279	21.0785862134919	23.0417264236325	23.9750039385679	20.4208853089278	25.7946554726034	22.1157348221987	18.0044632604912	22.266426427552	19.307358824482	25.3413441764674	18.8004065534283	23.044381394607	25.510522889722	22.6849140750365	26.3166477639176	24.0745083358417	24.3985593119815	22.2733719736412	23.5963595178662	20.5865104875333	22.5922006542712	24.6691569832097	20.4356200421311	17.4164476449655	16.419664872019	21.5227776680831	20.5779334519197	21.6494892681814	22.8146588707114
ABT1	53.4368763239189	51.1656860651157	36.4613469254868	45.8330370227606	54.6511251299379	37.8434385175996	50.1385943612116	50.7808796699753	39.8653417675696	50.3227072404185	43.3458289113354	39.5950598687428	46.003807549429	46.9363341104586	35.2183446752279	47.2303558020708	36.693141033059	34.8609333187273	38.7289784427061	41.3475500771047	29.0799344602579	40.5018111861798	32.6869375636701	23.336641597265	38.7437037260083	35.186202646899	38.1406201355749	33.8388411540813	42.592483925888	44.2572514162439	33.7455365728404	44.4157173844552	41.1470889465206	33.9806321193051	43.3383168877026	48.2796940497886	29.8992503097241	45.9473033406376	47.9773677431123	31.1782599182783	32.8372610844192	42.8422156136991	30.7881299187553	37.7236158099147	37.5856176881037	31.0091674993801
ABTB1	113.636154138019	118.355295020607	45.1499010132438	97.3738468252548	192.499459509652	33.0091271232886	93.783433714015	100.59262435945	34.6114432578388	96.1293065393707	149.33556864546	34.0368341252308	129.904595443108	107.347492925721	35.7037531912097	128.11540503936	163.897499983793	39.4722108274665	93.227951867695	112.755506774396	42.8959685487537	71.9813817853258	118.049160051252	44.7197581146717	125.034413243532	102.357309066241	115.136910146265	158.409630790203	118.147422484235	105.149490516176	37.4088396857571	82.4278684740924	134.610007916389	37.1942316873168	96.1760700327006	92.6554736448628	42.0719072028405	69.6991016213742	105.164714155403	45.5391636796795	114.741257934755	121.107155576399	32.7520841870191	124.209805981055	118.812456885659	28.863537825867
ABTB2	2.02245927457025	2.77961643578162	3.24698090219803	5.5650848054043	7.4337300312223	2.01046502669356	3.05809841178171	2.91587137239877	2.82267334005373	6.85342279617742	10.4075947255168	1.97759414095577	2.47511429933869	3.91906901207078	3.72485091467084	6.19588362763086	13.0053784202138	3.21500733863463	2.31945925151154	8.37339068300474	8.05086353126296	5.6011456453831	11.8395676474074	4.22939843049358	2.8236985280027	4.40796567527673	9.6332656688499	10.7727730332699	2.24713497452517	3.41809972224105	2.97881099383147	6.96978889271814	13.1787577474657	2.19545841529824	2.04182152541219	5.36375134081122	9.33338407264699	5.46419423188541	9.33533025082589	3.90563750123328	2.47718711052472	3.55202099183842	6.97360624488832	6.91170374807928	6.45529582114576	3.22228173698384
ACAA1	84.8673032729781	101.131700448533	63.4310385792654	47.3835186621883	72.9361400783565	79.1823788157892	84.094580402116	103.932768894525	67.5170320089209	40.037930100905	56.3199358113429	70.1012385246041	80.0874252017531	95.0219097233073	50.6021354528128	45.2736121808019	55.2704118986984	59.5621106195421	76.6670284571058	67.8959157833539	73.5338309545894	32.4909921663144	50.2093660172462	74.8718505919364	86.7447742497361	87.7985260588748	54.2910919110369	63.3650961761789	104.583916754261	114.980002372635	68.5154455183961	46.3873928318271	70.440116706689	70.6284296096319	82.8617870716709	92.1283447560477	77.1773042598466	40.9155612412003	50.8342981558487	84.288711140555	95.6474221938516	128.328486387594	65.4588781776971	45.2984439250349	56.4460051515728	63.650023132713
ACAA2	43.8309983117001	39.5770418274753	76.1231367723432	49.6971452806583	42.2898892275584	96.3127944519337	50.338087265081	47.3303171367923	87.3407249291746	49.3247138309017	32.4503248022953	102.39525832936	45.5173513819154	47.0629232802807	84.8699557869388	59.3979735443186	30.820469217753	88.9111249798156	50.4558021502091	35.8732189796742	61.8376602335184	50.8098855408162	27.983411668009	67.998754785392	45.0722943353816	37.6748316777064	54.5426456048569	31.3082572006295	48.8021487898892	45.5953297233501	75.6733759726989	50.7088671707726	35.6701714615844	82.5044094949729	52.686015606602	53.5167829111417	66.9612358713301	72.6707022861547	50.3367525159568	70.4233629637109	35.758424267583	53.35500425295	89.9900936698025	58.4351396146887	44.5690333520842	102.651517570518
ACACA	5.05074701458829	7.55082966319127	15.6298267563256	5.7606426182838	2.83522957691052	22.0251470035561	6.07514737961662	7.74377310246113	17.4164109992488	5.92481684725826	4.82026632582145	19.1737810152435	4.02967362201949	6.4650275431627	13.6460328291453	4.43607329793131	3.83354876747953	16.8253638970007	5.36497738793024	6.49357571683802	13.2551010522369	5.6788890396435	4.82959268674954	15.4246711639076	4.68629567938642	6.58629842488411	6.17736499699668	4.72937503325767	5.80666708209968	8.33576994071283	18.8634771975239	7.75839702134079	5.37863746972513	22.7209854664319	6.25757777234215	8.52621530684763	16.2554724594654	7.1127976007456	6.23294571309067	15.0069229392082	6.32398099007805	5.19824045689323	15.3743537585531	5.20887578901457	5.01516383877801	15.4443595275666
ACACB	4.30038876107729	3.39585673851529	2.61779460946449	3.86718400599018	4.12240584734679	1.62377901669996	2.78362788211292	2.49306323860283	1.89450862904899	3.32625495159024	3.58674092686361	1.39947578397425	3.31093910035418	2.94137117487955	1.85257816522065	3.01690111294568	3.74372963442025	1.91923701457784	4.08949271388645	3.1363113261879	1.98646281351249	4.03288574013819	4.24394759373465	1.70516460041271	6.42232068526207	6.0132541643643	5.89320744662617	8.27061925592068	5.00292734815607	3.91319932643879	3.35204494985342	4.61666198799836	4.96376649369709	2.996128534167	5.12876227344033	3.87579991150417	2.63284673607173	5.46619690353118	5.43842421445801	1.7315333981182	4.85834362447727	2.60351948666981	2.09734277704559	5.5809155366917	5.518732014273	1.94787988857685
ACAD10	16.3266263798679	16.4792949516409	18.589342430403	15.1210564140217	17.9872128827776	17.6488349238133	15.4030220793606	16.1185693273147	17.5575700668814	14.7446496163043	19.5319825348602	17.7014488073669	15.6856218919637	15.64279566973	16.6756772446108	14.9626214048763	18.4094023446137	17.1460356491475	14.0789950124974	14.602523411464	21.1679867939138	12.4735686547976	16.7262055830751	20.2421353389805	18.6407735184987	17.5997221203423	16.1469353591549	19.2461544822919	17.1596228928878	16.0692515863658	18.3563370132928	13.6206691645078	16.6282356067323	17.9238866325534	17.7139286221536	15.4744947182541	19.4447324172787	13.5659921622612	17.0144186324274	19.0510154094135	19.811288860477	17.5261871529577	18.8880563855584	18.3394848734915	20.2446558813771	16.4438236800191
ACAD11	21.0583585874094	18.5462653084761	34.4954346449707	30.6223152063941	29.9685639189073	21.435241280109	18.8693608347913	18.7032499574005	27.9710294858064	24.169498361355	37.5965215521864	21.8914602985166	21.6283287540285	21.3043724212813	31.1190920541369	29.0371651132139	39.7700681329796	31.4904107788552	21.8057692972843	24.5751914741155	40.6130410570546	23.2269837431229	39.9348294181637	52.7174913518668	27.0661010238721	22.9556758539044	25.7812208573197	34.9768686041271	25.1666477401968	22.0696736752211	33.4321142420747	26.8621306817991	39.4182096425042	33.2432135949286	22.702629909516	18.1227615807774	38.1391679270644	21.681208965062	27.6485149739837	31.9981512125764	30.6480931835264	26.1210530521238	32.9796264349255	35.4220508161616	34.6438361474847	25.9215193583978
ACAD8	34.0351788683953	32.4609206096979	26.5855465040383	30.9507405129989	38.1343195546018	25.0251383784099	31.606240763794	31.9257940594504	28.1332741569795	30.5511706409151	36.2293922783919	26.7759166572607	33.9712811277624	32.7112523097906	27.4395598895871	36.3614133368894	39.1319651810373	26.8523015996609	26.0576455878664	25.341427259981	25.0780588067781	23.8515690080495	30.8555191639209	23.7093862477036	33.6265134830785	32.2760294362845	29.9569638815096	38.1323328467002	34.7630367015025	32.7974074148822	27.7127614178203	28.5296934947058	33.8030933097127	27.047103140205	28.3634969682402	28.2376702860768	26.0074669546926	29.0419574112182	29.5186477470975	24.3050176466492	39.3165248790068	42.1726122437625	30.4529900361269	39.3747608809845	35.9844342108279	29.1646486489993
ACAD9	20.8487936908151	22.4703850084701	31.6231501067704	32.7847316827732	24.7135858290259	33.4553532858392	18.9311292412214	19.8832748687553	33.5629906975439	30.3595448639075	20.3342935922569	32.9505952270405	20.0639677023728	21.0025533883215	32.1558435110532	34.1764326611431	19.7002995786932	28.9622797459181	16.9871229169467	18.0173600795423	23.3631020067367	30.1418492580539	19.0187333374968	21.9568364663988	23.5987667927596	20.7953273912068	26.692844378797	21.9870671319033	22.7389208546645	22.1830924546482	33.2339156906682	35.7018221180651	25.3343163905767	32.8770625358696	16.7879297602702	16.9609399296663	24.2481045922982	34.2864399139735	21.9856030523364	23.4566279716923	36.9917563239493	30.0789654368572	51.2209876938127	42.4560511818946	38.0029393979313	50.9859650471739
ACADL	0.0459222061637562	0.0290963667913458	0.116456318899346	0.5866222338174	0.305562661702623	0.0298995292792119	0.0687563899633704	0	0.0366587191756641	0.457347323533224	0.383244861507672	0	0.109737421060666	0.0722902970531659	0.0898888334440757	0.401335057764853	0.282955481963466	0.122029997248372	0.0716453404185818	0.196243866981285	0.216115743091736	0.0686118205963029	0.0701815962341642	0	0.0280068331292592	0.0977029677905078	0.168525985294745	0.266908869837442	0.0282976928437853	0	0.0493088714418567	0.0601676527721635	0.191799496901748	0.0618691868485708	0	0	0.230941230944358	0.35301924395978	0.1810577000271	0.0956158305465147	0	0.0238911135237026	0.0797230494049244	0.142942284996835	0.402611005660168	0
ACADM	47.6120814889138	60.8819385371733	88.443762209508	71.360646418149	56.67035915036	117.975899720671	51.5536938799659	57.6055873883009	96.1629273752698	73.5152242381174	59.3336293333956	111.423045208399	50.8900599158361	56.7232671423005	95.8190484221027	73.2876310594581	57.3916323204408	99.3074755650822	51.7309736142351	59.1914891735749	80.4610478384998	81.6989861353655	61.0445441030413	89.9304668275534	44.5216831266722	46.3560986244421	65.6702827247732	55.9020321983334	53.7286157654671	65.1904793790724	95.1286525320329	78.3180064600692	68.7022834803746	94.3691920268013	43.7101265575549	52.4533104687585	88.4052694197049	82.3866452965985	57.0621788320319	101.473429183662	36.3024804537089	58.6644571807066	108.615158414102	66.5466566214867	61.0588618917095	120.489232761506
ACADS	16.3354530474362	22.1478569342269	27.267121417165	27.940466177466	32.9319959461669	25.8198907468483	18.3791086841408	21.0575878914206	24.938731803349	21.3096755148666	22.2254411005332	25.3037617498898	21.5261415327719	21.1051089961731	21.3645750676148	28.8893088181606	22.8289635073839	23.7576744349525	13.0560714196119	15.6043516894524	18.7843118694623	18.0214636433263	16.4556058038505	20.9968282985481	15.9088616573944	14.5584294482345	22.1800597403972	20.742133765499	17.0398806405033	18.1642062666269	20.7184324029512	19.3608124339184	18.7788611760704	23.3042482610704	14.4778329765218	17.5243835589207	18.758078224879	20.8542622715668	17.9995633599035	16.2352621376919	13.9011976696288	20.4306820729035	20.1533691512019	18.4917492383001	17.8853643965653	17.798905388272
ACADSB	20.6766123232328	20.0723260297544	17.977546437961	21.2886709429652	18.0341222299068	15.6096305445031	22.7305494557772	22.3903924033097	16.8344909585238	25.6573437740079	29.277729554354	17.7987456037012	20.6794027856082	21.3741980701988	19.2039741651764	18.4525330690695	29.9376097516711	17.8084086523835	25.1917224259709	27.7403215327283	23.0218980237556	21.6573747120925	28.9771536071475	22.0209165982198	22.4935216468204	25.7309621999516	22.2965237226263	28.8393412797322	21.1583413015862	18.6737007724405	16.8386164225821	19.1331893173436	25.9817002405586	15.3859959203031	25.8662403797582	24.8724553077484	23.4575096610726	23.974026071469	27.1871407048835	21.9021984535107	25.6016457580063	18.4811554076512	16.0909784308433	23.0430058576068	21.9394430046149	15.7455935405813
ACADVL	131.949055264681	195.292003732027	151.955582132096	192.96993751589	257.959764763405	130.667460548148	113.533863719163	164.346243857643	148.124857612298	162.965148626879	187.4880107344	130.166056995549	155.474463103974	189.512519057955	133.96996468575	216.791619738662	217.64947734218	146.601654707136	103.063089217324	156.959444787788	129.740866838688	155.38967341539	183.570004955722	142.303847633875	128.354227482034	141.30126822772	169.716066956892	195.54907183701	127.664242020034	153.960953220032	160.372723575614	174.565429643216	201.472652286953	157.480699885041	126.694132232418	147.349798572561	157.768762970391	155.708462314567	175.958322795352	141.640725084878	160.42869229929	177.251807551555	166.014182246315	185.107891572167	213.983926768538	141.579461284838
ACAN	0.0274715581436413	0.0116261972669228	0	0	0	0	0.021452379467409	0.0298483137493379	0	0.0189574159475243	0	0.00708841561755211	0	0.0148720286483882	0	0.0115183319691738	0.00617843284664741	0	0.0309473568456882	0.0143198556668445	0	0	0.00810013997099585	0	0.0280383915074157	0.0315400636317514	0	0.020341630692573	0.0111122453037706	0	0	0	0.00641405346810661	0	0.0750919449106992	0.0373075967813082	0	0	0	0	0.0197061964912002	0	0	0	0	0
ACAP1	198.018093863708	298.244377515583	107.123501312752	188.347695917313	360.46963148494	110.694261652185	195.489345536543	312.383333012393	137.329266862307	211.351263477029	302.126450180091	143.875677224863	265.201485877143	360.534916727584	145.652372336915	307.104470448902	378.517305114327	152.875682391335	232.156723097613	274.434404978211	156.060407009337	196.228712901206	290.235143707297	158.979355621201	213.048702919754	304.668978367447	182.06285586035	225.370244791588	209.964153528432	309.739335468013	98.2201208363701	179.747568625661	278.907039399536	101.757931279843	253.878703325394	311.32309415543	146.650767112516	194.229434010429	257.447477870055	142.677212963356	247.398048001474	420.95163696803	83.1012864161054	242.970500766409	245.907757712096	89.5121234129975
ACAP2	61.6226044078084	50.6161746721797	33.8416542104214	46.096977787061	43.1251606497317	34.6848365726544	59.9726708295393	47.2849636463703	33.1784538719144	48.056828487702	58.8655973638957	32.9670913412421	52.9246129466672	47.781352054168	32.0065416489122	41.6658853471843	55.0875463258825	31.3094976422719	62.0693326370613	62.9045169430139	31.1200762962317	49.6334359067492	56.7449195775028	27.9598058057753	51.500387385745	48.5992549137227	42.2195255313892	59.5314440287626	60.9849258539732	57.208264594412	32.3261449316584	50.4342129166988	62.2684485521054	31.762524071616	58.55761663099	55.0067599098679	34.9502048345402	46.1112314036979	58.5715104464724	37.1472015057091	54.3893094978081	39.7975717885813	30.6439021983945	50.2765561529624	48.4348329175562	30.8973321286113
ACAP3	39.4088550282454	36.0439351070176	36.7574915197225	58.2387605897933	71.1388196188767	33.7717161725216	25.8819261609268	28.4977130543438	26.474362082016	36.3729041727622	43.7862501478686	29.0250985158077	38.7920725437819	38.6270086957218	28.9716363643395	59.3427997653131	59.9023423468243	34.3618406823834	32.7382117778999	37.1029903244374	24.9493233711937	39.4374055413787	52.3957830571838	32.0433488095833	43.4768890871264	35.6054346920028	46.7669796637597	67.5406748451467	33.4349938635836	29.5848973609267	32.7934383557653	45.2956383300833	52.029069971532	35.5187069031404	37.0031773482905	30.6382301534374	31.3846418244558	41.9651816943215	40.6837638692709	32.8426519923947	53.3705005242213	37.9093705047098	29.9620905344171	55.6303138512329	64.3141164496225	33.0390503259045
ACAT1	6.15969305902645	7.70799450635412	21.1178956379386	10.8260043591846	8.48332043567789	37.8649799723967	10.6947657680494	9.37023506833797	26.1820146463294	11.5063688698875	6.39810947547927	30.1254573436239	6.61284751043429	6.72468678686288	15.6137265112071	10.2706222868704	4.20118180896199	19.0146756910245	6.75770492982595	5.48382249112756	11.6797399420076	9.34742419117081	5.31633774576584	15.2544774707908	10.120728324663	11.3942558643966	11.1561033454967	5.43148472799961	8.65447812852163	8.22945456422357	18.5862917557706	9.52550699138486	6.70819132704321	22.2938367228971	9.38863590586491	6.46985504992182	18.6261893820253	13.8833411084003	7.21001263055287	17.4960124986967	6.31645191992951	7.54789169902175	27.7405586341717	7.57783444434129	6.47928341375393	33.2463116521537
ACAT2	25.9433795683649	26.158785725208	62.2263360201805	66.2352901309106	49.1293567419537	75.8050566094955	30.8542620549752	30.2509461888815	89.6661078567157	73.5976042611833	43.7846951600633	91.3727356498457	25.446332887905	30.8167937420094	85.2862952062264	85.0454944017091	44.7766190682935	80.330682091926	22.0641849728438	26.3626816741063	37.8947737964243	80.2909333567628	46.3748245665374	38.9440150733891	24.5407490625783	25.1296596074117	54.1642671620931	31.4560755854784	22.7722921145847	28.2255138644253	76.7719974670029	70.3610410773602	48.7758943204553	72.2420837181491	22.1253880440942	32.1389741879323	43.7513322421955	86.9210381589843	45.5196466663954	39.9476660211509	18.5485243258286	33.9550352883808	72.4843521233599	52.5748058059802	50.114080839429	74.7454923237271
ACBD3	31.4045560069368	30.9411540297613	28.6952939647137	31.0186512027694	29.8186395821531	28.0041475513812	33.9646636437509	31.9582689133281	28.8889700375431	34.4273820056147	32.75797535903	27.0003221027564	32.6895461402404	29.5092565384654	24.6068342917359	29.1015985003375	30.1550012447476	24.5532600858659	37.0825062254086	34.5201980625317	23.4839048433978	35.1520937099907	33.4926257808923	19.4219618341643	33.8367910368873	31.0297603398663	32.2692298532645	34.8913627317203	33.7285283850681	36.0423863250356	26.7659167232898	32.2961462474101	30.148209930434	27.2196270726158	28.3342235878176	31.6869624730191	22.9864084483847	29.8469842441789	29.1391300357943	23.6680289919741	24.1541349225448	25.7640699648623	23.2833911747009	28.2363565446904	27.5112433797008	24.1564475950078
ACBD3-AS1	1.01803690144029	2.65644288499956	1.57474005154392	1.50116637486433	0	0.31660796466221	1.95448009157467	1.13315486289673	0.823568397433321	0.772279636348232	3.03029102810913	0.736265862069662	1.11835065784352	3.66783456104855	0.973407726049456	0.817962967450514	1.58890167561481	0.238738300902785	1.5707436737996	4.12310301806879	0.483255522936393	1.65115567543435	2.10396148760442	0.779583596574489	1.12836091287205	2.971375358993	2.1329828789763	1.74690306792442	0.563049232248098	2.06183459608496	1.14021889152372	0.340793605812906	1.64544809934864	0.33520709527225	3.30989927555917	2.41333693341845	1.56638655809743	1.503038400639	0.489496064596511	1.91873095309222	5.27511902063044	2.55781274167181	0.230703657798319	0.770819809526543	0.279101278323104	0.296665760780392
ACBD4	12.5631460090678	17.1749438991122	8.71091116163398	8.77149281309075	17.2956917163816	8.01456798257345	10.4849311131145	14.3556170622275	6.45551728130157	6.77343232086538	11.7220641202195	6.5628247602542	15.5811753950945	18.0949685042936	8.40508036695169	10.9137665912371	18.047944652466	8.53134809332221	11.9591994212029	10.5177734827419	8.4591863733231	5.0315879311302	10.2697082884254	10.229556432025	18.1459787459	25.5316728692505	10.7150505418541	15.4731124598018	13.3240143518222	13.870119214399	7.4167709631735	7.14663757010388	13.4821354135967	8.67474953381007	15.5209778860102	14.7270371044088	9.30931648425897	6.2048367319853	9.73678300629247	9.44278096163169	17.9960460320189	20.198812667884	6.6701483816136	11.9884853233754	12.6210756341208	6.74895394179153
ACBD5	25.9862910904547	26.5777827812732	24.2146580429656	21.5564691760199	22.2838005120266	24.0684619337518	24.3081489601339	25.0633847407921	20.8021536573137	23.0959418425348	25.1604452649305	21.5955846456531	23.0818332797302	24.2405110505947	23.8084239305785	19.0511649407763	23.5755230789734	24.0601780532658	27.2270996767796	25.9249762521635	26.4423298377548	21.2739139473668	24.112818916683	27.47087184804	24.8471596881722	29.4631203497797	21.3593166305259	25.7960114936237	27.4722344705975	27.3100819045283	23.2508916478033	20.7455819777696	23.7311626324699	24.707810837596	26.5646276453758	26.5843017070013	24.2278778131927	20.0400374670219	23.6865140918897	25.1545548304571	29.7193982885132	25.9832161700432	24.2925530865542	22.3282348491759	22.3238060565375	24.1173232381355
ACBD6	32.5138954761772	29.9996911693451	53.7871321086354	26.2907144010309	24.912544536571	60.6030851688851	41.436175312851	36.1890160021024	70.4020851206165	27.1661447607626	21.8471732789956	75.1719019208851	30.1581208459518	32.2181812858236	60.913796014891	26.1858536783696	15.5747423038673	62.3987341493376	37.1173825668327	26.0009204553613	55.9687383847184	29.5033786002014	21.5657592174355	61.6498335856735	25.9861187753438	24.9413921956007	26.3313642366986	19.4159684936392	34.5219180377654	31.9724137012486	66.2431865379959	26.4495250505976	22.1204725347695	67.7331280345187	43.2379894152572	41.6858948220209	66.4602197400758	36.2378300158134	33.6445399146189	63.2950766070892	29.0898722078557	35.6490029440375	68.8234176594987	23.9965117223875	24.5381627473934	73.8471633062937
ACBD7	9.86993291301699	11.8765059104995	31.5865593431786	48.2719869222156	27.1938261589681	27.3417841175969	7.98546778074724	11.0493054887602	35.8976949075443	49.7149130070194	24.3929222498447	30.2311026991163	7.97224395655842	9.5095946177327	40.0302233090232	51.2145312366468	23.4012738871647	30.531391454745	7.03596747346825	11.199912148674	20.7419593289899	54.036931391296	26.4254441041109	22.9316828161825	8.33778249254642	8.94019082262827	34.206621336522	14.0818917567595	7.13950844376767	9.11577095094643	30.6599525853263	47.7186930739412	23.2496374391987	25.8808066890813	6.92114604274772	7.75438222532202	18.9297875509833	44.6313335738641	20.6142356015354	15.2340347847796	15.4112080290698	9.87705228700886	32.3847128335925	36.2417031915471	30.9018119398171	30.4594548897412
ACBD7-DCLRE1CP1	0.333663962070068	0.272680781051592	0.27517945565283	0.379469106955934	0	0.285689383233845	0.151016628617662	0.542035460827428	0.0876130185842625	0.304757482179219	0.136778083115878	0.667318573387126	0.379836934286911	0.320674189610521	0.227701622887905	0.814263780871435	0.571209754936636	0.426885399390802	0.102405210040275	0.427962024260291	0.258272836819793	0.506987792642324	0.370133004027212	0.428223474034643	0.201948923102905	0	0.203044005811907	0.0787809262150581	0.261172013730548	0.075191200786815	0.396569955635625	0.586449278853275	0.308943068783896	0.447551648815031	0	0.121853155975813	0.468903190590798	0.613951303549527	0.565994965609329	0.595871449509396	0	0.121601604679317	0.370742280549923	0.592204238731667	0.232087527707741	0
ACCS	6.93350986201274	8.56027123315993	31.3908576877342	5.3034552620705	10.7816241522653	35.4913229988716	6.73675432606169	6.09630812415636	17.6427811977691	3.64085695835786	6.01619186619425	27.1550335386585	7.42770039927768	8.32957816824256	15.1989921599421	5.42879806045501	7.19956580693633	24.7918257413153	8.48740694198534	8.56097858650375	26.7918702951811	4.03527390814171	9.89167734731529	45.6547937281544	8.54390786167847	9.72011435685996	6.65714848549838	9.93598632770683	8.33134631123873	8.77349320766752	18.2920421061002	4.13339605103179	8.02794716635591	29.5227960080656	10.5433977531281	6.79077035805383	21.3823316732019	3.3218357525569	5.88541782122196	24.5076603008586	14.1535599200283	11.8614212843257	17.1443448371819	8.58521145569833	7.79042668555449	23.8933463815324
ACCSL	0.0545272642805159	0	0	0	0.192644306313309	0	0	0.0351163786252828	0.086979829372349	0	0	0	0.0679681195662129	0	0	0	0	0	0.0504224207501508	0.0457972331524661	0	0	0	0	0	0	0	0	0	0	0	0	0	0	0	0	0	0	0.0582555589691551	0.0298972166318159	0	0	0	0	0	0
ACD	18.4859262281523	22.3651479268791	20.6714945629035	24.7139323947245	23.2970328822604	24.1233665837931	17.5861914213058	20.6791305332838	25.4335725595745	23.3504018071332	20.3328782548887	28.9159154515586	19.0358863135661	21.6322137069199	23.2823631206385	24.9853340126968	22.3285450367587	27.9535003418656	17.424070747582	18.0632699808553	15.950517262494	23.9944114917242	18.7213721718711	18.2823117655863	20.0035635502631	20.5055018661157	24.8629109186119	18.9855794365561	19.8725707294966	21.6682907721115	23.1189801533943	26.9024846264324	22.8962116037244	24.342678480888	14.6918112287245	18.8044356261577	15.3163758178106	25.6924507273019	14.8533808146195	16.8174696961798	14.4787366138293	17.9306190841588	21.9990265401188	16.7355510263932	21.1604171569059	25.0078556869928
ACE	0.171406712308202	0.159774102248977	0.175369027797692	0.0428236433266585	0.0430187199781217	5.22263690543054	0.162258596383914	0.124781273550362	0.183016199810571	0.0167642396102486	0.0314516472702743	2.12832660642928	0.229168103757982	0.131264918572991	0.124398983977147	0.0282881127680916	0.0102085815286744	0.658318599289898	0.114149723706992	0.0392600877882694	0.0853953791209592	0	0.0258508246468307	0.579074076093593	0.258423845775927	0.179689164783418	0.0172020873854847	0.01732181132074	0.132215920952274	0.125367804144789	0.118952616465791	0.00947830542181189	0	0.641410235357791	0.00925746260148509	0.0732873053764285	0.162056041324606	0	0.0168736418247968	0.639824743560818	0.0997908067377711	0.0632408121855619	0.0140955912422324	0.024985444884676	0	1.07845140827125
ACE2	0	0	0	0.0385656567950209	0.0274211379669266	0.0204148283608223	0.0235951530248622	0.0200036826357792	0	0.0207059580622434	0	0	0.0380029942811271	0	0	0.0188469661796693	0	0	0	0.0151152168754165	0	0	0	0.0314311749151154	0	0.0225123971403691	0	0.023448370997971	0.0193026311453113	0.0220013993884851	0.0664106601414433	0	0	0.0622228065429795	0	0.0348930623280501	0	0	0	0.0160874700020923	0.0279232875409807	0.0829401552051566	0.0399419409524093	0	0.0162696064769304	0
ACER1	2.07755605197961	2.6306079474826	1.16436992997	1.68068822747572	2.23588358436283	0.234508701864741	1.74266998684332	1.85077095987091	0.384234335895409	1.16946597416942	1.50873147460153	0.50242696109105	2.43043546083757	2.59385774228266	1.05747010888933	1.88005224416215	2.44522130346681	0.756260134346599	2.60748498557732	1.88418611556915	1.79537305750341	1.47477221164827	2.30351223138456	1.58460147259603	3.13711538343599	1.54447979099087	2.67791286857465	2.61442761703858	3.84749635214203	2.01372270872708	1.36861538895277	2.93423889158969	2.90295089071225	1.64063090519283	2.45536657050067	1.45888633067391	1.76124397277536	0.798714096316854	1.00493000434044	0.866751039281205	3.28001884108322	2.15062335935876	1.06455012037159	1.92470248118773	2.14694920786908	0.275205070834832
ACER2	2.05598581514753	2.36598496815708	3.37602629857091	4.44844742275031	1.97105507682552	2.87827236255538	2.31350104689951	1.95388697965173	2.89212049470361	3.68957957263556	3.62088254450032	2.04337546454709	2.34009245317848	2.42278182015253	2.43893403669877	2.9163808010112	2.99388697723492	2.6103743348286	2.16438059535755	3.49042981163368	2.43621240408852	4.46565545872094	3.84719461895695	2.32438711411094	2.1768260741243	2.04865119486475	2.76789780953205	2.14150154691914	2.73950443359174	2.31548570824972	2.35050700007786	4.22979594804843	3.05989281456497	2.28519201633353	2.90325582709311	1.91771449412486	1.68324978682558	4.13615455822467	4.01044694848499	1.61850703058569	2.33730450779685	0.939819270231652	2.23396225596152	3.56524200434983	3.68118028354619	2.92260449552089
ACER3	11.9156816935493	10.0514397707768	13.1890039962269	10.8983743598349	17.9125358859169	10.9406839201613	13.4881499647699	9.91331203337801	11.2901502432427	11.5102926639553	10.7105953812317	13.510914014516	12.9688463896553	10.8321646869816	12.3760412033369	13.5114819241066	13.2686014063737	11.285898707763	16.5685890121477	11.4377838175928	12.1365126586982	10.4769486007567	11.6059821908798	13.5923756355355	14.582578575677	14.5660350702909	10.6645546183824	12.4361386649821	12.5385906322359	12.2817060249883	11.7813075540967	12.0285000468488	11.5179538364319	12.337395189656	18.9073395812862	13.2697088373977	12.8578831800492	11.5400216976154	11.40598770011	12.451189303971	15.7094400599866	15.2899905897629	10.2784890908927	21.194387500607	13.5129746307317	12.9300588305317
ACHE	0.0338425960300352	0.0220051361817395	0	0.122030759530626	0.0619963309910895	0	0.141186981416665	0.0234828226976695	0	0	0.0469076230137894	0	0	0.185969654766467	0	0.0216998347871043	0	0	0	0.0572919413329166	0	0	0.0296739246714163	0	0	0.0819632903073854	0.0386853628986683	0.02155868377723	0	0.0464707445112301	0	0.0228050806429093	0.0232841149121552	0	0	0.0213185416662416	0.0578414304126527	0	0	0.349529327481763	0.041484199585721	0	0.179271893426243	0	0	0.129700025693847
ACIN1	153.353745226044	150.065138185547	124.387923520252	149.418808563137	194.265808693727	125.308603016265	134.061754366666	134.962665574249	122.183229084689	131.693761876571	145.144420288976	122.219177021115	152.455164787659	153.110568459375	112.466953806752	155.357949565912	164.888552900187	119.19106685211	138.558923727791	132.215652044319	119.421900701801	129.779606580581	138.083480018943	116.361690463259	159.527086552428	159.029709244633	151.188706976174	167.003727071568	168.685807651282	157.81060980604	134.664329178593	149.372814733157	161.329174696367	135.378422615951	145.265548093436	127.312414082451	126.114654904484	134.060120281805	131.367120068006	121.392730935212	178.986495385395	195.500656360624	129.494030373874	157.435253760917	158.559645120062	131.411862026395
ACKR1	0	0	0	0	0	0	0	0	0	0	0	0	0	0	0	0	0	0	0	0	0	0	0	0	0	0	0	0	0	0	0	0	0	0	0.0280779452422188	0.051114659143681	0	0	0	0.260062157547053	0	0	0	0	0.0516603677662221	0
ACKR2	1.07094535331671	0.943566310815791	1.06471959735212	0.51615087742671	1.15873647316716	0.445881581830131	1.04443324683548	0.370507409066163	0.338469921513817	0.203966818357053	0.93760795940935	0.316802557759281	1.18285435761309	0.779726486432668	0.585071690514515	0.427017541424295	0.72615667939614	0.567218360457704	0.946919109091986	0.637815156148331	1.10124617632148	0.68154059209428	0.683673118739793	0.842732637744009	1.13831963835477	1.44625248765303	0.622092741387363	1.0495140971014	1.23445332135996	0.520806083033764	0.430714344645877	0.319139454654923	0.726539947463948	0.569754165290689	1.17048308793694	1.09546062890386	0.50916977346033	0.350880716153351	0.965929879662587	0.924059882957897	2.73870946146722	1.54601669882473	0.527836683909682	1.00923700193657	1.28205895280528	0.166952451888434
ACKR3	5.27777221399797	5.1593567727739	8.49002783404003	4.68310422000215	5.97293528909997	12.0531276421394	5.77528094099304	4.41167658186032	6.94898226843148	4.35253725763789	4.65315365173991	10.305418044472	5.35142995248694	6.31395089229594	8.70416908639485	5.52297440301451	7.20341243113693	9.38431789910024	5.26993058094659	5.57272247284743	8.33041461331322	2.80795928693383	4.6572583851326	6.50476364925618	6.37972395940615	7.30285950292101	4.85819929728324	4.00037706829276	5.46741880252157	7.5885235267976	9.34715328044267	4.88034905989806	6.84737956673802	10.9326305659506	7.53005315933579	6.5108291030186	6.37697593937461	3.88875270115732	6.11743397513718	7.24943852098212	5.49014893055317	8.31822419238181	5.58514106015963	5.84181627305461	5.48844739536825	8.24929948247886
ACKR4	0.88468060385924	0.817987755381007	0.627883802597104	0.665799931363574	0.646836772401021	0.390707252260525	1.09508187300111	0.756445444289511	0.550447770501851	1.04255408191835	0.840403918931569	0.599267887506028	0.757644319501594	0.694016171589895	0.419884357039367	0.404634898803161	0.736148880080367	0.498259538268317	1.79322919035647	1.41706753387335	2.31227083164914	1.3299104386883	2.09203880666863	1.73710165304743	1.27700978392326	1.37722836873136	0.875630199379172	1.40062642420454	1.01830501618305	0.307473603634672	0.785087862130806	0.689307275375973	0.682694986207427	0.933969192973471	1.78220376854105	1.16040539884385	1.37837119212924	0.550167445581662	0.933335677606832	1.70111159755707	1.56726650869429	0.816335815170358	0.53576284536925	0.42502016460597	0.533996095373537	0.823062561266373
ACLY	82.087032090198	89.2691941471232	85.0446119169797	90.7935000747095	62.8812440788241	117.10292815038	85.9951680310499	88.4741170488679	106.450528136541	97.5906752284746	81.3450523276361	112.358940968739	71.2437373457863	83.8025322579898	95.5912271971005	80.332128923511	73.1930495835185	106.381079309506	67.5745234138075	78.5114145651831	75.7525420588627	92.7302289272533	69.504955198981	67.0265063945587	64.3376595959847	62.0838324938303	75.7851222895794	63.7880647269667	77.1203659111253	86.7449569748309	104.002762234817	102.135147680933	85.8780586831955	106.782752904851	62.0274394221588	80.9145031267507	83.4177582980138	106.332864208221	81.6363712414896	84.007341548733	62.5823684228763	59.1086898217797	101.014753794317	67.0355273305604	74.047473568758	105.782094992963
ACMSD	0.0836316280870776	0.193344561096219	0.148131481733232	0.10154603195788	0.475553760567937	0	0.0635843700483589	0.053064075248024	0.196323966605092	0.277108112084351	0.101742951154061	0	0	0.131785160150843	0.254312381305703	0.0498153341382923	0.105860773120004	0.106339360211672	0.0785784074211734	0.229732794893927	0.15723937444887	0.191167731800308	0.179717016335791	0.283862750244563	0.153151234606083	0.234278552574038	0.198554337204648	0	0.0511464636409736	0.0570050341614648	0.0852808886098749	0	0.159455304002047	0.161233054304366	0	0.184388034681631	0.0859087046228742	0.0466601923158767	0.171510023657207	0.176402592079071	0.0795063524946529	0.224460217715083	0.0360424885215938	0.308238328972255	0.259664571952362	0
ACO1	8.25870491785539	8.20732639074287	15.5109827743625	11.2261077058969	8.30117550535754	15.1469576380689	11.0437169037113	10.4267914536591	17.1431158684044	13.2718017962712	11.6768434063564	19.6396925296517	8.32336663187531	9.40548654656595	14.9877525724727	14.1036043538006	10.1543192459213	16.8306171084095	7.76085777943763	9.18860225664894	13.348796841188	12.5313521635508	9.53499216740528	12.8854902376296	8.2123231288095	9.11215029331329	12.2164422066946	10.298318265528	10.7462595553649	11.6863063273204	16.4624775005355	14.485695322547	11.1989958958964	15.5490261862028	7.54021828934854	11.2925190033259	13.5242731548676	13.9937738864747	11.8527775959812	12.0770784800919	8.15231338858632	7.78982037698382	15.911220734808	11.7216583341545	10.7294219129185	13.9410233983603
ACO2	67.5648679933507	76.0118694281923	68.6637015019903	69.2953776146695	64.2962797223752	80.5966549940725	71.8156326918702	75.9347666574422	83.8493096966937	72.6208608758403	66.5910379637764	83.5368905896195	64.260156025323	71.2113279979126	76.8530458036513	70.856433392158	63.3304479119488	78.8873382393706	60.6849842846653	64.0033844288159	73.398726055589	71.3789077257169	58.7991071586457	68.1676589183238	64.5952767845202	60.233095455973	69.2834131451	51.1883415596811	69.421688565883	77.6433226218747	78.5411130767997	74.1315741977821	69.6757694163055	79.6282371805539	58.1783565640952	75.1837986117177	71.4389858138195	79.1300107896343	65.8857112819124	75.5099562608006	53.0992478747682	58.2998572795669	88.2596995053384	55.2764817918107	58.4045245510423	80.1463535317268
ACOD1	0	0	0	0	0	0	0	0	0	0.163746025947398	0	0	0	0	0.0327730118161123	0.0305274610752589	0	0	0	0	0	0	0	0	0	0	0	0	0	0	0	0	0	0	0	0	0	0	0	0	0	0	0	0	0	0.0527271134554718
ACOT1	2.10688762124356	2.65499395643978	1.58632535227131	2.69942496622948	1.42732950002042	4.45971644535225	2.90211437165044	3.8237453126856	6.51746861939328	3.5056394746762	3.33907955747213	5.17702642547222	2.25843922445895	2.91096224852968	5.73565168686881	2.64589225036725	3.93661369151126	7.20979970106893	2.39772315179921	2.13407337557525	5.00907937530246	2.48365856918339	2.58127570383577	5.9732248461791	0.398281839508278	1.00687945214978	1.3244105675278	0.829059859730737	0.240903571734651	1.39607969146406	2.72130301165687	1.64480147580028	2.77275221095161	2.13984766924051	2.6852408037811	3.6255622748928	4.47761771996324	4.12111976261059	4.51148468871667	6.20443954897542	0	0	0.0878853389366629	0.302978672752872	0.153048281199635	0
ACOT11	0.855273782951696	0.300819590732479	1.55125764142593	0.108349831363349	0.0638597770203696	2.56994402032515	1.27240937574424	0.767583466296122	1.45016237653015	0.245562236576377	0.0723217513475219	2.96757319169211	0.552644892035477	0.393225230103366	0.907964436773303	0.118622064483326	0.201633508153174	1.41131978657716	0.870715285047043	0.133569727657871	0.425018558180766	0.0403345595837385	0.223640652595947	1.08767594244291	0.58060810163427	0.207676376697703	0.148363647379927	0.0340737779708261	0.654674443204865	0.534469181513439	0.685193943401603	0.120930453269878	0.076861063439338	1.87220564318183	1.49780680224114	0.374866231821135	0.300711473977385	0.158224803486887	0.233451480334641	1.09211847574345	1.50715983586296	0.833357397196483	0.399240514326527	0.119641731311856	0.119476973779362	1.60439763739932
ACOT12	0.463558355884177	0.0326433731608525	0.0979011860409471	0.284724999156549	0.506841382049219	0.0331830711563299	0.0783148858679792	0	0.164361436561569	0.103529158680658	0.284576714454856	0	0.15917537025042	0	0.0699857146307316	0.222751656617472	0.267002386755763	0.0669278905617312	0.127886356983661	0.70102662619978	0.0767433581167586	0.370699448571478	1.2353674755363	0.050396821753388	0.0317906724805505	0	0.124941318301914	0.382127929525524	0.18971291547986	0.0355596691226774	0.0537599660654822	0.133293774093692	0.215258015884744	0.101392604390903	0.0856104819707042	0.14361237023287	0	0.229951720298445	0.318764142129134	0.0274451325382908	0.435650137323064	0.056697582242258	0.06742511674468	0.625385868117432	0.351581965974967	0
ACOT13	12.6647810188166	13.3134010242118	19.2200715981096	14.1467646284595	16.5330134489376	18.7441830169463	13.1144973443243	14.6299276966639	19.8292431045341	16.6864125111345	15.9001504652686	18.7169808726411	12.3844760591309	15.3384491337276	20.9554957696529	17.5166562408723	16.3952912939216	21.1325300085226	9.30420751174592	14.9957642762445	20.7645529040577	16.134314617452	13.9141889685729	21.797918211388	12.9948648629612	13.4092257106712	18.2582862230879	17.3853296913148	13.3620325039533	16.8493253556321	18.6116344264013	15.957507047915	16.6606384676346	19.6081014274829	10.5584526032463	14.5616313908899	17.8299558933021	15.7419961111064	14.8171695774849	17.0148179749437	10.6870373286576	14.0106965203321	20.5265195399434	19.983781032384	15.0060967934007	21.4861532175765
ACOT2	24.1198227858284	32.9755943607071	38.2448201550928	18.2836996691418	21.2987188066129	38.7116986813342	28.0096460807631	35.9959395020447	41.4646911977898	24.7205753007287	20.1742382164415	44.1917435553798	35.7369331040046	38.3093421472621	46.87330892847	38.3279482747753	28.9135701897466	42.8851749182513	21.4336670343366	20.3871567132213	38.4462307952327	17.0188359318153	13.2577952797431	38.0899953485352	23.1914674421359	23.7661283527418	18.057923869849	13.631857233882	25.8462255577741	31.43133010987	34.1805799445087	19.5346287653021	15.5494539331913	35.7983604702573	31.7652279666065	36.545706410267	44.4085120402129	26.4288693848857	27.759631698529	39.5747375529162	24.7993939275028	31.6859942627096	35.1163879755072	19.3535136264726	18.1464099515841	37.1013470262193
ACOT4	0.289886267650031	0.404934405734966	0.340746672458568	0.0912228564747351	0.133058460507211	0.627224642509811	1.09779627384197	1.61200538483891	0.670762429987856	0.175116330563999	0.390050776150517	1.61981677669365	1.38053198026519	1.60807697612051	1.06135179528676	0.426766010680032	0.136828698899544	0.892842649064186	0.5352796654777	0.293985871188205	0.140235350480706	0.276057561858339	0.184478733086449	0.0707572606196779	0.327599737371347	0.5713763864068	0.0577972554822967	0.0702764041901713	0.334566619138612	0.802940536988206	0.541046635457001	0.161520448791021	0.211565096467777	0.293289255164063	0.794806307691068	1.31340159000153	0.546806934776276	0.15570975962209	0.585302494856017	0.639294404630165	0.538419998292416	0.43421900424399	0.265652709490801	0.16256427251211	0.16287928017016	0.125624559914731
ACOT6	0	0	0.0790762925198116	0	0	0.0818240179084651	0	0	0.100852479347401	0	0	0	0	0	0	0	0	0.112273516446196	0	0	0	0.0619851557212699	0	0.063649032180165	0	0	0	0	0	0	0	0	0	0.168833616606103	0	0	0	0	0	0.0654650197592458	0	0	0	0	0	0
ACOT7	12.8618898785402	10.0174992397227	36.1155599709624	71.6965900811217	37.892828444013	42.8815226146352	15.8177447901382	12.0766095685339	55.717510360556	65.1574058840762	26.9008565091522	52.0648197289193	12.725737938012	10.7237713958313	49.1389840311184	75.0050199469998	21.9021201431921	44.4159863491376	10.0311897285255	5.44592792451248	20.0881074489886	67.7823281912254	24.9161416885233	18.8641325226795	7.05025518112834	7.65110988694595	48.1849653043747	8.74337045371419	9.28607426092956	11.1230119052697	47.9074363556517	78.9491288180685	35.8561316512269	41.6435968833148	13.1814177952332	14.3656808247677	30.4990467550927	88.3708247021816	30.7071182947502	21.7827941552774	5.73297909576974	12.0342646043073	50.7758850931368	37.4020753845827	36.1636836582369	50.4900196455142
ACOT8	26.33311192537	33.545881843917	25.8494017873028	36.1823631807297	44.9513459210634	28.9573249436412	25.1853878380353	29.3182937497745	27.7068472091825	33.4930485586903	33.5911588907395	24.3372574866246	27.289293651908	30.3146824207342	30.8732302692546	46.0315540527792	35.6766764285027	25.2780178948029	19.6135575380143	25.1142866156919	25.6777836340166	34.490253938108	26.9342600968094	24.5454048417145	23.4091177291373	23.556281478347	41.9648754021795	29.7225446308385	30.9042613952074	33.3458070147593	26.4286381226638	38.8862002720983	36.4450409377874	24.5990397009011	18.7300933515268	26.4450590314497	28.7915183583953	37.486848108532	25.569766946673	25.6319561443591	18.4585369412583	30.5273508656834	29.2407627215914	35.5734032212035	31.4577663923579	29.5636043356336
ACOT9	14.6087839092085	14.7361489481183	17.7138162333685	8.10486478056396	12.532850440938	24.6122284077118	16.0864693510819	16.8445766500455	24.1282201533986	10.7375676535281	7.9585309256282	25.8392449248552	9.905567796529	10.1565349758208	10.0248367748415	6.93748897081443	7.66627220906795	13.1290615981384	12.4443247171926	8.84571670286459	12.3362829132765	7.20002799184098	10.5225208896134	14.5189857715497	11.3106543552883	12.0340030952914	5.62907375740717	10.1117609859853	14.1943543027967	13.3971061976159	20.0407419636655	11.302227323464	8.68750974812565	23.5978065535972	10.0142888156006	7.43429675741284	10.4624350332482	5.76071332737356	6.75471525411751	17.4777070445861	17.0302148000832	11.8884078852472	11.854772645994	11.1857466277521	8.88442399404991	16.2355457929663
ACOX1	14.2158959914582	16.0722268610638	15.4555702062465	17.7413390184932	17.1016781336925	14.969910826105	15.6484689724422	16.2970778472047	15.5208132125431	19.0595584366496	17.7931658992589	13.8115632452643	14.525895153547	15.499666858397	15.6014493764513	16.9860824737989	16.4840299195057	13.6101102007981	13.0260008603533	16.0133206920692	15.396536734729	17.4798966170528	16.6634791192941	13.1492662031088	13.827061711902	14.5939343589061	16.5028343017541	16.6713524093102	14.4211071695217	15.6310516606124	14.6798040233125	15.2675022823841	15.8982589616085	13.2875340264911	12.6842604573974	15.7137043654185	13.8954958830715	16.7897904745299	17.4134847492473	13.3691422150154	14.2341391456104	13.4813179639977	13.7658612324037	18.6481972890513	16.8434221072481	13.4438742641446
ACOX2	0	0	0.0227387196424194	0	0	0.0235675917367073	0	0	0.0300308517097886	0.0254228535553007	0	0	0	0	0	0	0	0.0310461880818753	0	0	0	0	0	0	0	0	0	0	0	0	0.0185756239547864	0	0	0	0	0	0	0	0	0	0	0	0	0	0	0
ACOX3	8.817976166399	10.4645557304634	12.8541831198003	10.0054493582491	11.2244740223072	12.2318549946362	9.09714135377556	8.01596745866645	11.9141626128418	11.0782274422817	9.94500758885907	12.5382125111888	7.66843859869856	6.9052912382726	10.8310899818944	11.1422502211686	9.15226460346531	10.39936395901	9.40484715277706	8.04945755764091	10.8060348694365	10.0494008657885	9.78753926357964	10.8434227803091	9.79098635791991	8.6936115447777	10.0528597296235	8.4035696527858	9.4799254777523	8.03359069033176	11.3001053116694	10.9800303965046	9.88809185860658	11.5688292988771	8.36213751268972	8.32931941009627	11.0931863282925	9.7950600732154	9.51336772017369	11.2359080694447	9.72262304147102	6.4200296733669	11.4740484404168	10.904189272374	9.17829681647982	12.3156906424201
ACOXL	0.385396348505921	0.225812353337714	0.29048074001249	0.0405024525704863	0.0295720860252901	0.186014902907508	0.178424367766727	0.40686616820131	0.376476974780993	0.0456640594050486	0.0422539181787325	0.202799407920369	0.230078894817483	0.183034083394871	0.909942204226085	0.0407851732964861	0.22294551705563	0.586687095996221	0.151396295440699	0.17161559301405	0.971659384048689	0.074414406439399	0.165638113429578	0.726302428037784	0.238065711320234	0.0893682647320998	0.30857139269103	0.0477435323903104	0.375856912284107	0.174989856983209	0.469276445696978	0.0635029736284681	0.0917650036009392	0.697338837091751	0.301362346235179	0.339260514352007	1.49269799217452	0.137923783924495	0.0552848742675806	8.43397331610878	0.386437253849425	0.156735901434553	0.683678513180221	0.107200937269699	0.157297204342817	0.193902812534488
ACOXL-AS1	0.035707331729458	0.0447922331575155	0.0680142045822282	0	0.0300802874679722	0	0	0	0.0834962296246575	0	0	0	0	0	0.114742669456301	0.0426397633324164	0.0442746828325948	0.0914276719455045	0.0868324036578004	0.0162410396235431	0.246961199155467	0	0	0.119936752747458	0.0432573075810751	0.0248960513677494	0.02147251024394	0	0.0214940479043268	0	0.109588555405045	0.0228857817105331	0.0244032190498787	0.0232437217964406	0.0185674510252516	0	0.177200500768181	0	0.0347990641569805	0.831318004444426	0	0.036906283361023	0.0151768035110847	0	0	0.0365413192590143
ACP1	128.799199422122	123.990605496053	151.393432242128	157.939842863737	138.993703529532	170.825590928334	139.010125581092	123.912369631715	198.511212331603	158.5659866946	135.954120445155	181.733258651763	131.112138634543	130.168882804236	193.21862698208	157.602245047473	118.894929126774	201.159169917922	127.641262189379	132.486814089126	209.394930341567	177.361908072231	127.518084233665	202.757040618712	116.245725094876	121.071113783346	167.046963375175	125.066759235126	122.678011498592	141.217738655571	183.935910551528	158.73680052016	137.423072114704	181.283930716109	130.111158141631	151.929749660399	203.199956812353	184.345311183526	138.312198637552	200.262848948869	102.598855270365	149.295355563105	218.310784804129	147.202609087657	126.723348587237	204.319576418869
ACP2	18.3580510458917	18.394316376735	17.8627581549152	21.4693029061194	20.7827426174892	10.0927356870671	21.9050195002752	20.3167680512861	15.3459369943106	23.8417809884586	22.0029340990895	11.8579819970665	19.1504646835189	16.9950501539539	18.9444364432548	21.3882261228239	17.8208855948201	14.9778501515507	14.193814747331	14.5610576772823	17.8194116499606	18.6661616968798	15.7056995552849	12.6662754581263	15.6063759592676	13.9690213059581	19.295468112476	14.1326190721759	15.8909351944127	16.2436502297402	14.5437252488363	18.7391494031964	19.1881264146884	11.9271902073429	19.5566716494231	21.6665628291283	14.7616143182787	25.3712335896244	21.3681462261395	9.81659376916699	18.9882167251514	17.3665778533499	14.5450978452741	21.5183778973573	19.1965059952861	8.7777821818227
ACP4	0	0.109767483772673	0.193997812002646	0.176282096176685	0	0.480191434514163	0.187922399481678	0.155819858778532	0.806624752464632	0.623907322666391	0.233240494535779	0.719426278357762	0.303220300478797	0.137568438255781	0.237744466900941	0.24291402515923	0	0.461844371182358	0.150495831531901	0.124904095107894	0.380482786281556	0.124851065493177	0.0742658134932588	0.594816421640671	0.138906068474758	0.230625034079826	0.199885312060464	0.355502878513262	0.106303071039569	0.0387368440779591	0.865952529869463	0.189271388770209	0.0818220082300277	0.265084534972466	0.0791307200457343	0.322833538459332	0.284246738211473	0.424547034453923	0.286109192725363	0.228068108350402	0.584682828581301	0.0755214848677309	0.32836295046674	0.0936278756784726	0.0965986618797452	0.85847908979132
ACP5	44.2934907291202	32.2320841444391	26.5887280111138	4.0091392796018	7.47121226966245	46.3661484218135	48.8662834255849	34.6091957136843	33.7794117669239	5.33206050854236	8.21162718317496	55.0028655055524	46.0193134744845	35.8095110524361	18.9232871434216	5.10838015488991	6.98240020662612	33.9855437324328	45.840351008476	16.1749366649421	31.8408533498088	3.58958556664089	10.2543087342491	45.2244302436199	38.1269400713965	30.2734112953477	6.68347825862742	5.90504338100821	41.3467160674749	33.6541309866933	28.2695267303191	4.40561312104738	7.76357255232697	40.9993926232147	51.0077681113766	35.0893992434672	29.1391969900058	5.38864403858766	12.9703992182812	42.5322053345287	42.2549658101348	47.8016035267281	27.4727497822568	6.49068788827089	9.81308670910394	43.9584882706511
ACP6	7.42496380404933	8.86252361840151	17.5222345003266	10.4352599643841	12.1717249066378	16.8660994865131	5.11917931258217	7.24617160427553	14.7532475612877	8.45171368510234	8.53050305214608	15.6853751634491	8.78729800562076	9.64053404831285	15.5469738017274	9.71808194806337	10.8950422945721	18.470436701791	5.95108636293449	7.90681349119262	17.8537343132207	7.70588939692137	9.16716166616478	21.6457976947244	6.09907557431893	8.44893852303627	7.64385995834288	6.88945269219431	6.48453085085802	7.71597427671022	17.5547560839671	10.190420074882	10.4097788263407	19.4908765166133	9.74336365308298	12.3235545121322	20.149186143824	14.1935853162566	11.6123366764338	20.052762286916	6.38767792961403	12.2241217542994	16.8187982432687	10.2505782638591	9.72359409716124	19.0117103311048
ACP7	0.976180697250574	1.41497215222231	1.69160922001773	1.15291182063202	1.36462690718175	1.17818435461495	0.731688926443005	1.02384626910104	0.744753660744454	1.42708061459861	1.55614100951203	0.884334605813358	1.19634143152133	1.52402219330695	1.07306217375462	1.20577663025523	2.04259394188916	0.853757007348742	1.27120379880064	1.23753674643729	1.06289948542687	1.02038667833473	1.68534224132923	1.25113410999509	1.26848866763383	1.68905531508553	0.791928090076782	1.67820211914134	1.18386218860409	0.973079815334904	0.749604013812451	1.11671716765054	1.29695484877108	1.04377347608565	1.74658946685497	1.41340902759393	1.35868745208435	1.0298079313622	1.51817163165059	1.41773673219065	2.47582894442806	1.30642163349375	0.800394210123664	2.02615047078383	1.49502183376346	0.455110412188759
ACPP	0.105829888484537	0.128454661571646	0.0447454804253232	0.0635069745657118	0	0.113135893881863	0.0895546773391242	0	0.0275691388811491	0.108206540906903	0	0.233856878877862	0.021141052178661	0.0281796675537531	0.0657315949446695	0	0.0437847012516574	0.224741101078244	0.0173466593938232	0.0665137106658348	0.0291741840209275	0.0145579308059721	0.0581512663072006	0.0627644209225193	0	0	0.0836596633206153	0.10162131078673	0	0.0406753676969338	0.0305010462745681	0.0225942089114415	0.137631491205286	0.192907355673715	0	0.0192652854296569	0.153034675913391	0	0	0.017827866570937	0.0927525353695916	0	0.15519621802432	0.147521515791143	0.0947065005455385	0.730694231667041
ACR	0.0609852909082341	0	0.0370980893662415	0	0.111931413736443	0.117715460296241	0	0.0398080281300235	0.0506690981903509	0.0848676038099065	0	0.0481271353269421	0.157306230345888	0	0.0457847623880427	0	0	0	0	0.0705742187808146	0	0	0	0.0819670227740738	0.0745705417366341	0	0.217132451111437	0	0	0	0.0309078110373811	0	0.127388532721951	0.117808940417212	0	0.139641215727384	0	0.0366222213992211	0	0	0.132842691934706	0	0.0282927779036728	0	0	0.178591265425164
ACRBP	5.846430315927	7.64717517817644	3.08640321927163	3.17971612493287	7.71445538544802	4.00230332596832	3.01760145717699	4.2579603847694	3.12514667730524	3.16487098049114	5.88326739984407	2.34837368233905	7.8321009624614	6.87668392025486	2.70932722195196	5.24963391932215	7.83382836312706	2.57762640570966	5.0210090015051	7.724768950918	6.14068931269747	3.85382845178908	7.29645221142149	5.89373303897409	8.53302805228267	7.05183888567338	6.6577385932536	10.3792855794884	6.10963398696108	5.94754659385283	2.27361218717832	3.57929688627134	7.59713888142666	3.4253150874392	5.05306282993445	3.6827336804712	4.1377394377165	2.39513905680536	5.00073640258943	4.36189468441942	7.4292301735999	4.81797383053159	1.88030700924366	5.51390542129909	6.09234904669189	2.96295395845812
ACRV1	0	0.0770153390309605	1.03366567036868	1.61709451860467	0.10874507708083	1.22909005635675	0.275919429240418	0.133206078726075	1.22124593157534	0.715903209292559	0.235173828828954	0.488125759680642	0.149990127246512	0	1.25305524926454	1.2637701273732	0.313368373480883	1.27523315066347	0.244391729883014	0.0574495129216877	0.695879636516093	1.61948731065292	0.294222425915139	1.25572739945399	0.152494011478931	0	0.868554132031491	0.311700641211856	0.234147685554852	0	1.82487804598959	1.02171629424787	0.654530136393142	1.30420562216637	0.0677655289377241	0.0690006684134614	0.60801814222026	0.822406868349928	0.35725395480125	0.611854806397322	0.773854469719489	0	1.12056456164157	1.06385827495284	1.06973666024578	0.220190775877001
ACSBG1	0.93800253140701	0.576200532148097	0.75675515121132	15.1046285004804	23.9289244237893	0.393951642529174	0.188590303039032	0.315915037703745	0.74775682999916	7.42719438726164	12.091535015079	0.228727954615297	1.57061491364581	0.526530301775535	1.5386494749328	31.7750193935635	47.0317898146357	0.683613181699055	0.0968126685531516	6.64597512853679	0.589016749441801	8.27158583986911	18.5929574691264	0.378077572678937	0.164874079611749	0.239017782567262	12.7488137122523	14.9352283170308	0.307777909322064	0.322188812922358	0.381061475869744	19.9539196687865	27.1190420154483	0.639449639029686	0.0325925367155676	1.39914265198471	0.980496331222749	6.47187671539008	12.1051194866245	0.948278166217348	1.06904500786397	1.15573716289894	0.645796508770694	32.7717871360921	26.2576115893948	1.09231774430683
ACSBG2	0.179348070527722	0.0965018494283125	0.382092569094958	0.188949060238695	0	0.217802866620594	0.0868091797566738	0.0731846105830524	0.239045697742537	0.127338336928194	0.0942332955534183	0.0559996362295771	0.331227289112155	0.18601175370256	0.280916723191823	0	0.0497620125187868	0.213296604456463	0.236672299952088	0.0844820091390244	0.164984242647485	0.159574524731337	0.152835600965327	0.250545541519295	0.236054119645767	0.187415749263583	0.0687036520571739	0.143540849434568	0.16214523579337	0.0780733906151585	0.21339574786954	0.0459715802585584	0.0795241208437938	0.195094051001203	0.277989376163101	0.170848069370919	0.0997048037934208	0.17093721388989	0.0790768069806565	0.30436520400912	0.253324846490427	0.422549084097516	0.2307448245274	0.020887903283119	0.164377078097879	0.303630662268222
ACSF2	6.38999467252872	4.08444264091073	14.5020098265535	6.83774068209912	6.36048535387047	20.5399770798014	7.44649317638622	5.01654040828367	18.782236194114	6.73467662551739	5.21474018143846	22.9496102961753	9.61340946813555	5.41924500990742	15.1914572243745	8.68434940066778	6.17768482035468	20.1417614177237	10.0653305372328	3.69452029191842	11.5467936732701	6.23845924203371	4.91374201352505	13.5605955292288	6.29682459786444	3.93576235560294	5.87713085240062	2.69049656594915	7.85647165868989	3.69901948288031	13.2831547483441	5.95402958691384	4.19567180417756	15.9052406275234	8.50818576348029	5.04736180405318	11.8086203199923	7.02087068100162	5.1706188614308	17.8519958328574	6.23596224814148	5.58186867468778	15.4510691629734	6.52438487258573	5.68212246670116	22.5978925215172
ACSF3	36.0317821215696	25.0657625670196	48.2394350705812	97.3974002965119	133.074599071352	38.2710713934416	24.5332793333978	19.0227545641132	42.3775993214305	95.1362123674305	104.941193270023	38.1729167871672	31.9014766809999	20.6424993612035	41.9679772397172	100.81774072598	109.588178692517	38.2710889065802	14.7540440527906	50.358087392584	50.9110105823773	79.0745674575506	91.6877380206857	40.5929738592888	19.3138746268768	16.1849978977197	112.438082620261	92.8944221704139	25.4144937747918	20.1239205265882	45.8974542762739	90.0081161804287	108.534777721359	42.7462029940987	15.8082847841771	28.1443928030228	52.8692160153704	81.9027736070157	78.4076167289071	43.8109552357577	19.5124985569157	15.3962175312983	44.0612253741058	104.641094784889	87.746873335669	35.2006606181882
ACSL1	15.9274018678577	16.471859457796	7.62417304400842	7.32949266210176	5.69879571947192	7.73297739335105	23.7319480817787	18.6496566828993	13.169388607469	11.2315561069872	9.23271888141177	9.53819870733891	15.4456430136918	12.1180121385566	4.70506816014243	5.34699989370047	5.14063833221425	4.62510905582633	24.2319689887605	11.5417620145317	11.2004826890866	7.33423876793747	7.98767204608953	10.1915642249893	19.2635771858336	11.3091963187296	11.8605819935284	12.2203321219029	23.4602210303365	17.83121477435	11.176638861026	10.1065762390604	9.76473072464694	9.8346822653625	16.0252551205179	7.61422660193616	5.70102027932067	5.57483077923238	7.13207439375046	5.25062991702233	20.16502825505	12.2287638161254	13.9360371038019	8.52881834006978	9.39096769339926	8.61243732721915
ACSL3	19.5188445027124	21.6447625807178	34.9503378485973	43.1975461331538	30.8658394981841	35.1082352155339	26.5514508832299	25.0594839552574	42.2577192606292	47.997316390954	35.0542527282631	33.3447725077658	20.809107617355	19.1838289032203	38.4317644876438	41.3519750151228	30.0387231917913	34.3935790352279	23.8802441905919	27.565793305919	31.9276453949878	55.1419134684505	37.665716746876	24.1744359095066	19.2894333265575	22.8889273976149	38.1507242030218	25.4660251919213	21.397928890813	22.1143780776415	34.8408364356403	43.7270871723035	33.546935476961	29.3348119246689	20.0739037557867	20.694379793117	25.339714207732	42.8240308728109	31.8843672738421	22.6993248917734	12.9268498249522	13.6028519309832	25.9885687125039	26.3181347818339	24.9951827471373	21.5186053189781
ACSL4	33.5063905318492	33.5924127814117	33.801377918722	28.6289747879507	23.6487703373884	33.2364149661604	36.0413100336513	29.2767420081278	31.3109849047815	28.4518415378031	25.1734013546197	32.5244304974535	33.0694999179156	33.1186173530301	32.9108625994688	28.7177726891155	25.3416032122164	32.9672962775197	33.3474419407502	31.8153071002057	26.3541411147438	32.3847291194614	26.0169022294785	22.7040820908167	31.5116442798314	27.3222937165601	26.9076616995818	25.9442434281334	42.0926212135535	34.6368111985291	33.539971881944	32.6338898200335	28.5308064252909	31.032857543144	21.5619123429257	21.1298692138058	25.8218407482894	27.6438407997759	23.2134147525318	25.9015203722135	22.3456194963931	22.6078095059665	27.7240219174502	25.3166089168253	24.5129973237376	28.8430535238364
ACSL5	16.3433253578923	22.9285592145608	17.5055459894754	12.7870083454583	11.0481610126421	32.962142709912	15.1343807043746	21.9974700584292	20.366516423754	13.4959597733972	11.7832831420285	25.1304000351409	13.7664677725026	22.5244157895467	19.2963048293034	11.5317677033977	11.8655255924528	23.6131115865629	14.2289460024842	13.9731421230439	18.1591025776808	12.5769461897425	11.2927977189471	22.616811002928	17.2424076396474	25.486736910566	14.8254612069827	10.5201149214675	16.1084295094797	23.1233871753675	20.4033192755697	16.6063512573659	14.6302379331427	22.1901622815809	18.9577671055297	24.6191762966569	18.1816538813466	17.3693475729106	15.4343198035954	24.2540014343183	16.5367590257159	25.7363939284851	19.8875664422471	14.833951831262	16.1273430741112	25.6644909188304
ACSL6	3.21555878311831	3.57281157959148	2.27463682555604	3.22434446843662	5.55281258092471	1.61864623051695	2.74583089806668	2.88950672468772	1.04084058118322	3.51194013557846	3.52509493882193	1.09905460719915	3.72925547200791	3.48694501808919	2.02816568751871	4.25453489366992	3.87841571051096	1.31182597354487	4.1975843306247	3.53457638050422	2.16476229373337	3.56008128097034	3.92344730108153	2.27662030450298	4.61721247999932	5.01585512484441	2.9887276806573	5.09619409426328	2.94467441137169	3.02987356340542	1.48193034465602	3.5325206655663	3.55425172522052	1.47040325314785	3.76571032843897	3.10865703721083	1.75507013196166	2.33735324336785	2.8990846589473	2.11181508977993	5.35083707617574	4.83916867186601	1.34524788692086	5.22891558833941	4.04926155791636	1.57886221834796
ACSM1	0	0	0	0.0346935755747313	0	0.111500857245644	0.067585698466337	0.145152330440506	0.0445769887272776	0.03780679506245	0.0351909413588364	0.0662334299890252	0.220316576041183	0.091077485207319	0	0	0.0584049718698268	0	0	0.0181024783774292	0	0.0387188515767352	0.0257463851866834	0.0735251778280779	0.118434906861178	0	0.0262141492016175	0.0418780666441843	0	0.148740867365922	0	0	0.0306588998682228	0.0358959338755225	0.211146360209119	0.0247963800571448	0.0948741364419239	0	0.029768649720565	0.936139224473967	0.137842595208413	0.0311135362320757	0	0	0	0.12001580786482
ACSM2A	0.0274843381235179	0.017298309707514	0	0.0334991210547095	0.0240198345381303	0	0	0	0	0.0181633607835153	0	0	0	0	0	0	0.0211267238335719	0	0.0131371025893176	0.0123578253203648	0	0	0.0131497260396788	0.0258403395650188	0.0168412817405844	0.0192151479596524	0	0	0	0	0	0	0.0230913353704136	0	0.0446841777651989	0.0452468836549366	0	0.0149275955367427	0	0	0	0	0	0.0285341659090343	0.0139361689648796	0
ACSM2B	0	0	0	0	0	0	0	0.0248990409671904	0	0	0.0239130411654471	0	0	0	0	0	0	0	0	0.0166064787028526	0	0	0	0	0	0	0	0	0	0	0	0	0	0	0	0	0	0	0	0	0	0	0	0	0	0
ACSM3	0.677590643742638	3.02766802017727	3.45057879210121	0.701631355449832	0.354231708961693	5.58732130404221	1.22698795246938	3.00835717976276	3.05454935706769	0.523305755915998	0.689214943409083	4.71457236786448	2.02276481664962	4.47965599536519	3.64123421206217	0.611438523302511	0.324103074776558	4.66451873871335	2.29338700970781	1.49274047743837	3.58104942549016	0.368537654548564	0.364771165059042	4.60859242299032	1.74689001434499	3.81270841768448	0.932625723797156	0.470299925160007	2.48941072135898	4.97975098542506	3.97479759982533	0.808516581136075	0.685471921371311	3.8319781010511	2.1283599705814	2.26420027543401	2.54010067198098	0.515720862679678	0.374337905173008	7.85270042150095	1.76262944143217	5.5973075664375	4.15105595653182	0.362027455319288	0.928650690633843	3.02925328345503
ACSM4	0	0.0341625908181932	0.033618601624789	0.267990229282476	0.0488758882977254	0	0.0412684789766611	0.0351849258539523	0.0864895163347117	0	0.271845536185798	0.120903765147137	0.100713169384775	0.0438462607631165	0.0368093539906864	0.134752035733865	0.248793967970215	0.0231933578571739	0	0	0.0764205836905903	0.0739664734381213	0.0766123667863311	0	0	0.0762549097489114	0.0648211655052149	0.121787280453205	0.0662160558253581	0.0369091660237469	0.0551717499481258	0	0.0760315315980112	0.0350755253352843	0.0616840382558699	0.0303088495666984	0.0855297278327032	0.185207273183679	0.257983415265334	0.525298159317428	0.216146680730183	0.0901063014697674	0	0.0300685642763578	0	0
ACSM5	0.0326105688509289	0	0	0	0	0	0.0271098566957581	0	0	0	0	0	0.0221144394631719	0.0261037713101124	0	0.0439293345127798	0	0	0	0	0	0	0	0	0.0540500574615534	0	0.062537973996412	0	0	0	0	0	0.0245880559726004	0	0	0	0	0	0	0	0	0	0	0	0.0186559368911725	0
ACSM6	1.00551601718064	0.330625929648269	0.0718000658197571	10.1750193166315	21.0762415892597	0	0.398071817856851	0.037606635473319	0	9.99556627322107	18.8479438994979	0	0.682032801827711	0.188290378662505	0.0388795258127931	6.64279614443892	12.4771997573009	0	0.0275924399013748	8.45004095917596	0.111376290568654	7.0224708280858	14.4233841006209	0.081435937963484	0.21571722781663	0	13.9873548513167	27.8530506889777	0.250165519989636	0.239281499197757	0	7.33498221447844	14.6384109118614	0	0	3.7698549677275	1.27278229934005	14.8056185732693	19.8199295676069	0.124279023498178	0.402413610774601	0.546534298904006	0.0256451565973126	30.2905018294527	24.8090273266365	0
ACSS1	51.6057008766747	57.1949475977911	73.6953504867437	56.7151289272724	70.7094850767521	84.5114360958943	55.9934351072331	59.838139600405	77.9065437224487	57.8731509836607	62.894789071725	87.550832321644	52.3281180408308	55.4914292939304	61.9708906922389	62.3779920927116	62.2081910927177	76.3976874633369	42.5261342461521	47.8927946296792	68.7042673092337	48.8999435067386	50.318634462539	75.9291048557907	53.161379297167	51.395727241822	65.4944039411125	67.6010670736435	53.5000183686554	58.2398601168304	66.0505034364296	55.8020648685164	65.3570704105955	75.1811336808316	44.0672742925373	52.6277301877027	70.9443788272817	54.1413314684561	50.5723656612635	96.8526040648589	52.1848603878663	58.2651135240608	60.3368706186378	65.8132080802926	55.4450791846838	62.5286811961831
ACSS2	9.46054612029766	2.86242915657572	6.36623359139917	7.1089679500534	7.9023281100881	6.16343981990473	10.5016479045781	3.75760390729096	6.5286632128591	11.0757871067759	12.2324452418979	7.26482023564562	11.2781505015103	2.9014177769642	5.9948636729599	8.01155493984096	9.33356282913718	5.59114540340248	8.96113517234154	4.99741392072823	4.76342468440438	6.39777373165866	5.71726106244843	5.65049119233725	8.62535443496453	3.86246438152802	9.0972063284621	8.99991652115432	7.51336806687986	2.00068850268372	4.57537760096934	6.90311933387059	8.31782861672478	4.67603518934567	9.37111301633069	2.82025475974269	5.78814631615863	7.44577378881063	7.39082434031283	5.49714045690022	4.58368922222809	1.31753000967943	1.9187921457952	4.83436921988232	3.78539697000735	2.49689863031881
ACSS3	0	0	0	0	0	0	0	0	0.0221546959600057	0.0558619154619315	0.0169117837183444	0	0	0	0	0	0	0	0	0	0	0	0	0	0.0171069074804871	0	0	0	0	0	0	0	0.0775839408458798	0	0	0	0	0	0	0	0	0	0	0	0	0
ACTA1	0	0.157745802502046	0.0585439573851592	0.245318103902827	0.321885557679514	0.0312743448474917	0.0392888058816449	0.0982810904635091	0	0.0695152066844406	0.0982713239277262	0.0784624601356057	0.131321527083365	0.441331079912765	0.0386516737843211	0.255345246800908	4.12925925465617	0.105398270848635	0.136497433383164	0.294889090513003	0.0458086311874847	0.267872548636284	0.157887458784016	0.300439359398264	0.090777144113194	0.200571306600784	0.05796243985575	0.250029204013996	0.120237574659415	0.131405278133516	0.176718895745128	0.0634451867241254	0.137732800595027	0.126631326806749	0.126809226289526	0.116805927119043	0.0290302847779966	0.0612024931603741	0.0575136404286109	0.543260501686232	0.317069980074157	0.34232324784517	0.070977732778163	0.221643535606231	0.108179576236495	0.519201740024919
ACTA2	4.17275938914554	1.94946193870383	2.13796660761905	1.24822111636596	0.809181016280002	6.01566256948109	1.67452878882026	0.510277013821467	2.36076618380859	0.722731718340389	1.05245934420604	2.82271662984749	3.36633960133159	1.20393721488585	2.05937590339732	0.65935646667993	0.511976789219789	2.71771006033118	1.62488122500345	0.838046886810832	1.65090775835392	0.715718987524187	1.32756085550534	2.60342259137546	2.64078219878122	1.19603711665082	0.354979688866224	0.729391676704907	1.69857048580038	0.765719226910958	2.23163305323668	1.16541958620431	0.460976700607014	3.37345299802531	0.676274576769207	0.44569293246	0.704530386176564	0.685573935994195	0.781168854856693	1.10969206038523	1.00289937861507	0.167340159991861	0.764107363427428	0.106165055066213	0.332176146727489	0.884537893626771
ACTA2-AS1	0.872330573996146	0.65639975517003	0.275839844378414	0.170623096454346	0.0506343273612016	0.384789667055396	0.689689544556555	0.493875785031871	0.432850408013315	0.0672876006555978	0.0360469602669562	0.611730864220942	0.719478501114606	0.631380313217228	0.450065359916954	0.0593870013831607	0.0662022289295821	0.36127385612461	1.40530931958523	0.634667934769142	0.650281992341626	0.240323914298909	0.246734779429804	0.587577272606722	1.01145344014025	0.887652064502848	0.237281823215744	0.431977997065134	1.36729472580725	0.182567193669742	0.659457898741941	0.37873472111386	0.310256828685948	0.127726430764157	1.47123676053351	0.619061525474691	0.216568883918078	0.146633690714288	0.292228487320641	0.264359450134263	1.61549508188067	0.333082522806254	0.129461071719482	0.188588186352888	0.382718634128274	0
ACTB	6081.06739112834	6462.20806859308	3107.31153248816	4186.03828576815	4672.28961587809	3990.58601786163	7263.54317305321	6952.82712472473	3701.65240501744	3870.82856022657	3242.63257150145	3918.3139409555	5731.08734280507	5346.33088397628	3821.27257741564	4263.73750977548	3007.93050571949	2981.48777795226	5083.23620612334	4199.43319740836	2081.34182246901	3787.63465141031	2616.90474653924	1834.12786038386	6329.91226985635	4313.93178902333	3360.97518459078	3250.57476127026	6252.01589374488	5706.25126239521	2973.0509240311	4365.4077283578	3758.46538357302	2939.64405981073	7154.44957090087	7755.69517989093	3122.91916227505	5186.73336579688	5500.35204422497	3477.58821828325	4755.49515189581	6052.65046604143	4100.39207693266	3283.02260325148	3863.73879873877	4700.11077349356
ACTBL2	0	0	0	0	0	0	0	0	0	0	0	0	0	0	0	0	0	0	0	0	0	0	0	0	0	0	0	0	0	0	0	0	0	0	0	0	0	0	0	0	0	0	0	0	0	0.0237282188064721
ACTC1	0	0	0	0	0	0	0	0	0.023822748203486	0	0.0181811749772532	0	0	0	0.019849184260225	0	0.0186931398006591	0	0	0.0390569800407978	0	0.0278469648965957	0	0	0	0.0620410604911986	0	0.0427633833997771	0	0.0815609123972847	0.0153704908902936	0.0385417175659378	0.0206763716831591	0	0	0	0.0152040263429338	0	0	0.0791509768336552	0.0557181545543664	0	0	0.0942173200631377	0.0153343715054606	0
ACTG1	2678.30268058575	2884.93789993463	3237.50590955585	2458.34399933659	2531.79064824584	4084.74905559675	3397.3230562446	3312.21101134468	4075.32887496773	2392.37620399558	2085.30961363979	4237.10338760016	2775.61970087928	2893.50303397917	3938.16403773778	2771.47145451363	1992.48334517554	3997.50551279834	2365.85110288533	2392.81810734849	3788.43453849968	2626.74909279583	1726.78227943971	3820.88112966803	2534.48142857502	2003.54124795679	2587.13978254981	1829.2632839053	2698.41723176082	2847.60102970071	3471.82956223208	2642.15701233718	2337.73740733693	3531.75475686791	2673.39799562711	3456.04701425259	3745.94755209612	2938.56074794131	2716.9948494598	4223.15648572533	1737.12943216788	2665.47351098704	3455.0148526163	1954.67975355641	2125.44391447533	3606.08855019394
ACTG1P17	4.96506769643934	4.99437966633406	5.29465285198619	5.55591797519564	7.06506599792866	4.06268582667232	3.456241128686	5.05817423827611	4.32411014951455	4.54172160363885	5.08858262865199	4.22440771403923	5.9195731216669	5.94354771702258	6.172378135383	6.71022713958756	7.61302085540032	4.70789538585784	6.20938250496908	7.2029049738871	7.41086006879871	4.95788704642051	7.92468307114314	8.41514234285403	6.49303577948509	7.2604625165516	4.1767237780872	7.89423960540353	5.30938521236824	4.09952553625123	3.67806264216629	4.01686201509727	5.56238082399487	5.20105919534526	8.25292987081819	5.85517198224218	6.95612019494021	5.96087846490057	7.16968900941986	5.4343978669956	13.2134028427872	9.04721665431238	3.70441741492517	10.1490065767796	9.92559574009215	6.4892088720326
ACTG1P20	6.69872717888819	6.3167218623128	6.92447162240606	6.23541564873276	4.88682786971974	4.3691658663763	4.91647101382097	7.40349690718965	4.57842640781903	4.6720829990652	6.25985761478671	4.69621895350574	6.64857121698266	8.08218128328942	5.89585289194228	5.48684042242777	8.01161655688863	6.06770922220943	8.31268888313633	7.79548480581781	8.91433224124221	7.62872292517321	10.6659697089999	9.16354005700646	10.8953575353411	11.6964243896899	6.95021108246094	11.1902601941545	7.84774989440666	6.43150410488558	5.9927506647782	5.1364607293537	7.67810339363214	6.0796172730979	7.38524659182665	6.38062296839226	6.50847827753915	6.15665653212961	6.28429765594941	6.64107315204759	13.6591621979166	6.89557759270129	4.60992458637149	8.42281596359799	8.67863058256446	5.09519538821252
ACTG1P4	1.51381068536037	1.42381663324608	1.14358081747428	0.795110507878172	1.04703074933328	0.785408986066515	1.10832164559501	1.73704054254177	0.332452391055897	0.734131354666361	0.945388817698295	0.388930292152475	1.09251195370716	1.47518623829124	1.05975018602258	0.583904599857744	1.25599173491774	0.417641661417446	1.62676545605191	1.10775367061445	0.905437416575813	0.540085613732767	1.45209707318096	0.78670852866474	1.577731045353	2.5143219897187	1.07563586955355	1.52328061624807	0.813172727755694	0.798153061063261	0.573839799894437	0.936919061518698	0.53942309587943	0.431963696296696	1.75525805087314	1.69957148333291	1.21702445739777	0.720218420158562	1.02324555589358	0.71661240932529	2.4676958157656	1.64198180350821	0.534150288840848	1.07391670906169	1.15262721207143	0.425745493783318
ACTG2	1.94764216034067	0.224954677545699	0	0.101486479253432	0	0.0520780262712583	1.42670355395949	0.462914474277361	0.172302897747894	0	0.105220907922523	0.500030559497153	2.01805587907509	0.862784140124781	0.250260158463433	0.25570642444564	0.274208630696388	0.138967571707811	1.22077994550572	0.214715489599441	0	0	1.18058003738113	0.113397564112816	0.918429105564724	0.0569945303345226	0	0.209867525266948	0.394678885955751	0.449458630269347	0.323406373018161	0	0.100111351185745	0.373079156549488	0.682405511422212	0.322803225970774	0	0	0.734787910154826	0.12054915214423	0.391202521860737	0.0951569987396183	0.263868983256748	0.229073704278346	0.113248619070316	0.440840044231474
ACTL10	2.20366352170246	3.9714104810723	1.21302221718558	1.20515559280931	3.37707761813707	1.54843921473362	3.62593521182106	4.55087163021173	0.746025468905574	1.52237536505629	1.89450117881221	1.00601283795495	3.26678245068817	4.61179548062368	0.770856468948284	1.30015165539638	1.32580129996916	0.850928059238678	1.30689437750943	1.6081119100551	0.492336186246445	0.310581216565454	0.649919260918983	0.555945665167826	2.79641046951692	3.1170432783732	1.35196714516488	2.34917041430292	2.53698676362742	2.89199257316081	0.697139036336944	1.14370732887489	1.07909281590987	0.810409141676385	2.35286191108391	2.39402815786933	1.2119743044663	1.0382310355479	1.60326883684158	1.29293723985648	2.29922142587936	3.73274378995502	0.781508125516916	3.16748658396423	1.97178983018126	1.38337899641508
ACTL6A	64.4272793614241	57.3184213569119	113.574767104423	120.04208916408	73.2298380374019	130.327854773363	73.3769442361089	67.3259350561629	147.857767755738	131.899650285768	84.0938440135974	147.223514323771	66.5392369613035	56.1470629626547	125.26184775615	127.719736764354	67.5580320554019	125.21316874804	60.1205585786729	56.2709815227078	67.3435311930955	131.471247776439	71.9485638077156	64.0956042677508	54.422740890079	44.8148174256571	91.432166790048	57.2980706792171	71.4173458428229	62.7910920196745	125.184764525589	141.962463163234	87.1898069787457	120.640914612562	60.104113345203	53.2033119497285	88.9889037810794	149.522076326125	81.6501629984512	92.2892568569333	55.866059000133	56.3599781650826	129.603587786629	81.9184390830684	90.8481419971416	134.032091654295
ACTL6B	0	0	0	0	0	0	0.0389195657961418	0	0.0410536310912305	0	0	0	0	0	0	0.0319858375997937	0	0	0	0.0191923190208593	0.0223523885006451	0.0217223633964287	0	0.0223883776616444	0	0	0.0290240181152595	0	0	0	0	0	0.0348976174122545	0	0	0	0	0	0	0	0	0.0301625696053116	0	0	0.0265920776478239	0.0879745594099585
ACTL7A	0	0.135471545174933	0	0	0	0	0	0	0	0.0372381660775865	0	0	0	0	0	0	0	0.045355045789576	0	0.0637054033540913	0	0.0235978144194352	0.0242089082880931	0.0482312962224789	0	0	0	0.0798818723568117	0	0	0	0.0348047361776396	0	0	0.165564951839562	0.0309634207713233	0	0	0	0	0.34729975915076	0	0	0	0	0
ACTL7B	0.0492736325709855	0.159222956496381	0.0289069778902029	0	0	0	0	0	0	0.0360350080532141	0	0	0.0669958590369114	0	0	0	0	0.0215745263101604	0.0226885099766016	0	0.0230005105457944	0	0	0	0	0	0.0290747727646739	0	0.0925344909979549	0	0.051781344644234	0	0	0	0.0680412663927084	0.061528314581763	0	0	0	0.0326323333671749	0	0.0326640145013597	0	0	0.0555867149569282	0
ACTL8	0	0	0	0.0882519015298227	0	0	0	0	0	0	0	0.0733545901298993	0	0.0382331993152016	0	0	0	0	0	0	0	0	0	0	0	0	0.0281340775326671	0	0	0	0.0241031753347356	0	0	0	0	0	0.0795702463809207	0.0286171092753515	0	0	0	0	0.0220896570076559	0	0.0254748938976969	0.221610219225363
ACTL9	0	0.0316979525838395	0	0	0	0	0	0.101633930291969	0	0	0	0	0.067028424560791	0.0407123772661497	0	0	0	0	0	0	0	0	0	0	0	0.0665169014113127	0	0	0	0	0	0	0	0.0328130225331556	0	0.18630029605396	0	0	0	0.033570054635372	0	0.0664110946152102	0	0	0.0281864481132741	0
ACTN1	78.4007549711369	158.410129352091	17.916528450878	2.82031080487935	6.02771059130706	14.1692178835795	82.511485084369	190.417044903229	19.1604972210424	6.45602480987574	12.3092358118762	13.5913540644108	78.29230930416	177.955600141858	27.992679226806	4.85600330407929	9.83199591228733	22.0677800804123	141.791978225321	93.4347986554708	36.1087186584356	5.23980300287174	17.2275830607371	23.4985257040262	107.385129012391	193.001003931431	14.527220550172	14.8059902549896	104.295979473935	231.064065728918	27.6205830579003	3.87648041045353	15.0987870534526	21.8846995827534	116.22707915034	163.077607512288	38.1816333879819	3.16080289992863	16.9021368088387	26.2182388090166	62.8657042467965	152.305537154458	28.5618125263941	5.56651322314983	15.5005782882177	12.3974213879653
ACTN1-AS1	0.667347414849431	1.90654919005076	0.0940769257622886	0.101568823389589	0.140841773581882	0.10503505892548	0.794076395240541	2.46529705830535	0	0.116288000404712	0.107736598458264	0	0.530118900231542	2.76024468651933	0.372730027874405	0.394396695081535	0.333524337569992	0.211382976682842	0.52292689826331	1.19273131806399	0.377635113063579	0.0735088390462384	0.147097925566977	0.0762410612271807	1.12037824855361	3.54313997396902	0.285619815673907	0.231108972398497	0.755731451213199	1.74402596422189	0.0864184702280353	0	0	0	1.19193354597542	1.9115119264574	0.290035663549824	0	0.492684777000173	0.302820647109769	0	2.11941834792425	0.162548598282213	0	0.270281770762769	0
ACTN2	2.83746764949785	1.28525109597328	0	0.0116342082269262	0.419506721052194	0.0241122312076855	4.43994243929419	1.43627918839383	0	0.0256215955506534	0.294858454595699	0.01420689631295	2.10583850440422	0.562529905266502	0.0262520452060306	0.0116525143439364	0.0616653771822985	0.00815827141959192	0.567327687089138	0.358052560178928	0.0273241638509038	0	0.3063597176827	0	0.981052228039305	0.171016827195812	0	0.293581589017472	2.09858129097842	0.874435094216044	0.029255613559814	0	0.462381685885689	0	0.556119525051433	0.658115480037765	0.0398288788386853	0	0.545544594550939	0.0515312302239957	0.82648623350664	0.458957250745345	0	0	0.128400541596197	0
ACTN3	0.0231981503496715	0.0143877819085284	0	0	0	0.0144674394893066	0	0.0155022394967773	0.0188367104937287	0	0	0	0	0	0	0	0.0636871304168437	0.0290569491710491	0.0104148218197275	0	0.0307532852027663	0	0.0923861580614728	0.0102337230017826	0.0559462303324124	0	0.0276278802838896	0	0	0	0.0231130546870558	0.0147162796386143	0.0159524809239496	0.0750355827436681	0	0.0277666833168045	0.0273024107566737	0	0	0	0	0	0.0218467358216623	0	0.0127267805400009	0.028329323843028
ACTN4	40.2313304885966	31.3195771804015	25.0945112028256	25.6494253720297	14.9320105565954	88.0808975303919	43.6791388384605	28.3775782001647	37.9476302911218	27.7440048882161	18.6972890511031	63.2450514332985	40.6566824615364	41.1632917830805	31.5055581585097	24.8640146488474	15.8224140061901	48.3761859921164	55.8563432078353	19.8454013620472	20.8703809727817	29.9128241038887	28.0289824370405	27.4234527163634	40.852039224119	45.4231726505589	20.7823074706876	10.666600163292	42.8384739493281	42.2132482838323	33.9276810793149	30.9320445517862	22.4536972916306	40.2244951624203	53.3013709263548	51.4766422261226	18.7934411661113	30.0281519865771	21.3499326123831	59.3560334724678	35.8067643005184	35.2888892288378	36.3860064993882	12.1492292582059	19.0423198159465	66.0835221770471
ACTR10	51.3977162663327	44.4677492932069	48.9456668643987	55.1257758545014	69.2459441157092	51.4200371225717	62.052059084452	54.7516179365405	50.4930435364723	61.6972472633349	62.9344139179268	50.0033217796915	55.8335408896127	48.4232788409619	53.3765578777201	62.652804786057	50.468041687475	49.0459175629082	51.7293797425361	52.6868874037107	45.3335941119158	57.904321197325	48.2195181370342	38.4542650665407	44.43522950978	42.3496523712406	53.970299374461	51.6584079333374	52.7651568641024	49.1234150379588	50.1785326268424	56.9404967813539	55.767351006281	46.0722800005085	47.9425479681322	51.0738737293903	42.4861161296464	51.947597056014	52.9399881172151	45.237554582755	41.1995508821243	48.8945662324342	45.5337897848687	52.3127719768167	42.3947375208725	52.8355115900251
ACTR1A	82.1671458839019	85.3153064068458	78.4094869818225	124.079459909944	136.862497791762	78.3021647301136	89.1241451286444	82.4382913151869	74.3747280936909	117.259099639991	103.291978552548	75.1426666843816	83.3745236692829	83.6903680404503	93.9073074699537	153.714583405806	110.466664584127	76.2268527461585	60.0240419677674	83.4057712486462	62.448887482238	110.024332685715	93.3703483819315	56.1946153504862	74.3730540742899	65.0061684805392	120.738462354068	107.289688424148	85.4682304036783	90.2341781831675	77.2358206623842	117.798312116704	115.874869986464	71.108477481996	51.4780901417977	70.4473614820213	70.6141309999527	102.318860568699	88.7047499870588	64.3996695214778	67.6995290196702	64.8311077457399	75.545306424068	112.246156053562	93.1819582866566	68.0750925544671
ACTR1B	90.1894025477367	94.2303638139351	67.6674646234121	70.5558529831624	81.0464970002	66.0598656590352	92.0797948200176	95.761817393051	87.4288996722694	68.8689872816582	70.602876340172	78.6190105575379	98.0275693991176	99.3192048280405	68.5119482707155	79.2316886956493	67.3063093457658	80.1844344614287	78.8281307211621	69.2767198941636	63.595798556188	57.9806917870789	57.8172431094645	64.738576637061	90.3108385095734	76.7418371359044	63.9322059897991	65.184730500731	86.8363511031466	88.7431407194793	79.5431401449406	68.288087310545	65.1950645920907	78.5269894762811	85.3164495255275	77.4118598129982	74.5575644978268	66.6090325849522	63.5915950891398	67.9484596548936	81.7891472380385	91.7141231337634	75.309561955654	56.6891486575942	61.0914792181546	65.9522040762532
ACTR2	470.777361832301	466.748724723176	335.076171042406	478.318690270984	385.058653714691	438.653328877297	560.165769655976	514.177539358339	389.681867917918	560.225464703166	497.555688228749	413.944732617876	415.232216481015	424.87899598533	343.068634708129	418.310202272387	421.966943295867	365.065346448281	557.93189469577	593.212910941907	369.157815508285	633.255430761996	526.867048921619	332.867737000082	376.863717150606	343.91297696287	435.605432621249	407.574519593338	488.566486325418	504.499400304592	371.371647268573	547.569190381268	530.739784946866	360.429743897448	478.188561577932	565.675892041823	402.765669489683	606.464723611774	599.701140513487	515.05106551495	385.270585353646	392.74043079542	433.435933555768	456.793021967717	458.429074262983	451.212325922696
ACTR3	232.422092853653	186.700038944464	123.980073137448	157.094333725894	151.697828108653	139.505137227432	290.949336984841	222.248556926753	150.984823393407	176.0728582538	154.239478483565	147.240401355697	242.77225354624	205.118996793782	138.525135105623	171.438798918501	143.803600135881	136.812814675505	290.467387701311	224.420137840867	128.045353074427	204.287462287741	158.97894467658	111.39235717157	219.742112501678	185.303470858219	165.805741886198	160.986056923864	270.360357619653	237.832581952046	139.083381061775	195.558034233235	182.574467785489	127.134797683789	212.294944895156	230.44581999092	136.171780404252	187.932245803976	170.664080269993	145.005347086745	154.380727203503	197.71779584521	159.327735443089	151.426004360477	139.903567815373	156.486215142553
ACTR3B	8.34794291359148	9.31967797105595	11.0216971444763	6.54236697284428	10.1383378637768	12.1948096222072	8.64851960894375	7.66351755712733	10.2937469795316	7.28667784994409	8.110210488731	12.6885173643565	9.0617075954386	9.79164373596029	10.8955814106084	7.83787440524172	7.14938922819781	10.1384738389275	8.10372185476854	8.63016602561516	10.429993557512	6.2071327240366	6.96717051685684	10.3296941115932	9.13839600248114	9.46074780449539	8.9238578247657	9.05699026884295	8.59024128589742	9.87709796316912	12.2303274937792	8.0610800994591	8.1722662815311	12.8305986595439	6.80971158554874	8.07213040989954	11.0287193972569	7.78599447098957	6.09124304547535	10.0621943701615	7.47712836299957	8.80905597995139	10.619999535804	7.70908808122312	7.1258044641803	13.3781639823896
ACTR3BP2	0	0.0630066699173906	0.127365204417762	0	0	0	0	0	0.155398029187822	0.0784238296688854	0	0.218330853958699	0	0.0797201121334408	0	0	0.0601679869216033	0	0.102407454666111	0.0480377170824088	0	0.097330959854997	0.0504072831521022	0.100902235538997	0	0	0.096776880379655	0	0.0615403763395675	0.112306980210424	0.0525846128692065	0	0	0	0	0	0.0994552001140632	0.0532225753050023	0.0476531502479946	0.100232009312358	0	0.0515171092130146	0	0.103820504912429	0	0
ACTR3BP5	0	0	0.0508827648088316	0.0946710975957981	0	0	0	0	0	0.192707599681973	0	0	0.0935158853834533	0	0	0	0	0	0.0406004388078442	0	0	0.0772457034486914	0	0.0398431696870816	0	0	0.0671875012871597	0.0570845689793501	0.194681133387809	0.0774401321224101	0	0	0	0.0524045458646936	0.0809494489072374	0.0430360003992119	0.153241744323423	0	0.11279365561604	0	0.474172319995043	0	0	0	0.0400716414414725	0
ACTR3C	5.75794256369597	5.18930658290891	6.08555714502008	3.87263392419187	7.55920599069073	6.94423923445406	3.89280288692388	4.30319486589732	3.71332552221991	4.01499360470099	3.94999738490008	5.93758500538107	5.99834083042718	4.88455265203071	4.33632730848308	4.6708526257761	5.23159268898431	3.95006303985829	5.65338795639574	5.17557348344508	5.05749951416152	3.26947368316378	4.57784855502625	5.93184019048882	6.15884771365401	7.07186814802047	4.00385309337539	7.0582157489193	4.79202945861991	3.83386155591714	3.79730424471866	3.14392230316713	3.93534854559162	4.83059601482353	5.46749282839585	4.52803412281348	4.65631478916143	3.5541030912121	3.96796733119913	6.37795277021371	11.8087923504369	7.04722645311802	3.51047291971754	7.23309013962821	6.08257425317681	4.69795949241843
ACTR5	16.2741801891199	17.476985603685	10.4185039754408	11.2409833348545	13.3985004383953	11.0957925567574	16.0212331420736	15.6250940742419	10.8973721157616	10.5424251257653	12.4348935302499	11.874896614055	18.1087443698718	16.9598999258169	10.3539878605588	9.53048205569976	11.7052880356855	10.2959054105704	14.7772701952112	12.4311484199937	10.0669350975989	9.1846120527701	10.7889823593917	11.6245046770134	18.272551228004	16.0251182602645	10.1953769108396	15.1798359333463	18.426283890741	17.5626418792696	11.0868482111959	10.0218318007909	13.2480821088803	12.3027829229597	15.3709214187192	16.0234043620252	11.1311103964468	9.20254671190362	12.5156883345139	9.91854830120014	14.8204362822648	16.5590910842055	9.15390842455892	7.49896072290784	10.3466736240311	8.68286367378271
ACTR6	40.267035379985	39.9628853572688	43.71188659	45.0786738894293	51.4416229982904	42.9032568338047	44.9229578387045	40.5280011620727	45.9755785017409	48.8094005008734	42.0017766304164	40.7096174329079	46.1048178213425	40.917788970803	40.965983218538	57.2528889436705	35.1958478551933	39.2263299275372	38.322484694139	43.6280057057122	38.9817719867285	46.9804512957699	33.3265070872594	32.9963176494377	35.9694183838342	37.9643141691971	45.8477479105598	41.4383480861788	38.8789008494855	44.036506766268	48.523785915508	50.8473310154407	43.8746032356788	41.082214993783	30.8766762211832	35.3010133705377	32.2743100286417	40.8362925565029	31.5710700962207	29.5304599657256	25.7126437630265	37.2235179512083	37.5373127614893	40.053566732979	33.781498210296	39.0394786811298
ACTR8	17.0302483068477	21.2512700478802	12.4979371840189	19.2914032930436	16.2493327357218	15.7639249103268	18.2805237126919	23.4492784411246	12.8349685762821	20.4963994375154	22.4394562918594	12.1194625430246	15.1268355812794	20.8738054732667	11.56875352001	18.0973988618538	18.3797747386138	11.3857191357167	16.5478064578367	22.7693683475384	13.4807686544656	18.9896085675355	18.5842160734898	11.0478947489448	16.0042431675819	18.5878770010352	18.8076472900713	18.5788518312509	17.7155246062255	24.4722520900384	14.690133551151	20.3580508442561	25.1510004913944	14.0284274174208	13.9097990735932	20.6897909708454	13.7382134308234	22.4857478437793	22.4858229213679	14.30937439953	14.8978149879746	15.543132836586	12.9128231378066	21.1668621934173	20.4074780988296	12.999868828267
ACTRT1	0	0	0	0	0	0	0	0	0	0	0	0	0	0	0	0	0	0	0	0	0	0.0317841530321203	0	0	0	0	0	0	0	0	0	0	0	0	0	0	0	0	0	0	0	0	0	0	0	0
ACTRT2	0	0	0	0	0	0	0	0	0	0	0	0	0	0	0	0	0	0	0	0	0	0	0	0	0	0	0	0	0	0	0	0	0	0	0	0	0	0	0	0	0	0	0	0	0	0
ACTRT3	0.242027890053635	0.431947150941822	0.673362514806532	0.507844509701953	0.635169097346503	0.499856513690689	0.378386645516539	0.478523562329026	1.11886605469744	0.469771866953978	0.369921032366249	0.712297327096674	0.367777305968649	0.391214276045565	0.911775761308424	0.589296963924608	0.354056406582521	1.18697463585051	0.491801648399861	0.310167285309955	0.944973939667692	0.43467932363133	0.372468003833077	0.979584591397095	0.29722314909245	0.572671338703319	0.2326743996728	0.492394618196767	0.210486358343658	0.400723350258375	0.481848229463877	0.318552479277211	0.480777457765438	0.89534358204938	0.520166835780192	0.476068276917504	0.956076651807253	0.518937899863726	0.372635990702471	0.638122983895065	0.397360503115585	0.587900742537227	0.782386642285185	0.337931529682251	0.13002330819721	0.585588535796157
ACVR1	14.8080170215155	10.2925317619141	5.24065259603231	2.91465314223051	5.72695947534098	5.58147166333231	15.7418351905198	9.49129045818595	4.37434026118127	4.57393597781569	6.14074792591389	4.93795844927967	13.5014387860168	8.72651831209857	4.15128116607996	3.45555147004379	5.31980780025521	3.51967626693094	14.1078544520185	6.98279776405077	4.09445757061586	2.76354296081283	4.74201762222993	4.19220351545906	14.1905743372319	7.34736655760645	4.62327074000949	7.30617667506372	12.6018178029914	7.35062124186576	3.93537124655451	2.06333937830978	3.95654705790114	4.69964462931822	11.5071693884801	6.0090448592615	4.23140307473918	2.76307152855637	4.99232973110044	3.7063990481037	10.9679961636638	6.97726043323051	3.74464206069077	3.5080343719548	2.93017290516918	4.4215272706158
ACVR1B	28.3148110262443	19.7143896585203	14.8259140908936	8.94123177496595	9.47334093238594	18.6171678782914	33.6884923297818	26.0107166321245	16.4059898318884	9.9735558595971	11.4200612117307	20.2700110263471	27.0842251066156	22.7506409579343	12.1953214913913	8.98660931521596	9.27122347482384	15.4491623550964	28.8786955379055	17.587513436129	15.4438067020668	8.47893406637349	10.4726980560397	14.0382766709191	31.0377204281633	22.5790248760398	8.29380399568768	11.244072786145	29.5303695943879	24.6728478679193	14.9924172855228	8.73170628297505	8.5970880554919	15.0185973114783	31.1388175998137	26.1504217269504	20.2640459315784	11.1486231648533	14.901818079159	20.0803006288803	24.3885647600343	20.9656412114687	17.7863913541699	8.33060605982158	9.54311119880933	17.5954892223981
ACVR1C	0.146770473554279	0.0581855294875814	0.0120807079041806	0.0326039718526663	0	0	0.122165784309974	0.0562518445686099	0.0289345816972991	0.0238833021876459	0.0104427595031235	0	0.137393916230766	0.0849219266513372	0.0109787283167274	0.0299317770048082	0.0200756658966161	0.00821784249370043	0.143905218492864	0.0743505679004449	0.048808528536317	0.0199021798304128	0.0202291660423749	0.0100276517065313	0.114296945384565	0.0789308606772146	0.0115098779814445	0.065415361122502	0.148405985388844	0.0736560409745147	0.0659453966585232	0.0121991883530711	0.0607913705994161	0	0.185385302702598	0.00978255951771142	0.0670022012712813	0.00897548683949415	0.0247645500301146	0.00881560765877156	0.249345928237464	0.124255992761219	0	0.00901875678021884	0.0181968612203178	0
ACVR2A	2.61805890118768	1.15760671929623	1.59852872469027	0.494572761646204	0.168245920981529	1.88782984719618	2.15115790908289	1.78965255013772	0.872491619586618	0.477448631653516	0.571438332999133	1.16505355867255	2.48837456971523	1.24778313478718	1.07589049564548	0.464736317896965	0.297402419327335	1.30004607954673	3.99461024131263	1.35102920723415	1.35359067163922	0.45894138098468	0.749136197851257	1.31230162503736	2.91325219210802	2.0615360424932	0.6779600022804	0.762108307179561	1.76825325074769	1.49381982338708	1.40033607298935	0.312460976834433	0.698427523335215	1.24378569097549	2.74031813014887	1.66999122582458	2.0192260273773	0.59981344930834	0.60543994970987	2.18856875080359	4.11489439361923	3.29107452404643	1.85289684070485	0.663674364662849	1.27675509837516	2.08510832435986
ACVR2B	7.93751325813439	6.62670512047627	20.653560799987	16.0232185063866	9.58336658976205	14.0289215885004	6.69626503027346	6.1956815047038	15.7501632801951	17.6486950244473	17.0388012392847	14.5072095551359	6.23573003507709	6.02651083511027	16.6437064814206	13.645941461721	16.0768469062366	15.077106300713	7.58159862840256	11.613439299177	19.8228190899045	18.0788102504711	18.9038255970535	19.3041764364805	7.46950169852727	7.99424277140915	14.5082703847508	15.6066362157808	7.46264939607641	7.17784217843334	15.9685546101141	15.630136295018	14.9396611390714	16.0413108709663	9.46175933442284	8.64960850332337	17.5708223733723	17.5857179372659	16.3483399919957	14.793110125199	9.12457638731483	4.5945672775107	13.7061254141774	18.1890750170593	16.0987020199453	11.2820346238184
ACVR2B-AS1	0.512893578509021	0.381530680227695	6.46391566181233	1.32037665267712	1.28405753998667	4.7694979205856	0.470462154463361	0.553534239502143	6.02550929702134	1.59955187560414	1.07595059903849	5.81046039477213	0.525936680034921	0.619349815576392	4.62443612028125	1.04575785209646	0.920320264634297	5.01989839788593	0.345278973694162	0.662114789812639	8.03918126036306	2.05836956513743	1.40854967397766	7.53783175106689	0.372025451920944	0.681915737128358	1.52949635734023	0.976399810255007	0.260535947518275	0.192576086662336	3.87417930840027	1.15516943658043	0.666477329978101	4.39674938810605	0.783131843591973	0.782503770164178	7.12958467298639	2.38617888533548	1.44195001754925	6.04908861558573	0.675425274503835	0.224278412475357	3.07974844669995	1.26850774539485	1.20607465326118	3.15639457513247
ACVRL1	0.0580786639868465	0.0351973810437012	0.105324912386297	0.0481467204196971	0.251102430915204	0.0256410598747681	0.0153700142553556	0.0379860621116776	0.0159340717613603	0	0.0249693404824077	0.0150870629431787	0.037192993667411	0.0157713274220822	0.0707758569942532	0.0963254344153275	0.0393505005487711	0.0162433161489193	0.0339467804514558	0.0225034347689459	0.030942104239497	0.033406527850235	0.0340717314617103	0.0480367094780318	0.0250202257975011	0.0530598479280797	0.0117508617343412	0.0851885736250056	0	0.0259595559971305	0.0294025672347365	0.0626994983948058	0.0270843060875905	0.0125462692688639	0.0118912207451568	0.102455219579105	0.054749017264073	0.0117497683420497	0.0434529006661486	0.0226585724920102	0.039999201937331	0.204730488880446	0.0545334167382366	0.138596270073013	0.0415739697961442	0.250818586606121
ACY1	4.63857350565652	7.66961385259134	4.50763503735276	0.676236101691369	0.972728828773839	12.8412082539203	5.73093346596886	10.9125725146191	5.91874811576207	0.743739509057608	1.16276197564339	7.78945336187427	3.71254454515705	7.88948528930841	2.73318617302301	0.415681513892124	0.203619722226368	3.44061805426175	3.81396051797513	2.83672454988682	3.70251905124609	0.779847996362095	1.49313641361138	5.02587564549259	3.42912128503515	3.95609026430642	0.927290726590852	0.799169679614672	5.20146403944165	6.74780112876327	4.14338099020725	0.718911062044009	0.275400583433871	4.303243555094	6.83288697688166	7.74897765247729	7.45847612058455	0.839467080899616	1.08882695720281	5.58159522997045	2.47280509373849	12.3065561180061	7.46461900693107	0	0.522237691463037	8.07470645395775
ACY3	0	0.490568243017768	7.26163059474547	0.147036272076766	0.158222084784327	89.5166995117592	0	0.555501002578135	11.2362136606324	0.126694735030305	0.0393504650065436	27.2613536828654	0.0390769846182817	0.434896648193067	6.69821890755042	0.0751244559247617	0.124534505335179	15.6949352737612	0.0527109869786484	0.0903050746385236	2.08442601178405	0.0781630373093237	0.0262779450591103	5.42125715019011	0.144994562917241	0.0810895032124827	0.415310982062872	0.0424829315309444	0.0365691421620897	0.119662015994567	8.41632137086018	0.0777202909638432	0.166350918244681	14.913091204703	0.0765595264951287	0.570749288657342	8.37944796077026	0.339636961264351	0.104400119280579	57.1645408641593	0.126708266637428	0.520726521807476	19.9883599120607	0.366284430287	0.130160080454191	58.3791831603429
ACYP1	34.8544323353289	24.7600969114345	66.2251281192736	124.104613115022	76.008182007057	74.5304654611764	25.8207233179246	19.6905148649455	77.5836780753134	96.7279095505184	65.881483869515	70.4068029053391	39.8353585980631	24.7454430107404	83.1744774390559	108.776724049591	71.6346734982596	79.509574436246	39.5733862388983	36.9078613075385	61.1352044677158	123.973056378918	82.7022222180848	59.8185340214595	27.301934012093	27.2705698569715	97.411278546874	38.1816283067141	37.269063745791	27.44943144986	108.952430804628	135.051382747376	94.599699211401	100.578818774538	31.6194105587073	19.3356143415731	40.8271369300026	82.1433297450037	54.4793236898747	41.0140635123054	31.3551677322631	39.8846136909955	81.6291466285674	68.929375040338	103.265084343845	82.5205236511489
ACYP2	22.2370270389766	18.5245922301582	20.2704063202951	20.0344736711407	24.8203098748583	21.9846270867118	26.8149582073038	21.7456062862389	30.0426098139271	21.1095365150912	17.6412293222214	25.0449773255727	23.5898318171123	16.6255815397096	21.1811384945522	16.6249493301636	14.3211941206227	18.6914325451966	24.2863967551269	18.1664877738159	29.513776847344	20.5476625492733	17.0553079004919	25.0660939497206	18.3772403172143	22.3482653809986	26.3317379700408	17.8926874865509	17.7086611487791	20.4344753805974	26.9617641871727	17.5814928655257	13.8030265098793	20.7134436262081	19.8607111860873	17.8560553614904	24.6826032874042	16.8398152168714	15.4363036068988	22.8869793222032	15.297981881891	21.1668897134957	26.3756455170642	18.3254323048193	14.2799596569308	25.532793148789
ADA	102.699150868076	48.2813090278526	1085.98310517663	780.661928458297	733.473263247659	658.635479355234	100.934247452074	63.024803964602	1138.84813864751	814.522411168163	716.016027789932	798.864366429176	106.185449957038	46.9918331220653	1294.8197131074	848.901722170338	601.624272511685	1068.08249715021	54.797627422408	162.041263073259	1112.55841835011	669.897175725264	482.601885366404	872.50408144422	67.7023473325375	44.1025063995232	913.838746542609	551.224159278716	76.4306862608168	56.8767124190855	773.59115902496	805.881285071747	725.701666438365	675.284921226162	66.6207994525094	105.88416133564	1033.8309969417	781.515693792388	493.897908182713	651.991525229135	95.0960119491283	87.7184734001844	734.901553534536	708.944295820838	603.814021463994	535.821108427399
ADA2	89.257037485282	81.3047985301049	68.3499082389583	61.2858443005559	71.3039895782129	70.1678347243544	92.0648423832559	87.7432687811005	67.4632407069366	65.1989436949007	89.851704716383	74.289852100698	101.769633505709	100.050808407965	74.0927621547065	57.4518086437703	111.383199977746	85.4289736345728	96.9418397111693	85.6680935151834	74.5290773809074	50.4923614011818	70.4527655752336	85.3794933476935	115.188677419589	104.268627321912	65.8336350641945	99.715271952953	110.315386887235	98.9120004373833	55.780906113618	60.1564278690421	98.6738448380197	63.4794161448468	96.1025583632549	104.846221964721	68.3174945587123	54.6230523889081	83.1402218504956	80.7263157856406	115.408799984673	93.4204482744534	61.1677787203772	58.4986801989076	75.5939043304518	66.5928762825091
ADAD1	0	0	0	0	0	0	0	0	0	0.0415505852896497	0.0376152281622457	0	0	0	0	0	0	0	0	0	0	0	0	0	0.039318565029671	0	0	0	0	0.0453068702048029	0	0	0	0	0.0677553610557184	0	0	0	0	0.0988452662770369	0.0550125100172833	0.156759916640298	0	0.0305863896135805	0.0600606514565847	0
ADAD2	0.204252367553221	0.140976929049552	0.0584731709270881	0.135760390360182	0.239412268113058	0.111571514414073	0.116356472975816	0.371647637565091	0	0.125587162741442	0.16010831810581	0.0297914417570996	0.211991954527908	0.334505144081058	0.0262754848187954	0.276029459932962	0.273312214409967	0.0905212531265139	0.199884185321338	0.151776447013661	0.142286395294644	0.108408429356632	0.0302921494831355	0.0476482940975929	0.0965979965622149	0.298109294646584	0.220239017477993	0.214982276428289	0.0853556355903632	0.303438810065091	0.0369980804420306	0.0457385341259337	0.0494100103515114	0.0912890497000952	0.0877585524930722	0.284757184991369	0.153051743170443	0.260925557110636	0.287028722593941	0.142960444518948	0.0772835880121715	0.0454067767127754	0.0564098558198175	0.0756403625895815	0.156248639881405	0.192876971942682
ADAL	7.04675464909769	7.26990181457693	13.0067576578815	9.11311948628917	7.82037056145233	12.9750112574071	5.32210797550424	5.46230906895408	10.6013158844592	9.55020602741732	5.25373010873878	12.6144478625162	4.62244733103744	5.50857704183138	12.0301458824099	8.50019202524514	4.56237691271511	11.6068007695213	4.76562945322034	4.54807088907359	11.5438189116017	9.33287984571563	5.75346389680877	11.622824197849	6.02805487365381	8.78870971052825	8.01093577628602	4.38924053414848	4.9912721085556	6.42366075648836	10.3025388909153	8.19347390179134	5.12945482809593	10.3157235263133	5.47953321703609	6.78532503474728	12.5942932972696	12.0609101904917	6.71447857432491	10.5135469302899	6.10546238497846	6.57841146349694	12.2009911013903	9.53603329324213	7.83881569779173	10.5290905943058
ADAM10	120.119637328746	189.963118903451	70.2442662598654	198.499151725395	171.71418015399	66.7741821907988	127.711868998221	192.124344659878	70.7120456323499	210.826576802551	217.30046300128	70.9576812497041	129.040393196903	175.844590593819	70.956054417814	160.268401609087	190.862222304877	64.8845589576147	110.474992594521	199.344701041087	86.9610713169183	195.43385841816	193.001055985025	52.6856033349111	86.3034667083607	95.8040134593848	148.90839977133	152.878247127064	101.686417060865	136.496879980619	64.5659753139817	163.471055413888	178.641647742106	57.2658262621308	106.923105898886	135.295991681161	98.9725815022663	225.13846630323	226.436692286641	90.9700036961889	92.0269619782481	89.4699619291251	72.7376583491239	197.373090901016	178.969698165012	62.0741807890222
ADAM11	0.230924578069163	0.316622837800853	0.866115206007247	0.89496463650854	0.473413837443587	0.556292669684615	0.105110170402349	0.272090714046969	0.552320501796244	0.498100963873025	1.15606047767815	0.342878962701166	0.356058354521998	0.256573451798405	0.407463920582746	0.587341505325705	0.649799455215958	0.404713375193213	0.233391130673641	0.763515455392597	1.17825817606335	0.575801054348239	1.51641875470311	1.09118521808732	0.314423558618648	0.359215857529866	0.820543765975094	0.732834617984259	0.180348463794794	0.309105868337417	0.885929392286406	0.750745099039771	1.48134483158406	0.841726615205232	0.272218660897838	0.466056379971796	1.04390614429239	0.554556276612783	0.64456248244256	0.742241784333342	0.317122348173768	0.547413929343909	0.77803837617886	0.94853209328899	1.12992528863983	0.562298761013257
ADAM12	0.905684454759404	0.118686810717964	0.0966104908079299	0.0143768559610261	0.13471727988838	0.0381103267739387	1.57056420837265	0.248238982085571	0.00949466978271106	0	0.00727913933922489	0.0357132079893536	0.6269826376082	0.0380510966285499	0.0244771632396061	0.0367621346461566	0	0.0303293957727904	1.92645201735264	0.0870926103603875	0.0322036705290196	0	0.360009317573073	0.0225357405034022	1.18283424276077	0.0655056976594021	0	0.00870212510017055	0.966304849431117	0.0478734007657694	0.0303933617796676	0.0152354083199881	0.0326858534857156	0.0852186672049434	1.14384126933789	0.0793293609994205	0.00615645283023115	0	0.157713223922382	0.0888824221596889	1.03116271706219	0.225346266449111	0.0104702148645997	0.111054739211309	0.12337746474568	0.026719786224396
ADAM15	21.4602474353404	1.05414097173041	0.0168152466886601	0.105872967098463	1.0047274264409	0.892532710092616	21.7450968632022	0.810275287308066	0.060210606245876	0.13993662436066	0.984364317183979	0.447427958008895	26.3166666105559	0.895060639613845	0.0850302928632244	0.155307766961208	0.568654482782107	0.418058353406124	9.49573499072242	0.510304656136072	0.139289051597964	0.0367888343110132	0.919335923091367	0.112906963763176	13.5722348739429	0.702586525807492	0.100543326983472	0.52445585667746	20.2980964146915	0.48176566149574	0.0799959443503171	0.241618056413738	0.794855114319188	0.295680195085452	9.66378151412185	0.76803556889682	0.302794046748019	0.047278892873104	0.838987677833712	0.381101111362224	12.0016824288602	0.65043409114066	0.0124473647651336	0.413009714238886	1.01220219080036	2.18296120272279
ADAM17	30.2430985605022	26.8297089194043	25.9334951139355	23.5626745344643	24.1322123261102	27.0605550687079	29.5563370857318	25.6099840103612	22.3500821152493	25.7864160544052	26.466292969222	23.103150451672	26.6996864039418	25.4607868846978	21.5591486684019	24.7779797542564	25.2760291835744	23.6877646631858	31.8663018067607	28.3814228820734	25.2437835988969	24.7197644130407	25.2106197743388	24.2966869138409	28.4558491192295	25.2528966737302	21.2300283206997	24.9973390824326	33.1823104884073	28.7731870262535	20.5755605219102	24.038978246939	26.1331674193579	22.9601623722892	32.3320842681657	25.5811861751623	24.0870301824291	25.3979513655628	27.5800602702383	27.4190954624316	34.1863340825551	23.3521442415181	23.7410571570132	26.8336575847482	24.1751423414496	23.805382374335
ADAM18	0	0	0	0	0	0	0	0	0	0	0	0	0	0	0	0	0	0	0	0	0	0	0	0	0	0	0	0	0	0	0	0	0	0	0	0	0	0	0	0	0	0	0	0	0.138072082457756	0
ADAM19	3.34619473972366	0.813768434191375	2.19320018053816	0.110950805721558	0.183948548303694	5.08268606912589	4.81498699230194	1.2920885928346	3.03337145071703	0.218997879155489	0.462146132968943	6.5763688112131	3.23421031328273	0.590546651759997	2.72771721941513	0.169035426976738	0.178688702583672	7.20548738242925	1.97875966021887	0.163894770386999	2.83378277825113	0.0615173431611923	0.53668029545987	4.00930679987876	1.8270647240746	0.389745234063545	0.288829654224871	0.133127962334905	1.4651584781689	0.403263819828643	1.5952122276589	0.0824626044867115	0.142283249807005	3.11002454912892	1.66008247021333	0.833660045887076	2.18035578772687	0.104718136811746	0.255764587026348	21.7111471084662	1.97086045473183	0.470203714483023	1.81714427468083	0.1712132575219	0.43130123401967	7.50775322795111
ADAM1A	10.8511712494941	9.10519256195701	13.8466705725103	9.54305559576643	10.3924139504729	12.3029485660646	5.49618508835076	6.47110912606907	6.71677623877996	5.05508788955045	7.7588942370203	6.15391738571067	9.73034358638553	9.07825406715168	10.2919685227061	8.28561232549344	11.0459874129763	10.5671053123396	9.97273831454095	8.42078928642116	12.3510585145431	6.38319088455533	8.54555013173877	15.2682987225092	10.8770326041194	10.4234116574569	8.1466584987888	12.6704871437653	7.55800545985318	6.68608649932075	8.01780013238918	5.91263375029985	7.34687018059605	8.21906395130218	13.2015862644632	9.05910575186	16.4068072386099	7.82992813724556	8.64433879955424	14.351636089668	14.2693420861247	11.9240284153096	10.4276838220333	11.9059058116377	11.8683924038897	11.4997420888975
ADAM2	0	0	0	0	0	0	0	0.0338597617111044	0	0	0	0.0370863122642278	0	0	0	0	0	0	0	0	0	0	0	0	0	0	0	0	0	0	0	0	0	0	0	0	0	0	0.0478068105469667	0	0	0.0266263326130044	0	0	0	0
ADAM20	0.128276167029038	0.0803341320374576	0.108044244991082	0.127904047304651	0	0	0.0946534303709579	0.159514092198466	0.0993024297884032	0.110458478278985	0.0755392809711173	0	0.100585138024269	0	0.0269928702401679	0.0250841733194005	0.130363574359325	0.036298284859422	0.0814268539327278	0.0573295278332474	0.103778907127728	0.0391552480713958	0.0404717854094161	0.0601348587618581	0.0774939754081793	0.08875376582396	0.153899526622414	0.0615081101566251	0.0256719958401055	0.0579656472045646	0.130650447627805	0.0819666850480907	0.0578468935923011	0.0552664479261596	0.0670718875601305	0.117207167648053	0.0423592669476708	0.0462364848208605	0.0207324259980085	0.0435172322984025	0.261973785948166	0.130662416401615	0.0721002062960491	0.0223390817554628	0.15189745816008	0
ADAM20P1	0.112496851938048	0.307535011783572	0.112071669190723	0.247817814714182	0.350829595224849	0.120993394120887	0.280985941302014	0.189197994567857	0.235336486123683	0.271028260951245	0.290555929708795	0.165824524098011	0.27046006985475	0.331962850545494	0.145474407575546	0.201907833608411	0.140163482121188	0.274069332047851	0.272522882473089	0.289656463102701	0.222122111765038	0.280052277387964	0.217075033806419	0.179826315613394	0.434018555500532	0.857611986706421	0.182031425385346	0.603439685054222	0.454492928975609	0.334762154282458	0.328291535795839	0.289089171382268	0.256166811491125	0.146806583114197	0.547685620522616	0.144622063847505	0.223333697761515	0.101585082984056	0.182599922654925	0.171780761198859	0.616346062010637	0.391123677735166	0.0956859171715005	0.178493245871512	0.289108151377541	0.287186067199877
ADAM21	0.261160290953443	0.0818439744870305	0.123062036587138	0.0522862672708559	0	0.194751385228673	0.0647763584751524	0.0273684528228814	0	0.0565593357438103	0.0776360592316449	0.0955370492375749	0.0780794079466848	0.0693709969790605	0.139616590124959	0	0.0370608243082192	0.185739548250915	0.0844432225946168	0.0196944210837028	0.171656750964938	0.0609947035042233	0.0841540077571663	0.187031422121631	0.132279710307595	0.121854542324638	0.077956214352384	0	0.237412341643322	0.149087537662942	0.0668267103727512	0.0835746281142742	0.119093006265976	0.141476911255206	0.116327735600136	0.120001446559857	0.147695118324122	0.0949562815260813	0.043193395027682	0.403295327528388	0.0385692421438891	0.0461457469226155	0.186502942222056	0.0928751394550272	0.022401518976214	0.224961018747882
ADAM21P1	0	0	0.124406157769238	0	0	0	0	0	0	0	0	0.0412961812873707	0	0	0	0	0.0572486935527073	0.0244765072218204	0	0	0	0	0.0274916727619413	0	0	0	0	0	0	0	0	0	0	0	0	0	0.0655533514822999	0	0.0570533906008389	0.0309864190367726	0.0511189044637811	0.061238158109787	0.073308030438909	0	0	0.148181760802793
ADAM22	4.03307583664524	4.55939828361754	7.72406747619497	6.17821644713117	4.21940959113039	6.39692295654089	2.92759756001718	4.18427549174612	6.67728202130773	5.33213642386441	6.74802126407294	6.18526043449649	3.21864623857267	4.78552351248731	7.69964336058704	5.03112165328511	7.24354935514631	8.08404576189072	2.23392437023546	6.19943712392686	6.93308967114288	7.12955405636279	6.20585378064105	6.56933149785752	2.53345971788003	4.93587738843349	5.63287704935358	7.21835481613084	3.88918277845361	5.01685187253162	7.65059858239237	6.88597207834235	5.99758384924208	7.77603929770708	3.33375938121884	6.71197900333604	8.30163912852326	8.32792515887778	8.74867510365327	6.41385624234152	4.36214379408488	3.6985144491551	8.822059530643	8.13566472443775	8.30142596505124	7.36803101552678
ADAM23	14.4401420317822	0.371670175279943	0.0109771306189462	0.0637429746338589	0.194083179593815	0.0113073724854694	15.2238045924473	0.155263247962507	0	0.0469190335196951	0.106094287296523	0.0526713675006501	24.2092080584521	1.50136053124964	0	0.0422540148055097	0.177585326388502	0.0379473431908527	67.019932800603	0.349656203549247	0.0795937532051498	0.0509797907631536	0.951381189428715	0.155314929451854	22.9207294562936	0.109132808280624	0	0.178198849482743	15.7553985577378	0.323140832813216	0.101148679314032	0	0.145939335991638	0	30.5649074851191	0.513912156224148	0.133649970141629	0.00977321245088192	0.378038308808113	4.72493606817179	23.2095656706009	0.686533252524536	0.00765811177962786	0.329320662542604	0.903685527700527	0.0837320356236145
ADAM28	0.0552246330957469	0.440063904308736	0.27778118799496	0.0372868110406002	0.0588461689045104	6.03429702902463	0.0728017610291878	0.222044256285097	0.121105238256729	0.0939208206191075	0.0317759575439319	2.52728926934669	0.0419211112007395	0.157189715512928	0.0780622782943072	0.042099630642677	0.0752890412693205	1.00153902217799	0.201152146031838	0.0720147130711555	0	0.0181757927339898	0.0184395674542059	0.699741397020536	0.0765580830985755	0.212887546442432	0.0112446233009268	0.0131699504947799	0.198170428694149	0.176865093017441	0.0387366413749897	0.071034356265623	0	0.497491683365948	0.201265022901063	0.231597512070199	0.198037612041876	0.0191762693571337	0.0339784440228847	5.70046606220333	0.376390581205527	0.160235702481182	0.35516706492665	0.0376564540481084	0.115881515152947	2.551107685777
ADAM29	0	0	0	0	0	0	0	0.0247466810776909	0	0	0	0	0.0235106831176498	0	0	0	0	0	0	0	0	0	0.0188922668065196	0	0.048035536773293	0.0276063742825604	0	0	0	0	0	0	0	0	0	0	0	0.0213002831642085	0	0	0	0	0	0	0	0
ADAM30	0	0	0	0	0.0309024963346508	0	0	0	0	0	0	0	0	0	0	0	0	0	0	0	0	0	0.0533820335892572	0	0	0	0	0	0	0	0	0	0	0	0	0	0	0.0196348700236055	0	0	0	0	0	0	0	0
ADAM32	0	0	0	0	0	0	0	0	0.0796310972476999	0	0	0	0	0	0.032471822000603	0.0288696733321823	0	0	0	0	0	0	0	0	0	0	0	0.035715476806984	0	0	0	0	0	0	0	0	0.0212981161510264	0	0	0	0	0	0	0.181891312761853	0	0
ADAM33	0	0	0.00980010234203391	0.0105521772448891	0	0.0109362266555354	0	0	0.0441036573550711	0	0	0.0420131879315436	0.0113230400195965	0.0274538983175654	0.0287451629551929	0	0	0.0283183486200876	0	0	0.0382989341932139	0	0	0.0303998208843359	0	0	0.0198235850931732	0.0240298454954695	0.0103251817533406	0	0.034492853123714	0	0.0120711825104498	0.0327956404118135	0	0	0.18460777814483	0	0	0.111769933200296	0.0190305964578047	0	0.0592857851970897	0.0378319237006544	0	0
ADAM3A	0	0	0	0	0	0	0	0	0	0.034976010537821	0	0	0	0	0	0	0	0	0	0	0	0	0	0	0.755711271117085	1.31182193055772	0.561667784413976	0.950549355009639	0.304479104851944	0.657303426472409	0.816759343073954	0.352211808508384	0.273605619658967	0.852355628938948	0.451056803990141	0.236921855749172	1.06346932097719	0.234403375901176	0.526541015654278	0.526820646197808	0	0.0243522377970665	0	0.0284415952323476	0	0
ADAM3B	0	0	0	0.194421950846227	0	0	0.123542520947613	0	0	0	0	0	0	0	0.100951125842733	0	0.0963319712133111	0	0	0	0.0943755729673596	0	0.0890397918497821	0	1.41449611438569	2.00323180858766	1.11242005665013	0.920256488670863	0.736866554634225	0.601348074668801	0.900300906729342	0.543598570290426	1.00557974156407	1.82302080445441	1.17616704437819	1.16415950348021	1.64602244438556	0.263641345834853	1.09176249179378	1.48200437371209	0	0.0805455212409493	0	0.165787220847627	0	0
ADAM5	0	0	0	0	0	0	0	0	0	0	0	0	0	0	0	0	0	0	0	0	0	0	0	0	0	0	0	0	0	0	0	0	0	0	0	0	0	0	0	0	0	0	0	0	0.0407904251770173	0
ADAM6	0	0	0	0	0	0	0	0	0.042474609088888	0.0720607480713902	0	0.0803437862440557	0	0	0	0	0	0	0	0	0	0	0	0.0478645518533996	0.0328344382961695	0.149022238555869	0.0318398624466439	0	0	0	0.107795769548136	0	0	0	0	0	0.0286837573882126	0	0	0.058501210001515	0	0	0	0	0	0
ADAM7	0	0	0	0	0	0	0	0	0	0.0220372554634956	0	0	0	0	0	0	0.0208197785128037	0	0	0	0	0	0	0	0	0	0	0	0	0	0	0	0.023454581554166	0	0	0	0	0.0361065447318343	0	0.017158435316202	0.0292764137407803	0.0173722084708219	0	0	0	0
ADAM8	7.5612457025785	4.83627257686256	1.45233714850985	1.4320470235931	1.95045223793904	1.98564417151656	6.68774181337841	3.68168611081117	0.538060818197822	0.911303601494852	1.67586856244151	1.37258042069155	7.90428320418829	5.38045610724573	1.29611821920155	1.49677836030837	2.07105601919866	1.26119980360759	7.63907500103722	1.77736538302967	1.3098267041223	0.815258563890026	2.42843525565776	1.80535549298301	14.4148308741471	8.44696107031386	1.57564812674732	2.52956139528318	6.43926951519913	4.04956007827698	1.24748651004747	1.20112942535372	1.95027459209309	1.15859458824042	9.16756366801168	3.61598549855471	1.46753876966578	0.680916063171413	1.79443462893047	9.90222508321835	10.116250703513	4.46007054570208	1.00517762652591	1.6497135776487	2.36827606488506	3.1594318309762
ADAM9	1.00611438313936	1.15923476916371	3.51493622554748	1.10698797541193	0.617292242451726	6.61629896038635	1.16909602749395	1.30092943287962	6.80199761637003	2.30027143432243	1.38708900071913	8.01026281002181	0.818207089267227	0.710219884301419	2.91092538770279	1.57748317256982	0.677583423303504	4.80312440204593	1.48540973541248	0.64832808683624	3.13957016990071	2.00158849724783	1.03545978036273	4.72547762302498	0.664982613691657	2.29121539165105	1.148373563209	0.307733109117973	1.15277851908329	2.00907862503517	6.4913511853194	2.69888009230874	1.28162282342069	6.78478635475825	1.83556095367363	1.45734917351333	7.11092601952787	3.52965551544935	2.50354237072745	8.77288434679776	1.00231338777299	1.0265757834852	4.70477147958556	1.43272008701326	1.1634737276048	6.39391228062063
ADAMDEC1	0	0	0	0.0319911940092401	0.125201573497079	0	0	0.0311828456132072	0.0413355805159447	0.0345189183374902	0	0.038586338373549	0	0.0425185042560951	0.0670051335577579	0.156437613056924	0.0326320237579573	0	0	0	0	0	0	0	0.032460079143924	0	0.0646318015768929	0.0774419907348027	0	0	0.0838359688432709	0.102874873104337	0	0	0	0.0541874716803393	0	0	0.0507295416787779	0.0795396966132306	0	0.297555186480862	0	0.0276930965015353	0.0542187518740675	0.0531942854684262
ADAMTS1	2.63611009060926	2.27208470650354	7.7287886610027	1.22130015559423	1.40011278860387	7.40815483093515	1.14275028551604	0.627036904481533	2.98429669351192	0.150096568121539	0.427493299471634	2.93134458658016	1.20973439763267	0.628303115598862	4.06789759005661	0.520358228506021	0.363883042269592	4.13362589637853	2.6380602888914	2.11380182115519	7.72523664140522	1.08007561863396	0.922659738254164	9.35525612188301	0.827988580659303	0.100305219005324	1.46339401155417	0.466596507657996	3.22387695015073	0.983357423224813	7.40341348419475	0.7519150470924	0.928608144290557	8.83443693507136	0.795397283908525	0.311851516123463	3.34958425951667	0.38418398925865	1.14903074077795	2.27867506746455	4.8750709555439	0.674566601732252	7.73238194800271	0.9387612949626	1.35551217564046	7.4908612125993
ADAMTS10	58.5787075581431	87.2080461928519	8.55324869542077	5.90675476282197	14.253659322467	10.5785838095359	50.5673136337401	86.7541610907548	8.9446510894336	3.08598575824738	10.2275181818774	10.8351251601698	60.6303711197788	104.527640841872	6.03915979994343	5.9182032667782	11.0968633062394	8.49296606451226	67.3177134892973	47.9892634059973	8.5072695713372	4.6142163526817	15.4663627756802	10.9976225173849	57.2172828947689	97.7291702947034	4.94347652715605	17.0957279059203	64.734951150839	106.144729795641	7.24753222402623	4.43746101907942	14.4277086917214	10.0563067158706	53.287571387077	72.978687189292	10.2165199383763	1.13256730124386	7.3851011599874	12.6239144259448	88.199732788142	146.457554955287	10.1173957086677	5.41652089281285	18.9820271849351	11.5631563539813
ADAMTS12	0	0	0	0	0.218717767673311	0.020504929234464	0.00808748495944922	0	0	0.0142443524850319	0.0065777816088011	0.0647695573868474	0	0.0172652720268215	0	0	0.00693772117526481	0	0.0298915518146501	0.00443811393949093	0	0	0.00498205345997913	0	0	0.0223330753548689	0	0	0.0064187549986067	0	0	0	0	0	0.00591419178894044	0	0.0223076569634192	0	0	0.0891079398826905	0.0517454234612771	0.00585528431250084	0	0.152213348196902	0.0055515234513224	0.0342768339008971
ADAMTS13	0.843060038706054	1.41191838137874	2.66511289725762	0.974960306166069	0.994070501274115	2.08573702354733	0.97209289827893	1.54810302108114	1.50303336567195	0.775870032178327	1.53788492853147	2.41313589640102	0.828518317885015	1.52605888725679	1.36262121676983	0.718835587884741	0.986900581233944	1.72402386124699	0.956496051785692	0.732337353125252	2.14202505634673	0.421844235269319	0.749088778081631	2.50170804940629	1.30894559606921	2.60691508631842	1.35269876159471	1.15518951503641	1.18899079746103	1.71720653422486	2.39759670337647	0.885544927389529	1.66712167313589	2.27395994771835	1.20306439407486	1.88630855607905	2.91499706424288	0.780506991603582	1.01992765337371	2.59278513189039	3.06590143304009	3.39205967236385	2.65340406496374	1.57306199910436	1.67582112260746	2.31633831962747
ADAMTS14	0.0627848567235855	0	0.0226690198202857	0	0	0.851183554709159	0	0.033501714965391	0.053364744034143	0.00895286290339334	0	0.214637884106494	0	0.0103100198910933	0	0	0.0178276953188977	0.0423679455879464	0.00551479172041863	0	0.02232127228644	0.0108333889938334	0	0.0564096785730333	0.0154950063292161	0.00858380976924549	0	0.0183141447633115	0	0.0168692358066353	0.0583414521074555	0	0	0.311484720145779	0.00820683086376744	0	0.0529958741365593	0	0.00742245133360654	0.0869028229618827	0.0141714873690334	0.0239743982468088	0.0123594587877276	0	0.00692105101378347	0.571662619698231
ADAMTS15	0.0129292539145864	0.0248540726875909	0.289049798982565	0.00814869576765443	0	1.02292233081936	0.176088078690305	0.0518390370969799	0.415340781301149	0.00920270170145307	0.00855670262109649	0.757905731271881	0.229684432703007	0.0425275256880619	0.111698155651272	0	0	0.645537012769249	0.156232516642526	0.0300679137137826	0.0351522420259294	0.00570000730349599	0	0.246137818051809	0.0159436763214546	0	0	0.00956083335323658	0.0555159722644166	0.0174992235916424	0.159754626173737	0	0	0.415259561707685	0.0583080703282959	0.0233659127832296	0.0152670705968745	0	0	0.159651645332455	0.22827151264694	0.0242501253788795	0.0566978037403802	0.00731236750456325	0.0636768512461297	0.322054549119109
ADAMTS16	0	0	0.0100986234528301	0.0309643838546931	0	0	0	0.0542580212644446	0.095578264397643	0.0344665330646929	0	0.0128945797185055	0.0532167243015504	0.107994673651572	0	0.0315866807450145	0.0338622347043886	0.0920097378750823	0.0609430719555226	0.0337714105906298	0.0154135495752506	0.0224633993472377	0	0.0764635461608022	0.0709477673837999	0.0912163971281708	0.0493226342495996	0.0245094243403196	0.0200684041572108	0.0222627806908868	0.00846637137404618	0	0	0.0323220818241621	0.0501315633619979	0.0577645784652196	0.0370487505751559	0.0198097136790181	0.0184516415598414	0.0768855675992605	0.0851391996817323	0.117754837570166	0.0307506996844889	0.0373234429213089	0.0623146471992479	0.0194119260684699
ADAMTS17	4.37779365576688	8.32513144565369	0.564208003232295	21.0179626365461	22.8675465583715	0.222433880331115	2.35804575546399	6.72001232451887	0.377301070118979	19.6543791921381	27.2179157002195	0.261652987161701	2.77912404194775	6.99637419089699	0.426357534485112	11.997086944323	21.3633171997582	0.262107738120806	4.51370738973656	25.8549051261346	2.55838822887241	29.8269659590121	50.1603419523008	0.760385838571092	5.14189801826475	13.7849499743451	27.5306023886242	41.6327306519905	2.84933692223473	7.88102611572238	0.45055226790277	15.4632339206799	21.0000002199963	0.318003627118738	3.30394879592739	10.6846376135277	2.88750204896503	16.5204649690482	19.4802344237129	0.972039238294781	1.8734016988368	5.3811336660138	0.49466344949905	7.96051030196879	7.6424146992947	0.566894903144822
ADAMTS18	0	0.0193215727354893	0	0.0284975002382045	0.0688317600396832	0	0	0.00991051003618574	0.0124860926150832	0.0104890334555753	0.00964039928753074	0	0.00960990009786912	0	0.0218262811132539	0	0	0.0132991675409905	0.00743577101988182	0.0266056302232111	0.0524209976137919	0.00725359306295072	0.0296060517322749	0.0073974134246992	0.00934426751209042	0.010691418807177	0.0647259057772944	0.079671387478909	0	0	0.0479180504778874	0.0099556148972991	0.0538331353919258	0.0100935044865355	0.0175142337438776	0.269511983145409	5.31337330123891	3.72069385829487	2.09544737099818	2.09145769524625	0.0300540910679259	0.0347368082118907	0	0.0424358562037505	0.00814486744577924	0
ADAMTS19	0	0	0	0	0	0	0	0	0	0	0	0	0	0.0147737527283815	0	0	0	0.0161860968388955	0	0	0	0	0.00902380413136823	0	0	0	0	0.0135254634048916	0	0	0	0	0	0	0	0.0105767390803912	0.0199704446037316	0	0.00986404619432425	0.0104608021358685	0	0.0728664892647921	0.0503814918178442	0.0198512215719266	0.00973534112554878	0.0624491229674902
ADAMTS19-AS1	0	0	0	0	0	0.0661350180691698	0	0	0	0	0	0.0839879268815917	0	0	0	0	0	0	0	0	0	0	0	0	0	0	0	0	0	0	0	0	0	0	0	0	0	0	0	0	0	0	0	0	0	0
ADAMTS2	0.0111391062966179	0	0.0363240489998971	0.083217070871446	0.144907547318593	0.0404590866982519	0.052477759702297	0.0790702806982408	0.0568560722252445	0.0697401260616976	0	0.113677299368524	0.0715778108969983	0.0764028797263604	0.0809169763057513	0.0616568462851996	0.00779180915736807	0.0193029259020372	0.0637038562613561	0.0762513273940985	0.0197299393273154	0.0952827437198415	0.0334731950342672	0.0147201121351956	0.0641051672142263	0.134828805061799	0.130436575348757	0.0389331198056078	0.0136767626185679	0.0636420591505646	0.0329824582795473	0.275692916530794	0.114234263882307	0.0573714519512426	0.0502930027179759	0.0589171036624414	0.0845796219363852	0.027778014265396	0.0542544521413154	0	0.208082287256665	0.180870157976391	0.016158811336296	0.0843809199999055	0.130136635728601	0.0275232206914126
ADAMTS20	0.0175417923215638	0	0	0.0106551440987392	0.0151442878630174	0	0	0	0	0.0229446094101817	0	0	0	0	0	0	0	0	0.00867998291222688	0.0161734007838119	0	0	0	0	0	0	0	0	0	0	0	0	0	0	0	0	0	0	0	0	0	0.0184447714783479	0	0.00936354495026863	0.0179483241353762	0
ADAMTS3	0.0980243896735053	0	0.943268457547328	0.261984127416738	0.199437875278283	0.72160491621604	0.0870968216873367	0	0.319070109576462	0.115226374402229	0.267430505702337	0.468898796690279	0.0814445122827489	0.062535660568345	0.820730990088586	0.290746168579122	0.449933805790306	0.697197510947845	0.0393151074231428	0.0462318600555124	0.356930012864683	0.170544470330117	0.137313425890047	0.461004513129819	0.0479577912951797	0	0.419483508383449	0.115245138071932	0.0236428359372407	0	0.367148808570493	0.113929835703147	0.107554908142322	0.471796691704376	0.0203242680241502	0.0753277764330425	0.786419794730666	0.222298253825727	0.24718899341802	0.488706408269014	0	0.0200234170483046	1.09133536989977	0.556631506235732	0.573955244851702	1.07084367292548
ADAMTS4	2.24698624445593	2.7258215499051	2.40995257500098	1.93767036907603	3.29614684059931	1.8366675515022	1.87334170952119	2.48359874637943	1.58494369536861	2.01208760490944	2.27206532572502	2.1055945765619	2.07857123752596	2.4372583642768	2.43054171546607	2.29954719295045	3.18188199914475	1.66413356591371	2.39489546005453	2.19253957592484	2.6072760485821	1.59015542733819	2.49353748686283	2.88201612568179	2.88708856608327	3.09716621713259	1.69458266741392	3.01744057066097	2.04408717044224	1.86194177308725	1.59679494663095	1.58679003605727	1.94381185210998	1.67090446366914	3.127421484952	2.40211229282422	2.43108735892052	1.83207915183002	2.50895013754857	2.67323540342873	5.93890090994228	4.33138161761276	1.94366616058276	3.77804860450312	3.0563134198352	2.0755920449534
ADAMTS5	0.0116186841737081	0.0147626850125978	0	0	0.038403412444939	0.00769997225959248	0	0	0.0094785362139291	0.0236193280454934	0	0.0266606760769996	0	0	0.00788305339425272	0.00692809337690142	0	0	0.0059086621022935	0.0107032086649149	0	0	0	0.00586621897268217	0	0.0163006856486528	0	0.00846300278001208	0	0.0240232353430174	0	0	0.00816150402273708	0	0	0	0	0.00656431625592011	0.00584506385119354	0	0.0105133131995514	0.0179975170987096	0	0	0.0604396683607074	0.0187717648364791
ADAMTS6	1.32811925422184	1.24180990683451	0.769505364689515	0.635224123401258	0.736550895659564	0.612987373582257	0.70384306962292	1.22246121544502	0.492348522030989	0.585320411847397	0.932195056720452	0.272640230169318	1.09489765178576	1.72013696364577	0.978809341483544	0.714991461677031	1.32023868057531	0.874002145766736	0.845993572496763	0.563947434567314	0.988480928837325	0.321185312813125	0.935829565875406	0.713567006145608	1.10654272544056	1.86832771833108	0.86285127952095	1.51366552083497	1.65796025535768	1.88435713000611	1.03352786627688	0.877608823659003	1.95532249766114	0.999121933424874	5.6280043732762	3.90951988310221	3.15925497640519	2.00158856182856	3.58763722855992	1.98410871340886	5.78424742209556	4.71660222091265	2.7897125820681	4.06902017600332	4.72920758894195	1.69400884118685
ADAMTS7	0.418975729083289	0.286426400964776	0.0068850203200392	0.0376616697153264	0.0644855320885565	0.0618283429843907	0.262125193157429	0.43411646064941	0.0730670451310579	0.0173253029403907	0.0405819953206379	0.0600228538017716	0.289631312502825	0.328722626041884	0.0432198379328263	0.0541683147204389	0.050726619683032	0.0253431405287594	0.205491829393574	0.196187772185487	0.0342230266635198	0.0521954309276079	0.0513490886912323	0.07042022433003	0.698975856776892	0.413009435207812	0.0209466636293707	0.194559475179408	0.574629757812917	0.354652942371049	0.08257784214283	0.0321213605357314	0.0761412784776302	0.0895253263451986	0.501991562349753	0.185343049214466	0.0684487264438117	0.0159034165553567	0.0582080534519438	0.11979760969325	0.781655685938048	0.366754834115507	0.00614375149393626	0.100123813389321	0.112841828086148	0.0567175697662982
ADAMTS7P1	20.8747113743374	18.595593999899	0.199594371910479	0.430255991392399	3.47734110055241	0.183784525047256	14.3085173871748	15.9287388641886	0.060738225315684	0.272654570936025	1.96400460559198	0.0697596318230897	19.0465823661933	17.9912301648748	0.145564761407506	0.319993035214185	2.64509919492212	0.0596814753953964	18.0904075816369	8.73867497572915	0.121691753155125	0.0725568356000491	1.92638314206778	0.119446399974454	19.6766686253664	16.029278181949	0.182882957771514	5.99998640320157	21.6760567089992	20.3392003017768	0.157478308813219	0.23993707838655	3.384001407305	0.115835811838237	18.7700125468186	15.8000868776334	0.678820423558495	0.147247411634575	3.87382041326742	0.673493220926455	25.43220165963	19.346257204008	0.0781497771288462	0.686597934323988	4.61680075267983	0.0457598499179937
ADAMTS8	0.0326976654039696	0.0319192973762518	0.0493540873462444	0	0.015530345129184	0.043369775572247	0.0682070633249032	0.034024350240823	0.0291905832786081	0.06127199720474	0.102174151150396	0	0.123999259428727	0.0272451055246224	0.0289479842693054	0.0434094374975144	0.0848348704848621	0.057559193391236	0.0765087743487554	0.0128301141007729	0.0928900872140653	0.0303510755277	0.0377326377634212	0.0705881417448341	0.0912599401713575	0.101400014673307	0.0496109424408136	0.0486457985189856	0.0411506047920396	0.0112910219597404	0.0176015420951912	0.0221363328639673	0.024096569436469	0.0111157811974794	0.112480660604864	0.0203680482693987	0.0514205066793637	0.010935322930792	0.0102566841597537	0.0547349734954639	0.139014494157724	0.13197423605141	0.0505883279233469	0.0470329528185756	0.0551792891215511	0
ADAMTS9	0	0	0	0	0.022471229713297	0	0	0	0	0.0334697338909752	0	0	0	0	0	0.00780750249563634	0	0	0	0	0	0	0	0	0	0	0	0	0	0.0167127483933422	0	0	0	0	0	0	0	0	0	0	0	0.00680959171014024	0	0	0	0
ADAMTS9-AS1	0	0	0	0	0.0548199300524318	0	0	0	0	0.0879188818398235	0	0	0	0.026996361488346	0	0	0	0	0	0	0	0	0	0	0	0	0.0207194942995349	0	0	0	0	0	0	0	0	0	0	0	0	0	0	0.0500969145928276	0	0	0.0343915709390907	0
ADAMTS9-AS2	0	0	0	0	0	0	0	0	0	0	0	0	0	0	0	0	0	0	0	0	0	0	0	0	0	0	0	0	0	0	0	0	0	0	0	0	0	0	0	0	0	0	0	0	0	0
ADAMTSL1	0.0711151113962941	0.00642560683469661	0.0312307835431753	0	0	0.0391277702691092	0.0237187615763037	0.019834547253347	0.0583147281200703	0.00700435209331777	0	0.0472020125531115	0.0129739539249127	0.0082725589615039	0.0447434633599209	0.0129793480018604	0	0.11162331376388	0.0775908269433216	0.0283399350174207	0.0370098270696175	0	0	0.110300583346549	0.0995951757915958	0.0139519947571349	0	0.0225913969792817	0.0980546982387579	0.00678824742229135	0.0772824672148196	0	0	0.0920148924836601	0.0428710089378925	0.011822695874552	0.0340953670244538	0.0575648649831089	0	0.0704250633665199	0.0515830712832048	0.0715052950511855	0.0517745892561407	0.0229879110529026	0.0599320541645336	0.123987586055005
ADAMTSL2	6.52658640727044	4.72262305493725	1.21703177994921	1.42234095906711	2.13431564215973	1.2189090601889	7.19761396927114	6.50368643119128	1.24755940102513	1.30133005660036	1.83571273326222	1.3554553345247	6.21715042135609	3.73463413594005	1.68939253008951	1.33129783459096	2.4925026370475	1.3019301307954	9.20446329180434	2.42661464885846	2.03953246674737	1.4618887514616	2.56345011676993	2.18687372585231	6.00749269518149	4.02098353732365	1.03094296144178	2.5416335361479	5.16737536426184	3.55801552276063	1.47274711883463	1.2972909960124	2.13637517108069	1.37966318888848	9.88032682872572	4.54720915214256	2.51174796437439	1.57597438902716	2.48999854128122	1.98384495395996	10.0923834838595	4.49689259759423	1.42315267843422	2.38244407159081	2.47278980055699	1.12120414509644
ADAMTSL3	0	0	0	0.153395071506425	0.152398237408489	0	0.00994457470514742	0.00838780198846889	0	0.167139975071313	0.268309773862321	0	0.00808925621404187	0	0	0.122182277909795	0.349160575294878	0	0	0.175409932451865	0	0.179849335578653	0.345278394649886	0	0.00804971127827143	0	0.142255274418142	0.235735067662154	0	0	0	0.0506977740556423	0.218543788852608	0	0	0.0294467203192969	0.0137538831332716	0.0738239985340323	0.170297495886218	0	0.0125652026678325	0.0216234420904671	0	0.217553628682629	0.177935787478804	0
ADAMTSL4	1.10055571139994	0.703266026141181	0.116643119970078	0.165524776211489	0.1269736813518	0.342769035163532	0.772793131207913	0.6208903362548	0.0451461696084406	0.120876239282509	0.19803782430211	0.235485910131031	0.612142952830812	0.466700688416411	0.0769612800336222	0.22744322678828	0.294999154189625	0.163932903366274	1.24699849221709	0.565531493338458	0.110561869141053	0.222835077422944	0.603021714030649	0.21460260737882	1.51831497783106	1.54477153421096	0.147015188540725	0.492658712633125	0.553349504519209	0.378412079890369	0.129560488515011	0.0964831770998808	0.108249723274766	0.324804737037402	1.94978290926431	1.00160311542328	0.120675542903241	0.374769456394539	0.394675075935865	0.477537732883492	3.92744276371837	0.178349097010058	0.0698917812787244	0.156418514261867	0.427571341378184	0.336230405113301
ADAMTSL4-AS1	3.76446808510187	2.88649651514522	1.83230316296429	1.26762957335244	2.91423960458165	1.65051358099298	1.87481890819566	2.07698623251204	0.963891703285453	1.16388352483836	1.73306963943969	1.12484093035357	2.43082573571093	3.20925035125483	2.30016415078646	1.86613421825381	2.597007024383	1.33783275219106	4.96933403846129	2.60515605390107	1.69300136707828	1.53151511328403	3.50447344629996	1.61813786770687	4.45031847922556	5.57972131275623	1.63224385864801	3.85856628873971	3.08289930055381	1.50389026551867	1.70141023243824	0.994917630144624	1.96598569415207	2.34216345589539	4.29630679158661	3.44609312185638	1.66844883272124	1.63785404468541	3.4410611817313	2.04016265790108	11.7170705498358	4.50529820266616	1.91071650304789	4.23197972123762	4.05923123624833	1.29075914085425
ADAMTSL5	0.26568341440993	0.102389045126938	0.128682049957205	0	0.0972099982685403	0.0348467430559645	0.0653063325391046	0.252724083282238	0	0	0.0180772471988203	0	0.214786788002481	0.109362172060986	0.0235215240103545	0.0866076166277996	0.038302507362263	0.0347830778804115	0.0605225222053365	0.0408615861135013	0.0123069489212049	0	0.144328625805771	0.0124121318103552	0.179539285946901	0.200675800354281	0.0953770864168892	0.0580026295511617	0.063649211925587	0.145100269654996	0.0421276764222814	0.0177767006446254	0.0192675488711719	0.0357788065257743	0.14264775369716	0.0330953444754528	0.0654227623238537	0.0530869690058958	0.0327890132281477	0.0347518112713092	0.0305007653086731	0.0877604283187931	0.0137626294974609	0	0.0904865985994669	0
ADAP1	7.83162273938606	5.56150521860215	0.129633685373842	1.12571233290824	3.95213643200485	0.592678376482498	12.2006758496418	9.3800438341459	0.155943951202997	2.28630214006704	4.21487198776531	0.630804377716524	12.5939912994163	9.35641966047171	0.295261339510795	1.74989531318276	4.10954943446135	0.226579268528264	11.19870445929	4.78933136845077	0.353211810303737	1.19143648469285	3.90892869202121	0.308865152083809	10.9633352604635	7.25774289784112	2.05217379040231	3.93134207941778	12.8328220711989	9.76241842649025	0.492137483034487	1.86111026393846	4.64557610322521	0.679687953755423	5.9739912169267	5.85657871433617	0.349824109762099	0.723260597158536	2.87795531915483	1.06858440780568	10.6908646505315	6.0386946450875	0.143959656335459	2.09049374639306	2.31089904172218	0.550550730681729
ADAP2	0.387761612076423	0.515055761977798	0.20716798754408	0.326528379720049	0.452263230677662	0.571632896351352	0.454504766334525	0.332703599289424	0.202586808541624	0.51586035783495	0.785595320213865	0.378933944911202	0.0196979426667406	0.200241845586355	0.0681700650254977	0.272405636826174	0.189093857945366	0.435079813729448	0.155021224440811	0.103620154260476	0.0995037236212392	0.140915768510425	0.160570958826971	0.140835727829356	0.0759702969085269	0.257683459535858	0.387084340149739	0.206499328289675	0.237781615908581	0.466444710261555	0.231344396876845	0.350191377954741	0.636560876407113	0.410636920675905	0.445717368785887	0.61667462566997	0.427172850173892	0.45658289078186	0.54228388550482	1.12162200434537	0.328491637800675	0.343715094148488	0.042497055938202	0.240046813207171	0.176759326177589	0.668657301146178
ADAR	212.772066902141	175.70249992378	124.014206528983	115.423681621761	88.8831834524515	144.813193118251	224.613027489959	173.088301194679	125.338249227839	114.421961559429	108.787195255477	129.111481213734	169.260822496954	150.364169253365	131.785142000159	100.162680440855	102.234711153611	123.94562579978	206.785102801714	121.539180404383	125.305223389095	115.076768532363	113.88534490297	115.09171795293	183.16629258205	151.172407238626	104.885248769538	106.914158654196	212.887739320087	169.135560391079	131.73157535322	118.353933492348	121.145180859657	132.539613316003	230.908297207052	191.139179708541	135.702983842109	132.756175107621	132.135260644089	152.922094137797	224.467320149084	146.169870147776	138.259267814376	122.494838622616	122.831628362853	137.038793843208
ADARB1	38.7054601399619	17.54210663271	3.79692585530248	4.16174419963724	3.77757741117358	8.36301371132503	31.3891095240332	16.0796935401411	3.37597820921545	4.0673287610513	5.48642195251859	6.04438070115735	32.6243105313011	20.7740291941218	4.05936527502069	3.36520759229583	4.47107748938936	4.34081196950036	45.0615168425576	9.94533030035352	3.72899372167657	2.79898808357467	5.23573642880553	3.69530573243423	37.3337142609545	23.7210400078088	4.25073991185249	6.7775063293597	42.7685718966729	21.7966574272841	4.00666226562595	3.52907707573542	5.42356153952036	5.60561962690992	46.4871193990765	17.9801583939029	4.71686359280292	3.9516693125838	6.90697761928074	6.07997996599019	45.6175617503821	17.0802690783026	5.04996661592539	4.29213340495689	8.27237150183955	6.57713341193534
ADARB2	0.0449014766086896	0.0637310527596801	0.133223929824066	0.0341201796521192	0.0824484754108324	0.118625741671397	5.96370152019664	4.1768332360297	0.206270478433366	0.0960031050761591	0.142656634759499	0.195213373104598	0.0706092821379795	0.00735394921543356	0.0141762530227369	0.0232086502633956	0.0500854733557522	0.0155461566761485	0.283452910140818	0.112597712108605	0.129774910398436	0.0162978797916955	0.126846252063034	0.109757727391553	7.31366040362841	5.46321625314951	0.697187153762344	0.969040159966414	6.04598057501618	4.94166433554919	0.188398965997273	0.0534859417104187	0.359117931594608	0.238291542572233	0.20699863567867	0.164134982127812	0.171762678435758	0.0333702214724486	0.0519990926905343	0.245029398873609	8.7369899553071	5.53462415813097	0.532453655929356	0.341048094137199	0.834394423475352	0.303369896616358
ADARB2-AS1	0	0.119352114649872	0.196952663985732	0.10396353897829	0	0	0	0.112285080320649	1.8250754261397	0.259636280743554	0	0.530876211724654	0	0	0.979021759221308	0.102205001595141	0	0.143140083488927	0	0	1.43464714058265	0	0	1.09499771704664	0	0	0.684043528961551	0	0	0	0.971501888632896	0	0	0.559861459810466	0	0	1.71221200864327	0.104692581378287	0	2.2889166026795	0	0	1.79163928188994	0	0	0
ADAT1	16.2902278653151	16.9564965880957	22.1381901676714	15.4540354466664	15.8437150148505	23.5564961462244	16.32291517095	16.68717210883	21.801792456144	16.3607282498898	14.1143039233351	21.3636114859524	20.4109122675432	23.6371171430929	30.3233981009956	23.3731920922471	20.5079819767443	27.7661445718387	20.1935001737998	18.8475285217329	21.4365625493007	19.0413926820806	18.5424418081347	24.9470928332166	23.5000000032525	26.2360217256876	17.608992609281	20.4463464500168	15.351465361566	14.9831075826835	17.6434606747634	13.58783016584	13.0003029765202	20.0802035262326	22.0623061512751	20.8017264046643	22.5584199922143	20.1846112760038	19.0571501826631	23.9671294648247	25.887524480225	21.6982473240427	23.6023064102012	23.6282228199663	19.8836829195926	23.3476650939347
ADAT2	12.5832196269712	10.4780716090464	13.2348694307512	4.65798310739116	2.86889895665938	12.6787356142043	9.72409357702526	11.3702849491812	9.65854802427305	2.70041759122243	2.352892063057	10.9025781349957	11.0663438872136	12.4473314737805	10.8490406922401	3.12768209628554	2.72054565289162	10.2129246222499	14.4860290837511	7.80964075239103	14.7419787998785	3.89719674076203	4.91760676735578	16.5403871775398	15.0786629670849	17.2627717259983	4.44752594278668	4.32992585559847	11.476044924903	11.6723430739925	13.4913080599131	5.01313340895708	3.48171132706266	15.8281045520002	17.9716034607292	11.7078874962236	15.8671205857513	4.48348340575764	4.45684001316523	13.6811356691829	23.4756587683843	20.276304972172	14.1405831398672	6.71638258130287	7.72856575436511	14.8369156461775
ADAT3	7.52917637196209	6.02955777181993	4.09129586312657	4.38274209836004	5.12389794974726	4.05490602884743	6.89473151206863	6.72264303026069	2.90014645186318	3.83562006230402	4.3939432632992	3.73015694719246	7.52783868669004	6.9819680151185	3.94749213975568	4.6428063596775	3.91906755683424	3.79925397398023	5.1166723096475	4.59305972133723	2.77199517071128	4.32596316483306	3.43623235478196	2.99537332652971	7.27950676351588	4.98963605048284	4.77970131565116	5.23449361054657	7.48790484062127	5.43469340841203	3.43611849886524	3.82215987012136	4.16775099714398	3.24124296881095	4.28571664528797	4.38752788519379	2.59233815486705	4.26486709201771	3.54900036869052	3.32669264100535	8.90524956717201	7.34533142711935	2.81368786018641	4.21632758581378	4.48821231719549	3.56961122037681
ADCK1	8.97740523212685	10.6635481799156	8.82358318734295	7.80769316583152	9.85332751368402	6.55859918187985	8.71166628819791	10.3004397744497	8.81045427751154	6.88339548887639	10.1207473616642	7.0487763346604	9.40220498473207	11.0609008447627	8.11457205530795	6.37584437337725	10.3845732144264	7.93171260877601	9.02008339445463	10.7915076700687	9.25582945982716	5.98206996163754	11.5375580900009	9.43748997404436	10.1695107567789	11.1520513209878	9.84739470072771	13.2254055105738	9.48554395535789	11.0930211703179	10.9175720468294	7.05473585901022	10.1251988375186	8.88415821690326	9.65522273485005	10.5626158291222	10.9186291608636	7.6462323213413	9.58743064515806	9.14269651560448	12.4193390834285	10.7025622681003	11.4025948946776	9.23691995707947	9.86128956519193	8.10561529543249
ADCK2	23.2517185495024	23.4009671478875	30.7752634371401	38.6685376997444	35.6208792974183	40.7204290153223	23.1530177383842	22.3883366376041	30.6547794380273	37.1209380945344	29.5860615268349	33.7401293228839	24.8116635748622	24.7885208298891	31.3489467357107	43.9480155811709	26.3965470534919	34.883538453413	27.4554751293458	26.6251151026609	29.4477087973982	43.9368286801908	31.4204395028549	30.2293107683202	23.5616891823397	25.0976067029931	33.8795966818212	24.3240553769979	26.548073558244	29.3783584190101	32.8823696037261	37.8667365647453	31.4880744751699	38.552842636557	25.5530379380542	29.2336510685891	23.526615120002	40.4772405395683	26.9879271313058	28.4546562251298	18.7862750666959	22.0955698735323	27.6067414643547	27.5512247585753	27.1342196946907	35.4153828805466
ADCK5	21.2910976170006	19.8663501801228	9.82555584033798	25.6864579803241	43.3033650466688	6.8647136002359	18.2587026492812	17.7022976049461	9.96468666045358	19.5990598660566	26.729431310393	7.16493567113728	24.6654994208691	18.3218015692622	7.63785581750526	30.0724158873369	29.9359927833139	7.41761241166241	14.9890581898312	16.5737340540793	7.24213806568308	16.1148387153883	20.3622660226585	7.3266973885791	18.7199432741403	16.3553933483029	18.8949048159652	26.7435255023454	18.4787985782845	16.701555548659	8.85014715568763	17.1430221118173	20.6815088453181	7.87395712979517	16.0287237497926	14.247499949838	10.0024206261287	14.6832768484881	18.1157722083157	9.6673675728279	19.1166563064632	22.2472399335733	8.48894078411627	22.3581155200945	21.0532718580858	7.18911881735842
ADCY1	0.258772998934072	0.239766378516407	0.206456040078397	0.192383527436857	0.395657862605274	0.151812112562586	0.161321861998579	0.207686579143748	0.165824464932574	0.182827005619119	0.27754096237496	0.201480823612419	0.248451585704246	0.168421213001971	0.259185103921278	0.24082999655588	0.345826808077956	0.210284560721707	0.258123955473379	0.207243072158135	0.249746573186066	0.119616886172017	0.265026056758134	0.217453937944978	0.190056139264824	0.311157843934898	0.186570340522315	0.366215632977331	0.253576059256181	0.183536522366066	0.272698899507997	0.179816087739211	0.29306386898658	0.342828709162941	0.238087623492373	0.262453366166655	0.277015738957509	0.140152355178623	0.300499088008568	0.211504889054068	0.886202771359385	0.534610814214624	0.205247305748239	0.508994428664497	0.377545994694996	0.150588740468392
ADCY10	0.203826820119075	0.0128048891918047	0.168266794216219	0.0864250698530716	0.0892043395033783	0	0.0456632801968821	0.0515033129453548	0.0716587658981885	0.0849559792370413	0.0731723117829888	0.0445698756804413	0.134818342011876	0	0.120260946370485	0.0492520450837835	0.115566112952415	0.0482588075082406	0.155645856009189	0.0778436081658951	0.0206675571675594	0.0621068499625308	0.138275946716703	0.0898987407850768	0.213473691257416	0.0827307214949385	0.172642108780931	0.0821319077388512	0.0982891522197286	0.0507828313241177	0.0954784378766617	0.156340025860546	0.11196273158558	0.146124902201487	0.0970421093940069	0.0958273983665439	0.0304960436977221	0.0987189423627753	0.0499722095779702	0.124649658502637	0.11714511240285	0.0325595650916899	0.0471513367595329	0.0219292297956637	0.124458019387102	0.0525116245136288
ADCY10P1	6.24731944239195	4.89201603847354	6.54798669951707	6.58041816212371	7.43926205544008	2.82614745430335	3.60473332294106	3.40036585857874	3.08347570845154	3.8759824590318	8.29683472867575	2.5167556467484	8.22427481188161	7.02588557681086	5.97644644702032	7.79801831901	14.8173160638708	4.96946343985133	6.69352240583916	7.6260727185143	6.52522306080969	5.44085269741339	10.2809113252436	8.4153451555185	7.69502708048076	7.66620191147394	6.80835432163103	11.8144234854645	5.28028576821957	4.29016231537316	4.84744360909439	4.98665704537751	7.71854952398185	4.15801876307675	6.93901362994204	6.22171587843127	5.44402410647694	4.84516725249596	6.02732496910307	4.13838129333787	6.90137914669753	4.84082112897821	3.40571026326697	7.17747957285474	5.97352127179053	3.33841636313974
ADCY2	0.06987819408986	0.00881876879956683	0.0264395752208895	0.00864575760330876	0.0128965209490098	0.044925356810958	0	0.0089593234183202	0	0.0471439346916164	0.0173656802158399	0.0079576684228423	0	0	0	0.017638243284754	0.0091966794916909	0	0.00671242450743642	0.00612558430181957	0	0	0	0.0266163612233439	0.034295231460845	0.00980614806234548	0.00844683436158229	0.0419334602173266	0.00844841555438326	0.00947744871507905	0.0143300075499377	0	0.019435444377893	0	0	0.00789386816992475	0	0	0.0291095049630247	0.00752891365253804	0	0.0235200120234569	0	0.0314084086614715	0.0296497790523598	0
ADCY3	10.228367398984	14.0620044110702	5.87408295147413	12.5174044750111	5.11750820978457	14.9941790766078	13.4547522971533	16.0074476270099	8.55783068629333	11.6524003646028	7.48931671241297	12.6876109122097	9.55099346442903	12.9837825420583	5.76523912158981	9.02952201214828	4.52854003106579	7.36894773778915	9.75580909420587	7.87954032469228	3.46085995324029	14.1193222973309	9.41048225718408	4.62930914988484	9.60142174803814	8.86820100772195	8.23223344129826	3.69325712598625	9.45830568205307	13.1259609693461	7.23017586662981	12.9582076656614	6.7342397913652	8.47526347953875	12.1203962727137	13.7962073317312	4.95102807503916	13.9414437105754	7.44615530514425	8.93567819463138	11.000436795337	9.0524574860599	6.88452576839592	10.0886845571442	12.1413657685395	12.1952721157376
ADCY4	0.596517058010028	1.13778584331741	0.223213739180408	0.401042441434474	0.845840381567916	0.16427528570326	0.664113059182191	0.743893140455651	0.233640126302801	0.599118065838422	1.82543944289182	0.238985035331915	0.730457759028847	0.67351465623742	0.284616043874635	0.609761870902195	1.96126318393209	0.16930955712584	0.826165317523205	1.36835719020244	0.421288930129269	0.429552815331631	1.20147418313934	0.275345768351419	0.885900339794877	0.888700288442758	0.390665869047121	1.51123268770915	0.954568759675739	0.707779990491927	0.169560435438754	0.855791402298507	2.09548597175256	0.161660265564725	1.02326353685854	0.939687742166883	0.330745768099426	0.686234264145536	1.42558055477229	0.521330186670376	1.44164141418535	0.78417849675185	0.221550583605152	0.74594584109485	1.24053153646084	0.143896456303751
ADCY5	0.10886097747355	0.168301534961639	0.125069271699249	0.243992189607156	0.342639978480448	0.0800642308471827	0.170597890015734	0.101982973974336	0.0511087491998277	0.118733888931742	0.138274030446864	0	0.170584006601016	0.153900125455047	0.0457268352487184	0.0704384195015455	0.319366607132182	0.0397727089149989	0.225326658697088	0.208176373078578	0.149956403635162	0.151768637121941	0.133848129625822	0.120397880999297	0.134276740002064	0.290322232651004	0.111496577975167	0.31450544355887	0.0942786786914306	0.114954257674834	0.0710670067894978	0.0403777173469343	0.087125680774649	0.0604140828168224	0.209912833320083	0.202708397456066	0.279271679370273	0.130092461857791	0.224452593031748	0.143725989509465	0.275305912327376	0.33373183078911	0.108092843984745	0.0884420272813367	0.184535317286447	0.0361050499392465
ADCY6	0.0908267012705172	0.00824440718123982	6.88858771337833	0.203387261509038	0.189072260401858	6.71960282745179	0.0511878882610317	0.145755235732159	5.76738818162781	0.273233969201855	0.339360061560535	7.91105257295351	0.0419360302813122	0.0316501528908781	4.83235907529368	0.387760615308462	0.0802005047421261	6.93813297634528	0.023344450997292	0.0564747162557978	6.71029827928682	0.253420315836394	0.186108291995825	8.58500165486008	0.00795248131130146	0.0177885795142189	0.763680223808876	0.0192403885319092	0.0553726734154062	0.0437500589701491	5.72831337961887	0.203375182337337	0.193149847051417	7.9178435038929	0.0731114094137082	0.0612704900500475	4.50552500914407	0.119498086931712	0.186373637798585	4.75382846237656	0.0859824333324761	0	3.66188716107803	0.0735255404019362	0.0140337705362884	3.41716978545867
ADCY7	111.56331745674	98.6289130648261	23.2264123229259	26.7424597044315	34.9239480654365	52.4058811654931	108.105204995288	100.80276207219	28.1398117577478	29.7743191329645	51.4379217823662	38.2324467531588	117.517765605333	114.901448403023	24.8418099081678	26.3222662824668	57.358868805312	33.7550691664991	139.087740765931	89.2646214046633	30.8894430503532	27.1634932714672	54.4190277639606	32.6254796941056	120.564709781835	125.397607333831	29.6185946191297	63.4213859324688	145.595895497946	142.080587436048	30.1741266001508	36.6993595602439	66.5752893183564	33.5242762416095	131.68255221508	113.130800368982	30.5095462930534	25.737728834316	54.5070606025479	57.8106190185672	119.486555856965	92.3586071759812	26.8640378217906	29.598077484579	45.9016301905991	38.5023717104746
ADCY8	0	0	0	0	0	0	0	0	0	0	0	0	0	0	0	0	0	0.0173026591011491	0	0	0	0.00928482896283458	0	0	0	0	0	0	0	0	0	0	0	0	0.0120905811693312	0	0	0	0.0223650908485825	0	0	0	0	0.0456171919777016	0.0434065566326175	0
ADCY9	0.275345378001612	0.200375313446073	0.0822211374372122	0.17518635207195	0.0629531062180154	0.12964214892375	0.433010542308239	0.1654816529224	0.0563803765222737	0.183517721971718	0.088403209770402	0.0381325384573264	0.394485311798772	0.398386560466892	0.0746792075301466	0.206439754205187	0.214531784251074	0.163987706991213	0.646104910317023	0.14651416109799	0.0846647653649625	0.278935493087585	0.158230283012872	0.066968451171258	0.739566876737349	0.94791152608652	0.172210417076175	0.330145573916481	0.408849336736636	0.264755176040211	0.0396615646504428	0.156272701577909	0.068134506070674	0.0882099932584123	0.585809096973235	0.275218910042724	0.148908140637088	0.240184000992559	0.186350673905613	0.13698696640506	0.446963163234269	0.123036414551539	0.0729193387428124	0.237777333839764	0.202449752588303	0.361452753912485
ADCYAP1	0	0	0	0	0	0	0	0	0	0.0487014286622494	0	0.738850555200556	0.0871962984671601	0	0	0	0	0.157826866916132	0.0547551486503029	0.0162760002736086	0	0.017813572132734	0.0179828591121566	0.706236678848733	0	0	0	0	0	0	0.0191096255289846	0	0	0.144418697526296	0	0	0.036889842867149	0.0203416928019556	0	5.40977636317101	0	0.0382963867109845	0	0.0186777818602749	0.0186180354956035	0.882033424741673
ADCYAP1R1	0	0	0	0	0	0.00907332269911421	0	0.00917977510883643	0	0.00964655949365899	0	0	0	0.0114687685810386	0	0.0262894404235842	0.0093502119638449	0.00595661648570124	0	0.00579253118310203	0	0	0	0	0	0	0	0.021015811184095	0.0257878387822859	0	0	0	0	0	0	0	0	0	0	0.0157985348054322	0.0146480727455814	0.0243290619982838	0	0	0.0225542844171469	0
ADD1	137.957895450654	126.81302362244	127.331152249355	149.491301369838	135.735293716434	118.637246835224	148.573361627345	127.026613576945	143.665053907265	158.06137596923	148.758750697029	136.321360843835	134.512933193408	125.385713247691	150.769533183408	160.517666137496	153.894708407091	145.784152105658	147.146830866066	141.971796596076	151.131008148305	165.612808580638	150.374004642701	138.697352097229	127.634331260007	103.033489073169	140.83650595143	131.585420605493	139.127167567376	124.584714932054	127.865085774982	139.328591919362	151.427702092013	121.826921989712	148.348139109803	150.062498012396	138.661002380469	165.181324914801	165.009833490452	146.097346565131	126.669468864467	103.249513129957	136.100898408015	116.544677643239	119.843441082833	120.550546387326
ADD2	2.77247272225065	3.08279986883728	0	0	0.038226424880497	0.0933290140885607	2.63703771528222	2.75792590658917	0.0173060062256796	0	0.0265338450063166	0.032697656837757	2.07642917377949	2.28762542658425	0.0597861724195249	0	0.0419728306324904	0.0177314129653731	10.3525319486435	2.05085606842782	0.0190497424447235	0.0253053411305176	0.267512834837204	0.0093822272449419	2.90980068115257	7.07246595224249	0	0.0466103022502242	5.54023186683724	7.69549561615156	0.0643561625137716	0.0267469640421198	0.115842123226384	0	3.70063288235053	1.9450160378585	0.0354139234585932	0	0.0509149834815127	0.72050033177009	1.77623670622606	2.18902042746637	0	0.0117391309755482	0.0805034792285064	0.0817977656890865
ADD3	197.058413525702	123.729956121601	119.022654414186	192.926188274303	118.760575585271	109.332193112451	249.239219468726	136.452393013992	143.585043127685	226.139301519866	180.620218483979	118.199300081402	244.811346726715	172.796951694991	156.28644061927	214.930544446496	187.536562988809	145.251342231361	255.697865360903	130.83054792831	121.942505063921	224.063929262021	148.043944745353	109.811575263926	201.464752256774	162.345909557151	171.176994488268	144.001517674512	206.987781893268	152.648030465511	121.67955568842	212.388826091961	162.241856403569	108.831067776438	279.402141142923	181.252856355277	149.827454155299	219.537612486803	170.940963315021	136.285224418632	218.169392408017	167.278106663489	177.879651474357	186.156281396846	196.653580896147	130.067164850451
ADD3-AS1	0.0841020628399095	0.267571543980903	0.153655169423033	0.102664251843742	0.0723343089698255	0.489678301010303	0.0651952644389288	0.110445956430313	0.276011819591877	0.229411764561584	0.157855708975183	0.194728760362399	0.210357155413772	0.192282744889179	0.358611121768613	0.25633200211872	0.163440841002638	0.24974054026377	0.160759949145408	0.0713631903292969	0.245564666919016	0.13931156240442	0.119675951704003	0.463612342786035	0.257182434718163	0.117276337779725	0.2998480094488	0.183092780939716	0	0.352363942169993	0.0884305368175229	0.552269681734706	0.435729706926248	0.112127301059461	0.049681173067573	0.485257074742175	0.595658107396137	0.345584062252771	0.0911189046866597	0.47667494640379	0.247879842085445	0.285480464216728	0.577094152521959	0.364243140478456	0.397880223503148	0.473593802541132
ADGB	0	0.0372229729893755	0.114102814587711	0.0356109316245262	0.0336906612457982	0	0.0145117866908728	0	0.0305338427498853	0	0.0345147737241045	0	0	0.0157081837984931	0.0124740357688942	0.035005197615925	0	0	0.0514912121443922	0.0677212228692949	0	0	0.0305289177785827	0.0100546974584531	0	0	0	0.0577785141383257	0.047743792050397	0	0.0103369276960626	0.0378209851054476	0.0540039644461476	0	0	0.0635964602877301	0.00958486819135288	0.0205684368482399	0.0374188678776187	0	0	0.0202004058761535	0.0163486107305069	0.0928523735964233	0.089767869689911	0.00985139879928572
ADGRA1	0	0	0	0	0	0	0	0	0	0.0140344066937915	0	0	0	0	0	0	0	0	0	0	0	0	0	0	0	0	0	0	0	0	0	0	0	0	0	0	0	0	0	0	0	0	0	0.0113607315159743	0	0
ADGRA1-AS1	0	0	0	0	0	0	0	0	0	0	0	0	0	0	0	0	0	0	0	0	0	0	0	0	0	0	0	0	0	0	0	0	0	0	0	0	0	0	0	0	0	0	0	0	0	0
ADGRA2	0.525489603438025	0.328905036155407	0.504523913169384	6.38384685786896	6.68017294525162	0.744262524046183	0.458459054428638	0.486205280342193	1.33377124011728	14.4547567450002	17.3175184173976	0.90498419104817	0.288344888964082	0.255365273817785	0.842563431954749	4.36844135138751	8.27328442280225	1.04609859154041	0.0960219753905572	2.53438783152889	0.333493811260867	4.25366230058253	6.24262812159168	0.433136727112385	0.128794118544694	0.217326687166537	10.7414141352659	9.67494490081347	0.172227263149217	0.294255611605565	1.3978323201524	6.62311623652543	9.06120487078892	0.979476995039292	0.115865456242222	1.63969215332678	1.07995480780848	9.16169197538274	9.11063443526665	0.67962085616687	0.581523710330859	0.579890755132613	1.3111574348728	10.3178276828159	8.74362459548269	0.995544282251017
ADGRA3	8.68980999128774	9.92509867584525	16.4683453296751	4.12167782031713	1.72020030581266	26.9966639151929	11.5742662080942	13.6752834160738	21.6909515897812	3.8686971388631	2.18923782579066	28.0981275855572	10.299715653419	13.2200394979491	18.8400330683246	3.43555394708356	1.93339207989608	24.0570477179591	22.5551173307398	8.41067125753763	15.2712391375974	3.60894772205479	3.20075065610747	21.1136222260188	16.7804602593111	20.4108997478821	4.88463419666292	4.49626782141145	15.7213815214148	14.6647735877405	22.9250734826183	6.95275686768922	4.06308399626867	28.712520781905	18.8826774431445	13.6453358653726	16.5052344851101	4.59518026914466	3.96447794020698	21.3746737660888	12.8038176247732	15.3187748096106	18.8562648587209	3.08347293362275	3.62127843997131	30.400033216209
ADGRB1	1.39618353383884	0.99760420582183	0.172431630240196	0.384803139030766	0.856661156715925	0.201969592266703	1.28342569784907	0.904171014225383	0.198158892079196	0.403576241306448	1.04814105859818	0.161181067211959	1.16668544397563	1.14470934852031	0.172597696761088	0.338177203907993	1.10325522652675	0.17321721906898	1.91447045834483	1.18317473859204	0.282122572134631	0.392930071543961	1.16806939520198	0.256470107877069	2.27452066631267	1.9191417710471	0.725974776477445	1.24937401813708	1.68316687551931	1.35635211602773	0.293553242398797	0.705698863158967	1.50008161427188	0.228771404435279	2.27285602706476	1.57134485039222	0.515146875667641	0.577567230803012	1.30802317789762	0.479879835759755	0.96295894919001	0.6047981192393	0.0176278672281818	0.182512651136753	0.18814974304062	0.0315346950586698
ADGRB2	7.55763565762664	4.57319359831021	17.9155544604682	66.4917088900328	55.0015041935815	3.55833727467384	8.29084560012098	6.74313462445318	34.5697245712497	74.8004237543328	72.8482582049481	11.1840757442014	11.3799586982997	6.6435030255774	43.6594964427271	95.9593515768686	87.058062590139	25.5020463117592	8.66051160541143	23.8393947055693	27.5241713432774	60.9720121422298	58.0348003396352	12.9268739501992	12.5143913055999	6.48305149498786	76.3654533477469	70.0268603812303	11.1055309357235	7.91851574931717	48.0501579896418	77.7905463691217	74.03764812412	28.1763475722855	4.63743808723114	11.4118712678947	38.3717721662154	81.7751290961708	57.8894880633631	9.89032755557382	5.51564009162198	3.85109810620118	27.3197495970871	47.4027770242074	50.6013975223708	7.2514070063467
ADGRB3	0	0	0	0	0	0	0	0	0	0.0123700526576798	0	0	0	0	0	0	0	0	0	0	0	0	0	0	0	0	0	0.0278666970339485	0	0	0	0	0	0	0	0	0	0	0	0	0	0	0.0239724980662916	0	0	0
ADGRD1	0.141459483100697	0.0297967992319094	0	0.00979544902463275	0.0142106279164695	0.232135383965703	0.024406446715009	0.0102134848078566	0.0257309036212011	0	0	0.348002344176876	0.100142792492042	0.191100114928031	0.0801216707468646	0	0	0.272346491606928	0.0706652636395709	0.00627898695883535	0.00715992909634576	0	0.00707866003816514	0.0994317395513281	0.163708565171047	0.0976912681100625	0.0187123479604313	0.0116274907575142	0.180367675986751	0.126130497160544	0.0719607034951954	0.0203556797317847	0.0439330586645305	0.142690059791079	0.331003537646371	0.165207491281416	0.21986210945668	0.0661256096308939	0.0958938006258355	1.3528993817458	0.0493133749004694	0.130374551777628	0.00734097794688666	0.017777230452851	0.0169714917174133	0.662018002143207
ADGRD1-AS1	0	0	0	0	0	0	0	0	0	0.165526022446216	0	0.182602893370254	0	0	0	0.0867786945296112	0	0.0640089856722511	0	0	0	0	0	0	0	0	0	0	0	0	0	0	0	0	0	0	0	0	0	0.260987558149138	0	0	0	0	0	0.382723195180129
ADGRE1	51.3839147811377	6.10499908191744	0.152339328232631	2.09564281144388	4.66022947520478	0.853194330034071	24.3820654516703	4.2501485171641	0.175694888509784	0.951603409010673	3.05824552253937	0.359281989701577	29.3283300226377	4.8998348025844	0.261701075031549	1.24799516715577	3.65797980474761	0.220461968613863	51.2223706053809	6.15837437987056	0.30722805681386	1.23287435697149	4.30154940333514	0.400381347012913	62.152286042404	7.49705686212035	2.79821439316137	9.06400988073691	43.7526271151273	5.67095336456774	0.246035030965845	1.55584539258408	4.40905239332404	0.0829001826158534	30.158199469648	5.55064455445317	0.823298658407597	1.34981821645593	3.57797126580517	0.341292802840513	27.5477849905294	5.55819580114456	0.112316984716664	2.2460692136447	3.87748835580906	0.416940587996245
ADGRE2	1.14448620421937	0.682485295417613	42.3050155525881	1.70104128447519	1.17985607160315	68.3767646090008	1.1861026641997	0.852018901274145	27.989885821738	1.39826656266404	1.50040161791804	52.389030246849	1.43674733637816	0.542929643410803	31.3233675218144	1.16405569306854	2.10121416439082	55.1045924487572	0.784114509059298	0.790205445408227	17.0820500648266	0.910311135195881	1.11357936509212	33.1403200989067	1.43825576117789	0.699137243144555	2.89366030421035	2.13784482980737	1.04631676799178	0.540490068031629	21.1893139659281	1.00792541629227	1.59975071924497	36.0037320124863	1.32813333241942	0.750438178478224	28.5661285386539	1.53082882818114	1.85534869937839	52.4251214834378	1.10632534244076	0.610296619158741	22.9343241503741	1.15942354948382	1.25358363772413	40.6272444915114
ADGRE3	0.106884379145672	0	0	0	0	0	0.0799295384102774	0	0	0.0351171123888329	0	0	0	0	0	0	0	0.037724177013037	0	0.0233736784679272	0	0	0	0	0	0	0	0.0388885478113056	0	0.0597280637839174	0.0270825447545905	0	0.0735225584288437	0	0	0	0	0	0	0.0569144164780914	0	0.0587962852679524	0	0.10171721934644	0	0
ADGRE4P	6.91326393176945	0.150382661171048	0.0732961376635266	0.186089006504526	0.274061865113533	0.0327788122083221	7.41431467160652	0.438204456976272	0.169677091820884	0.219797783674313	0.248325163181202	0.321927772808916	6.51504040120737	0.273521848975733	0.277781878983909	0.283751056964105	0.624338177212704	0.322987110830702	46.8882838670055	0.636774869592963	0.29434965925622	0.228886753461965	1.07885922255971	0.434539622028778	18.6460015174539	1.05556275036402	0.110079916082918	0.444767700054002	10.6501001559418	0.171744969944101	0.252149971711093	0.226927508667813	0.323053772720122	0.135934868104846	6.33213696164143	0.18907942543369	0.257140774504007	0.0639929974707703	0.233928320868118	0.441228131441002	16.3902678141037	0.68587762867687	0.27959334759134	0.635685518820789	0.941567760010435	0.286630472637872
ADGRE5	89.8919436145819	133.837796605055	72.302400669379	73.7753696424528	64.5924882736629	75.6901132863628	88.420045357492	131.562504826621	65.1402277111409	67.5287876045721	56.3190100474751	68.1684898340733	76.7670617706421	116.100266687754	71.7704511699404	80.9962872535424	58.9939065141205	80.2808366146003	77.9600304851588	67.3383742203503	67.0018372128024	86.475197006084	67.1704108184329	77.0987884246765	72.8841674692141	80.5511697388185	49.6931658963734	33.3384382200871	77.8391887713261	104.008651984297	68.2559652575725	65.7831274580363	60.4212837381742	74.6718477604591	74.9096044536526	127.214096093113	67.3153222762329	66.6560117339888	63.5057216983007	74.2079570736389	79.5695352335004	107.580031015656	104.546555464325	49.4106058561308	64.0136850717628	102.290848803805
ADGRF1	1.50387808133233	1.15715754857362	1.26080969402418	0.977889416625841	2.44556486139259	0.649357069360756	0.725180028697657	1.08965757731917	0.542405252215264	0.582970620875647	0.817105913270922	0.72487206463972	1.27812748248198	1.38869479131687	1.06707732695922	1.62456515814775	1.79574939828203	1.01498788632911	1.68921236053958	1.79654672508499	1.51963348709685	0.92727179765735	1.8245046850223	1.52293075702995	1.77907522161003	2.2880009119281	1.26110675683695	2.3170074685282	1.09748508284798	1.18849554205292	0.744387021225563	0.398262528388154	0.956465202428115	0.893066005532056	1.49569526126188	0.845451485615376	2.1123918820786	0.810958324499799	0.728783134292668	1.57462221591252	2.68649296068207	2.68778870295673	0.929779567774416	1.23851387934088	1.8871575546899	0.737843500452295
ADGRF2	0.164621574191564	0.21869838122301	0.196727177342553	0.115431884829752	0.237074698897315	0.0818727819015555	0.0822562516262708	0.139209689042905	0.101162202959772	0.102446922331031	0.262042080033871	0.11257282329184	0.132331739851083	0.0851588203466688	0.14239275500133	0.265705680003699	0.322313358576238	0.0694750699265144	0.315710797199977	0.299120283437846	0.413518658898983	0.206371644900269	0.236651410602147	0.456367296912684	0.188927377042167	0.27790430357065	0.0802979588206759	0.351448217735204	0.174677944294193	0.21386290676195	0.130316298058138	0.155362050759669	0.255539607190726	0.0892462272602699	0.124535233916542	0.149914824832981	0.310909590974614	0.332326646885764	0.36282455405404	0.0943438211071594	0.600661917990243	0.415707831731094	0.102945395497387	0.396173118908401	0.522081968035051	0.17259344719617
ADGRF3	1.67990178261518	1.24414130126061	3.4201529246527	3.10252286301299	0.981878142805191	3.75372488101503	1.93907026133873	1.55494524005531	2.57171337142237	2.24196608579865	1.41334734217772	3.52506531175967	2.04821926499235	1.66238111544586	2.65308675927575	2.8336277581997	1.51707173869191	3.54154260123676	1.78404078970925	0.73685729831309	1.697455694178	2.52019097059919	1.51776175663128	2.8218339475582	2.00385290014196	2.45755622400679	3.16727058287176	1.92141302218588	1.76606023085043	1.15055451172219	2.53439487205092	2.82722088078587	1.47927368425197	3.51599999913101	2.71272502319361	1.8218657982158	2.81802794677968	2.88498803848828	1.40301201461519	2.83972667221619	3.40246819292906	1.75512414597821	4.66523960131372	2.48717816889707	3.20324753400525	4.88545878185673
ADGRF4	0	0	0	0	0	0.0445513193359175	0	0	0	0	0	0	0	0	0.0225632849585244	0.0210842002204926	0	0	0	0	0	0	0	0	0	0	0	0	0	0	0	0.0224186451466066	0	0	0	0	0	0	0	0	0	0.0186691697099681	0.0149641055704672	0	0	0
ADGRF5	0.0727832137895257	0	0	0	0	0	0.121897815072775	0.273922526107588	0.127937460746622	0.166831406254362	0.141278605466735	0.119866718709207	0.306205672014547	0.218893622692662	0.212629864541161	0.177333273094654	0.251396049615684	0.423392281570808	0	0	0	0.00871344106537613	0	0.0089040040998623	0	0	0	0.0406146187914676	0	0	0	0	0	0	0.133053774805198	0.0895722819361536	0.227132646062115	0.127223459428449	0.169133625045008	0.138746838052601	0.0167087957362746	0	0	0	0.00935131608121195	0
ADGRG1	2.46350145462909	1.7555605119791	185.166035972959	51.5947059382411	21.7777090766887	86.7733559552069	1.58048041519523	1.63088497471508	226.665256026986	39.6517823260201	17.0835653132135	139.60286392518	2.01521765475501	1.61463762754581	239.7293044239	39.4228178258976	20.0045241854667	193.342563774562	0.343559075278189	3.58570164208137	237.879954665731	40.7760607252499	16.5339015254647	167.814364416819	0.24733128863371	1.36890291658374	59.3238544225168	6.47525620278815	1.35310349555866	1.48069301164968	200.190030323061	37.7941894428287	17.8118565225285	153.85088341244	0.418580556349458	2.6765623877083	142.968755098113	37.7263353363014	14.4268091771001	76.4706180320555	1.6692660529349	1.72937143206798	178.765882503616	24.5839277354587	22.3371746793783	101.468246543684
ADGRG2	0	0.042920707201488	0	0	0	0.0294254097256184	0	0.0144045898991541	0.0356861622405393	0.0301795854191035	0.0411263202128057	0	0.0138111813306348	0.054671771963887	0.0898903465916359	0.0138913426059801	0.0433048673969418	0.0196819319537472	0	0	0.0230563448948393	0	0	0.0112719170885946	0.0138875440419818	0.0160798644373087	0.0138105323726616	0.0337304931731334	0.0138480436435086	0.0156821185494906	0.0595482394260071	0	0.0157756126073553	0.0150576147082792	0	0.0379474615318821	0.0349113538210977	0.0251578191705452	0.0456374488296179	0.0237874302954793	0.041716088900978	0	0	0	0.0475872774139324	0.0483919881892245
ADGRG3	0.203768343451311	0.235204341315568	0.182309788152255	0.0836271970098787	0.0595872811243867	1.01376721062401	0.0263751279491404	0.132904582175994	0.526380080990171	0.0697629501205066	0.108424143690178	0.893184747816775	0.365163397720525	0.137568692954336	0.220254806334088	0.16798452290133	0.136134810382989	0.803588768940355	0.163409600268068	0.0922467459434601	0.286583574850741	0.0290723241746344	0.059327940515444	0.690730642510082	0.165490759785746	0.324884110350453	0.0374832882745157	0.348714829124191	0.0824876283824525	0.182026656720616	0.153236559714498	0.0875236260300002	0.200658965380134	0.458462335884999	0.020782401665303	0.0995028957604187	0.229371515018674	0.0205290581806377	0.132965543743204	0.756990473119351	0.31770881016253	0.414553961029983	0.193430411381413	0.0562865542168864	0.18155382048517	0.833848859221443
ADGRG4	0	0	0.0144935798053901	0	0	0.00727534746952602	0	0	0	0	0	0	0	0	0.00722927255551844	0.0069035967997644	0	0	0	0	0	0	0.0112743975481631	0	0	0	0.00679593537629671	0.0164540106039972	0	0	0	0	0	0	0	0	0	0	0	0.00563498088465483	0	0.0176640365876338	0	0.0185302123032019	0.0116140390630333	0.028650721735967
ADGRG5	3.76420679710286	4.94637931679952	1.96648745053359	0.179664595587109	0.351698896743703	17.6236650504114	5.57441574587482	6.29728680623592	3.5683675902221	0.529408541257295	0.776216492497791	15.2410343954203	4.9887354414099	7.59947541702314	1.71756021060109	0.18260955624816	0.466477195541112	9.6766938501402	7.25720888137177	3.34444546843517	1.47481101648903	0.136329209737022	0.828788443981994	5.54577673169162	3.90875752075916	6.42556903912506	0.497764845003501	0.868357602614244	4.25801052866821	7.18654064151618	2.48622840219369	0.588205990745314	0.76733144153659	6.75024819663923	8.45304476991633	8.12476687645102	1.92583816709718	0.1589000235076	0.825904537653629	20.203879438381	5.36992592792096	6.67530513538377	1.90201601762893	0.680946825613149	0.76621977169113	10.7931830452984
ADGRG6	0.469388748545694	1.36349305102316	0.131299187826861	0.104084359292232	0.199679798498702	0.718249986299748	0.653478305394114	1.01737816022542	0.109128856753167	0.157519623076035	0.304686560963085	0.368721063864156	0.274341155660567	1.22560314613464	0.11042065053335	0.090216101910291	0.250131596106721	0.234386432698804	0.663745503186806	0.850061029132652	0.0365320478837521	0.127575431703521	0.420026301388739	0.0970495863060795	0.168381273979768	0.368575889097275	0.0634523495737283	0.288597476311123	0.18791882341428	0.691418462076219	0.137317905240386	0.145802149559926	0.238717207103686	0.126086805120148	1.19263481783516	1.11787009861417	0.143081772465199	0.212923382628872	0.683178448753515	0.147416505794018	0.439744037378025	0.544514673823262	0.0148187503362085	0.0549720657672329	0.220924048606982	0.248646031086541
ADGRG7	0	0	0.0371068569292994	0	0	0	0	0	0	0.0618671465804494	0	0.0828653083881107	0	0	0	0	0	0	0	0	0	0	0	0	0	0	0	0	0	0	0	0	0	0	0	0	0	0	0	0	0	0	0	0	0	0
ADGRL1	22.6452633872037	15.0802413787439	25.0086200302263	16.8865237435247	11.5379674574939	20.7795445854017	27.640318764123	20.9958906676714	26.4402613417736	19.2831313768535	17.4679572096373	24.799181102483	27.3591729363236	20.9998269454458	18.5515810555097	13.196980769632	12.3468345963834	20.5377005759958	29.2868496219928	11.7680272163791	20.0358116196489	13.9680537337849	11.3349627824025	21.9317031087097	26.1928141830585	20.561706598707	12.399970291193	10.1016278104521	25.6347517178884	20.0177213787178	24.9310002944823	15.9725606496426	15.713766761539	25.2998730015141	41.9941397389243	27.3805054072298	26.7021115969205	16.7590251787589	12.593220192229	22.5187076294293	31.2587320205808	19.8805771090295	28.2472031768142	17.0865516688067	19.535096277207	25.0597072492101
ADGRL2	0.0505179095489955	0.0848360332165749	0.0784260792830597	0.122917754502521	0.169148016870804	0.0224509389891536	0.0435618515286125	0.0313976729889114	0.0647609884317197	0.0658514007832443	0.0494368844756962	0.110912212048083	0.0387341293456931	0.0540403213966271	0.0759681136858151	0.0705442912238621	0.0384846920549932	0.0147601355067637	0.0785368593782768	0.0740973035095215	0.107797325873908	0.0501205674971079	0.121107419502983	0.128114080814799	0.102333067882968	0.0582935842749783	0.0518538359257371	0.167411501213478	0.0507472466599324	0.0839901018428677	0.0707609411437281	0.0868212628222546	0.103771903873578	0.133966325663114	0.106826417390049	0.0369413822799214	0.0948538705343189	0.254977237588628	0.181838107630916	0.406259960458333	0.0427382353995958	0.184061773213021	0.115400134287645	0.528451672382838	0.336304616571214	0.182275656506941
ADGRL3	0	0.00641268422526997	0.0133845030729586	0	0.0163318406722599	0.0670574189984402	0.0231928951784973	0.0062687038470641	0.00796556133376731	0.0198770871224871	0	0	0	0.00801918756828377	0.0819064417876793	0	0	0.066990180312076	0	0	0.00543088544868768	0	0	0.0052089479481062	0.0368293243774111	0	0.00630385276205338	0.00742807477899894	0	0	0.0215453681022375	0	0	0.0264016237733176	0	0	0.0817086688520373	0	0.0137913868341055	0.19928666162621	0.0168519472760927	0.0145436254662852	0.111398132319403	0.0370086644620877	0.0102199924939491	0.0648369906525788
ADGRL3-AS1	0	0	0	0	0	0	0	0	0	0	0	0	0	0	0	0	0	0	0.210837493508025	0	0	0	0	0	0	0	0	0	0	0	0	0	0	0	0	0	0	0	0	0	0	0	0	0	0	0
ADGRL4	0	0	0	0	0	0	0	0	0	0.0279429332998424	0	0	0	0	0	0	0	0	0	0	0	0	0	0	0	0	0	0	0	0	0	0	0	0	0	0	0	0	0	0	0	0.0793034682683251	0	0	0	0
ADGRV1	0.021898975702491	0	0	0.00998112390515421	0.00476411946308516	0.00707558795015285	0	0	0	0.00713952099390604	0.00649323264643446	0.00399330882290036	0.0032964342785836	0	0	0.00986257693348264	0.0102086100462093	0	0.00272178321918883	0.00255890571924103	0	0.00259435769255119	0.00537502305582916	0.00534187024730794	0.0201676806975502	0	0.0234070364880492	0.00809462316313978	0	0	0.00284276889247808	0.00702122882073544	0.00374125577241094	0.00715975509618637	0.002863528241722	0	0.0109271412344697	0	0.0239388514439608	0.00557029340426815	0.0195576757579591	0.00868883111868829	0	0.0029079809318649	0.0168396779219984	0
ADH1A	0.0749466628671552	0	0.138709889921557	0	0	0	0	0	0.0586699046296035	0	0.0908854960955897	0	0	0	0	0.0445832176357121	0	0.0631562057440721	0.0344900777764753	0.0637644876010547	0.0348990016155286	0.0335695664656461	0.0692202808170065	0	0	0	0	0	0	0.0513246604250593	0.150745751312237	0	0	0	0.0817896889504532	0	0	0	0	0	0.0675581111780697	0	0	0	0.0384069996741512	0
ADH1B	0	0	0	0	0	0.0601412363508383	0	0	0	0	0	0	0	0	0	0	0	0	0	0.021350502912402	0.0230880754274099	0	0	0	0.0279942367704332	0.0325055284652858	0	0	0	0	0	0.0299540137450654	0	0	0	0	0.0451490049481429	0	0.0222904110636659	0	0	0.0228355315150462	0	0	0.0233095451178158	0.023261927207688
ADH1C	0	0	0	0	0	0	0	0	0	0.0814250122523491	0	0	0	0	0	0	0	0	0	0	0	0	0	0	0	0	0	0	0	0	0	0	0	0	0	0	0	0	0	0	0	0	0	0	0	0
ADH4	0.256091143335601	0.523086910400803	0.437219581037788	0.266638005528065	0.523372794286576	0.573364229680128	0.424037670103203	0.119605262191837	0.14840929415079	0.537334685830711	0.488254772031912	0.046033315788319	0.523909459865207	0.352309477545578	0.27798510937573	0.366864745206938	0.346455556795996	0.500407107263566	0.342508085497606	0.76823196853762	0.912857050762937	0.598320858333724	0.5400458068093	1.22000459769705	0.694815127801172	0.360407251943258	0.15348704264918	0.694301418376478	0.775426375549594	0.169414837646324	0.294991645129146	0.284797284388274	0.69913310241059	0.332537676578046	0.429024573127922	0.309640561100208	0.371395466196055	0.170994244679862	0.619349572798553	0.286954993931578	2.57850536750717	1.02302951290767	0.983757523368913	0.804179424296986	0.903648178017288	0.0632377939664755
ADH5	104.581288149045	91.3336262735789	112.846476925777	152.496135411652	172.025721036443	130.94390211692	134.242996604942	109.152290744697	147.659150168091	189.51106546622	169.6004755664	139.652838303679	113.108046834262	94.1090918300367	121.265108664211	182.165190408282	141.326143638863	117.797427760529	98.2868757786084	114.61183226249	96.5152766879238	155.333181763312	112.093383192759	74.0966446553939	87.7230810101062	81.0607634431804	151.710079384772	112.07534010207	101.95825726357	101.664928897245	122.310120173758	159.407372117103	139.518360035018	111.588641970214	102.362350163412	116.969053127222	101.876947280197	162.629507676915	141.77261974639	100.952360671229	68.8213945887993	93.5553876088667	120.848063099027	124.880072562424	112.814780315657	119.583947582265
ADH6	0.428510809686644	0.74947545233271	0.216738455799878	0.461647340110435	1.07367655437514	0.107980030984898	0.318750934522642	0.937501573469136	0.266971328494704	0.51196865402069	0.971079477923473	0.557341868825309	0.255179529452722	0.742924987395176	0.16232977861388	0.24725135382562	0.49526790721059	0.440645349786565	0.664330248007857	1.82810014801038	1.00945187811172	1.1011990885775	2.87099691365647	0.65654388944021	0.814441439115239	0.497386663285121	1.06931714081916	3.38416235922525	0.678454029175331	0.117579030594526	0.534043786396866	0.384784016579135	0.529074958831697	0.509111162612882	0.555003859594251	0.395641942671068	0.559371429651459	0.280874167891549	0.360295146391294	0.308162465355486	0.882148677078659	0.458592359094666	0.36439776415096	0.488121900456139	1.10770255428095	0.152224592658018
ADH7	0	0	0	0	0	0	0	0	0	0	0	0	0	0	0	0	0	0	0	0	0	0	0	0	0	0	0	0	0	0	0	0	0	0	0	0	0	0	0	0	0	0	0	0	0	0
ADHFE1	2.49264867829802	4.80693562568933	0.94320717594646	1.6299399745215	2.02299531129785	1.58079289890352	1.05929383776584	2.34092129422588	0.72928090406043	1.19565274190825	1.70251601516326	0.963601585625361	1.92428171581657	4.70976929792801	0.544822106637648	1.07238429838209	1.82824483221298	0.730464149638504	2.58671903104346	2.50446186448315	2.0130677107958	1.13996730588027	2.91945199700287	2.21141293191809	3.30343498867626	6.81383742789536	1.71982021740255	2.6956123507299	3.28473520485506	4.53983273088091	1.59992826554193	1.87778486001473	2.99602703803009	1.82140261708438	2.97812723471034	4.61399648965624	1.89631024081186	2.01513944346471	3.20287206828555	2.5674663597591	4.37061950859916	7.52860465930424	1.5656496403588	4.21339249362015	5.89296747854028	3.22647741043255
ADI1	70.8864490688596	20.9388792048148	49.0629433076573	42.9096691704171	35.9092436802543	58.0548259745221	99.3461173614222	36.1128162337853	62.5672319967348	61.9220717654998	40.0613202747417	68.83595329701	78.234326410142	23.7014387283597	44.6390672286612	44.1283339456978	26.0927617936594	49.8516446981039	91.867901883038	21.1038978272861	40.4663941176389	53.8942291890552	31.6123765382095	41.4788763585124	68.554080266389	26.2824384074696	41.7881971818654	24.2147031856126	79.504876288358	32.8274452620471	48.4114838202909	43.8217900874211	31.2635004639765	47.4941888418717	94.9619203853789	35.2948888728862	45.1227895685015	51.7864537565784	31.4738389744044	54.4748156599571	63.2400994318269	41.0044691600489	69.0940953209597	47.8296306902863	42.063761368425	82.2932946724729
ADIG	0	0	0	0	0	0	0	0	0	0	0	0	0	0	0	0	0.107756566313201	0	0.22104661408401	0	0.150654665184117	0	0	0	0	0	0	0	0	0	0	0	0	0	0	0	0	0	0	0	0.510473431325297	0	0	0	0	0
ADIPOQ	0.44914314475945	0.835242115083106	0.679112268312778	0.653909427466866	0.838266984862521	0.317149166583595	0.257585318377671	0.387974094816206	0.443150976341519	0.517251325839503	0.592935328134163	0.385697053783735	0.512881448960869	0.487377746610684	0.417685260101367	0.879204934240255	0.491359540849247	0.298578140543349	0.62129200491075	0.49051856803492	0.700199538352925	0.475336775212031	0.690160113995835	0.865651497204435	0.594154421087997	0.898557139450797	0.513461825447352	0.975263637636149	0.361484831469169	0.331736515210409	0.424980772825016	0.430205651981102	0.346907273217128	0.359422524547065	0.486188773948845	0.410009063268916	0.767407092609455	0.448647274235461	0.496466351107052	0.586861237756424	0.745309756064122	0.955017661823049	0.614599850408891	0.949151040866773	0.475279926800931	0.381121168784574
ADIPOQ-AS1	0.177275550723308	0.329979914298861	0.318650916352029	0.244544340612713	0.255363482649599	0.0827632747568188	0.137345931645218	0.168392231004995	0.0735681130921446	0.182220463188457	0.269104746459317	0.0277406607106006	0.150696707259321	0.0433455756665027	0.0882750220224263	0.18153863434229	0.353423822888098	0.0715181319466508	0.274185127406478	0.157919708422522	0.126737807792573	0.1958026241711	0.294519950411047	0.254605053317893	0.322423967943424	0.201397744765872	0.268426681670512	0.2214029077048	0.285177467775905	0.12117871429281	0.065241112347178	0.10534600448967	0.19315551448706	0.252931798362041	0.246123140950931	0.173414064956841	0.182740510102942	0.186857019318917	0.167064050669787	0.120847611090868	0.342928727551491	0.256787226825119	0.211775076275109	0.196162273256064	0.211419316499321	0.0346242858946152
ADIPOR1	48.4745286573941	48.1635579699105	36.0292726585293	56.7678599877435	48.4922596455075	54.796837496198	48.0034777218827	48.5189686841695	49.3229938604509	67.1344007839948	57.0431064758066	55.2172487786539	48.6035174191942	46.5492632588354	47.5763008238848	59.6362343212347	54.3611497440448	50.7174259201839	44.8866230370821	46.7203844366333	41.3243353123422	66.7337612513315	53.1327681158258	44.3514432311606	45.6692249462202	43.4322454881842	58.0428870171329	46.3277499603899	46.2666945353678	46.4720500856438	47.2695722058901	62.1909401937001	58.0307235683306	46.4199590864288	41.7193540075496	40.6442476220607	39.2289515267955	61.2908686289117	52.7078280429967	49.6824795661704	36.9762070094005	43.9122291650375	46.3386461200248	50.1191879066429	53.0880168780274	54.1356574084071
ADIPOR2	32.1956720234917	34.2465722303614	27.1850252836593	39.0960450636064	27.3662847773261	34.7404550696119	40.2376518513222	40.6830258931523	38.8486607276925	42.4438542087603	38.0392326636193	36.35332543417	32.4750057969526	38.4413550278255	33.2434273842997	34.3040924021177	35.7193541624743	35.0423634743879	27.5827817810157	28.6990693875984	24.7789123215347	36.7319732700225	30.4007625657563	22.8193580870162	32.3601881722866	34.3153731447165	37.687491260801	32.3617292415167	33.1292352591139	34.3943187495168	32.9404544725778	38.3717179441827	33.6196918210969	32.8735743551101	27.4276297458216	30.7568613111221	22.8421572623087	37.0900662704601	32.6566626280131	26.5382090306576	28.7477623465831	28.4284545053707	29.2367856886751	28.7351753315074	28.441366678092	28.946453558555
ADIRF	0.660118020051005	0.900374981507986	0.537495243166448	0.404783052055173	1.15078308281641	0.291165924852797	0.313074350729142	1.04810131292259	0.442811057918232	0.430697413154085	0.489885437263473	0.680345452616333	1.2564121560347	3.07197003443863	0.497959893786533	1.11593567159038	1.48679600852474	0.515658004043245	1.46872133041151	1.47404570900956	0.0612173989959414	1.11584667405759	1.91112699393356	0.922487269190127	1.63487669119065	2.40915230486661	0.454235653890703	1.47863124226761	0	0.626660572452197	0.203511020361455	0.257497975721163	0.0928868246447319	0.171971969105387	0.337861472985842	0.356770314044662	0.722479557809682	0.243305426522046	0.453940918279694	0.316082516287055	1.83764153373042	0.955400847836135	0.2524212904257	0.873752945178028	1.00440675964095	0.401301106298665
ADK	12.521758747598	11.4031873397587	44.8629928178663	21.3178076842317	15.7059810191833	55.8182618157856	15.2349681691799	17.274406546499	56.3241231766432	25.0303278502778	14.9991241695777	65.5327556566963	11.9927915275562	14.2209712458157	43.7746293824826	26.1599558909457	10.2308841590107	49.3714843052692	12.4740016325549	14.9803001538205	35.8348960383694	25.9280478909382	14.4883098097745	39.3710634112437	8.5756622958767	11.3841863016229	18.2045310303073	11.2149796674334	11.2230121944517	15.7329197999103	47.4169668314682	27.154714952054	17.3895062838529	56.0284070966686	12.5696273196821	15.0007301588486	41.657971572021	29.8282981107036	16.4966519737714	46.5897501188649	8.54736072711182	15.2059099859355	55.9946203353436	19.0452286517945	14.9837912204597	56.9261203758783
ADM	0.0522897122713574	0.301784307886223	0.0316602391142272	0.722475500944642	0.424190491241242	0.0339677273990217	0.0838539373824983	0.456824200281003	0	0.337046080154071	0.0688378639405464	0.0421011779078698	0.102074887901027	0.169367084727574	0.201987678112832	0.359756312733754	0.396301325151945	0.0228820029427252	0.0249295525664381	0.0429919904356787	0.0500688563502853	0.490010706401311	0.27142550376598	0.0502152584458082	0	0.036636842885944	0	0	0	0.181006385633785	0.139388200598045	0.242414328212475	0.0750306209947646	0.0700478116708605	0	0	0.240795885858675	0.744238993054505	0.120061937969789	0.157513614672822	0.0569156783108822	0	0.0759062889820166	0	0.0284127355153724	0.0322595727535337
ADM2	1.58992302486906	1.53847997724827	0.633602437696447	0.794577393336733	1.77907815449078	0.487899978501803	1.3659890143059	1.45014150855173	0.611099950430647	0.851409595030456	1.05743770059926	0.712938936051572	2.22628192233342	2.13353961140297	1.05797288978325	1.35613992330046	1.22780576040248	0.737473327229663	2.2690698207595	1.25758088330679	0.910231798929575	0.667662728765091	1.15056724082168	1.00581284526896	2.39735291456437	2.62667083255125	0.967195308734732	1.34203531781035	2.05176394453818	1.60306592891118	0.648611796076578	0.424502844987067	1.01938099502881	0.470474442057308	2.89561077183975	1.68265030866605	0.941499796661745	0.52131810314948	1.46528937559793	1.65428528285469	3.70914732967622	2.49141445256829	0.725027025183859	1.81738097305669	1.23399007183746	0.72470959236281
ADM5	3.26747752423102	4.44347604159836	4.80328851091637	1.62564814837445	2.47658709409476	4.75417751129662	3.16520855630127	5.17572035306763	5.34248447348704	1.43018858109381	2.5753841658299	5.36390109268531	6.64787946780119	8.70315201144644	5.46651260101475	1.88769141023997	3.74670285734594	8.54389032319054	8.92081036245638	6.49434557397452	8.25613737090083	2.70294931680353	4.34235777476269	13.8541345000331	6.39991038258017	8.00849685936154	3.21230414130864	4.06580471140372	4.58745653165529	5.48168007069607	6.56831017430744	2.61867353651969	2.39209544009228	7.8566160237306	2.64849262483196	3.12270544281	3.60139169913545	1.19051230599621	1.33900931052452	4.55628292264939	10.5381991427313	10.2083536915954	6.56023462093684	2.01214371993832	3.68075032091892	9.5162890613766
ADNP	66.942761664271	61.448044701029	65.5227249698289	64.1355739385908	45.6457748821629	68.3725995270563	72.7257397027083	61.823405014279	70.9027921965743	70.595042838961	63.3769455574499	69.3471652275339	60.221023441604	57.5881884136365	65.5233205982038	57.1141845069812	57.9785707474331	63.6027063960138	70.6112156071467	70.9494951262357	64.4768445730138	73.1441569750124	64.7979352199608	57.2062003053998	64.7689095367315	57.1609361339897	64.4847064019991	64.3396268859416	69.982818483799	65.3441882050567	64.7535920233406	64.7822636795051	60.7555940288886	63.0052613505512	71.739257566321	70.2041031715148	67.9225939764438	74.458235137106	72.3217786258993	69.0661996896553	65.6141567623391	50.3435544993703	69.7039711589873	65.856605859652	64.7509064021648	64.9416294803115
ADNP-AS1	3.34032848930328	4.65417055695016	3.36318465271908	3.67128144021989	3.97536422096375	3.35489503189568	2.49386916830378	4.19660382140767	3.12168210110575	3.33429097850856	3.26245206269051	2.43849253179016	3.83092438800562	4.16547962747983	4.88325439828347	3.10774723831311	3.52835795731881	3.52752404466519	3.35069915539839	4.59520319487279	4.54391607391886	3.15464700652252	3.93082912350094	6.83699871557051	5.05368060911316	5.0543554709881	2.61191778068118	4.37361244875774	3.67590759202726	4.62893728994739	3.92503523480951	4.43373109262162	3.75419688743612	2.91597953420058	2.25027985255889	4.68055430323528	4.08174683686019	3.1340465457905	3.99588760683243	4.70272909853049	6.42854769531714	7.10179439574981	3.30689520403975	2.30883970659808	4.14602945869607	6.59906164799078
ADNP2	16.2676263577413	16.0134643267124	15.748406696788	16.5032487750194	11.7926268545967	18.7535911373292	20.7589902320247	18.0238144183354	25.3978815743938	22.1904476560121	16.0609030676247	23.39631252839	16.2157765133171	15.8627893343242	20.4732392777419	15.8678626550346	14.0706108804914	17.64732970993	17.7309073915154	15.6363149835003	15.0669302696931	21.6178787796255	15.6354181523237	13.1153544028172	15.6790803673855	15.0242173120208	15.6093560712457	13.7899281737742	13.0847897117426	13.6605732994249	16.9228839315784	14.1378531443506	12.8696787623583	16.6938376546657	19.6914320171739	20.319030724269	18.6418142619637	23.2493241949405	19.8774488240985	14.5392550595781	15.9879266357999	13.2324607199672	20.7302470603859	16.6321256983424	16.1956415250828	19.3081559122633
ADO	22.1821709388725	20.0505826213085	17.8832986294008	15.2673333086154	14.4106616118617	23.1754980905259	18.7692706915639	18.5406762103458	19.8936872484362	15.5458086816719	13.9054911915911	21.4922858462463	18.511067639976	16.3980083718	19.2045604240838	15.9897140147367	10.923493843085	18.0925981247989	15.3631681996407	15.6216297296642	11.8802460418285	13.0987316181315	9.95828683945655	13.7548648789977	19.4456378419692	15.6685760584173	14.2186946059442	12.9983894024617	19.177755465314	17.4942447285166	21.4218528531075	17.1868043056013	14.5777505742837	20.2139678773567	16.6841684942764	18.6983571226947	15.236949196856	13.6034656567592	13.5734200466168	18.3474850415428	14.6746744231121	17.5706746882008	19.1769795691769	11.0331827808529	11.5401871704719	22.5510865112786
ADORA1	0	0	0.0346919502514475	0.018176498548319	0.0256988638999062	0.0188327550108372	0.129391310352355	0	0	0.061744172878218	0.0574574933686148	0	0.0566992685503596	0	0	0.0179629672864794	0	0.134818436807983	0.188551983797988	0.12172654303076	0.0513958275190365	0.0997721642651223	0.0233647329929911	0.0258106323047878	0.107975574857688	0	0.127258261307821	0.0422519585575133	0.126054550522123	0	0.041520904288701	0.038331141817137	0	0.0189987520267922	0	0.0705651008118219	0	0.018391555168036	0.0682763554083548	0	0.126952130140829	0.0180255003998386	0.0283446675433157	0	0	0.0898500963252046
ADORA2A	110.569100214217	115.290342891947	6.62746413220869	153.192392961536	304.426343364073	2.27375810803153	119.803063615187	131.78773493358	5.78811202857385	231.109514533469	305.162502113545	3.37530874984495	129.880581903027	128.822556835127	11.5316016115536	249.239224951693	324.016437315847	6.2227636512212	74.4265355333838	194.297162941938	14.5232235128813	142.36994634524	224.029143564222	6.3683986312994	100.424004614292	97.8586482364266	190.98741443617	260.023078463397	108.70101037354	139.737443023905	6.56897848332284	211.15245092498	311.6444644277	3.77114412565332	71.979825727231	134.763077845246	19.3231620249972	117.124926201864	183.885580564054	8.49062422660128	77.9318337586613	107.332892890043	3.25873510300605	143.231926083947	143.423597391579	3.64445039188348
ADORA2A-AS1	2.39486249000053	2.87769044502003	0.250527855294408	3.56157996928123	3.58961457463085	0.161167640355011	1.71140325512177	2.55598713107976	0.160243319630347	3.73625832699772	6.4032422496476	0.290064088038425	2.16019881283218	3.37890488160658	0.289069049625407	4.21144882128613	8.27830969263763	0.245763988026089	2.11223755594021	5.55226088188382	0.841665667209698	2.94981191607061	6.84000851872513	0.42813402901588	2.68335006013281	3.32395010120187	3.71853428070883	10.6907711745874	1.89437792771754	2.26396307316546	0.373839616648762	3.68500961011459	6.89934324254716	0.170845410679257	1.79274863398915	2.29589097897302	0.625133392088146	2.22230231886686	3.91563708575729	0.419921928588654	4.68404222555492	1.41250370757064	0.10534796723331	4.23727141003826	4.27680956606338	0.260046488306506
ADORA2B	0.748551693903069	1.47824851554289	0.473817857649907	0.500804753377916	1.03952954210393	1.10092488238194	0.115044722179406	0.706513920069821	0.409162011576884	0.137508293407388	0.188570057793629	0.30949717811313	1.33493936235835	2.34766141036677	1.19160370867349	0.866096475002218	1.934259433245	1.54543150512044	0.457422053760212	0.77485628960376	0.883480368992565	0.567077980917794	0.636618425365175	0.455566123243464	0.719678536099094	0.972218431863165	0.605414098975016	1.01569596193346	0.648913279274445	0.942863409790983	1.01203047696584	0.572522127082839	1.03505522008555	1.02218714780637	0.18330244536554	0.227725030729543	0.0560721825218343	0	0.169824783135732	0.210060568768526	0.580315536215059	0.776172349499189	0.665204331292093	0.713258828379118	0.39438308718229	0.548760936734995
ADORA3	0.136809368227063	0.0856607523728234	0.306166554642732	0.0824129317202017	0	0.315938294097239	0.224344691354423	0.172132639885702	0.272131677906026	0.177901119359438	0.272233646923511	1.3366927392571	0.287196898554792	0.0541638881484084	0.222037832984215	0.283210912323191	0.0858354914157665	0.632359766596013	0.166237900397502	0.131330150395044	0.374975798790618	0.0692842165390371	0.143334170588254	0.493836363286826	0.125146727237699	0	0.207377312308563	0.146983933363268	0.211544165150272	0	0	0.127824315464517	0.0942193381306371	0.394806053544842	0.109513223833865	0.0377601290158768	0.274753224074563	0.111697897267823	0.153492063269026	0.912001350333584	0.240772606666639	0.173091008584955	0.502183146986363	0.0701706411121383	0.29138381143044	0.053532482957175
ADPGK	86.1696293166734	75.6364813507085	48.8019022531596	53.2634032041272	57.3381785423993	65.6507603633117	85.9330412463005	77.7565382879307	53.6249706707358	51.5545059290663	67.6716913701095	59.6066468090758	76.4766262285617	70.3605453218009	44.5393716714654	52.8789056225817	58.891047098567	51.7806429548523	81.2790504671004	65.0167251698302	49.187377432605	50.5917429647335	60.3574587624587	53.9389881975617	95.1079792674309	83.3628745739799	54.3739929881181	70.6472320659254	87.0770111396409	73.0418402742927	47.6521329195621	55.2520836941635	61.260694869246	59.1650759856531	105.896974362827	89.331512665309	57.4194912915448	51.452565905312	67.1523085176307	75.0788444165286	89.6226295654378	74.5545454576376	46.222604991878	54.5734086788073	62.0982272603522	57.503816218507
ADPGK-AS1	0.464079051975629	0.752049255941603	0.373864678112664	0.329350738342668	0.389490624741429	0.526197219305887	1.01577171574081	0.918685673502098	0.415259967580718	0.486332949343047	0.537680977360045	0.378071273931447	0.421850097080788	0.76075113542166	0.730211589632877	0.143903438120947	0.436025055338468	0.512481304054894	0.96662576984816	0.810029329336701	0.752740710697149	0.724563075211385	0.779581864690812	0.948314511984671	1.24992162337346	1.27622830868714	0.675683659031002	1.32663571327029	0.819159340341896	0.447331291121217	0.411944902958338	0.449789949448687	0.459897754039886	0.312569199635245	1.75448477781257	1.39067431402291	1.09811599128843	1.01127481462996	1.36027917399293	1.77186249197244	1.44646802972223	0.391766367580402	0.347607811110767	0.270061849965227	0.650630682873604	0.091576865204677
ADPRH	1.37166122173316	1.78484711785448	3.39172431364483	1.01690379360888	1.07112217990117	9.28660556977872	1.35710602550665	1.29865543253599	5.16121057638972	1.34949964816769	0.919011527202063	5.97331653780276	1.35616762708045	1.54226858564113	2.83920223140084	0.96356477923132	0.951371641093037	4.86882739015604	0.454948652218619	1.04444606713337	2.74410498097876	0.696028545300714	1.24626532038665	3.53476315050012	1.19158905790897	0.877677611116327	1.38992153119185	0.69703938921289	1.04732699674097	1.22946661934257	3.16152748430352	1.39930315648592	1.30449599817504	4.68928201576089	0.749324738685035	1.30048933871003	4.15315478456438	2.0705806496366	1.91239959623276	7.25503072486539	0.349052575556892	0.511081331516506	3.09365462217111	0.736208168090394	0.879088984131082	7.74857477201341
ADPRHL1	0.555619668770585	1.20905073400694	0.89052101929032	2.39346317769777	4.79990373748472	1.35914767672896	0.656918065750368	1.08781830039098	0.619391060065668	2.01960406340092	2.58814219451232	0.435250051858218	0.657740192109829	1.55609317596634	1.16892971911863	2.44579506437574	4.32245878752173	0.78721188527797	0.649259401580775	1.31790512953142	1.01154919241955	1.59980667877252	3.27080682505925	0.560967486293928	0.680998268592219	0.58841580653196	1.63523421847948	2.65716709909243	0.556889353277639	0.96094071283711	1.13371595329701	1.3578418550431	2.27473021657895	0.901331490001741	0.473303039911587	1.59300407684289	1.47916696813877	1.64966180105701	1.53085992628535	2.37170173147719	0.503895457029142	1.40337003068711	0.975982468625971	1.987304483939	2.21190578024153	1.02580821803482
ADPRHL2	31.8322995630119	29.5420156337389	35.0768507766909	32.2648037017614	38.0764471793178	34.7038608517749	34.8924961622332	30.6163846484011	38.400219401001	31.1188419196496	30.6575704152852	37.5485786939331	32.9401014812452	31.4938991250243	35.7298087816758	37.36088711227	23.623938973246	33.2969817011991	30.1034323163483	25.6877124275612	26.4125792690087	27.7032612828904	25.9449544824105	24.866163077621	31.5434235398892	27.4421154613917	33.8669468466361	26.2429098284803	34.5436009795289	32.9519943313848	36.0657491306161	31.7319407336562	28.3272270912739	35.905493807913	33.3977999886297	30.199522278634	29.5007469552669	30.8374796558745	28.7265156278768	32.3275146006616	27.7471482699165	34.6421824818504	33.9155224246318	26.5717437691032	23.8653410025872	31.601512458588
ADPRM	30.0150577509962	22.9446887954764	28.2581805897482	20.7379344476389	32.1176864521006	25.7500042859133	35.3510749233218	26.9172496814839	32.9434586988681	29.3146245149873	43.2529255685786	30.0939435332713	34.5282727673302	26.5350004316685	24.207809149262	25.3709557074704	35.1126247134025	30.3416547075347	27.3486652846126	27.6076037837871	30.5836469352682	18.2296045129822	23.8431067729997	27.9369099888571	32.7987412786087	29.5234708340087	28.7527201713996	30.6488723382491	32.0712957731923	27.5738093550972	29.45724961457	26.0795122731613	35.4584538193835	26.7404485251983	32.9696040725454	27.8651931667931	26.388053538411	18.7296642567271	25.4703011680542	27.3158071002918	30.1239233217273	28.9130170432064	25.653158726013	26.0175124007998	26.5850891970075	15.9849766512817
ADRA1A	1.66875792108901	2.09451042162068	2.29843500388642	2.2828009808793	4.53684530593772	1.60091282538345	1.75540638086551	1.982132703946	1.82936228872037	1.96617733274115	2.11635941017195	1.55707635200385	2.49121306225379	2.64624889353764	2.4647768679787	3.51732595355425	3.24584496512336	1.40299333266098	1.96822750488713	2.01831036860609	2.12152891809447	1.43927291468457	2.44189065150325	2.48056995656259	2.75610335179501	3.35950017443604	2.39072837570662	3.61268141689994	2.65503583207204	1.69814283326974	1.47545039740613	1.35864921682619	1.80162432848631	1.89811386974441	3.13385705028284	2.74238662548482	2.95251084075684	1.46642541153251	2.52755498134591	2.12513377194832	7.46357517447709	3.92541283778842	1.51820242441818	3.78032336443911	3.21748794728627	1.72620215719234
ADRA1B	0	0	0	0	0	0	0	0	0	0	0	0	0	0	0	0	0	0	0	0.0122145255727456	0	0	0	0	0	0.0636306291156359	0	0.0225877094308064	0	0	0	0	0	0	0	0	0	0	0	0	0	0	0	0	0	0
ADRA1D	0	0.0333541047102604	0.0304384731954925	0	0.0490943772684246	0.119465577441313	0	0	0.023560344533503	0	0.0182255094494571	0	0	0.0639764444048584	0.0957833640478689	0	0.0194949364282401	0.0115061741372709	0	0	0.0249253650386787	0	0.0121181038170454	0	0	0.0174143916825265	0.0156302340203854	0.0188913292449216	0.0163406684085118	0	0.0424067974893025	0	0	0.0888664951532161	0.0186600640039337	0	0.0677438286255521	0	0	0.0366890565284381	0	0	0.0140447185503217	0	0.0150120109781094	0
ADRA2A	0	0	0	0	0	0.024454000486888	0	0	0	0	0	0	0	0	0	0	0	0.00830211543468146	0	0.00752386248195202	0	0	0.00899914276294276	0	0.0113764581977015	0	0.0112450282657936	0	0	0	0.0101422508681166	0	0	0	0.0253311220230928	0.0345448361003748	0	0	0	0	0.0225706685806142	0.0127455847354733	0	0	0	0
ADRA2B	0.0232958675831441	0.118910546913314	0.111981470469899	0.087334376114575	0.271841211544756	0.0300501211768412	0.0370564489659219	0.0463466071242493	0.0195581304290018	0.0493652233185595	0.0457362866090326	0	0.0603764817719069	0.132342240728925	0.177682547675082	0.320545738333402	0.112343855114418	0.039427631633414	0.0725606286216495	0.144554480467905	0.0209278694079985	0.0609733768811891	0.0926307887179231	0.0105353098387254	0.186675768903473	0.112553272989155	0.152613575789132	0.102226205769634	0.0142931342870681	0.0473534867670528	0.0480607933004801	0.0458098907865706	0.0328994452046435	0.0609700011030492	0.0291947481129388	0.0835049144622684	0.0405388610138294	0.0580492833009722	0.106993081613143	0.084429181788145	0.229869138056531	0.114100794994531	0.0449511241490062	0.154990541983816	0.190252830827604	0.0569382985160541
ADRA2C	0	0	0	0	0	0	0	0	0	0	0	0	0	0	0	0.04505984779727	0	0.10805782065607	0	0	0	0	0	0	0	0	0	0	0	0	0	0	0	0	0	0	0.0710466392644784	0	0	0.104043047384341	0	0	0	0	0	0
ADRB1	1.32547022102579	4.40369139755131	0.0655025974432376	0.017597525564116	0.432274025557584	0.0181799283181926	2.3818155639611	4.19372565411636	0.0496163984398147	0.0622107702045429	0.170158385037	0.0706317970061211	0.798822162834681	8.36901486373839	0.364792106929881	0.0885259043249888	0.320620084258858	0.150732185003284	2.97767817086816	3.41952607445087	0.486711479022347	0.70183378020357	1.25595483088031	0.519220096830339	1.85048402042016	10.0162564992338	0.117624936871013	0.481460112038256	1.11459929184938	4.7018128906224	0.351669526798973	0	0.163696094147713	0.0953247551347126	0.714941218125309	5.4590995477033	0.118396367144518	0.0184351385890577	0.187546301864354	0.330567585677705	0.916864546673655	3.69586541627798	0.100788463325494	0.0465901057849733	0.218202189831537	0.0189216288586737
ADRB2	0.0969748459339218	0.457479193282744	0.206589759897252	0.415277966109439	0.507833107273894	0.558444276269606	0.149657540116049	0.252644077134664	0.119122841347477	0.497374186792093	0.581873656842307	0.298004655610896	0.151541914708319	0.233351515315965	0.137039134106919	0.417962116141663	0.638166848119392	0.312147486133899	0.347183564773419	0.699656826233075	0.258202832031719	2.06543965677554	2.3574955930424	0.115799983585147	0.23580729399584	1.75013369190338	0.952041913609733	0.91788126220797	0.297933022246651	0.298387971439125	0.0502475273684002	0.473638321884599	0.478110846814027	0.0639852048689277	0.393070663375216	0.771304775931163	0.20888149069807	0.876524407727884	1.0185590849094	1.19157923676697	0.39457354613838	0.438128045993969	0.0221122857949027	0.966409821978179	0.335157142131321	0.302248104028136
ADRB3	0	0	0	0	0	0.0201662589570243	0	0	0	0.0450198248072247	0	0	0	0	0.0252991204259454	0	0	0.0270617768031928	0	0	0.0146378598249191	0	0.0143088325021097	0	0	0	0	0.0223596528641891	0	0	0	0	0.0447673543858267	0	0	0	0.018697621787453	0	0.0188795762006285	0	0	0.0201497730533979	0.0474870099826107	0	0	0
ADRM1	78.0280479869975	84.4966179306576	52.6295021909737	87.5839605175998	92.7880437731587	70.6658180871827	80.5473311880497	90.5591883693612	73.5489247599449	92.2475211218616	77.2492632270699	79.498728541959	83.1421839199015	80.6989455718586	67.93118793776	100.642315339849	76.0618797520767	67.3134447951649	65.2281598480094	69.0272461407163	51.4819249904029	93.6336974772842	70.8282683312645	52.9623665681538	64.8448891873176	58.871992582645	89.4103294584418	61.7859839516758	76.1687997874037	78.3048288781856	70.3121048179203	100.49300656636	86.5820125110989	69.5668432455067	58.1619932593931	74.2631648996495	59.2108224088929	99.3760791945011	76.9030813009312	66.4830827481002	56.492165601832	74.7229298721368	67.9373140284186	67.90299588161	77.5462480216542	83.4727630421079
ADSL	98.1360600248709	122.399718146402	101.895915274052	69.8710705427988	78.936781543742	118.908490418345	114.689045585403	137.412068530127	121.020780950527	67.9148706835408	56.7086380581989	118.612616185961	103.21397791447	124.381460036652	106.144370252852	72.4787945304589	46.3264543779442	98.7073798534137	107.923085795507	89.2596363306856	103.328763445893	69.6512862836874	54.5625756964216	102.601105023561	98.3916026048816	95.9519723956567	63.5857781523542	65.7884159543405	98.4865616843957	117.713282611072	107.176209190094	64.9447934439413	58.2584696042143	109.131702712748	114.248644138429	126.490387657015	124.415128099515	81.4673978897087	76.8753250535274	110.933407095122	84.6534081911728	125.157660492783	126.918901563525	74.9515948808138	66.8942680585576	134.258873515003
ADSS	75.5617049000716	72.3120240659261	66.6175822146838	56.9455312985453	57.423780391505	81.217884058569	97.578854449384	84.2727121809856	76.4953888795102	66.9483534827978	61.2926755757094	87.052532832626	76.2325479029776	72.2179037117173	62.5902811417513	51.4403838236814	46.6106145037545	62.0261802014048	82.2316867439539	74.3642622594693	55.6195274422262	65.0010213851271	58.7227007295332	50.3715280418247	68.5121833224258	61.2640860709543	52.1956546225261	56.1139808838163	78.2557636461356	76.5535659727585	67.3046356658219	57.5044959250632	51.6216017502181	71.8448780958205	87.0818570396381	82.5986596276078	74.0384564421701	63.7141285191422	68.7826005910147	69.9765508223463	72.0878765191777	81.1071580604788	73.4471650432612	54.245941707831	53.8044915071952	78.9687002730975
ADSSL1	0.722357426677345	0.94793917789608	1.05790805510239	0.403131265530073	0.438080444837727	0.654963161925441	0.910261276876985	1.51330509896704	1.07868606024159	0.72842449316026	1.41391502262042	1.66391659031482	0.977567784818753	1.64901954713885	0.728638866094041	0.803614008732134	0.808827402704043	0.461229409031678	1.06404462771868	1.02709630904398	1.03782977922342	0.837796708688087	1.17511662173273	0.750612277661549	1.2097768087449	1.70131701103026	0.686757518838756	0.760687597042888	0.763809659666867	1.21820153289868	0.443048371411182	0.925612718578748	1.03415319424073	0.921773509031286	0.917298612544531	1.02300560981963	0.894907138484225	0.629648027255274	0.663747013601175	0.930807356800394	1.21729674145063	2.38038449534995	2.08162603151026	1.85379568231654	1.2640873182952	1.46317692178348
ADTRP	14.3916123907103	4.09783520292729	0.0404668059484347	0	0.597631933301949	0.205838386489451	15.8516990293924	4.7700177722045	0.201456203938612	0.0418875679903748	0.229538597054533	0.0469155311905094	11.974620811434	3.29245698840657	0.327993548188666	0	0.477736912208593	0.334835089833115	11.6298412372054	0.627379570911577	0.09682177021395	0	3.48717812227117	0.219590207600135	9.10028079577773	1.18491143125607	0	0.557851823032868	12.0870365846461	3.31232089373241	0.0999851990854443	0.0412477805495489	0.592997731419512	0.0420777214396237	10.469049114093	3.8561121239139	0.448096117247957	0	1.91701785726663	1.95754159027304	12.1546917103395	4.80029096982159	0.708017488085048	0.43726556394562	0.927926937902195	1.01997140131868
AEBP1	67.0394091895953	90.3442201516578	155.053253211529	523.255724278933	484.998572022059	59.60472673936	39.4824323397108	67.0804674985171	110.224357153308	380.980414110298	369.126336727382	55.3031573330472	57.4164784267405	73.2081502705198	192.561889657847	465.300713342847	471.597525334522	137.59720542389	32.3116747336058	209.748614450722	212.341467387087	460.979710062646	458.184509926348	114.606673725913	35.8370538195231	39.3347568350285	404.344625429616	326.663414867897	45.8634215130267	55.1877687820839	139.953661947755	424.51642734554	442.274008120547	90.9163988675287	33.4177923034883	86.7157405613783	215.837736036318	493.296855617727	367.460223540427	145.778099137583	58.053374626424	56.5419935583936	118.449120193401	518.984376258251	503.071024874156	59.7012839960185
AEBP2	27.5880491154547	28.5245997372985	28.0729933216852	22.8908586856602	21.5309739046757	23.6299266811147	30.4363687521125	28.43959184915	28.1025157709413	24.1532930677992	22.4371452883979	24.5770498826887	25.9834671651291	27.4330719928544	26.6207805507577	20.3447080982842	21.4651520021987	25.4590356535826	30.4607067134541	26.7034408802872	22.9679680572634	25.0520872157184	24.2157405665146	20.6193689113598	28.2768315867461	32.8369460421328	22.5765711199396	24.5761410928926	30.7215936430213	34.3271462900224	29.3538004621782	24.9121262049834	25.8940842648037	28.871804642862	22.7873381585138	24.0516632616276	20.2965321356435	18.7164154836141	17.5882800632112	17.2438456835587	24.2763224004236	22.8747355844883	21.0053998795009	18.0108871658709	17.7804184742061	18.3645696185626
AEN	12.2833835277336	15.6980158104667	14.687160085585	20.6365421235094	20.4315505818661	15.0616460127843	15.4187663626134	17.9289548320624	20.9679765372556	26.3375574229009	25.3214080097328	18.6387693719252	12.0545193601764	15.7531013630181	11.6718015327122	14.1474478020198	15.7440153145258	13.189126882178	11.6492058625634	12.2618091342697	11.1360416150203	13.7393318001002	11.9601644745558	10.4799474862405	13.9632657922732	16.2114187812275	16.0334874721199	18.4225061692859	11.981469943208	14.710717244544	19.1044420774238	18.7322832600273	17.8820838415099	19.3440746979181	14.5341980313255	15.7329355129665	16.9713345824712	18.6725989867977	13.821370761611	13.2739070419345	15.9711893018946	20.215058932649	17.22488774915	14.919214487882	13.8800936551255	17.7697507712664
AES	806.386202970271	747.543100186256	366.091891337218	869.847812283786	1218.65689133211	397.004075364837	876.528373590916	774.47461479774	481.10046252278	983.478528594837	1040.03726069278	458.713532112719	945.569538551338	785.568066807835	467.949708393071	1080.94455364315	1118.33495348625	522.509992307577	859.995501190334	953.346752025373	457.316557017387	1050.28189614971	1043.5809496522	449.436138452253	746.78238305307	625.613428516879	943.781734866468	841.603811584749	768.461684986705	769.631980380525	411.476201985609	916.757085898293	1043.88327646636	393.801499123747	854.719925650699	972.219836186834	470.620854225725	946.563790470823	990.924234698516	662.439502971156	659.333090913642	849.999917604801	409.575163249681	760.195612760667	796.45684568857	428.898392981638
AFAP1	0.971424222952293	0.3944808580501	0.00682242298640342	0.0136366520461202	0.029751505418154	0.0282456093127986	1.23867784687435	0.412597687972165	0.0179314447501598	0.0908193786004832	0.174316318829975	0.01691443130497	1.03936979882083	0.345866510296518	0.0158913926287273	0.0208219581273923	0.0294130760249969	0.00469427558508554	1.66068626345036	0.165033815944609	0.0670400809276666	0.0300594506541151	0.346303492407114	0.0562565082890229	2.28383150122195	1.79435951592508	0.0527250612627506	0.163804611339785	1.07421792366191	0.576712524303455	0.011269660962353	0.0496903039817151	0.0843628234240819	0	2.23210155606508	0.834724860703003	0.0475474221827604	0.0635103321018923	0.25259451378329	0.0919295148869463	1.61023337548803	0.924153535558745	0	0.146493769025976	0.127117653679979	0
AFAP1-AS1	0	0.00838704991874081	0	0.0162720066179908	0	0	0.0201203050838947	0.0168284178991701	0.0105976806754347	0.0266481210170793	0	0	0.0165107808538125	0.0321500751435353	0	0	0.0347577474356495	0	0.0627681509993239	0	0.0127297247185804	0.0244027681129082	0.0313823336439505	0	0.0409595319760633	0.0834745045422706	0.0236505692743305	0.00978418468221896	0.0158605329500079	0	0.00673796434111703	0.00848049984520132	0.0273864488588941	0	0.00737798816023034	0.0297268455196236	0.00696627219503406	0	0.0137379285096968	0	0.0889182307119088	0.00736853257082839	0	0.00742943156206039	0	0
AFAP1L1	4.38397300526876	2.65189781258678	1.78323744882096	1.28714508118677	1.9393975366004	1.12716766922128	3.69384501512714	3.64253857739119	0.722594430285734	1.08545436190243	1.43497037090694	1.32310723212928	3.05612579612261	3.02116366166663	1.43967311850949	1.43813922123273	1.91970786859447	1.23557360927494	4.51282776648162	2.89434438009193	1.78844040422963	1.3274590562844	2.27590198447955	1.90771560123846	5.78348095885262	5.28242736670191	1.08778954112628	2.54136064120457	4.58491324293736	3.76906978195083	0.869014717040652	1.13188479054203	1.85771341130519	1.01150424420907	2.53742973275106	2.57294699121054	1.60342865104168	1.35249348177607	1.50178008343129	1.43918064700001	5.35630723447302	3.74752662511522	1.01141091664526	2.48034362206499	2.0074870858281	1.35780443028026
AFAP1L2	3.37306654515511	4.83133925650258	2.64147404982545	5.78653050811422	7.46936228420573	2.29174210110298	2.76491778016625	4.2967868010063	3.01746924961434	4.86854877541928	6.2946345416754	2.78368698631047	3.90218108104507	4.83096709414563	2.66926786152106	4.90448116209907	7.01536926694669	2.49278765558531	1.36770715623259	5.2746475199302	3.24448432442668	3.54074348522261	4.02716961264231	2.08583054715996	3.18656842805573	3.77793268261907	5.04582592273581	6.62801121370029	3.2693254893883	4.78192254905572	2.52699830337554	4.78792535167163	7.52273900600691	2.42357353888186	1.86538943055136	3.87550087441044	2.43592574591402	4.30985813248681	6.19992274010276	1.7513281131616	2.47141577079167	3.28167022608406	1.68114822666765	5.07278112896081	5.256440066998	1.28684498892219
AFDN	1.2101363401391	0.626500741257551	0.225283907132248	1.01582468784816	0.622189098906972	0.0970167778239798	1.72654415313264	1.00391894506334	0.163670489225603	1.18920336176429	0.728507414415312	0.180424297497399	0.994214810445704	0.846040826557964	0.301146936407882	0.881510924302599	0.612467437827563	0.239811192292162	1.12678100124141	0.390694468035926	0.206724705230612	0.757758764015794	0.704363153847657	0.151414761909938	0.955421414764454	0.514035015963756	0.614244894038487	0.448918404828087	2.58764078023024	1.81339890817127	0.353489217020877	1.56404676202348	1.17978259787157	0.159813626103959	1.32618599416832	0.817776197817459	0.366068763771693	0.815855238818163	0.698311846019191	0.42671985395179	1.99860126132013	1.02595581687855	0.326158893125426	0.957506528252635	1.23830540810373	0.663603794187498
AFDN-DT	0.47891817500448	0.537946000291512	0.418320100370112	0.414447708779137	1.07386101785378	0.180187130994905	0.154856758403749	0.386954483765998	0.156249946192153	0.366145206314002	0.422434861638904	0.276135957772876	0.35574739656816	0.512400523845129	0.596335451976407	0.410454498148156	0.808192003566551	0.218531486736871	0.364649128098847	0.5810453431439	0.380619224250168	0.377210406062108	0.310610157952323	0.527735658331733	0.490086872194821	0.489683039447261	0.325912176919432	0.765391772689952	0.385846155463776	0.319333808842032	0.160966276535158	0.380549774949434	0.445410070757226	0.341269778492193	0.558313403614531	0.457220655440073	0.401361578848677	0.550015677416434	0.486080455828667	0.555562245591659	1.48346089143764	0.942753365842403	0.304527843073231	0.731255517641663	1.08433662772464	0.371465669601672
AFF1	35.7893279187057	24.0663186091169	50.021662383282	46.0900996661726	27.3927574819016	43.6507629444838	28.8993547475104	18.366763071821	41.9104771416839	40.2212735966513	36.6971670973773	34.9574998074941	23.2153260055618	17.5181376572418	45.8376794608239	31.8621465095568	34.8407110916244	35.566196356554	32.1013680807906	29.0710853740984	43.018033942267	47.8194863342165	45.7550434375981	35.716275258444	27.5411579164329	19.1255688958637	31.9185209614258	31.8069095834192	24.5445472084747	16.3845277169572	36.5936386879821	35.197499258367	31.8639079651392	34.8561480760299	33.2651788477469	20.969020065753	40.5781392636528	42.1594333894079	37.8868327280807	44.4785632341307	37.7572681096301	16.1386368330489	40.0293487593624	38.8592832715358	36.7165416943881	35.0463220848076
AFF1-AS1	2.80947326060278	4.31428931534462	7.06073949113025	4.6569463521145	6.58455159006957	4.70288640329742	2.15911270321325	3.76176545163334	4.60424413588564	4.15128746853078	3.65832003080564	5.53977056886886	3.84132601420477	3.27821743597352	6.12761796317454	6.57502391287742	6.7880419692346	5.46834855127364	4.01861884871599	5.39504692767009	6.4286858080429	3.4424909278223	5.68041973038556	7.2204620831852	4.18520591087528	4.71937885197313	4.88894560202386	5.96378100037879	3.52424208088083	3.95627621366351	5.2538953738642	4.732515407171	5.040103034062	5.08047347705955	4.96719203138575	4.8032362124955	4.45177525877082	3.88563192312985	3.31739219492051	5.41910228289705	7.77858908127211	6.33176324050701	4.69742131033839	7.06381162216585	5.94626094864866	7.24321614576081
AFF2	7.54519470729874	8.11228433723912	4.340676676574	12.8647428853603	4.84191373531372	5.65438189399627	7.70485227281941	5.92409212524182	4.03321219080233	9.22882512773528	5.43213536823293	4.6104829032985	6.36418366733627	6.1277422474896	5.8826988100507	7.96240686144412	6.05650499041433	3.91506143475836	8.62438718446763	6.56049636215705	6.26218353850488	14.4773258054499	7.35754127756182	3.74323807145205	5.22441315459742	3.4266186951913	9.00963452517295	4.69576246389227	6.45261507170213	5.26139361289763	4.32266188520471	9.38888805666995	5.64998271641983	4.02723957948004	7.52171798141678	5.72067984209649	5.35028812881921	9.94973050234656	7.06232878950343	3.42790546639007	8.14933552343512	3.12298495476529	4.69879985990558	10.3509755571031	8.52536228226026	3.34019805182612
AFF3	15.2526452171827	13.8584900312293	7.16863119747723	9.94030323319834	9.1472518511734	16.0550383061727	16.0208745406254	14.3082646980448	5.81321524035718	10.0893918514161	17.7370958600174	10.7424213086796	10.9292856354252	10.6713784477958	5.34824644919425	5.96711663275772	12.9019571853069	6.86398046529533	14.0328195031129	15.8713570170311	5.03945291426156	8.86099303811939	12.6418769100298	6.59472701694436	14.3397707249369	10.1303958173851	9.34232543162558	16.5680815830425	14.3943665912508	12.7414434469587	5.35330313421721	8.5877750799546	14.4044523472858	6.73568620686407	14.5012516270669	14.7203239084244	7.31678466984941	11.6771264616959	19.3443488422368	29.726479896069	17.2373316501587	8.68900722742369	6.32135753141711	14.1602216777403	15.630873142633	9.16010129741293
AFF4	39.0175272615624	33.6511713150237	28.6006530996073	28.9381222498271	19.209334163755	25.8267248581667	39.3869577569553	32.5496050840179	26.7085806777203	34.209639558136	38.1318567656402	26.1831597510169	33.1582051038928	31.382517288928	28.5713384061494	23.885299082446	35.861550807577	26.9762014672182	45.0266933867374	41.0904605534921	31.5661258635247	36.4495996011748	40.6347816992116	28.3664452485122	39.3565955660689	35.9487775364375	29.2295905275938	40.595721061996	41.3269984450171	35.4132560045406	27.5596432870086	31.0580616878448	34.6373441665615	25.2644021355854	42.9901472165953	35.913586527846	30.6582650469434	31.85636646754	38.6119871645129	30.5115655802074	35.6332890911142	20.7070013468093	25.2136927534959	32.2006675561731	29.4089396583894	19.7033942931234
AFG1L	2.72223253821045	2.02592168422523	2.5079999176457	2.11294661691387	2.20832906306963	2.94037779045422	2.72616198404224	2.10156331670135	1.68301787482022	2.07301892392149	2.10902982917631	2.06297636017964	2.13102339523501	1.94974839058953	1.72715048249569	1.78339554724132	1.84412383775063	2.03206709762455	2.7726324010724	2.28316216276827	2.16697856355051	2.08910983044246	1.57965119949651	2.31649760304975	2.20738434154362	2.19528229979176	2.61928742612861	2.57361368259405	2.29760056373107	2.57740438797719	1.85020477856351	1.95216390353178	2.54101156642998	2.34053362944307	2.46457825387493	2.54415706959166	2.41723698928127	2.11832211348138	2.40798010053487	2.33974392754421	2.35985818311109	1.88055264802002	1.78182104794919	2.20268235560894	1.94590847294454	1.82983146336892
AFG3L1P	20.9646745580035	19.8392810179136	21.8540747609248	20.5729013070988	19.8995819966961	16.6235116022526	14.6212132045263	17.517720381211	14.3489742531867	14.5337315865896	16.5215599917705	14.9222877609867	18.7242101924302	20.3761972235728	17.6673118778987	19.8476867677857	21.8917239537317	15.9927273364005	17.3755450229482	17.3141812091813	14.574396435149	17.1684972646334	18.4447170860431	17.768680229015	23.4163982095189	23.0628654069911	19.1366015042629	25.6915461858708	18.300293946125	15.5383575924239	16.0617919563816	17.1982318385426	18.1435308671728	16.4733525728163	20.0974815227927	17.7793787345449	20.9999237873426	20.3755970597479	20.3515584991828	19.1564764425065	25.9215619435521	20.2926280574365	19.7698712025094	29.0191666841291	24.5945519507122	18.1345051040306
AFG3L2	32.6116681543023	32.0779963794093	41.7966794226716	32.4055720643362	31.3083131268695	51.6885699191375	40.7104912878862	37.1116195621522	51.8007947453245	38.1399830980764	28.7835522959428	54.0493999666985	33.4670225622938	32.9296590781427	42.8526821483811	35.8034686938166	20.3370283058832	43.3429007655678	37.7772166529946	26.7872694168976	35.0046294319648	34.2436583872962	23.6482437256619	37.019238797133	27.5362673566825	30.5038583586732	25.810604627814	21.0411526471714	29.5143481936002	31.9122289364035	40.2891077318908	27.5089000731957	20.5178150946041	42.4453404304709	40.3493265068417	43.3655809460528	48.1480741244988	44.1890849517109	31.9044247010139	43.6178608970225	31.2461245876002	39.7496664894821	46.7596847218704	40.0172590182687	28.1645067738152	53.8116177213476
AFM	0	0	0	0.0354522584405806	0	0	0	0	0	0	0	0	0	0	0	0	0	0	0	0	0	0	0	0	0	0	0	0	0	0	0	0	0	0	0	0	0	0	0	0	0	0	0	0	0	0
AFMID	9.96180991575602	9.42625748781841	28.5217379464794	16.8461316520364	21.17496089452	30.0542355232243	8.37863630787029	10.1198258276027	27.1313653696485	17.4958956206512	11.961613738657	31.2365959622157	11.7402421060458	11.2101884823352	23.1134646672657	18.6875264811185	15.1817988262265	25.801181209053	10.4344048622321	10.080150175326	25.5110656511506	15.4868349182595	13.7031060238455	30.4814149230118	11.2969137510701	14.197390388653	14.1665508094519	18.413176690854	9.80883634695227	8.87948504990105	28.3304269860063	15.3305378820094	12.9202399803591	31.802283054134	13.2885642358845	10.9861672094872	26.3237942087024	17.7989513054322	13.6741990650342	23.2871469259205	30.8596114262692	20.5191786874421	30.5847411551381	31.3815799462286	21.1934411743219	35.093150233334
AFP	0	0	0	0	0	0	0	0	0	0	0	0	0	0	0	0	0	0	0	0	0	0	0.0561465268179806	0	0	0	0	0	0	0	0	0	0.0412418308462603	0	0	0	0	0	0	0	0	0	0	0	0	0
AFTPH	55.3170269849694	59.4926293859172	27.86078364254	42.1326309235565	40.3492568509696	26.5779554363945	62.6969400304717	58.0809815753528	30.8694798718661	44.5373407447981	52.2878235342821	28.2591229727061	55.7820368330876	52.4671826531834	30.3106089578118	36.5919714039855	48.8291166749488	27.0872476761511	69.0867550328387	66.9438779600955	35.9771784225787	51.8997533709627	59.6255356019481	31.1194951094735	54.9982947527158	52.0129340358045	50.3147061544341	59.0802156710934	62.9966914950797	60.4767532339381	34.2896832060858	44.292366125384	57.0202169237747	29.4900379493124	49.4282998310699	44.3770435536339	29.4056377582278	39.3670831009818	49.3962803725865	29.4986197287572	49.4975714099083	40.5558931891375	27.3951125190935	43.6997700086319	41.7222114013988	25.0869984679269
AGA	27.3653139037161	30.1465564404961	26.7292253059591	21.8024320801923	25.6250593435819	28.2482477603166	35.494387355979	37.4181014531977	29.2793267018286	26.201957337358	30.0562524719275	34.0983987765725	24.9774490067397	26.9134862421065	22.287291814042	17.8128165568422	20.025025693374	24.4854314343349	34.5334420098042	37.5802851110634	33.430600829814	26.5712315807077	24.5996404989579	35.6106250439198	28.9092220532628	30.8781540320851	23.6500920895402	27.4571681778771	34.2081064918002	42.5752787607868	33.052097322058	24.7428548349211	26.8640905156066	36.0182440547257	38.3583067228293	36.481028474478	32.6033757811916	31.2306357240322	32.6231531074936	36.1333998707429	28.0502775652188	33.8121952136717	23.9029767908297	22.7243519051568	25.373088529357	28.0873928508342
AGAP1	0.254356027547368	0.171714391401881	0.249502429734171	0.126785064327573	0.116036795956493	0.25981428619174	0.265605568744645	0.202404689506676	0.295483671722412	0.167855485393986	0.130924334147142	0.486144559297023	0.223047302992464	0.182847955152061	0.344786264703549	0.0667950044999194	0.184040127932603	0.385632275786092	0.319508967303444	0.111397606031764	0.309267375307309	0.0690091421066642	0.132500178384814	0.299453787018309	0.511186187130436	0.641781791334737	0.234317791654453	0.217024781136003	0.155290955596558	0.219862878143335	0.559284577215982	0.147432627281853	0.154432691747656	0.430198912637893	0.486602060961244	0.219352467038386	0.293909413462119	0.0989001939370331	0.224990378583878	0.218291576306975	0.447099331862026	0.279382650189197	0.566420933434703	0.0715543047871946	0.201046008605493	0.25192896974095
AGAP1-IT1	0	0	0	0	0	0	0	0	0	0.246799464009823	0	0.136152076996006	0	0	0	0	0	0	0	0	0	0	0	0	0	0	0	0	0	0	0	0	0	0	0	0	0	0	0	0	0.531690860898427	0	0	0	0	0
AGAP11	0.230107221328784	0.15776282410698	0.367219963434468	0.175529520748729	0.0595479563916708	0.261535879551314	0.195075807114798	0.445246767685899	0.395471220842916	0.191037640102552	0.198855106263823	0.248821801534336	0.220597255291664	0.410763555387303	0.218780704191336	0.187447324096184	0.18676289749779	0.272190605157525	0.28931136352134	0.20695763963794	0.435830530149423	0.129750337193472	0.161688208884036	0.174105749712267	0.605122600644693	0.682057996833597	0.132083811249236	0.377503619533433	0.443121217307914	0.304229279385508	0.318114716131601	0.0307960931263877	0.296262413641132	0.336445642339211	0.284330503253908	0.157220055851109	0.223775808808749	0.150834523990106	0.268015602259095	0.495035958204718	0.872374322095387	0.468783409933896	0.228446379250608	0.0220992167013171	0.428242445234808	0.231056255630307
AGAP12P	1.36724735994379	1.09013280376409	2.63077818821485	0.504299133786799	1.00351168693913	2.5656505304747	1.26961308840277	1.86531572083622	0.850494738733523	0.789439994152641	1.02469668535522	0.502235671443492	0.953701527192585	1.22766274685003	1.99474847304831	0.51005658452364	0.669862338817765	1.71487084295486	0.599609389042113	0.156275428224903	0.33443497739827	0.0241047015541634	0.142451761111384	0.736904292303632	1.6827102113095	1.24907109424364	1.19971762255267	0.227199467596068	1.2382579481369	0.220576954049136	0.898140770857162	0.313024045099573	0.304950915905095	1.80298525131245	2.08922788388966	1.75126596176276	4.35432359188508	1.0967317338379	2.34815203486706	3.31334490827345	1.98464871582692	0.709325182002859	0.923027799617224	2.34450158880677	1.27029350356571	1.16213041274508
AGAP2	56.9333482612255	55.4458562142811	25.6960925273196	25.2329346325864	37.2590686198546	35.5746474129313	53.629210797853	58.5532541410076	24.821607660209	22.7217514638495	33.165570720481	33.8200491850438	59.4859782247077	63.650875641639	21.5813984115965	24.4750879103878	33.1251404287509	29.0099594369953	43.9294209461815	45.7615947649307	20.0340753008049	20.0648754256482	25.6663103252062	24.7458567002453	66.48183603948	65.1099111231526	26.9419156446295	39.8292343116287	59.0060128013324	65.7340463524331	24.1770963838553	26.2985298220067	39.0291213273588	27.8669933799061	42.3553685741387	55.6320326386032	19.7670199265467	19.2041727550219	33.2718912979206	21.7270748867092	60.0890860465399	58.6445004023543	23.6552650327463	22.3855011805503	35.5548852817087	24.7102771047968
AGAP2-AS1	0.727576290204617	1.43499583022812	0.917405408825604	0.755652358837521	0.328586476228767	0.611596448474323	1.25313619449112	1.18376078294787	0.0464539799423469	0.410832723204986	0.449375309442825	0.585109760609402	0.497494535086783	0.844459792357221	0.320971595036392	0.227446631222521	0.237971394523523	0.282297387066348	1.36678954211172	0.898357961746796	0.302724327366779	0.145320036056599	0.647716370982989	0.548389809211426	1.56639567931498	2.47320882731283	0.131847687944749	0.730561619947168	0.783982127478082	1.24176345830285	0.203143086189294	0.332551841950716	0.587036855935976	0.442770871785795	1.04187991213644	1.38745527953981	0.438529033998279	0.285432328645881	0.702999501774426	0.719044323554132	3.86775422659339	1.07099043383749	0.679250691075073	0.346353089154327	0.445433750587575	0.764423256531732
AGAP3	5.42366336887769	3.91167718011035	2.39363588223683	0.300079404011293	0.422058151516715	6.72840759135459	5.14987927383504	3.08954116329773	5.31258028773557	0.176319475534076	0.488032361475303	9.13341084199788	6.48771589378854	4.35914655557777	2.61330721281612	0.325606371393341	0.413642439506491	3.21689607234183	7.28325933645494	2.32718529841544	4.21259138163621	0.154069039693408	1.10266150743629	5.82753689891963	7.70771540076915	6.64034611923437	0.836412370995231	1.10454485442503	5.7996772679458	4.90194134604373	2.81860004123558	0.380628546221316	0.881335354772874	4.66157013013008	8.36913886577725	4.38785914629475	1.54005607660805	0.473406284701542	0.849882096439204	1.96741196222051	6.70222263243228	4.48415421773812	2.06580011076954	0.643215942371272	1.04729647291873	2.55178544018541
AGAP4	21.3160760348064	18.3401592498819	18.2575444255289	13.4388389850197	15.159629498052	13.3408534087898	17.2584779995422	16.5189226062458	12.8623577682956	12.4748286089196	16.7802614206134	13.657606573056	24.1660039261438	25.2683563836365	14.9686012166363	14.9091702475654	21.9918452666737	17.132104030636	24.2062427806011	19.0333040158114	19.5040800584157	14.44726062498	19.4287277052215	23.7574694963367	27.8016766051203	27.2856743184768	17.3167688075451	22.9033815647157	28.1874732909055	24.0997473608174	21.070736314398	16.8017786792758	20.4015661526864	21.4989130444811	28.1929784577654	21.8858685891038	23.4644433915706	15.8498114848531	18.9602763191053	23.4972932607734	39.177012468119	28.1156792362395	22.2820577623711	22.0480107234544	27.9956620209163	17.992773966714
AGAP5	11.2177516614192	10.6803558899606	10.3007470791582	9.44273717075144	6.82015165391558	10.2882894741015	12.6588682455359	9.44908049865806	9.75297852216212	7.90618708462693	10.3366294593819	8.80579250995843	11.161302426484	10.9775768029986	9.73407441719653	6.92831701851787	11.1477645348189	10.4082364052395	12.744935060767	10.35013226532	12.7959427716336	8.11816295245573	10.036861920762	13.1706375328704	14.2097952727256	13.206954451915	10.3516635591534	11.6121414637803	13.0155765066388	13.6164416979883	10.7690532926279	10.5706622852535	10.2692540849358	12.2955312591571	12.6670854708352	10.1832710495107	13.3361043337247	9.8487189806513	10.712123438134	11.8512751589844	18.9545216142029	13.8260488375141	12.2631998165479	9.25699616206739	13.8397775871838	11.8342298018418
AGAP6	40.5185507604354	40.7216619333055	28.0622641801637	27.5590350519927	30.7465884406218	24.2969099494514	26.5878425836367	32.4459580905819	19.0859495986464	20.1143006951678	31.6541509341236	18.2730840160382	36.8403711056853	40.5391955711948	18.7746008270764	26.5305454143802	36.2192233414829	24.1010534399727	33.8206953780863	33.2322708813281	22.8847494215212	20.4156979531707	35.5465737929684	31.2412395130797	42.0440063793948	39.1423496820708	25.9041688413207	40.4275360616545	39.8558280273876	35.7791152237143	26.0985407817836	28.6436196536594	34.282529097625	26.9622202419038	41.4651983496032	35.0582671112243	28.4940849763697	26.3400000145968	31.6811336884731	28.2774052416818	51.384575111735	49.8375427171054	25.9633971728041	30.8149335189471	42.9753901668755	24.780135367995
AGAP7P	20.4351569634834	19.5590380322538	18.2280383177212	18.977552596335	24.1222014328279	16.9823015088787	19.5547342725116	18.9253969932229	14.9291039501131	19.6278300044274	26.8761140172714	14.6058537770846	15.2806802134775	13.1334828923781	10.8371500435135	13.4358197417789	19.668750355205	10.6290798585591	11.3934470588039	13.2166537152747	11.2556899925007	9.92993772217275	17.8596007557269	12.1167336731791	9.52252479104913	8.101693350613	10.624587440168	18.8334520816133	10.8480351935151	9.99635000746911	8.71700802683358	14.6300077825507	19.901859465344	9.79262848054262	14.0520861254203	13.848711608483	14.2578005451885	13.0020646674255	18.8289124818004	10.5238572009033	18.8265104833297	16.6967354313244	9.52159520611149	17.8478298861946	19.5261493268757	10.3768060466508
AGAP9	12.3028295597222	10.8101576819028	10.7846055619283	6.69093878320472	4.77660007691581	9.21567619177887	11.5795208133956	9.4834070941829	6.75270436350683	5.88253312811644	8.31765941504085	6.78262491699582	21.3436024824774	17.4743436772541	13.7758739017369	9.463353641943	14.4000700668079	14.281850680871	19.0115531565045	15.5383641741626	17.5808297404451	8.73683022688745	13.1548391614067	20.4929332565863	14.777245425725	13.3597883144237	6.50622156018233	9.84079642203331	25.0522343752737	17.0509512703825	13.0036279052933	11.0927031415476	14.303718420092	16.7244675445084	14.9194696792502	11.4335851151653	11.9847119552503	8.60244240188801	9.40979225929475	10.8030175830964	24.3450698922618	16.2409033624263	11.5759376833399	9.99669087071542	17.4792892636005	13.2343909121887
AGBL1	0	0	0	0	0	0	0	0	0	0	0	0	0	0.0390658489116875	0	0	0	0	0	0	0.0113230510114834	0	0	0	0	0	0	0	0	0	0	0	0	0	0	0	0	0	0	0	0	0	0	0	0	0
AGBL1-AS1	0	0	0	0	0	0	0	0	0	0	0	0	0	0	0	0	0	0	0	0	0	0	0	0	0	0	0	0	0	0	0	0	0	0	0	0	0	0	0	0	0	0	0	0	0	0
AGBL2	1.48244182852496	1.38109848090327	2.08000647410319	3.06274617901133	1.98333651159529	1.79883410407851	1.26098977358213	1.50587445258962	1.22722890772354	2.65212214088484	4.27398367842686	1.40873361589708	1.77295075625825	1.75989822277639	1.62501969870441	2.49833928104762	5.07632808789848	1.85323329116373	1.32802578138178	2.93481139623747	3.35359955444119	3.16196734482223	5.57272851742752	3.72135134040943	2.72311183295406	3.12374835346999	3.69897759636718	6.44142659404772	0.899633092570162	1.66937348910322	1.86281488108189	3.16142672661336	4.53842801683421	2.0928011550503	1.81503450966352	2.00910259896848	2.46380287547322	2.70089059575665	4.23048893120488	2.36939849778955	2.11195570788916	2.25214441080658	1.89525031214501	4.7484348624692	4.85985794574295	2.88200644420449
AGBL3	1.3960178160154	1.24098143270585	1.43051063896788	0.953489221148737	0.793380947153083	1.25537484522612	0.590154155395869	1.23157999965247	0.805576238605232	0.615640515946987	0.389113447266125	0.550944905247203	0.892465329468413	1.94398514553903	1.09123774099493	0.975335576854426	0.789819994157884	1.41429657965218	0.646283654919195	1.36699325924055	1.19903088635496	0.728644545088001	0.754332970441907	1.19168818581514	1.21780782629378	1.49429084367476	1.43710663321647	0.641749771406076	0.97385492110765	1.14101797880946	0.866783210894662	0.915087606421396	0.818656575629246	1.16552320765602	1.12028107299225	1.39196074011874	1.26016778242629	1.05335114327644	0.740792421043597	0.78332437043249	1.25187478200333	1.65619066377708	0.991172413411897	1.31039064768394	1.17716029397823	1.83644077284754
AGBL4	0.132096557655533	0.124195372478083	0.249968535090118	0.10043302734609	0.0876225720875716	0.31165889754448	0.0497538205404035	0.105040484752112	0.20909833056235	0.109606935162416	0.0400758522400046	0.0978480671724696	0.0403006313505633	0.104702703395399	0.265700070142433	0	0.0844760970657085	0.0555413459683832	0.236521653376636	0.0581567239099538	0.286867874479921	0.152514076593698	0.188411474176673	0.405338466888233	0.158606808250193	0	0.0198221355998656	0.123132248389503	0.119500249184116	0.13451989180433	0.168426529533325	0.0422127933347664	0.182161739100112	0.300539624486402	0.196354810677734	0.0727649443414201	0.118146892313262	0.127096773552722	0.0498621348587511	0.342774272109442	0.0973062603441711	0.194758314401762	0.0710320454129467	0.108960164082017	0.136438393459528	0
AGBL4-IT1	0	0	0	0	0	0	0	0	0	0	0	0	0	0	0	0	0	0	0	0	0	0	0	0	0	0	0	0	0	0	0	0	0	0	0	0	0	0	0	0	0	0.185436836813664	0	0.16863715916332	0	0
AGBL5	14.7318005453781	12.3178384342978	35.2417816661595	36.9349926742855	22.4695183482003	38.5005592458814	13.3067481027366	12.0320200669353	49.3265391480648	37.8223265961418	26.4778612893292	43.686679964313	11.1675762877029	10.7187077364004	42.4680224005049	33.0392554765147	22.8168291040752	40.8289797323897	11.5288262765555	12.2462722763356	35.2417464804963	40.9076107421904	23.5032425703968	36.9305360854674	11.1101369309293	8.48052171464632	31.4268527903024	14.870459906191	9.74475184317414	9.40318082678272	38.1308486362262	34.4696287380728	22.7311299372179	36.8417888615022	12.7269107621389	12.0929035017185	33.1636189813403	40.7770621825893	23.7602447612906	31.6269013107327	11.7282483271083	8.32245704428319	45.5247322224981	25.870837665911	26.2552049762828	45.5645586414594
AGBL5-AS1	0	0	0.153390676206262	0	0.927048954878307	0.17827058287274	0.915239009944893	0.19848470754977	0.754189273579271	0	0.18839153706724	0	0.363984772968248	0	0.22776182246013	1.14074334302547	0.379608791823822	0.118983910454388	0.130454742329049	0	0.52285086848716	0	0	0	0.172710373799068	0.383932774310858	0.160245208188279	1.73923700643917	0.757327671165006	0	0.761201962804624	0.192230493135974	1.03387646557534	0.191251189547746	0.609576832162907	0	0.356589104342683	0.389704494865267	0.183792059696505	0.190141748761236	0	0.362799328601093	0.148493917065374	0.758851283520632	0.459308305261452	1.5086727892632
AGER	51.8993121688029	43.5598490405074	39.7750557382164	40.2890996998436	65.6368935213929	26.5172183111403	38.7870738422466	39.9660348157288	21.1150430556198	32.6622515555123	50.1387686572332	24.0282600791854	58.669380271494	55.833287672325	30.2715341764032	48.8944274321283	65.3349474463973	33.5949436104178	46.7611918109079	43.5154836922569	29.3114808383993	26.9292094914892	44.4640990373458	39.242340795084	70.0742087648357	55.0497156010364	46.3838141884173	64.6108791970216	51.3015805222293	43.7701491017732	26.9403343817193	38.8957040333434	60.7669261687138	31.4822874234366	54.4054208071067	39.869098582572	30.4448348164532	28.0061427075693	39.3871102446791	29.1387004130108	82.7536887519087	72.3129546452502	24.029840201122	63.6476647874436	66.3858466444282	32.4436991882582
AGFG1	27.917270963822	31.2783180963401	20.9362365164256	25.3238514637112	18.7991530400327	19.6961861457928	33.9429848266373	37.6645501806152	23.5373913666842	28.9501849516169	26.2169158904473	19.8632899613415	25.2470288519899	32.0050978266361	22.4372641669678	22.320250981642	24.0953680935896	21.2534666097246	35.5347432815083	32.8291895976495	21.8546761397361	31.218955405351	28.3572715755209	18.9020005794	27.3246080580884	31.1948650111539	26.9551995571269	26.7115778203991	28.9234370150535	35.5595431912068	22.0425927348186	27.998047542273	25.3264311406439	20.383063403934	31.8271171280141	34.2010320299831	23.9685726082153	28.2520360762379	29.1535641576036	21.7465324357288	24.2789594707466	23.055743142339	22.0707350710447	24.5830809867313	22.9197823874526	17.4888059660149
AGFG2	11.1616658327893	8.89081347437529	2.3313918633932	3.79066064531989	4.82691661752438	2.94232033664757	11.4863178926304	8.93318276747346	2.19754257502684	3.2236407880651	3.96839065105942	2.39756656520242	10.8373945250399	9.74132079626532	3.02758515733374	3.45363209391639	3.50438320195843	2.6139839439546	9.35070102200404	6.27992676142126	1.69595296922795	2.81666733737479	4.26517044598021	1.40817284525812	11.9951953744449	11.5992941010918	3.93764557720551	5.42308895184365	11.1595312095043	10.6659062648251	2.93097466430497	4.3935008414314	4.62480838644302	2.72131115230777	5.97881839965802	6.24464984597061	1.64601742697522	2.53310266009103	3.57525280600591	1.58137858539492	8.70144088411283	7.52402428430813	2.26416023127639	2.79152194930358	4.0180234484893	2.21800722766575
AGGF1	35.9651202808865	35.9537886821813	38.932967176177	32.5620908496028	29.5514119891881	39.9604514227628	44.7975382278363	39.3752061742675	49.1476428372098	38.5840510049949	35.8230586975848	45.1995660943703	36.7924405601121	38.1471100930247	42.3809121328502	31.5240338747745	27.1741559053472	42.7169088388523	44.5083863472697	38.1670769469135	42.4526485492471	36.8242097788472	28.8209364484613	39.6788761506317	33.8860431782152	33.6996799597267	30.2583954107304	28.1748430676693	40.703982452301	38.9276940760632	42.2747734526248	34.5802071190747	28.0209998656227	42.3046897309928	40.0246771894622	39.1310880184362	35.721377680312	38.6169186450452	35.4506560625353	34.4397701398403	28.6846056273247	29.8896209412916	41.850591867525	29.7689138766486	27.2193836017371	44.0209126588611
AGK	22.3759069225378	24.0218053108227	25.7602912327708	18.8118665737356	14.4439527264649	29.5134781917036	23.4026208271046	23.4169168502456	28.7016959590093	19.4718814595947	15.6438134263199	29.9683579208972	23.3208502146247	21.33018286685	23.8970305880284	16.4320635112987	12.1750408894833	25.971195059276	25.0224859298427	17.3764567830444	23.1942347452501	18.2218038524894	12.9516053061294	23.9119174188307	24.3364294502191	23.462914021071	16.1644087003231	17.3298884710495	24.7390508965267	20.2971767502366	24.7589296761219	19.633586748724	12.8983555441326	23.7142464639359	28.2513766179161	23.9476328137218	26.4017822867429	21.4212701371439	18.3257781087729	27.7441741248069	27.1363632091695	22.953111393251	26.5936234520427	16.2643912463257	18.2552474401014	30.4703739785907
AGL	15.4700135343265	16.1912972266004	16.3134431703298	19.2081868721648	15.235033941847	18.8512473039288	18.9229753947573	17.781206656733	17.6656683712177	23.2146698376711	21.0341215973753	17.3671421433952	16.0302179405754	18.245278853323	16.5854355935178	18.8572875701254	19.7258175371045	15.7352925241847	16.297698664407	21.3408753594336	18.9967838314509	22.0925101769407	19.7695581702912	14.003099793344	15.8754722029964	19.0946828563765	18.0763012979138	20.5278114159625	17.0536971790781	17.1415407606579	14.6573859867672	18.6198827827605	18.7437534139759	14.6566602567836	15.0783453154307	15.8715901916137	16.3596322401213	21.3350993029182	18.5216104778813	14.0792789782925	14.7464006791187	13.7955221551723	16.6312609667711	21.501384217651	18.6269582371939	15.3862982913734
AGMAT	29.4630031032223	17.0425542888323	3.75023589442046	2.66378402183728	6.50147146916387	4.04615570523306	33.1135242270737	18.7497371312118	2.80786123580602	2.66542795357249	4.11385157895294	3.4600768332114	31.0810061253639	17.4481536022181	3.91100552951189	2.44898395312504	4.01124475231567	3.10081358366349	31.5435419222139	9.93237902023893	4.320157570421	2.36624187670519	5.21293681619148	4.23805328294802	29.6770986361067	17.5292218640008	2.25535069763523	5.98488979347345	31.3579527110369	21.229154712257	3.9865672850112	2.27755325439696	3.95032892165726	4.28532532657535	35.2453869530713	20.2951874355229	5.37343554968171	2.74395604108543	7.12840853213805	4.17782488850166	36.184850331132	27.3067029414827	4.31629881630823	5.67042103592541	6.67797778823341	5.26290282171574
AGMO	0.917523408603796	0.395386607991133	0.219728835345112	0.491850529442579	0.955689522709735	0.382211751238547	0.491716030139585	0.371705427017427	0.330627837766486	0.429615068666562	0.642048055781246	0.321669668396042	0.619683944027961	0.40608328069387	0.563459559674465	0.347709774591431	0.545638360032338	0.237667417805719	0.639319263487436	0.828380304806334	0.557788676401634	0.76477972665786	0.50094305834571	0.597027905266791	0.654636938907509	1.18703895110803	0.631229969968826	0.733436355245532	0.422880008232653	0.516003235499599	0.528524111857482	0.312589889367772	0.167703621452821	0.443120914317961	0.50924223769782	0.455570291258013	0.281629072744565	0.368176631516638	0.305018358064748	0.55504498326049	1.13353567415151	1.3204256801082	0.552556516751494	1.72783119149768	0.76388149536011	0.260284969178266
AGO1	21.2897646792542	24.8943401303017	20.4301599767909	14.7235554634309	10.9042751489194	21.192342807632	21.802705420048	21.6495774744792	19.5019407046014	14.8731976108523	16.0954569034905	21.402285644975	16.8635190454118	20.9911511845689	19.3173753522015	10.3798673340034	15.0708101256764	19.5649924500121	23.4553866990865	23.2070008377528	24.6854186311357	15.68761121822	17.9096738965466	22.0328233504674	19.9401357795554	21.1275591398432	14.3876419061957	17.5644761957288	21.7905680251577	23.6776318681249	23.6023649289547	14.2626864248082	15.2624060081229	22.9530872146343	19.2065782129817	20.1787784782694	21.2506194086525	14.6212912094839	18.6098204264045	21.3782903131608	23.5570860472342	13.4071410615546	22.2587147925943	12.7148298384323	15.4803454294221	20.0346940741959
AGO2	27.9746389985226	27.4267003618907	17.5637460469304	26.4765748735028	12.9167980941343	16.1912132582527	25.1177101360656	24.2554139817601	20.8896807689665	27.8946518845813	23.2416312578056	19.8364788178078	21.3701933130014	24.6800863948237	18.0254875902535	19.4181624126586	23.1038181733899	16.6727667941054	24.689405743306	24.8943815943894	18.3916132355123	30.4371673181045	28.3714195024907	18.3493070022541	26.7996424017348	28.4447299300474	20.0739501537082	23.9369026681586	28.2667904357876	27.3463625494765	21.6359868282972	31.4735844023153	27.1105316961796	21.9143931682502	30.4659841082381	27.4065894384903	17.9930491823168	30.5018069347978	25.2386703798775	16.6577356933671	37.0885056003261	18.0358752652519	21.1347282526026	26.3534388009998	29.6058913978179	17.6714233924401
AGO3	13.6533279960959	13.7106207926306	9.38720888841016	10.158905868246	5.41815824334105	8.25290324857187	13.7144603105524	12.4690969555037	9.51451494808605	10.1940362392007	10.3334662333634	9.27659353811814	11.5455685677932	11.6272561218133	10.6180390384112	6.29539292119701	9.64137256984332	8.05604945512868	15.4093533923689	14.0736256820544	12.736495571922	12.1447072631649	13.120811331988	11.7479497119993	14.4973059925238	14.2868456681416	8.61319997701852	10.4557393166905	15.6509873488281	14.4137321553309	10.3701101024544	12.2218621340305	12.2345918258036	10.1972340197488	12.4377728779543	11.3451363574135	9.70966529449927	9.78636777068636	10.9499491689183	9.04126555199999	21.3735025269971	7.86383492690245	9.41712001589385	9.48504716717097	12.9073797829527	9.96450417005933
AGO4	16.0807365627244	11.9292905532472	18.3164398471817	14.1398250296163	12.2594162563033	19.7556201385972	18.1617254132171	14.1913423410788	18.4544117653986	15.3606714551806	18.5264477835814	17.937512349413	15.7373924896464	12.3496881442627	18.1332571561353	14.6507513476378	19.724401592035	18.3937538672249	21.3661022600758	18.7080165669875	19.2862718740198	17.0135103750821	17.9975577881664	21.1310280498066	16.870026901503	12.215066140197	14.0154247613172	20.785900419842	14.5487986384958	11.2984051147236	15.8561852280921	13.0707230712256	14.4210194204349	16.8308391680365	17.947301338683	13.4339619896439	15.5049262790164	15.5162072817597	19.7077093957696	17.5039964957702	15.5947527221319	7.73306420594334	15.2854875971607	14.2474400637398	14.1978723394891	16.2518582805857
AGPAT1	60.8083875542133	53.7065018282159	47.5391898945177	58.0371036082231	58.4704718811736	60.6744999540147	62.3929092826025	58.950917099643	54.3855681460933	60.7468704375041	58.3909469360651	62.8840295053542	64.9742874771277	60.4118838237231	59.2504650307126	59.2961787386611	61.3570703012706	66.066983589817	53.4551634954636	47.0923724737934	47.6063488481112	53.9310374452528	45.1682829089202	53.188644859461	74.7957507599817	62.4217925754631	68.1242601884495	64.6630821520145	68.5494229725554	65.227538760472	51.1344168825961	67.2836365574831	69.2215635060011	58.1765850404887	45.6560109785103	52.266219865213	39.4403197036977	59.1571854706338	51.689342491402	49.1718193152983	53.3908229379641	52.6303484711469	47.8939006259914	52.5429381724745	53.5180089902238	54.4663321209354
AGPAT2	28.0774143884316	21.8570863051448	12.8074747251267	15.3226115180934	26.6962129711075	32.1508985310004	26.3253220435383	22.4612685278899	11.7858530872252	15.5995148424168	18.7327737545663	22.004931788233	25.3844731813457	22.5956222490006	10.208925848217	20.8318976320416	18.5569236144968	13.5833697600799	21.491064057068	17.3893787225159	8.85396170465025	13.9467247872351	14.027900476481	9.4339228624026	19.6902056992448	16.0019755286236	16.0481525862029	16.3817851723927	23.807228302701	19.4448842644109	9.95960859530785	13.3540876969413	16.228325090568	9.50976177994614	23.374864618477	27.4320121459585	9.84242579768963	15.758532460923	19.1145129509016	17.3129035752564	18.9852333935747	20.373424836121	10.5244582596061	14.3723287775778	15.3931020085276	23.0130900293391
AGPAT3	25.8001022395118	19.1556120115654	19.9438592760911	18.9391252610842	18.4787648347653	19.0691783747069	29.4248721816973	18.7562967947784	20.4810894201079	21.4472916586168	18.9465069506606	20.6833377523735	24.2133197810824	17.5405522996751	18.4699622153866	21.0956628840426	18.6466359037254	18.8224812981558	30.4380385825613	20.421396051554	19.2834535980702	22.7041833803252	19.5846199697981	19.4943875881601	27.4947683221721	17.5888748267951	19.9624258754328	19.8431733770964	26.404430783123	17.6603300185505	18.5322247470239	19.1507819559956	16.86738203352	17.7362340906482	29.8091918819615	21.8384651630434	21.1560482267331	22.7872645209132	23.6930081642912	18.024325789434	23.5101335386511	14.2370200945439	21.0656897865223	19.3432984866662	18.6404880847807	17.1401054855781
AGPAT4	4.55236334001019	3.77210017418221	3.69119207962676	1.82212328960473	2.1401564245111	3.62153019018079	4.57856449396628	3.98449838941314	2.93743020050412	1.63978425861509	2.64005501388116	3.37015485942852	4.77521935379795	4.40490447970362	3.20101407299551	2.00675375156896	3.5656200200885	3.56150748116989	5.40913749122332	3.84245606777151	4.27466021240446	1.56786101957773	2.93616674323639	4.5561567697458	5.59302592215884	4.84857868529606	2.38777959616855	4.47408549129212	5.49672359636584	4.55480858705927	3.48163672312021	1.39161991147673	2.6696646125678	3.64787645512875	6.7825610636649	5.28803586827487	5.30094016402501	1.6070983803417	3.84783674029439	5.98991617126291	7.83804254306081	5.25258510142766	4.10555969456159	4.29103829235287	4.17356376796339	4.64652225051937
AGPAT4-IT1	2.66284655471839	1.82807897488377	1.91229113334193	1.11779852048355	1.11294640259013	1.6149649920891	1.83158346267711	2.29163364938092	1.4103012293586	0.901115659000112	1.53239421286652	1.68255353470943	2.42136752323504	2.8877557355815	1.61210014465663	0.857968774558766	2.50131700690267	2.09375080232183	2.66738668472815	2.07183627160759	2.47158691674226	0.734067275699687	2.24295980329439	2.74295492525196	2.88521924520715	3.96849114011004	1.47580955153678	2.30702658662361	3.57452813431161	2.78843919901555	1.50102140021731	0.549919892525929	1.62045863197047	2.43562187131752	3.37749098986499	2.02673155495748	1.97506542573801	0.899006539227334	1.39484954585374	2.55961524477872	5.6200347476944	3.76218822400501	2.22466451744848	2.58089884196787	2.29406792979598	3.61833341404913
AGPAT5	21.2257644921377	24.0986367032981	48.0458756446522	30.3929626074473	20.5355792526763	52.2866931045253	23.6274256019256	23.7221223255466	48.2754707030454	29.4145894821854	20.1175363035385	49.1563743207284	19.353715120715	21.9850476215505	45.5341455758813	28.7367407165456	19.2277058360786	45.7585760419515	16.3629214437202	20.2502842938802	36.9248106087114	34.578014016114	18.2343874464254	35.8974616172806	19.0744244373752	19.2338696012647	26.6248378389296	20.6361191493321	21.1182329131532	24.0986886591015	47.2414860844431	31.6699442517903	22.3323147547132	45.7713128564044	19.6113285973458	23.9863018155607	39.9862190372359	31.2724003425379	25.0205364981314	42.9895217788763	15.2488241764729	18.5086402172771	41.7687320110165	25.8642301347839	21.4477952579772	40.0749606326658
AGPS	21.0397232763756	25.6029143439078	41.8718372511466	31.9615243295251	19.0308142427908	46.1794489550015	26.2828589926974	27.187059144018	46.0814965374184	36.2345456928834	27.5472712662093	43.9289260845634	20.7380832115539	24.4833169531681	37.9913809042602	28.6977480835584	22.5018549513317	40.4220649761495	24.2332821744454	27.3205338776286	35.7630375595811	42.0907508124778	27.4234623635639	29.7638048408169	18.257219645221	20.605097058029	31.9207194139755	24.8398205064554	22.2089008909937	26.4987872368972	43.3696845505696	39.9298761149585	28.0564154022676	42.8514852093787	20.9518775672311	25.4377769745452	36.2874087194949	38.9865550769587	28.0252036792983	32.9219901570918	19.3386476659414	19.8764741028374	47.8186773731239	33.4361267714625	29.2905825203847	44.2218514469321
AGR2	0	0	0	0	0	0.915411132699848	0	0	0	0	0	1.4314086959433	0	0	0	0	0	0.401062766699695	0	0	0	0	0	0.131127987700102	0	0	0	0	0	0	0	0	0	0.172813834086934	0	0	0	0	0	1.76341814586587	0	0	0	0	0	0
AGR3	0	0	0	0	0	0	0	0	0	0	0	0	0	0	0	0	0	0	0	0	0	0	0	0.136434946475777	0	0	0	0	0	0	0	0	0	0	0	0	0	0	0	0	0	0	0	0	0	0
AGRN	10.1698580231123	15.2457610058854	5.94297191604874	3.0998866340188	4.89050639303595	9.55559368660783	9.72675919068024	13.8135822428031	5.2303059775356	2.285545734234	3.47441567335313	7.51798436741401	11.392023051071	19.5182986468783	5.06346113631135	4.0018878502808	4.94412851693574	7.16589228601178	12.9073027820063	10.5758890024978	7.52459263153371	3.62093810754037	5.66189320748711	9.10388467794504	13.8877153124791	25.4862568807327	4.16238048618146	5.96112879346296	10.6209275362733	16.4316541381451	6.58708273586335	2.49787375437962	3.83275165531793	8.45686599182285	17.5410324373137	19.5915693480222	9.38971916565686	4.13201105159225	6.84556950570447	9.17153308110058	11.4084423823349	15.8734653947275	8.14341525805617	4.44570022982616	6.26091396279337	9.75370290895473
AGRP	0.761834169890677	0.564867835582125	0.285674597611571	0.228719082220393	1.04818739401679	0.242124120271075	0.911149422701426	1.00900199625187	0.106850186494476	0.264258543325936	0.743567728983083	0.606219889907921	0.813268286496298	0.806039852652484	0.190552909583539	0.222233783574685	0.428259948890055	0.322402289951585	0.445900343159595	0.521114880501539	0.229273650004713	0.439338631751882	0.502166389465763	0.400512508646807	1.2277783317977	0.424709063582001	0.290083289579585	0.428546759968238	1.03115959796695	0.51779808587056	0.52006737149098	0.165368164823887	0.532978973609436	0.164597760940283	1.08353522624413	0.848511399818544	0.446540153832366	1.05340876418371	2.01222008227052	0.630836045754871	1.41414200612203	0.779769071453163	0.375585120134753	0.593573139357071	0.841942979560379	0
AGT	0	0	0	0.0210032808665845	0	0	0	0	0	0.0234113899767365	0	0	0	0	0	0.0848023088001433	0	0	0	0	0	0	0	0	0	0	0	0	0	0	0	0	0	0	0	0	0	0	0	0	0	0	0	0	0	0
AGTPBP1	28.4495338886459	22.3457306709822	29.625400197891	21.0682403145335	19.8051190826923	37.5848482324618	34.5589092695704	26.6743599187468	31.2657787471232	29.1740763436563	30.0780575807078	41.071218941348	30.8707822736366	24.0769383559441	30.3747166753	21.986543231666	25.9103146372057	33.3564418951871	35.1445331014826	32.545376683541	30.5514265966255	30.1086083052836	28.1558586781453	41.2339727118195	27.7540131165051	27.4592248219648	22.6882585471614	30.8911568444707	30.0609740929611	27.8220583485607	29.3047059699289	24.6357362587076	23.9408762658848	30.2007178293903	31.7397596100952	31.4613348457986	31.6221077204649	30.260550174259	33.0317248356344	39.2572092616472	38.1389615939591	31.745072363857	34.0950899460536	28.6496215803839	30.1217135941642	38.4506753050775
AGTR1	0	0	0	0	0.0958251528190125	0	0	0	0	0	0	0	0	0	0	0	0	0	0	0	0	0	0	0	0	0	0	0	0	0	0	0	0	0	0	0	0	0	0	0	0	0	0	0	0	0
AGTR2	0	0	0	0	0	0	0	0	0	0.033083394213042	0	0	0	0	0	0	0	0	0	0	0	0	0	0	0	0	0	0	0	0	0	0	0	0	0	0	0	0	0	0	0	0	0	0	0	0
AGTRAP	71.7799859594694	49.137013451111	9.67667808860921	13.8867607397624	22.3645903044571	11.7692691987963	83.4741799820712	57.0943049228911	9.85552021337844	12.545689871007	15.412533906885	7.25569869420944	67.9610546927364	43.5849540511957	12.833646577019	12.9335445908079	21.3884332404091	11.8937363521431	83.1046745903644	33.2089992500449	10.0104647230192	11.0817348488466	19.7310157406262	9.44726888044606	84.0708696529491	48.6207973760813	18.2649680255136	22.3917263110293	63.0492778015527	47.9796382242381	8.95069252583133	7.86111433168052	13.5321263276015	8.62376428505988	62.9776816618316	45.9685229694346	9.24251161060195	13.197733978356	19.8624594553331	8.11693807012019	75.5886566131689	68.630331753113	11.7578526781046	13.9049573123537	23.0681642004355	10.613126243273
AGXT	0	0	0	0	0	0	0	0	0	0	0	0	0	0	0	0	0	0.020710473571846	0	0	0	0	0	0	0	0	0	0	0	0	0	0	0	0	0	0	0	0	0	0	0	0	0	0	0	0
AGXT2	0	0	0	0	0	0	0	0	0	0	0	0	0	0	0	0	0	0	0	0	0	0	0	0	0	0	0	0.0799915523934815	0	0	0	0	0	0	0	0	0	0	0	0	0	0	0	0	0	0
AHCTF1	28.7760129754059	24.4535922552462	22.640544987756	30.6666034441253	17.6068598376301	22.442730910703	27.0382966159342	22.4516632234139	21.9222208954821	31.6237883318657	27.7011333645271	20.2938375490562	23.9871850719679	21.6020495441356	22.3924810048066	23.8818790703756	26.4749355679998	19.5871101497949	29.1683882202881	30.5896362937117	18.8408372923393	35.047394550196	32.4568557745758	16.2726565561071	27.9555543239593	28.0772626383121	26.8893690222771	29.6069439590375	29.9996817020259	26.5509177615622	24.3873896242552	34.714852522721	29.5626067518994	22.3299376434221	27.1133492211279	23.5943813502828	20.6520846582348	28.4951648507163	26.5879567926687	17.8096733767983	28.7692849190376	17.9699297869874	22.2113663649445	26.2566751934119	26.2139014731194	18.6004502188394
AHCTF1P1	0.0156816941133887	0.0830652890297867	0.11669581633915	0.0798556955248618	0.0311793728323741	0.177392930198214	0	0.0233201590719425	0.0129818973827559	0.0615743633172357	0	0.068368128365968	0.0848206277310541	0	0.0960573773100651	0.0703576674289339	0.0656346205806586	0.206803196964285	0.0285467734004533	0	0.0435803030970811	0.0160357827893051	0.0102088299736785	0.147104992569755	0.231797261465601	0.0987020623411674	0.156829909307275	0.253510742348482	0	0	0.0818062890179662	0	0	0.0134921502524293	0.093765135373126	0.0716613860144518	0.086048261023213	0.0407079299299215	0	0.174796660921804	0.104254924449792	0.0572865536313767	0.115044100651023	0.107002525655351	0.00846572957796523	0.0935256183389556
AHCY	29.7089588701492	32.3105230533937	121.496589887607	60.693662485389	28.239587517687	167.310388611587	35.1024583020537	37.8312167892655	171.400690936957	58.6474533207078	26.6235887291702	185.401433683784	26.8715819808163	38.454787727025	132.966183010169	52.1254459599618	18.1814960366416	146.344328633161	24.2120326563455	20.5384059363073	117.361626089282	59.1488870360184	22.1350157398166	132.481770048269	21.9750284046336	28.6673694835058	60.5652888751493	21.4725943612306	25.4999288259771	41.3279281763924	147.836000148985	79.871960653459	32.3368599480194	163.199126125817	30.6281440965594	48.346967013953	124.072437515745	84.3534072467976	28.2828573290973	138.69570102674	22.8188846836837	48.7085693415857	155.605699283935	43.7855964637176	30.0097638973974	182.829419692498
AHCYL1	43.4087194494737	40.9547689505527	53.3274641948081	48.7834350849674	34.9888452373552	69.2717256541895	47.2251089677491	44.5547824994257	64.5582316250406	57.2698577704725	47.0379635704164	70.3610072640869	38.6452087690898	42.1322497259543	56.6927180270605	45.980656291256	40.4790969369294	60.6790702925447	43.6144409906774	42.00376534856	50.386043106563	57.1690186090131	45.2549886843487	49.8865031431931	44.8990620610482	40.8918918139645	48.3569105121601	37.4285813854931	49.049029342949	51.5234033246503	57.9618940103639	54.8110356783163	45.472949529017	60.3218505268912	36.2020982970529	40.2958114672983	52.5279554356236	58.9794298016716	42.706290874296	61.3961712862092	39.9248776437109	35.0096503441487	64.2555286505748	42.2354986108506	43.5563479728645	68.0221054765579
AHCYL2	16.1048632816599	11.3624826684679	13.3908685328603	5.59757018017516	6.80634269769609	17.9464138127589	15.789355643864	12.521140283721	13.0688978649461	4.8970220314781	8.0014345944691	15.5862279081189	15.0612298930035	11.59677295316	11.2379862345296	4.45318581972479	6.98641220036489	13.3689739402199	17.3798364944704	10.1436806140106	12.5035851413178	4.73916314937043	7.30925229613689	13.7300342196224	17.4875425050438	13.0520075913799	6.36308816578907	8.9630938652445	17.4194084020466	13.4099782572008	13.1734180829926	6.3618818368447	8.77302307618433	14.6939253323844	17.4840747002469	11.0692556927384	13.7367328408664	5.48991703900595	8.66470682830034	15.1776161200448	17.6756985307779	11.2463964759292	12.2790822367939	6.04116176930912	6.8076166763916	13.7764507437822
AHDC1	24.7808756387721	24.9026105550473	17.7873485945324	27.5769964284542	32.1864568559738	23.2359917389546	25.2635413984133	25.3125919982036	18.9369916050953	35.7440811514041	48.7393686047216	21.2969658708554	22.492631509972	22.0469962799585	16.253916714336	24.3763084422946	45.3006648720769	19.6289766628127	22.5654335221143	41.4307386567038	22.8010552979523	30.8927414214877	49.3096762384319	23.5482231804148	22.7509919614537	21.005866529811	33.3292142706423	42.5377261776024	25.8994220011536	26.9637860633325	19.191394999719	28.764504152387	43.7158224027431	20.4628054749003	17.0029412805916	24.4610191262664	21.7666417100326	24.5805330431538	35.0061424639993	30.4664408168645	20.8945294772292	18.311784665116	17.8992525742821	29.7796863946528	31.6879582096164	20.7677085998397
AHI1	5.99936825484943	8.42707855633056	10.7905820348478	11.5172332049778	15.5491793106579	9.48926975374389	4.50389831866693	6.58141658914402	10.9489183245434	12.8833879321055	14.9867525686168	9.02434889603115	4.12597372479065	5.96534633705977	10.0105064621963	11.6487857262169	13.3110212803414	10.5344812171818	5.84445399169241	11.1261069215801	13.9374619899355	12.7511876903677	17.3911996128676	13.3527652861006	5.89357695316095	6.16259163893832	11.0195618454064	12.0038027602226	4.85404355739422	4.58829798505261	10.677414805773	13.328533405084	12.3007944137741	10.1393524864436	5.72390531892698	7.09512270427514	14.3593775048401	14.4513217746106	14.1301862540315	11.5483159126673	10.1027766900461	8.20676780740897	14.693623200363	21.6536051865917	18.4708533459563	16.2255254208182
AHNAK	10.1516200134328	2.94173185580025	0.149361303870385	0.423203764913708	0.517795819086221	2.30463606138894	7.16311261282791	3.31961438677305	0.217294525078103	0.10361783255439	0.27260262978472	2.18000252569927	10.6879150378451	4.16979407999766	0.529981813609063	0.078836946415608	0.35392531047075	3.05675496235192	7.00335142849305	0.803095922273808	0.283097830056824	0.00790342854810367	3.77165601935164	1.16383702584674	20.1729141832227	22.8284488383391	0.101077322729852	0.529012407733172	7.50257740573942	2.2784670237139	0.345603116506309	0.0845070938131348	0.325620310382668	1.38129011797989	6.70556578850134	3.4683590574171	0.849159995646245	0.0169915072528303	1.23519189085493	5.63096843444601	8.54653921992768	1.63816719791658	0.143430754135116	0.480469221041112	0.958665839768256	3.65998090692422
AHNAK2	0.00379124571980779	0.00241884695300823	0.0304665004128377	0.00711139496132309	0	0.362955732413235	0.00298154329421825	0.00249627581416025	0.0435258188529417	0.0132175354914121	0	0.290422314516414	0	0	0.00843437288846502	0	0	0.208237372362219	0.00166056983120559	0.00594728194275188	0.0266805846658061	0.00161794771785341	0.0066227259462831	0.159123337177533	0	0.00792960025726838	0.00226199552641678	0	0.00229777550502652	0	0.0812115591318215	0	0.00793325282648702	0.141079284547495	0.00465728588974401	0.00670923289224003	0.261697959407767	0.00908695135311518	0.00210914301232604	2.57924010798643	0.0242326910759232	0.00226265903851591	0.0297488129252017	0.00209722922629846	0.00202723575382917	0.412478609919535
AHR	14.6886697432778	10.2192421796531	10.7438735521354	2.23081064293473	3.80482675013492	20.6437566470996	23.0607371704715	9.5954139069748	8.67115979481793	2.66369643797192	3.94140954670767	16.6735034539831	17.1970939051819	9.13032615166545	9.18199487599368	2.81185263678677	2.68542954874378	12.8122165319962	21.9540115255736	5.36588095082504	6.46250838914283	2.7316789943563	4.92209737479332	12.3505278376676	14.2834767374611	6.13711286821474	2.59301777620177	3.5664088980464	11.193761149261	5.98212624494741	8.94729657189999	2.35796561154261	2.69420191450062	14.7030495366119	15.962463222314	5.85602892610416	7.54489471000352	2.66757149661342	4.85899045852335	11.9993609561884	15.7405400457292	7.28222235641427	7.40335817470968	4.22845558678913	4.323030240752	16.2179822103392
AHRR	2.02846222096859	1.17363549735416	0.40140858117919	0.903847207155347	0.957981314022165	0.226316811066192	2.41007295708937	1.32776503372943	0.466073171020598	0.526445727863099	0.517460129352428	0.254370957402418	1.46126910648434	0.829373623030261	0.337418320256732	0.774508895566041	0.601349144156381	0.378047773391455	3.57716436487823	0.977391512183723	0.627303407779011	0.509455095839421	0.707393967284591	0.614427940266507	3.35773050827321	2.41511188322718	0.886393429747856	0.811096158536609	1.39278950259129	0.741567051466626	0.394190020600874	0.746964058579854	0.940994322155152	0.712088859029847	3.09631844343588	1.60638768457866	0.935428806909635	0.90721990635407	1.12957262667053	0.617593323823898	1.28879992189826	0.815554996260492	0.445712319607269	1.24772161001779	1.61622018002531	0.580202801398159
AHSA1	77.988778581582	92.6208405347308	115.254674526062	116.537016685919	110.40538107787	153.054543510627	76.313144934154	83.1196139713072	119.192797917691	106.50203185358	81.4703262094199	138.177092415045	85.2465003356987	104.340541258094	131.003861014342	138.180700694269	89.2453205223218	136.994503487961	63.4837651695888	74.4114367265313	77.1603278704375	106.373502937985	67.511582318296	83.1678142655321	79.9050120419203	88.0801407558922	113.279641757469	87.4786963280201	103.416539678353	122.58056143601	154.968174365512	151.72106386511	119.13012252013	158.078285771823	55.7418476048573	68.2308351599261	94.8547677308562	109.732485435881	70.6843441359687	102.650652705236	45.7952955385809	79.6509871546018	101.863319127492	78.1643787294708	67.656135512879	127.394392503325
AHSA2P	103.497873835042	102.349335532068	107.746220405889	96.9423233085229	105.73655278286	71.8293579046983	79.3086903227538	97.2350765387069	77.3924961108028	79.5411317831827	130.704430620812	69.9598146064016	129.953902169419	126.374395934	99.1167285175527	127.496563237587	180.345855929775	118.724768114606	131.58787231961	138.099357479596	143.140155101489	100.406327097821	186.532722849999	183.327488782916	150.771347961903	158.19528001264	101.556755480475	180.087912582452	122.931440523786	111.848254323306	114.250856846711	108.223406895287	157.681863384601	120.693453822211	157.530427040119	119.662627993665	126.271412963269	95.058849298555	124.142884244703	125.194098382139	176.522262714028	136.805414626988	119.938310236841	135.3585800966	165.371406530839	113.244947262626
AHSG	0	0	0	0	0	0	0	0	0	0	0	0	0	0	0	0	0	0	0	0.0223692219128176	0	0	0	0	0	0	0	0	0	0	0.0284658000747376	0	0	0	0	0	0	0	0	0	0	0	0	0	0	0
AHSP	0.814532717338938	1.01192884236152	0.153593462208597	0	0.224529888644437	0	1.45804570729831	0.297960242422357	0	0	0.285754031664127	0	3.37003027743085	0.214136185300049	0	0	0.175585423246883	0.113580085263459	0.867264215879889	0	0.125850134898587	0	0.985762093054436	0	2.34709468750786	0	0	0	1.20114917257726	0.185514545789874	0	0	0	0	0	0.129417474066572	0.438058633851528	0	0.88137711909533	14.9419848729301	0.268927573974055	0.152758808070245	0	0	0	0.44656195164847
AICDA	1.48441094694241	1.67096169860029	1.99751969517843	1.24574280381019	3.02598409297191	1.18475558189456	1.22027843530423	1.60653656526042	1.03274737505474	1.5815392593568	1.86431351636898	1.75852192351798	1.04762281686832	1.75416379600345	1.35089488981407	2.51690303331578	1.9738407935081	0.822752755637245	1.64453690151077	1.59928164091434	1.28544623819029	1.29774904091425	1.68191062783778	1.44467927957287	1.353406138272	1.9639398928663	1.77256465482549	2.70576107046112	1.04199239525072	1.21154453255115	0.937451387172167	1.24427092767569	1.22947328489109	1.41767525152249	1.69018527861455	1.56107633700386	0.957697018574825	1.09231868178526	2.01036628038107	1.72601050555221	3.76197937100996	2.57068042109312	0.704225700316218	3.77572685535453	2.24119437451707	0.964171335972408
AIDA	40.5709264483489	37.2746191702982	44.2171576769477	54.7365705034747	38.541324993001	48.400182214206	45.4592075679283	39.9848813006753	56.5418469029417	64.7256262666612	52.6451399679505	54.1826284383959	46.0415849619007	41.6288392711664	53.9727124885746	56.0665279421753	43.6622243016897	60.679099214471	48.5135792825788	40.6015380642848	45.1150129249477	71.8396378382714	47.4694586011892	44.8794310262831	45.3694203048378	47.6470509539982	54.6823821907296	38.0145126027345	49.8200630388667	49.9952598733332	58.3547326049571	68.4265407808734	52.7015073575076	57.2335012302825	42.5164982505281	39.6365366747604	36.7696569041819	60.9920019608622	45.056908205874	59.8273557427661	36.1447113732112	43.5095895034762	58.3558396213563	41.9598952538936	39.1100160905048	62.451060879535
AIF1	164.854163836309	176.00756853966	396.914040716482	246.831409305644	442.074288116304	443.236196011979	414.998055060128	461.272736599309	752.295727878223	402.754513055094	421.479526219861	810.147557709393	393.994363086885	396.875386549075	883.946463146203	596.48138088675	437.170331298855	790.773321997263	223.679583148008	359.893560126736	577.101578973156	374.686516435334	310.464166676461	602.060552633061	140.435013699852	218.263487720194	375.472687200922	374.989810944669	168.192352669171	225.875012941389	357.936357849056	238.735772252619	214.854430616315	348.645329003671	434.098951928535	546.29365290608	641.114672406198	404.660188195901	483.273951108777	494.00550066489	251.270134054657	746.02450645993	683.633287580399	715.923294981931	498.619928105446	819.047470151909
AIF1L	1.93313837662172	1.31501247607572	6.97925722818488	4.07169346445563	2.36067767888974	12.5814284504053	3.10718034591296	1.4882155320071	8.96225394108183	5.34372160245501	3.56313767361906	14.8883369837201	1.23575498575373	0.734971550633761	2.58987738657016	2.34841972426968	1.05290179924053	6.19164019672851	3.33274513197744	1.60969693566384	4.03048354995759	6.44981844921889	3.12656971447493	7.68659547344419	4.44931122570931	1.24898797629323	7.93464845359712	4.32095098131344	4.63278104348421	3.3630987214839	13.8373932952284	14.8793187939884	8.90654762780808	17.4509836859779	1.97831485394397	0.697599187451626	2.09910994040959	1.17880417279788	1.00619662732002	2.4556828565275	0.879084729931385	0.428243299134432	1.17287166243735	0.431843272966279	0.489723318179396	3.58487266809142
AIFM1	43.422107717733	45.9831541253122	53.0244377674218	57.8595636647056	60.4861743854147	55.8242486824681	48.9338579286713	49.9077673327284	60.3868984698906	64.4055553466821	52.5522833461054	58.8221871607147	47.1915051094706	46.4893204762347	53.9265235828559	71.0703429982119	53.306600121189	53.6054452794735	40.3077983725957	48.2022271933009	47.6536792734088	59.5059559244029	49.8931202248397	44.0439769222134	38.0593071825146	42.4009088552009	57.1710589894861	45.9237061549562	44.9521163870718	44.8151048802489	57.0235719305599	57.0396831690556	52.693042959559	52.1357133409628	36.3818354290885	47.3974900520555	55.9648818276442	68.2972853830362	53.5045191038071	51.0176828043132	42.0932444745809	48.1381444978107	61.2709857949767	64.3843938514782	56.6111567285524	65.9331688557076
AIFM2	5.83247602155723	6.51465908878685	3.02328116610328	2.34470116787876	3.50786094129571	2.12856458861192	4.44774617750157	5.31367591760114	2.38598220879012	1.78296434729335	2.01819559637431	2.55207046326411	5.26931482377469	6.96948898533472	3.10808127081389	2.19833107600401	3.09714654684426	2.95336998208629	4.92465674304713	3.54624365396446	4.3964800521843	1.76666481968748	3.22377026598033	3.61990332812078	5.67665348042232	6.26869603625398	2.51774127890038	3.48211116048899	5.65128888495779	6.69220097030915	3.84209757316688	1.82081232887807	3.26509725088519	3.64986137076704	7.05611342768332	5.76142433041207	3.97097231321216	1.668907553841	2.998225650882	4.55548621898017	4.68573016767603	5.48171455264445	1.7522873952031	2.16791808858347	2.46817922109461	1.89111509918486
AIFM3	0.0316052739387581	0.16137686140968	0.224783792075941	0.203358759637435	0.056787983539649	0.0606644306635279	0.165805533437223	0.0633379001325852	0.132855141376107	0.0668073232921506	0.157244676061082	0.244670835132473	0	0.0967155028952918	0.048979202163356	0.0738691252491884	0.176440997150547	0.196527830636971	0.167755782849679	0.0944487074802956	0.0702762992674818	0.115581893373096	0.0692430026691829	0.14149945763755	0.136391277677304	0.191937744585957	0.130413523703917	0.0456324358496903	0.0755947568353631	0.170594932644187	0.225390961719766	0.0412338039000293	0.13396955632792	0.13963050164247	0.228914755046594	0.074444589827109	0.132035177474447	0.0199391252739613	0.0728560858292657	0.136232791027817	0	0.159206103815819	0.076686058146124	0	0.0696818019036839	0
AIG1	6.72175532447674	2.898217218298	7.32926830376176	3.93401988745809	2.19417904268404	10.9074227354527	9.68058054366594	3.98747603152438	7.76785743395802	3.11312391625318	2.22938653350864	11.5816543816934	7.66266933624459	3.42895735369412	7.54655140659083	4.913828595883	1.82205631446031	8.258547698213	10.1540623469721	1.39051735087471	3.27538182492336	3.908540766024	1.93760523989454	4.96272469750663	8.40500656100759	4.51103900706423	2.63874630903849	0.279185195024866	6.53640411183073	3.97252779986752	7.4285557952956	4.5869084036744	3.15121505035223	9.35378044366676	11.612263608101	4.48263686519949	3.83530145959441	6.01118125461707	2.86541727576875	5.96386243831905	5.83642385166335	6.10765294049572	8.67669411474379	2.77089500425201	5.80686791304637	14.3544267733541
AIM2	0.384239963756581	0.0609097080596412	0	0.230610289860619	0.0803776586980567	0.0620010617052473	0.648339566789053	0	0	0	0.170037598624682	0	0.771340320792936	0	0.0607605210583315	0	0	0	0.0788399344228499	0.110288773718527	0	0	0.466774939969409	0.0975474462473971	0.748126489208862	0.688889266491932	0	0.0550932553303592	0.472710439083308	0.136117885659359	0	0	0.133082598694776	0.0639422798798891	0.101071173280478	0.103664664625183	0.0472619618496192	0.0404622548442336	0.327298669850948	0.154274651828571	0.0632319609895023	0.244849098005741	0.0320640376432138	0.449615703941458	0.0487978909011088	0.193267943721335
AIMP1	49.2404123014031	52.0090911102095	55.2208579900346	56.2198861074361	56.3431267709626	53.9147262547794	55.4765123499921	53.5545830474551	66.8438602338149	54.0370733958482	52.0600564310195	57.3385979855368	54.216346144491	52.7383700606522	60.4086766663619	51.9970329887076	52.0981541311752	62.899412447545	60.3348348301352	60.6237361523202	64.73218837098	61.2183607192761	53.7748205893737	68.3667147269498	43.755043980567	44.8733041761902	62.9394154817853	52.6403868992451	46.2177934157575	49.1091406028503	63.6599885236269	54.9236033938831	54.07100744718	59.7205807291558	50.6637335265637	55.128297999774	66.1107255136399	57.4173193864622	58.9284894200162	68.0556225378753	36.8520015788627	55.6596097240211	61.6237206508741	59.0401258591835	50.9197129431607	66.82477866362
AIMP2	13.589388403223	20.3433413835792	25.7619583622471	20.0674633892523	14.667219644848	41.6138835537576	17.68772487301	22.6453479987918	30.9619912090313	19.9626284523108	13.5635155350506	34.3096475169585	13.7441403202693	19.4475006585967	27.3254392696529	22.0238810274608	12.5128100957477	33.1336089267073	10.0690995282904	17.2151980366863	21.2454556459321	19.4762344721013	13.76936668538	22.0693138818065	11.0682112162833	13.171306988596	20.183921458226	10.3212671866538	14.0458031429504	19.2863738599926	33.3555854927227	22.9882879777539	12.8154836697649	32.6535142374216	10.3133039570402	17.7153538117392	24.8679234666859	23.834269394408	13.5275728433457	26.6489248598242	8.04575952297144	18.0473516496589	29.3507339125682	14.4096927184491	13.9597556935396	36.565735811754
AIP	191.287975106736	201.672435585531	121.177783464992	147.357513705543	248.778467125405	112.851496526416	195.291696657175	193.775196396045	125.378270318711	133.487450766749	138.818214414674	125.628449081917	212.700081374066	189.787602055456	127.44541162775	192.958573135556	139.515370894823	120.368682168267	153.930711658301	154.402585690219	103.546957485869	138.30975023399	126.419414569995	90.5471643010912	155.381828256343	135.356504525871	150.771898098181	133.651654944936	177.096638194589	180.018821934742	131.851149208516	155.06675953215	154.221328960121	121.619170099004	167.805724689162	177.493818429697	114.189386952015	149.326631090468	159.703194471901	99.6673930542745	127.52026484381	206.726949038435	117.33619388441	133.928666158642	144.989101237537	104.401154501195
AIPL1	3.32294609462163	4.38692786606729	4.50220981418136	3.82919996712436	6.0216261396136	2.97309674713101	3.67485448589733	3.39649015561562	2.67972518232485	3.33479067939561	4.46041759728842	3.19964764831079	5.15414468714452	4.90739067090023	5.16220121093526	5.30226638760467	5.89391512553063	2.94439854434638	4.88996340352852	4.1696559508803	4.04939113910553	3.68897118164882	4.25552694097024	5.11188616873971	5.66553373305658	5.88216176831432	4.0377746273583	6.94718781750153	4.5917907131038	3.06105720461982	3.74709206079647	3.16121676137662	4.04571529158067	3.7245504037595	4.68153130978581	4.67068446776364	3.75596314132175	3.39000680231801	4.91370631885909	4.14743255337123	10.4243220220792	6.89988511633282	2.70255794760085	6.82556891338577	5.13272834000867	3.66453564051897
AIRE	0.144518356724263	0.0380339712461868	0.118187847160118	0.0183729149125504	0.026437623498394	0.0380129258637398	0.120837596453001	0.0802785004153519	0.0258503283666766	0.0861868114898825	0.0802549506203584	0.024763915005673	0.0589302254658863	0.0237981185711386	0.203109780101026	0.203422955172422	0.148353218398229	0.0882983428007865	0.039521569923368	0.0438580567776233	0.172421195519999	0.0466916320300359	0.090768340786673	0.0676145945875037	0.0178361144396592	0.0995897740542244	0	0.146164834856379	0.0364947870867479	0.0399635322829597	0.0309084947391431	0	0.0634352813907184	0.0194931960808195	0.102747583077023	0.0365517845101435	0.129465449390787	0.05927949723267	0.185044873702823	0.198786582981546	0.114256844855041	0.157779377694683	0.122261468436126	0.163097624858261	0.0162789573725025	0.363191772390429
AIRN	0	0	0.0590444242838912	0.0479008307346399	0	0	0.0151641040925013	0.0751279300155609	0.0485935608316973	0.0537589870368009	0.0124217144718054	0.0154334536472985	0	0	0.030380371641311	0	0.0989540991812291	0	0.0266676288182643	0.0383906461451421	0.135933864405329	0.0262246354291386	0.0961613411902678	0.0452658432784787	0.0476184526404846	0.0649983220707224	0.0576308127933608	0.0697122843259846	0.0480648653144364	0.0129518263617313	0.0702594437670472	0.0126016139084903	0	0.0509401250396196	0.0467660779062625	0.0113173032518195	0.120504816750928	0.011759159569213	0.0537922208717409	0.0461448797168873	0.530202716249613	0	0.100652524262665	0.0107247712825324	0.0617311712657489	0
AJAP1	0.56027690661302	0.223691916339673	2.35827934181543	0.393256011938329	0.0252480299373708	0.22984655964523	0.339138313987267	0.0465676372842695	0.357615739877193	0.200598787322614	0.0917872269259022	0.0679986148999274	0.516503337760869	0.311484219700129	2.14910278668008	0.176563130154	0.116976828043782	0.852408914172627	0.645793926283643	0.0327817146326555	2.35217807113188	0.340019773995233	0.0727632442012705	1.16361581742025	2.74178564144457	1.20909822673325	3.82650175265186	1.73514915869979	0.338386287808425	0.0746138112663182	0.971078388598832	0.0448296313738763	0.0246942377816452	0.375886491634803	0.728657294160815	0.461235194529631	3.98445311591386	0.539310677989606	0.211350479166896	1.26867881358713	0	0	0	0.0155003893820126	0	0.0700976059940617
AJM1	0.980913945875325	1.33711918884894	0.662069307157771	0.815809682643571	1.04229531090903	0.391085881246539	0.917707925208516	1.24423026346167	0.391941439803152	0.831981883466402	1.5166495002808	0.327706112644146	1.08717422505246	0.920241083845537	0.865376821900552	0.760676123218122	1.33453105525676	0.455793363857423	1.12375016045959	1.10178619527906	0.604598608063193	0.893218337221846	2.23478236388325	0.854628830782609	1.62217207918261	1.69156990557354	1.36466033743093	2.3624481791578	1.23087818909414	1.28309933415574	0.514561132837157	0.927972740474317	1.96937832360441	0.736641875243801	1.26315001291952	1.1739177493116	0.5258251155676	0.844937690064139	1.30828993285695	0.788535711335936	1.30195927152855	0.634356500877013	0.7647482095604	1.52927061088601	1.57510040878619	0.618279650998054
AJUBA	11.01695456052	4.69267044375281	1.69928345216239	4.23440850848149	6.64297297123194	1.14933248897138	12.093848021276	5.71508737358008	1.76769889891732	4.75666394441442	7.20915067030839	1.16720999457269	11.4229621594743	5.11051739042176	2.67758688542728	4.5409447022885	5.39061623863059	1.65912768402295	11.2259759474555	7.27372158582324	3.3663132500359	5.03435987991536	4.55646199617735	1.99148054385814	13.6995540240451	6.38563650739816	5.07850957548387	8.16575504783632	14.2936551078954	6.87100923260525	2.52998333946424	5.3241385728882	6.50646243976789	1.74648088356501	7.13505021395314	4.03026792773107	1.34045994105173	2.33855611551585	4.00104843298092	0.823986325823184	9.07931201823635	4.36224770530887	1.70187754017924	3.56842427822224	4.54592561696613	1.21022031283438
AK1	15.0024394084408	19.1241684867702	5.75121811918608	5.47234185007755	17.3828620826606	3.44406462698141	11.8781368539569	18.1363765730203	3.94479157667423	5.25724200732725	10.7039697664433	3.90333636483301	22.3796064008163	24.1702302692956	4.96032574109619	8.60763086959127	13.4395219214484	5.0609706480472	15.1614082608326	9.9761189987695	6.30006871778264	3.97212469554474	11.1641521303623	6.62454484528114	12.8787902425824	18.5404262934374	4.67153719791223	10.7566884797245	15.3338213899171	16.8360629143647	4.58582229219696	5.84453703438369	10.3208595624328	4.45931929603462	5.51464007425464	5.53960334611662	5.49770046690829	3.38199466120164	5.22823430443598	8.22109812749305	23.0811220909507	32.6485236793928	4.59026401963805	12.3615623955075	11.5874840668151	4.58531485663812
AK2	77.9309426530975	84.0771211223674	161.424217667525	93.538499267354	63.1911288317225	177.944626345563	85.3719632265479	85.1554658604127	188.056526561404	104.22635333902	58.210580557628	186.124310467438	84.076664666465	84.5019012004937	162.792398861894	111.237759871475	52.9675007602012	177.740248885031	72.6139194358115	57.0941397801502	113.100781193916	93.7096660626814	51.9412892671847	122.256763883535	64.2876187358976	73.2255002806922	88.8574375399241	45.1734874993635	77.3172654356524	80.8066666823121	168.081647935783	114.770204547019	62.3647023801651	174.957937780629	77.6403668161123	87.0711783741231	136.600133705702	121.156157589771	69.1467044377063	136.388673695923	65.668361287853	72.8037015223755	179.966017448041	81.3721687723984	67.0081778028049	195.378172316319
AK3	32.2229111311181	37.857860028871	58.7135715192631	55.7275375991785	68.277291451325	57.2463804620774	28.906385789804	34.3851372947537	52.3893320802948	55.9006912156921	51.6414253718389	61.7739165056177	32.8916884849458	42.434932427447	59.2300857579858	65.1377699030721	65.243866803197	63.0217220519014	35.683318326497	49.1062369787627	59.7157437495724	63.2511928567163	59.2391799857493	62.7377917814602	28.2602610231945	36.6611553904449	58.0400072589345	64.3682033088454	29.3571851733323	34.1744620492219	53.680990050187	52.1002332412566	53.5498609337068	54.6331043905985	24.7349570271619	32.7922221863171	50.0354717735043	53.6326106215417	51.177850064114	49.9263079984046	30.1646669783059	42.8390500208814	56.636214018125	76.221962789009	58.2879358047989	61.3200190674632
AK4	0.20868821372639	0.231287769524157	0.718427644818893	0.439252338861412	0.470645539256648	0.56841141008242	0.324921622020993	0.490678165671435	0.494881863861059	0.568823354002608	0.675491720794656	0.757195513564435	0.288770501769412	0.508602300715888	1.0460013746914	0.625639701863315	0.539751392908278	0.922478202448816	0.397864713917386	0.600032839868508	1.27720230683367	0.749747038611699	0.9208659821237	0.985694861508738	0.431785612252062	0.65949613045456	0.954352950270007	1.00497058693394	0.307115087471927	0.869759630419897	0.963339161693918	0.562035182200259	0.598761866859546	1.04679974291881	0.321532931281066	0.680185500511319	1.15181934398296	0.337874305286997	0.419817781192541	0.531976719121999	0.743840656789443	0.397901317644331	1.1224226557335	0.740704804254507	0.602939076508265	0.537812505173125
AK5	1.93806595007839	0.962926695406096	0.183857660835458	0.0181721618871109	0.103817527240355	0.478327353744117	0.81453836016361	0.209335371544518	0.16690598231421	0.0334992188333166	0.0547560600373084	0.17979792440554	2.47504268199394	1.97424253072676	0.0620690219468821	0.072472696203318	0.0575333780721225	0.179057793804505	2.57728168195382	0.715566297895123	0.115224742473758	0.179493293375345	0.224999126439276	0.212843804494521	2.11645822769598	3.17749110308977	0.0891648788801772	0.194827699313708	0.848236691767954	1.25656600741871	0.169492183050511	0.0191854246120686	0.0821352378772712	0.0969263172123127	2.22922207156429	1.27879176160453	0.0934222927467304	0.100671045981714	0.152803582264728	0.435166126252463	3.35581025934192	3.9848723386105	0.196068512273977	0.158417370337334	0.521556238335665	0.741213117689429
AK6	65.1239439188818	119.004738586073	84.5523979028134	63.595959827736	77.2220431470408	83.0958918817718	83.2677788841406	106.303174914584	89.791639520554	55.9834775217459	48.2365096463919	89.8504662684469	68.3823348223217	87.9093790634301	88.2325917041597	65.1373932341879	43.3479487370366	86.0941376547758	62.9779575162621	83.4064678788848	80.6830545750779	65.7814477207026	42.4019390281507	71.3778547913997	60.4953222463843	67.2572599320669	64.2738109621176	54.0385082765332	71.4817452071506	115.103460389133	107.033138671961	72.1932314792061	61.7539895646176	106.093622376651	56.2949100716257	70.0259912884018	67.8835486795963	55.6763703348562	54.42070161545	64.8939491007932	38.2900346495479	95.2208088871632	97.3695907846118	53.9981960974337	53.787917211999	109.784896166257
AK7	1.97084078296314	1.79169689899623	2.27592332985199	2.36121371371419	4.36161122366975	1.06381643925464	1.01824489923844	1.47222015940559	1.06024074342231	2.01374556728557	2.16579761948405	1.60380150429578	1.96296493445369	1.79182787617458	1.65474350795893	2.92487199703361	2.18685104851017	1.76375559331623	1.91194382064378	1.97005768273887	1.87773591584875	2.16462999147471	2.5261973264547	2.0916131146378	1.93418677662648	2.7338933380563	2.02481759317023	2.63310612073512	1.78425086453903	1.02397758211774	1.13334034675066	1.54250536549155	1.69014981990794	1.39225702303552	1.53119036476681	2.00260727444115	1.62209309386165	2.2512101778458	2.04444706708291	1.31733115834381	2.9864053076714	2.79933703942569	1.34481928812827	2.65376004103606	2.28903711580882	1.30982995865598
AK8	0.175762104167206	0.111173514233258	0.438704815241319	1.80933656232395	1.7022620820721	0.482597516803672	0.253902424439625	0.328595638891815	0.555824875163008	3.25211138217208	2.99869187890286	0.594210949913723	0.228805637320902	0.141943735119951	0.216032445147518	1.46777181770126	1.4633986211269	0.417590040744817	0.191360685752529	0.506955780286315	0.850440767912116	1.88513217139858	1.61300602902095	0.580875348076087	0.0859153417529786	0.17180506801888	2.42452880356146	1.46001088367656	0.183076152716487	0.142166020550621	0.339753448764289	2.30897313614213	2.32688230139984	0.541607293858701	0.242045981861976	0.66689318014889	0.870954647205286	2.25493732404572	1.54436917634375	0.727789456834284	0.0773588706972386	0.282430312538824	0.247622375359466	2.48011107980938	1.97766683445291	0.379353606882004
AK9	12.4898504874152	12.2924131392045	7.96906183225222	12.0314228878871	14.5428114535228	8.18894114268921	7.96284572289616	8.95126713373814	5.35213477770896	9.42056524249482	15.4834625827195	4.98444705271176	9.07780299461207	9.23604807425353	6.607132228144	8.89791665445468	18.2280839444882	7.48510266108524	14.75446633205	23.094217493276	10.3943648907354	12.9879882243545	22.4981049412338	10.2588912456068	12.364316166505	8.61873462954822	13.4513143623392	24.8152920332534	12.1126345045949	9.74136861720537	7.27445780597594	12.9470295335397	18.9462638683174	6.14818303889754	10.1175174238991	9.25819981406749	7.36188016808153	8.98102635713928	15.1305351388592	7.31594626706138	13.691069280076	6.9522150696638	5.90361387446739	11.3881804276977	12.8837780682893	3.67878247449774
AKAIN1	0	0.073255914449423	0	0	0	0	0	0	0	0	0	0	0	0	0	0	0	0	0	0	0	0	0	0	0.0351480837206995	0.0409673189293179	0.0355607272777046	0	0.0360823842476915	0	0	0	0	0	0	0	0.0390994130412266	0	0.0384696615451882	0	0	0.0397508110388789	0	0	0.0293874606112503	0
AKAP1	16.6243581471487	15.8392419070509	26.6047076778206	14.2117349268593	6.48265059672529	32.5702242633412	17.8193792072199	18.343440038245	32.9468050790306	14.0581074352784	9.23852383353436	34.1548415718436	14.4701502229165	19.6737353610017	24.3212414439701	11.7554604483077	7.30303562705539	33.2091219575925	15.6364401291024	12.132189371146	24.0524362659434	12.7837353531147	7.81227441449141	25.5520805159064	15.0657816566197	18.9959407683578	13.7024402316861	8.63314160547957	17.721296296796	19.177412233405	31.2421602713763	17.7614109969392	8.80571685892706	35.5536395989467	20.7044723149269	17.1895191054016	31.5778045743483	19.1021484808826	11.2875080376184	28.8779446068792	19.005835601532	18.6227598752989	33.3197271857867	13.8967206965787	13.6172450676798	37.4974494851384
AKAP10	39.0807909749943	38.9847463459795	22.141337797151	30.5949425931149	35.0577521092717	22.0101677771505	38.3639347580968	40.6456051461747	20.4326371913679	31.5729506388531	36.1495234876453	18.7497531723749	37.7808484797322	39.4421251681452	21.1759319830066	29.470679777768	34.0915924574519	18.5963561674166	40.4149502753045	38.3436308854286	20.0612849965298	29.3515677585854	34.3169319396407	19.0608559442735	37.1438501775082	42.9010203095519	30.3373704389276	35.4361697731092	43.7485885749143	47.5584818522333	22.664399845903	31.7833044778315	36.1179644911448	21.9707633894217	44.3014972523904	44.4235422232453	25.9030277895689	30.6649440269231	38.4107892409321	24.2929915017952	42.3309290355716	40.4501851568505	22.2483270143329	35.7014641734345	32.8863289691039	19.1429634311971
AKAP11	57.2352251646061	40.6652391860066	24.5803228732327	19.2058007435379	13.7300510194402	20.898598649844	60.5242954728854	42.446673535864	20.2655819012431	19.9854390720449	23.4145676833589	20.5630374435794	54.0877748427291	42.6702936315357	23.4931401635821	15.7004109548729	22.2337408531764	22.6018432541814	86.7343554500878	40.7516628969402	27.7776263974065	21.7913547163979	26.7602855948283	25.3594734871624	59.5376588483785	48.3220079692683	17.5852926065439	26.0816072942386	57.3340801103787	38.6592485842119	19.4673371028297	19.0978127360929	20.1683871131951	19.6466470565485	68.6816845653828	44.8645247728895	25.8821700552058	21.1519634478731	27.4774777306496	26.3331966224976	59.1604859194819	32.1069196719128	23.0734696465344	23.4670498297396	26.6518169041927	21.9560247545009
AKAP12	0.638974684853422	0.227691716906256	0.286757217147715	0.990439456418284	0.416834559430328	0.203215069517302	0.240514869694627	0.258842870012495	0.110001479286238	0.934760084001311	0.379827609782063	0.245285771333543	0.223043561760509	0.272785487538326	0.299656295814708	0.543964127620954	0.458522381050939	0.16209812294323	0.231344763369339	0.315371972748806	0.311451561897952	1.05398745649539	0.67969212002127	0.247735547632143	0.319605637900081	0.653956018234905	0.62576257924847	0.446731806050325	0.257067518274084	0.263401530734009	0.247136295113251	0.586063561166045	0.472360450655181	0.29892445613609	0.425242723590428	0.469339669867922	0.307156126621043	0.986286000621076	0.657470835275839	1.26691562284246	0.759520614072532	0.453758515930869	0.794236984396245	0.986362265804581	0.986808592405882	0.531349367677369
AKAP13	85.8837616506608	68.2642056949223	40.9339070832244	41.6292242153803	49.7961114157691	45.637969902507	84.9641927804583	66.9807592253422	36.3071909071521	43.5519156898582	56.1456120090404	43.3136206372913	70.8166735706875	64.960013157129	34.2399774987499	35.2053065922653	57.6225420867491	37.1912404930554	88.6622458641377	75.2105104896146	39.4063928105668	37.4792121590048	53.9361313934678	38.3043743219687	83.2442340621175	78.0247198292641	43.3305450008793	68.6998290033561	84.3813905966201	70.7602734847863	35.1828044319433	38.2389742985082	55.3429760935286	35.6203218366755	80.2761599142113	81.6055600470414	42.6036779011627	39.7644957389748	67.5794018087642	44.013077963672	83.71421044204	56.8147824103375	33.7208852398615	55.5488703524273	53.0478757921192	35.1915336523725
AKAP14	0	0	0	0	0	0	0	0	0	0.208481083132833	0	0	0.391918907437037	0	0	0.356468218448761	0.256559482098912	0	0.114196116637391	0.146516862704986	0	0.225239594272223	0.345087902682405	0.111687824520609	0	0	0	0	0	0	0	0	0	0	0	0.0841339055773717	0	0.352715492591479	0.485660595851887	0	0.555289263124903	0	0	0	0.344677485075422	0
AKAP17A	93.3678556035685	97.4560220358767	64.7057822672641	83.2334313346799	94.9869534710896	52.8778348402937	68.6193170435148	81.2420068221108	60.7614844619344	68.8684313108157	89.403284895211	51.0780061238024	96.1881069733357	98.3933530892844	59.2689910155452	84.8744615083707	103.658771468191	62.216420419668	83.644814388752	79.532455386967	80.268532101642	69.9675873140815	96.7875025738001	82.4961660857406	106.053404317916	98.2871764347743	88.7798267578809	107.028411836972	91.2945796627568	86.6489716569451	72.5115967688372	70.2488389426453	91.5328252500866	67.0083256917685	89.2736077377903	73.0610549864152	75.3858089210223	58.8620100681843	75.4240654248665	73.1236484678246	72.3799051680335	66.0234634119983	39.6466973418244	41.0699436320574	53.3088801586409	37.7253112391433
AKAP2	33.7353942592823	29.0230258922637	156.570642940252	101.65790155071	85.6579767892802	120.622088272721	36.7733579718404	23.2070003557761	156.415908865807	108.651005079246	100.241208948026	136.190780617458	23.8586124823174	14.8589127333662	149.79692320259	81.6996437772727	92.9009508475299	140.701666193776	30.4189299840409	61.1203071001944	124.733474459616	104.531288349672	102.910203939111	114.693739410391	22.6068048814186	11.2696368359429	93.1377344140741	90.2808815794424	23.5688749044153	19.2877815560582	133.414553281707	92.6411778110921	96.1798630276155	126.129490815719	27.4845246286429	34.3804809308745	135.468736457674	118.144764385071	111.591469543601	126.602940374663	24.7001433064235	15.9677210853175	130.927877372838	101.243529886077	91.4190389202831	112.442788615227
AKAP3	0.190412428993344	0.224546458885496	0.581717187805189	0.11837889877738	0.0753686648487235	0.727379470935228	0.185754005064448	0.24334906285177	0.363547091009309	0.272955879632035	0.201891397364959	0.379976871724196	0.184539353796674	0.637912588559634	0.732813088833143	0.373798123951726	0.390344391670318	0.405524802840338	0.454799077872844	0.490051195097701	0.938217477757078	0.4126750861222	0.310771777073518	1.0399292211909	0.53680946353745	0.787428931400771	0.888170746394857	1.00559914167423	0.115568586523733	0.166930995807424	0.262234749305636	0.122651074328123	0.264606756469583	0.192574871633852	0.405855628994263	0.481891474936826	0.930767597684907	0.377073903418621	0.475462781672932	0.57418514013871	0.443395899191359	0.477641014767172	0.629306660453981	0.464229770693602	0.253929094510053	0.477516912087583
AKAP4	0	0	0	0	0	0	0	0	0	0	0	0	0	0	0	0	0	0	0	0	0	0	0	0	0	0	0	0	0	0	0	0	0	0	0	0	0	0	0	0	0	0	0	0	0	0
AKAP5	5.92396975581881	6.14540855388255	6.39924984999076	9.40247830324033	9.52373936588384	4.08090207780703	4.7996587084114	4.89810624907512	3.98638653314957	9.17562265967503	6.12065549282576	3.72577453982486	5.0893288935321	6.04625307045112	4.92013198746232	11.5253526510745	7.33158899014185	4.60846105859486	5.62984988778763	5.41390941160584	5.54810225598587	9.60986301398491	9.45491005416345	5.57607535128615	5.55701109201818	7.53714472576008	7.93282093919865	7.59129048055711	4.59442437638041	5.24541309772544	5.44747259980367	10.5723382777198	8.14771916780182	5.2485628235402	4.44400486124378	6.86188190370872	4.6153663602755	9.19189263799244	6.49176342263145	5.07584889807699	10.7756609412641	7.11033295026343	4.64844629158883	11.6113207161111	9.21018307205437	4.27323030192161
AKAP6	0.0828049505766921	0.137011512795259	0.986493917635206	0.238408039829309	0.115817971130041	1.28527131861409	0.237637338123902	0.0902162880223194	0.745559155088859	0.288705472077202	0.201777063376439	0.914664550721367	0.296541245538194	0.165812089150875	0.733636543575154	0.210838102217516	0.417348657839796	0.800590092756343	0.347418963969666	0.346847295458584	0.857295655123366	0.307884054109188	0.319603342665313	0.798873132330826	0.208841122080215	0.138967963699438	0.320361349602228	0.12227014754536	0.305786056526717	0.213363559217384	0.968092663928799	0.285531658068087	0.262202702898235	1.10851852405193	0.369380593180529	0.355665217287456	1.01921223300568	0.479892909323807	0.359115709772204	0.909405204303565	0.583099193314467	0.357806736326596	1.37558879577468	0.444560247366239	0.412631006720735	0.759152384231208
AKAP7	16.4596386305285	13.0613652859405	6.82315548578483	12.8710767401689	25.8953355647853	9.16642588490047	16.8330788943067	19.4958949301214	10.4865317181153	10.9428781903753	17.0032909576498	10.4170924031577	15.657221079843	12.0332306579282	6.68628388617376	10.3300209663786	16.3191591650367	7.02816722558035	15.3523852258842	20.7001686937439	8.35651348977067	11.3223249429831	15.2774214694106	7.91708472160127	19.0730703575829	28.315842013794	11.1611645409893	17.3081979081771	13.6755849749131	11.527074654355	5.13881469527872	9.08485780588429	14.7859970395694	5.89696730996682	14.0903561687263	15.2717906046446	7.05664616695291	8.57684788403087	16.9794390226069	7.77426203509932	12.0068429125931	18.6101541456225	7.96533153103777	12.9223837216086	12.2537176830109	9.22891287995203
AKAP8	38.6910897239413	44.6727297612913	31.3398988772872	34.6263398569571	38.1276890736755	33.4888369341706	36.7141190297754	41.0212691865329	30.6690314313138	37.8525792314535	38.6901086789165	29.5106181192119	35.0664450662785	39.5567910940646	24.4588790186486	32.3055849571935	34.9269103022324	27.7552147079074	36.991268467634	38.9954605542591	28.5861831835116	33.6514058369518	37.1283948658659	28.9464467154791	43.2698162935302	41.3096682609307	33.6294180932564	39.3180271826831	39.2173932164595	39.2662637040599	31.6046976717277	34.9344344434026	37.7782737203341	32.0359122353193	41.1063151036878	36.7884719939383	32.3487672586226	34.6832472527211	39.1215014954869	34.8148990599124	43.7348100273457	42.1357883537381	31.4897173635027	38.1348250694167	38.8502042856862	31.3450474003442
AKAP8L	92.7871426927505	98.721852615288	55.150117823118	92.4850319622976	169.448800147725	49.9655169176482	77.9202995362052	93.7797349286302	48.7368867548574	82.3996427820432	107.815628501241	44.8457379267675	104.005966517365	96.9708034066826	47.3461574148397	110.868070563629	137.811565198888	52.0840405708237	88.8092306641344	106.327841716091	63.7283466020651	81.4341186596218	123.139086099589	64.9539220407957	107.401641506486	102.516264023524	114.346023245822	136.867486431713	96.4470013245417	100.130809509176	56.5392269366847	84.4041826848045	114.181787268201	57.1319937277774	87.5732274706993	82.9798996481425	67.4798739873265	67.6679225452147	91.4180837596234	62.023500039171	123.997001462321	118.82787780488	48.7082456674863	126.840305454773	109.38641313862	48.8770945965517
AKAP9	33.0519219612596	24.273184352372	24.77530052177	22.6797300561458	17.3928308760843	22.7398879766767	30.2085572856526	26.428198088262	20.9250103494368	22.7855828313512	30.1691161554389	22.202500379569	27.1130295787391	26.0156015402756	23.220751156605	17.9206316265943	31.1929073239418	25.5587058982319	36.5773756781432	38.2661245276115	37.7028967742456	28.3548457235158	39.8594109526445	34.3357268153466	27.69389535876	33.9685838869656	22.8313708448995	33.3877926433593	29.7744207537971	27.2198385250021	23.2929935789027	24.5673339173496	27.8888856781005	25.2154555279853	39.3569132055057	35.4812052195963	31.9874739585844	27.6253277920812	37.5625623130655	34.62695782398	42.2176558821459	33.1441060885776	25.5558204645579	34.9047892264995	34.382582140578	24.6987667991679
AKIP1	28.1344101633713	23.8007947605428	38.7020363995572	27.6940169250613	45.6338683545008	33.4857709801756	25.7664959378329	25.0122325456656	35.5125711155987	29.4502842949006	24.0384938541839	34.6887123837782	30.1069545408143	25.6278025744578	38.2505386713557	42.2648892405588	30.9955689251741	41.3262521279972	26.2384124559595	23.6112683414503	33.2702515495846	41.0848295770033	31.6782854610452	34.6700067069433	23.0828122313309	26.1364681164575	29.7996668861559	27.6634679666368	24.1665011860159	22.5385571803472	34.8452470601128	29.2234803382214	26.4113370308369	33.2372714000211	20.720149967825	22.1349520635495	26.6522273355592	30.2306602420484	27.0202456901498	30.6060631035972	35.0232384045523	32.9784169354255	38.4882334790749	36.1343175311515	32.7445854282063	43.1611399372866
AKIRIN1	98.7981531143108	95.7983976678007	40.3924037930102	86.1915122671828	92.2934699758085	44.4597149570131	100.581581161129	94.9916483861412	46.5541105521888	92.1600333355482	98.9249036465825	45.1373672753066	98.137502988742	94.4648318038612	49.7796819433669	83.2917258101338	100.31452810248	43.9200110373562	118.482553120239	99.3562733458172	57.5455617165289	99.7305341995438	103.435349489734	51.3566471072153	109.039381202764	103.926554637026	91.1807942900416	94.4137814071614	111.521442233476	114.413191580789	51.9273255740268	92.9294102825456	109.073846255988	49.0834587542076	95.1658159810597	99.310496222795	52.3235312556032	87.74824697309	103.014441903804	61.380850805083	95.1983276172818	108.557488859755	52.4327739597647	92.2782715919603	95.5471638209251	45.813860988386
AKIRIN2	61.0799394146907	52.1221487052465	36.7058966818931	114.647871723599	145.445374243714	41.2927625627757	56.9677463696801	50.028182757012	41.2649281260711	112.053252500705	131.272581863903	41.8671402992575	58.6107086377684	44.945909197589	43.7160038991357	99.6307684421787	126.893734946987	40.0297783474924	62.4807325624434	91.3761313963482	46.1721972489544	119.969641470196	147.38837592388	45.0060829414498	60.7638111184384	43.2207334451921	112.946396386429	117.54299809922	61.608568414029	53.033355440494	46.5244120181158	85.3153517910424	107.452676481952	44.3237042225175	43.956788321247	48.4665262166261	39.5150112237577	87.6087842276798	105.767765019172	45.8398031996712	43.7862324139564	43.276067729724	40.8518960876789	70.2267989386902	79.7542150772938	45.0736809620551
AKNA	268.337817522653	262.299329670366	67.6580228397559	120.481742343641	140.778516478299	81.8540665201871	270.049178428539	247.901312284259	72.0689533381441	127.684803981839	183.618656515669	81.183970489051	245.532525153681	246.394822857067	69.7567450284588	97.609294974065	175.473841982913	79.5179967441582	230.345618531175	223.10059946578	77.0988526074256	108.928406301673	151.129385756686	72.443681626279	283.337112766094	260.500802511803	126.937511383174	193.781062725888	288.587571154767	282.341405971515	67.3377687686938	131.049256870997	196.047943926595	69.0300214771384	251.900738649952	320.209276530989	84.5944468354523	118.83483339562	193.578478140983	97.3638857031533	280.455959518128	212.546821149005	73.6644709529369	114.345522192395	175.872825951153	67.8888762109397
AKNAD1	0.647030241302952	0.133246777309527	0.391886587299441	0.136440308463976	0.0305337117841015	0.19305870561289	0.920483887614996	0.110139504687518	0.151369167091602	0.158931826177639	0.0206885738130508	0.147843262136819	0.843983148628683	0.20750184587408	0.713155044997276	0.117377217024659	0.126615292009552	0.760591773501152	1.00061157458991	0.487439043915794	0.462944350938693	0.191449368737283	0.311858774173412	0.86508490451583	1.14271356316669	0.136591682712837	0.167379708285246	0.118096135024374	1.40106978803135	0.268568742126143	0.45291875580196	0.0449059490125544	0.192441392076158	0.169137022840337	0.451154645831833	0.0381994205425302	0.512757550386105	0.175409704972587	0.0928538666945919	0.296592413989869	0.424455892925111	0.134743888752877	0.247467798611383	0.130284465556788	0.143992386518255	0.195063470480757
AKR1A1	59.1224078903747	70.9122221561914	131.425165696523	57.9994005881358	61.5761396020067	147.144131774836	69.6344580496102	82.8687521112698	151.0072035684	55.9059035577146	39.4054362437388	151.105159058457	67.0431952871931	65.0590642248839	123.613634226461	76.038940717142	36.340472212364	128.327681504259	47.3198455804132	40.8032044243632	100.191450240197	40.6479805101832	27.5082093580438	111.365029632404	51.9255554542282	52.7571966467446	61.638425356329	44.6202681695357	63.9230305151105	69.7971302638763	128.087798319316	58.3275051997419	42.8904331551101	127.258284990358	56.5212861261238	59.4171563972956	128.494075293211	62.2035097318523	39.5922781619249	109.146959517851	46.6479011359371	74.4075448238234	127.198408467227	57.4012901089475	48.0082650007642	131.709557615612
[truncated: 27,046 more rows]
