# Supplementary material for: A landscape of X-inactivation during human T cell development
Source: Nat Commun. 2024 Dec 4;15:10527. doi: 10.1038/s41467-024-54110-7 (PMC11618795; doi:10.1038/s41467-024-54110-7)
Supplement: Supplementary file 4 — Supplementary Data 2 [file 41467_2024_54110_MOESM4_ESM.xlsx]

## Sheet: Data S2
Supplementary Data 2: Sleuth output from a likelihood ratio test (~Celltype vs ~1, two-tailed). Related to Supplementary Fig. 2c.
target_id	num_aggregated_transcripts	sum_mean_obs_counts	pval	qval
SATB1	8	56.8070860572488	3.87021325758781E-93	6.33940931592884E-89
UHRF1	5	30.6631666459165	9.25254682049535E-84	7.57783584598569E-80
AURKB	11	33.1362386088759	3.91281303362991E-83	2.13639591636193E-79
NR4A1	7	23.4579290624092	2.4212528256741E-82	9.91503032113542E-79
TNRC18	11	48.7260797963582	1.20812183644923E-80	3.95780713620767E-77
CD99	6	41.8366044840452	1.79478433760623E-78	4.89976124166502E-75
TCF7	8	69.0147484143698	2.21717362379468E-74	5.18818627967956E-71
CEP70	8	35.0088564348802	6.16968755119258E-73	1.26324352610668E-69
ADORA2A	7	35.2851271854075	1.22077296362172E-71	2.22180679379152E-68
RUFY3	4	27.3816988657882	2.93153144841181E-69	4.80184851249855E-66
NAP1L1	5	40.5475746657249	3.56383704023398E-69	5.30687733809388E-66
H2AFY	4	28.2156226810719	1.30672148494753E-68	1.78367482695338E-65
IL32	8	40.1477573645803	8.80486971268481E-67	1.10941358379829E-63
ADGRG1	6	22.3143906251741	1.48379415304693E-66	1.73603915906491E-63
TFDP2	5	40.3350339323128	2.02703567851291E-66	2.2135229609361E-63
SYNE1	3	21.8715177857047	3.16254434888138E-65	3.23765477716731E-62
TRAF3IP3	4	25.1689496506738	3.66285752009162E-63	3.5292709517118E-60
NSD2	4	27.0703449190767	6.98640405791844E-63	6.35762769270578E-60
PRMT2	7	39.0016449219626	7.59952514597173E-63	6.55159062584299E-60
SLAMF1	4	22.8208095698346	1.05933966100186E-61	8.67599182360524E-59
ISG20	7	35.6366684453131	1.76903994017756E-61	1.37985115333849E-58
NFATC3	3	23.5405886029315	5.45121141460295E-61	4.05867468050892E-58
BICDL1	3	18.6157569897488	7.84077450023053E-61	5.5839950571207E-58
DGKA	9	53.2553517996562	2.75543665184189E-60	1.88058551488209E-57
CD6	4	21.7491447501483	3.43769174941593E-60	2.25237563421732E-57
PTPRC	4	29.2283382457863	1.14435692144578E-59	7.2094486051084E-57
SEPT9	10	65.8510703056802	5.12795888863037E-59	3.11096172576909E-56
MSI2	3	22.5772848438872	1.00729022600086E-57	5.89264782210503E-55
LOC105370401	4	15.305546215298	1.37436529315287E-57	7.76279431098072E-55
ARHGAP45	5	33.4021675684691	1.45400574715107E-57	7.93887137944486E-55
FBXL12	7	36.0648444675366	2.32272383303629E-57	1.22729730274627E-54
IGFLR1	9	25.5565320747744	2.80986648141685E-57	1.43830040517525E-54
SH2D2A	5	21.5361184634473	6.43446366701302E-57	3.19383378380828E-54
FYN	3	21.4483264292212	8.49867594525171E-57	4.09436211715362E-54
CHEK1	5	17.9244028260043	3.88041130280583E-56	1.81603248971313E-53
TNFRSF25	4	16.1515475978867	6.22122992147125E-56	2.83065961426942E-53
UBE2C	6	18.4572326667932	1.09039306650794E-55	4.82719957551351E-53
ABLIM1	11	47.2091777014223	1.9849337611731E-55	8.5561092126356E-53
MSL3	4	21.5783063625963	2.34993178991985E-55	9.86971351766335E-53
NUCB2	10	63.4642903822516	2.83327997849832E-55	1.16022815119506E-52
PITPNM2	6	39.8614591778792	2.93020922898568E-55	1.17065432123867E-52
APBB1	5	22.4361045600585	9.31321936310359E-55	3.6321555516104E-52
BIN1	6	25.4195927835948	1.62546930586874E-54	6.19190400700695E-52
CD8B	4	20.6712152108575	2.00257867698201E-54	7.45505425658301E-52
IDNK	5	21.4820910104493	2.2963128252938E-54	8.35857868406944E-52
LOC101927497	3	9.48879471796143	3.00128499669294E-54	1.06871844012675E-51
LY9	4	21.0120930568006	3.22913710589664E-54	1.12538863392738E-51
TCF12	12	60.9082191399756	3.55255244084413E-54	1.21230852043806E-51
APEX1	4	26.2284101084512	3.97325003209236E-54	1.32820072501373E-51
NREP	11	52.7024000487479	4.35053662443377E-54	1.4252357981645E-51
DUT	4	25.0454702594566	7.62263870731675E-54	2.44821219658526E-51
DGKZ	7	45.9068890224895	1.18178216849192E-53	3.72261383074956E-51
CDK2AP1	5	23.7017778776271	1.29741709650965E-53	4.00975321525057E-51
PITPNM1	7	39.8933554639918	7.51446716690503E-53	2.27380777159693E-50
LAT	4	30.3025279481896	7.63488567996529E-53	2.27380777159693E-50
PTPN7	5	32.9769408834851	3.200574372127E-52	9.36168003847149E-50
REPIN1	4	31.2504756926644	3.58932471816928E-52	1.03145857690549E-49
OXNAD1	8	38.9764128304181	4.51840122470905E-52	1.27605882863335E-49
LINC01588	4	12.9583279985216	1.21945183700361E-51	3.38552899832527E-49
SNRK	4	25.2798826595487	2.27106535172022E-51	6.20000841019619E-49
ADA	4	25.8906206425821	6.19571343781078E-51	1.66370141166132E-48
TBC1D10C	3	23.7926139730504	6.40213424054741E-51	1.69140256226075E-48
GAS5	14	56.0640721036472	1.42727291302651E-50	3.71090957386892E-48
H2AFV	5	32.7282392385681	5.95434312842966E-50	1.52393969443247E-47
TENM1	6	23.969588255153	1.6261160568814E-49	4.09781246334114E-47
CIB2	5	21.1475639681667	1.84415743814291E-49	4.57686346011832E-47
SPOCK2	3	20.2646627302888	3.47163169085821E-49	8.48736225317277E-47
PPM1M	2	13.1008882201671	4.16813113120687E-49	1.00402923425248E-46
FAM107B	9	36.3378156566446	4.4147733341922E-49	1.04802880020389E-46
CD247	2	16.971975400922	1.21548105548529E-48	2.84422566983558E-46
CD8A	4	25.4654490908802	1.30697171255089E-48	3.01523896501177E-46
CCND3	6	38.9822800649721	2.70093563941608E-48	6.14462857967159E-46
FAM102A	2	14.5335354651369	3.33751730613518E-48	7.48884020198551E-46
ARID5A	6	32.4533067953187	3.71875227922148E-48	8.23150842346592E-46
CD96	4	28.6733812929577	4.57938171398916E-48	1.00013696633523E-45
CD44	6	20.2293433364848	5.09076468957793E-48	1.09719375809588E-45
FLT3LG	4	20.1603742802488	6.43524646353677E-48	1.368952429516E-45
RASGRP2	4	26.2764521119568	8.06539462859867E-48	1.69373287200572E-45
SMPD1	5	23.0320740552603	1.8376415182712E-47	3.81019848978257E-45
THEMIS	3	17.766863269774	2.10621461505159E-47	4.25923399932655E-45
SLA	4	20.5623603000251	2.10194438456586E-47	4.25923399932655E-45
OAS2	3	19.2859997612184	2.80976751197393E-47	5.61268193245524E-45
LST1	8	26.0159080733465	5.37504128737622E-47	1.06076116008702E-44
ACSF3	8	42.4476601072833	6.90900711744201E-47	1.34725638790119E-44
TGFBR2	2	14.1479037293393	1.01537454074612E-46	1.95668646793194E-44
KLC2	5	30.6783385818764	1.24113527776675E-46	2.363929749979E-44
HMGB2	3	23.2293261595808	1.51988456510461E-46	2.86157576740385E-44
SYTL2	6	15.8235827353295	3.63985684694158E-46	6.77509717646627E-44
PSAP	3	23.3995815053709	5.36883409513265E-46	9.88106769418796E-44
PTCRA	4	20.2819577424337	6.60165622981855E-46	1.20150143382698E-43
LEF1	3	27.1890692181782	7.12102730819318E-46	1.28178491547477E-43
FCMR	3	18.031403450484	7.26710614295663E-46	1.29118011168514E-43
MYB	10	51.0273151099071	7.33087609198522E-46	1.29118011168514E-43
GAPDH	6	31.1288479942472	9.06305990194867E-46	1.57928639567999E-43
HDAC7	3	26.895830109407	9.39824401667929E-46	1.6035753853459E-43
BCL2L1	9	55.1089000383972	9.34552408627381E-46	1.6035753853459E-43
ARHGEF1	3	22.1262733854671	1.34121273947844E-45	2.26485202810895E-43
LMO7	4	20.2695079510769	1.51763121983196E-45	2.53661218171914E-43
PTP4A2	3	24.3122825971175	1.64952472217379E-45	2.729213631233E-43
RCAN3	6	21.9932388799079	1.73263761143825E-45	2.83806040753585E-43
AURKA	9	26.8369947782793	5.68007638683272E-45	9.21184665508119E-43
ZYX	2	13.8746245533309	6.59431099065773E-45	1.05896876497033E-42
STAT6	5	32.8415310518556	7.62817516028761E-45	1.21310203034477E-42
RASAL3	2	15.0736404927225	1.18613309942922E-44	1.86815963160102E-42
TPGS2	8	39.0286487785482	1.29950219705224E-44	2.02722342740149E-42
SCML1	4	14.4090747733802	2.13917890286393E-44	3.30563683291615E-42
SCML4	3	14.7058266204835	3.25351380727049E-44	4.98061272552248E-42
LRMP	3	20.8835526015771	4.31045490653143E-44	6.537523274906E-42
TRABD2A	3	10.0188339299732	4.39292394049206E-44	6.54146310411454E-42
EPHB6	4	27.4653327931305	4.37822351342202E-44	6.54146310411454E-42
CNPY3	10	53.3912396980422	1.17535750691664E-43	1.73444648317969E-41
ISYNA1	5	18.4677640577331	1.20197918897854E-43	1.75789456388111E-41
HSH2D	5	22.1886900172814	1.60792937646939E-43	2.33078612270518E-41
NSMF	6	25.4861907015762	1.63305567302849E-43	2.3464431512462E-41
STXBP2	4	23.574642290558	2.31129567509129E-43	3.29208897026046E-41
GRK6	3	22.7664566771458	3.21536033557133E-43	4.54031054281537E-41
C21orf58	4	19.1943027908575	3.29203185219014E-43	4.6088445930662E-41
DOK2	3	13.4235847349609	3.42737542660997E-43	4.75766182100604E-41
SLC29A1	4	21.6297495331642	3.73626807768774E-43	5.14286311869959E-41
SARAF	2	17.4161729639755	4.01217418127057E-43	5.47661775743433E-41
LINC01550	6	27.2865474886442	4.25413922483729E-43	5.75890913246569E-41
CD1E	9	55.3489176842351	4.48151683545604E-43	6.01698735776803E-41
ANAPC16	6	36.5227650840993	5.50742399451925E-43	7.31349538128724E-41
FXYD5	6	25.1493691133742	5.53646781000988E-43	7.31349538128724E-41
LRRC75A-AS1	24	75.2980371083868	7.44298904059773E-43	9.75329283879927E-41
CMPK2	4	16.9977996760168	8.05916673855816E-43	1.04769167601256E-40
CDC42SE1	2	15.0834081498023	9.14597780736716E-43	1.17961509043051E-40
STAT5A	4	23.9532315985905	2.10512830077857E-42	2.69390637240258E-40
PRKD2	4	27.6912476824437	3.67096610601989E-42	4.66127324159735E-40
NME4	7	28.0219573001695	4.08394770674163E-42	5.14577411049446E-40
PDLIM2	3	17.4164285982416	5.62470003700244E-42	7.03302187832824E-40
IL16	3	18.5918562689693	6.03469094138636E-42	7.48850284999308E-40
DNMT3A	15	74.3879280433495	8.48762088779658E-42	1.04531751986547E-39
NLRP1	4	21.8972207097599	9.15481446687504E-42	1.11907358930905E-39
SOCS2	4	13.5389641653494	1.04754643392814E-41	1.27102300649948E-39
ARPP21	5	27.3021577228854	1.5886611101589E-41	1.91340213120609E-39
HNRNPF	6	43.6885144791411	2.25391694131177E-41	2.69482916048809E-39
CARD11	2	14.9086236628918	2.65519080186235E-41	3.15159603873227E-39
SPINK2	4	12.7157172503476	2.81234469282972E-41	3.31411554450006E-39
YBX3	2	13.3759214121927	3.15373839252582E-41	3.68987391925521E-39
APBA2	5	23.5302389870809	3.20108081028328E-41	3.71870238811633E-39
C19orf48	7	30.5707540306303	3.22891787886778E-41	3.72462498984889E-39
RNASEH2B	2	15.6893275143811	4.65766848774488E-41	5.33514754050777E-39
CORO1A	2	16.5061725097961	4.90471505629863E-41	5.57911337653969E-39
ACP5	5	18.5274336409163	6.30282780540767E-41	7.12002203121225E-39
JAML	3	14.611683472055	7.02284136120413E-41	7.87905078743313E-39
NPM1	6	32.9216592280824	7.82065234979625E-41	8.71444118977296E-39
CDK6	2	17.2591520403178	9.55468408240176E-41	1.05747111668744E-38
BTN3A1	4	25.0967280791734	1.18498305260402E-40	1.30268606722509E-38
RBM38	3	19.0635031690767	1.8844650582388E-40	2.05783584359676E-38
CCR7	3	11.2185988301388	3.11305694548165E-40	3.37694521635691E-38
CHFR	4	25.6585360266986	3.78672318186864E-40	4.08069248151371E-38
FMNL3	2	15.0070710265763	3.97157906600104E-40	4.25192582360111E-38
PSMA6	5	23.2530458066785	4.08156086241451E-40	4.34129655365907E-38
SLC43A2	4	22.9010088517178	4.310033124854E-40	4.55473177968443E-38
CDV3	7	38.2483705884779	6.6674661066381E-40	7.00083941197E-38
ANAPC11	11	46.5058116830303	7.3867609892558E-40	7.70669713401337E-38
LCK	3	24.9898209055425	9.33025584450946E-40	9.67275890715602E-38
CD4	5	27.0648598868689	1.19546052448583E-39	1.23154989880993E-37
CDH23	5	24.8009365670536	1.4005541969491E-39	1.43381735912664E-37
PTPN6	3	19.590235586789	1.47481460734759E-39	1.50046355704059E-37
CKLF	5	25.7296284460841	1.5931491945745E-39	1.61085085229199E-37
FGD3	2	16.2530127619803	1.73560786736926E-39	1.7441261881907E-37
GRAP2	5	29.5116577278334	1.77223166000339E-39	1.77007040188143E-37
ABTB1	3	20.1535630198531	1.86686130825258E-39	1.85328413510165E-37
ARAP2	3	20.9093914406773	3.20555616615893E-39	3.16307289166767E-37
RTN4	6	28.7614409473124	4.72332737346105E-39	4.63282050163425E-37
DBNDD2	5	15.2243388145249	4.86297494218078E-39	4.74140056862626E-37
TMC6	3	22.5365978960651	7.71786687929287E-39	7.4803940522377E-37
PTTG1	3	13.9986790521735	1.32072899679296E-38	1.27256123338051E-36
GLUL	3	22.7829486745677	1.39905350481533E-38	1.3401459888231E-36
SIPA1	2	15.2620937242169	1.48086278832721E-38	1.41026351586045E-36
SLC25A29	7	29.2957353184165	2.11203303849102E-38	1.99971683066375E-36
RASSF5	2	14.6209550580808	2.14178556579767E-38	2.01623261883712E-36
RAB43	5	23.9081275738061	2.50125519372019E-38	2.3411748613221E-36
LRRN3	3	10.5562338955724	3.14606351095054E-38	2.91144182538812E-36
NUSAP1	5	25.7917322518259	3.13661642527097E-38	2.91144182538812E-36
MAPKAPK3	3	20.260582867769	3.45434560565017E-38	3.17877421463763E-36
POLD2	3	18.5213796411457	3.66694136506778E-38	3.35555863462627E-36
PCSK5	3	16.9222128474576	4.73300175870699E-38	4.30703160042336E-36
CYLD	3	21.0488841957744	4.94935241998419E-38	4.47902721764315E-36
MELK	6	18.0964937473997	9.64555134344129E-38	8.63355907134253E-36
TSPAN14	7	37.0032076643929	9.61969314498386E-38	8.63355907134253E-36
RGS3	7	18.5504719972227	1.12137127145608E-37	9.98264207959269E-36
CD48	2	13.6732423647566	1.28566456031129E-37	1.13833435123778E-35
STAT3	3	22.3639888426274	1.49236338653193E-37	1.31424259523618E-35
CD74	3	15.5246657982163	1.66510833865601E-37	1.45852805279066E-35
DHRS3	2	7.07058331626107	1.78330683741792E-37	1.5537535104737E-35
CDKN2D	2	13.734326901616	1.83036073235953E-37	1.58631263471159E-35
CHST12	3	13.0585514874772	3.09910666833328E-37	2.67175616985785E-35
SP100	6	29.0039592475085	3.33040611357406E-37	2.85368362943927E-35
PLCG1	2	17.9574708494418	3.34497714806068E-37	2.85368362943927E-35
PSRC1	6	21.1954448000233	3.52221081129469E-37	2.98931674036306E-35
NIN	3	21.6611076059278	3.70863305670322E-37	3.13130976643292E-35
ATM	3	18.5055306430309	3.89059757159402E-37	3.26810196013898E-35
GSTK1	3	17.6953693903128	4.06781319992985E-37	3.39952960279852E-35
EEF1B2	3	22.8766506538017	4.70853104555968E-37	3.91501210793236E-35
SKAP1	2	12.0746770395498	4.76597707652099E-37	3.94276285421282E-35
C11orf80	2	11.7963879882171	7.44654107319792E-37	6.12936395874281E-35
MME	5	20.6005748379576	8.48984989716272E-37	6.95318706577627E-35
MKNK1	5	25.5813436588494	1.19098197681444E-36	9.70561431851765E-35
XAF1	6	27.7711320978773	1.22758366228897E-36	9.9543665288581E-35
BACH2	2	14.8881360521893	1.51732899317622E-36	1.22432753242495E-34
HES4	2	10.8404034596008	1.96110524433189E-36	1.57465215206649E-34
ETS1	4	28.752610508197	2.35892609892737E-36	1.88483948782587E-34
TRAPPC6A	4	20.07101687435	2.42114225310422E-36	1.92516068474986E-34
UGP2	2	15.6790843463397	3.06401398431137E-36	2.42456758758552E-34
RCC1	6	32.6106470861866	3.45156523410256E-36	2.71810762185576E-34
COMMD4	7	27.9714808172307	3.74258742162068E-36	2.93318574000702E-34
ZEB1-AS1	5	22.9729269192729	3.80553772163151E-36	2.96831942287258E-34
ARHGEF7	10	50.1284913900506	4.17398951521258E-36	3.2402819080181E-34
LRR1	4	19.0158809481095	4.58565795622037E-36	3.54306968504197E-34
NR4A3	3	9.97708456259133	4.81978709742876E-36	3.70648416224803E-34
AK2	6	31.7635524783703	5.0168884548978E-36	3.84002957435635E-34
CD2	2	15.2250838813561	5.76828471222582E-36	4.39462807377948E-34
NCAPG2	4	17.9999274334153	5.98725398219975E-36	4.54033426983481E-34
C11orf74	7	20.7844739313321	6.27561176150192E-36	4.73707468448854E-34
TMEM229B	4	18.249090146591	6.78880303627828E-36	5.10094466670817E-34
GRAP	2	13.8162390044725	6.94003483340823E-36	5.19076577950807E-34
RACGAP1	9	31.8015211548004	7.83874202231653E-36	5.83629974207022E-34
GUCY1A1	5	16.5527628435451	8.86307800710709E-36	6.56910487585585E-34
MAP4K4	5	30.4412869789469	8.97267875208325E-36	6.62038189005061E-34
MPP1	4	18.204470176086	9.40002886493885E-36	6.90459519317033E-34
TOX2	3	18.0494415208658	1.07335434974078E-35	7.84890368247948E-34
ARHGAP9	5	30.0321487459751	1.11771041838228E-35	8.13693184582302E-34
ATP5PF	7	35.0552786750926	1.61532552427432E-35	1.17075363219528E-33
NFKB2	6	20.6148623698395	1.66067598175985E-35	1.19832037802759E-33
HLA-F	3	11.4929274089877	1.84698263432955E-35	1.32691120834728E-33
LINC00869	4	17.3320268094583	1.94417891307668E-35	1.38459350418244E-33
SIRPG	2	10.2910286553126	1.93893915234707E-35	1.38459350418244E-33
ZWINT	3	16.9021947797469	3.28434753902851E-35	2.32890098222022E-33
DYRK2	2	15.4860345822733	3.64607246485834E-35	2.57425288682671E-33
CRNDE	3	10.7100320300424	6.07578489565637E-35	4.27130285797645E-33
STMN1	4	22.3672121401934	6.81945110251353E-35	4.77361577175947E-33
SNX20	2	14.1975189288291	7.68546864437165E-35	5.35693516573649E-33
DLEU2	6	21.4237610051077	8.85169600999382E-35	6.14367714591944E-33
UNG	2	12.2621001985776	9.48510114465136E-35	6.55552560124005E-33
VOPP1	4	20.4033349759976	1.01399462248765E-34	6.97866887241501E-33
CAMK2D	8	25.5901552810185	1.09133465462927E-34	7.47952369992778E-33
PDE4D	2	12.8933427280453	1.12549570314701E-34	7.68150817397831E-33
AKAP2	3	21.5574530234321	1.22805105500967E-34	8.34667065604081E-33
EIF5A	4	24.5197174657469	1.25051976152424E-34	8.46426185692852E-33
STAT1	2	15.5030029920179	1.26395753023423E-34	8.52001001861591E-33
GSE1	3	24.1578501465792	1.36535411030117E-34	9.16577882243163E-33
RARG	3	8.41520261802101	2.52320314444948E-34	1.68694153086051E-32
GIMAP6	3	18.8104882986621	2.575751813034E-34	1.71507376819093E-32
ISCU	5	23.3732941240461	2.71673016619479E-34	1.80162105758181E-32
NSG1	3	15.5023396388845	2.83682716062608E-34	1.87367858431674E-32
PDE4DIP	4	15.0148590128341	2.99952870074512E-34	1.97318394049016E-32
SLC7A6	2	17.0574571737518	3.17372193460903E-34	2.07942261155583E-32
MYC	2	14.6942143874968	3.35889478684176E-34	2.19197994456048E-32
CLEC2D	5	26.4108307732215	3.51751458104641E-34	2.28638447768017E-32
ITPKB	1	8.86659878202349	3.54162662056028E-34	2.29295826263942E-32
SELL	2	13.2787631606412	4.80273269887505E-34	3.09719533888084E-32
PIK3CD	3	22.8011581518007	6.18643937478473E-34	3.9738775278029E-32
STK32C	7	27.1609893590113	6.26385973461516E-34	4.00789150207017E-32
RBL2	4	26.8174466764869	6.53670478540416E-34	4.16619550135876E-32
NLRC5	2	13.1389902698966	7.0380023592198E-34	4.46831312573722E-32
EMP3	2	10.8058724649353	9.52624774731243E-34	6.02470803478678E-32
YWHAE	2	14.590081542679	1.07740248902674E-33	6.78763568086846E-32
POLD4	5	25.6776026116902	1.11548316809699E-33	7.00061850322939E-32
CCDC107	4	18.5147997509853	1.20989621696019E-33	7.5641603182473E-32
REC8	2	14.3118978498799	1.33019961048175E-33	8.28466525463539E-32
PIK3IP1	2	13.9545725531805	1.47041241488181E-33	9.12324066506214E-32
SPC24	3	11.2058614821936	1.89384458675535E-33	1.17061035211519E-31
GMNN	4	15.3640397015123	2.09537141218951E-33	1.29030765908512E-31
PCLAF	2	12.035883736849	2.10582534701092E-33	1.29188835895277E-31
SERBP1	4	31.8213262864132	2.31849300437117E-33	1.41704908252238E-31
HENMT1	4	19.9117413866993	2.44743305724358E-33	1.49029566831412E-31
CLSPN	3	15.0894903813142	2.45753592162313E-33	1.4909051257847E-31
KIF21B	3	19.9333438312512	2.5286619960654E-33	1.52839422492809E-31
TSHR	3	15.4322419298161	3.07681377866639E-33	1.85287535641748E-31
AES	3	23.3556239211292	3.26109585673139E-33	1.95665751403883E-31
PLAC8	3	10.0900642629567	3.88605814918011E-33	2.323125273123E-31
JAK1	5	27.4193289164783	3.96214351243832E-33	2.35999675395417E-31
CDC45	3	11.8379648542769	4.15616545441598E-33	2.46659384577296E-31
ICAM3	4	26.7658167666408	4.35755714818063E-33	2.57677928112631E-31
NFATC1	6	26.6370062949556	5.55442825617252E-33	3.27271708043546E-31
EVL	2	17.1521358376015	5.78236558024533E-33	3.39480817936984E-31
GGT7	2	9.95969522686847	5.9567399689787E-33	3.48469288185254E-31
ZNF276	5	30.1304302335209	6.05605983069722E-33	3.53018718956656E-31
DNAJB2	2	14.011176267505	6.20142389781461E-33	3.60210366830508E-31
CORO6	3	11.2706573327058	6.902409014273E-33	3.99510458140607E-31
LINC01128	6	24.6842551271789	7.15236773297753E-33	4.12520364317507E-31
GMIP	3	21.2755153957925	7.56892148744616E-33	4.35013803383748E-31
SSTR3	2	11.5462561465272	8.12205269336822E-33	4.65172108801998E-31
MAST4	4	17.4052528797013	8.26230597068053E-33	4.71555999302255E-31
CELF2	8	42.1382188308928	8.75893761883733E-33	4.98164577071373E-31
TERT	3	12.9373087090672	9.25215681459554E-33	5.24395600771886E-31
SUN2	3	22.0411862210177	1.08410185786382E-32	6.12330635579636E-31
PTK2B	4	28.0305388331332	1.2003897257214E-32	6.7568328891122E-31
YPEL3	2	14.4651993974321	1.24444164720228E-32	6.98080622642924E-31
CNN2	4	16.4273095938585	1.32685458854952E-32	7.41770585680582E-31
CENPM	5	14.5664372753226	1.62595443290384E-32	9.05888898332138E-31
BRD9	4	22.6412587120066	1.73190105693717E-32	9.61645400428162E-31
DIS3L2	3	19.2932301942778	1.7740592126634E-32	9.81726010250898E-31
HCST	2	11.6596736890269	1.97843413655545E-32	1.09113640258513E-30
BCL7A	2	15.3270133204689	2.1379393396163E-32	1.17514920748037E-30
FHIT	6	21.7826660776343	2.15945532448482E-32	1.18300596036994E-30
FLT1	3	9.25854209638853	2.21106844004928E-32	1.20724336826691E-30
GDPD5	3	13.2695387424017	2.26429617517651E-32	1.23219838370071E-30
ABCC10	4	22.7288842060009	2.31770628728278E-32	1.25708705250635E-30
STAU2	6	27.4847742695053	2.42268915651932E-32	1.3086720774216E-30
PSTPIP1	4	15.4127303926693	2.4287931107214E-32	1.3086720774216E-30
TGOLN2	4	25.4469939783269	2.62591628757625E-32	1.41024618985243E-30
ADAMTS10	2	12.0942577180114	2.78777055013595E-32	1.49227717683748E-30
NOP56	3	20.6653536027173	3.05944897033508E-32	1.63237049296706E-30
NEK2	3	12.5962668861921	3.18543977675623E-32	1.68859234767855E-30
SMAD1	6	27.350676563782	3.18383141147666E-32	1.68859234767855E-30
TPM4	2	13.7185318445202	3.19622422400862E-32	1.68884363836326E-30
UBTF	4	30.1801441675971	3.8267189830271E-32	2.01548736147858E-30
ST3GAL5	9	37.8246601636238	3.89332510876203E-32	2.04399568210007E-30
CDC25B	9	42.7618892068953	4.27920203999825E-32	2.23940349569238E-30
SLA2	2	13.499132940908	4.29653459204725E-32	2.2413132680807E-30
ELOVL5	5	25.023816798303	5.75970166344367E-32	2.99504486499071E-30
TPM3	8	39.6250131564689	5.84203149525266E-32	3.02824290798224E-30
BIRC5	3	14.9183840548265	6.17751764857782E-32	3.19204224238816E-30
PPP1R18	2	15.6986893909548	6.37557402355155E-32	3.28402209137655E-30
TC2N	4	16.6190358982725	6.71212091230611E-32	3.44653732111517E-30
PRMT1	3	20.1639303437496	6.78931231581366E-32	3.47527924165712E-30
LIMS1	4	20.7132513760541	6.88562119014018E-32	3.51359735496873E-30
HNRNPA1	5	40.8066638698821	7.46272780501978E-32	3.79625718777093E-30
CAP1	14	67.7366995532311	7.63367283458002E-32	3.8711938399511E-30
TROAP	3	12.4702486535072	8.76545670145072E-32	4.43142533240009E-30
IRF7	3	16.720937670208	8.96935787555866E-32	4.52055636928156E-30
ARAP1	3	22.9310273271822	1.15719175937766E-31	5.81435614067672E-30
TMEM243	5	22.7736289467585	1.36176174002446E-31	6.82130192709499E-30
E2F3	2	12.3677976694158	1.66106304617272E-31	8.27497590303544E-30
DIP2A	7	32.2724269972789	1.66206780958404E-31	8.27497590303544E-30
SLFN5	2	16.9134360422398	1.72569707363908E-31	8.56573274733579E-30
ZNF664	2	14.9328247463213	1.81770038330122E-31	8.99514570346644E-30
C12orf65	3	18.7046293869141	1.83349555506298E-31	9.04598108190712E-30
HDGF	7	36.6741480524001	1.93380935209466E-31	9.51225140760078E-30
NDST3	2	9.84268721821429	2.01937631640919E-31	9.90340840203068E-30
RHBDD2	3	15.3188576369796	2.14941655163026E-31	1.05096845121504E-29
MBNL1	6	43.2436816221065	2.55983982948283E-31	1.24792191687288E-29
MDFIC	2	10.3976035622522	2.95119112360309E-31	1.43443651645753E-29
PTPRD	3	11.575022968005	3.14356952657839E-31	1.52342215518799E-29
ADCY7	2	14.0960805082826	3.21514186255821E-31	1.55351102385556E-29
CDCA3	6	16.956949310791	3.24040904692297E-31	1.56111471142936E-29
CCDC88A	3	19.3016963409425	3.32802036808341E-31	1.59862092754271E-29
COL6A3	3	16.8095361961815	3.89744513797453E-31	1.86667109239833E-29
IFT122	6	21.1768814408684	4.06237343427697E-31	1.93999057881798E-29
DAZAP1	5	34.9282372845122	4.15229543951022E-31	1.97716858427841E-29
TNPO2	3	21.2368932997481	4.68329923068942E-31	2.22354902604907E-29
KCNA3	2	17.0082826104691	5.37730553415039E-31	2.5456723887105E-29
GFI1	3	20.0023190255552	6.6973315291774E-31	3.16144929244743E-29
TNFAIP8	4	19.0432688302813	6.76598366533347E-31	3.18467851833799E-29
PSMA1	3	18.2224596919044	7.08415676129969E-31	3.32488503581916E-29
DOCK10	2	14.9112635434884	7.41328427522089E-31	3.46941704080338E-29
EML3	2	14.845631025964	7.97966693386687E-31	3.72384456913787E-29
PPP2R5C	7	37.630179256866	8.24935664032051E-31	3.83876311842187E-29
SRSF10	8	40.4845861742448	9.20308522725744E-31	4.27044011395119E-29
STK4	4	22.0357523446796	9.25977477474705E-31	4.28460765001008E-29
ERCC1	3	17.5689055376024	9.34870125673205E-31	4.31356976296538E-29
CD28	3	11.8501096983402	9.59021349743725E-31	4.4125757608995E-29
RNF166	2	14.2033041184307	1.02858769206159E-30	4.719402351812E-29
FIRRE	2	10.1044327810368	1.19813092712053E-30	5.4819510017414E-29
ZBTB18	3	21.7760022574224	1.45257245697407E-30	6.62761472012122E-29
HIVEP3	4	22.9837098741845	1.54447424776981E-30	7.02735782735263E-29
TOMM40	3	18.8114711570969	1.6303748239549E-30	7.39765640342971E-29
LAYN	3	7.01672850862522	1.70516536116524E-30	7.7156377391952E-29
CCR9	3	19.6160328576149	1.74220356136602E-30	7.86151359095743E-29
SH3YL1	8	31.4299259268131	1.81937149195569E-30	8.18717171380058E-29
FAM45A	5	20.540052742077	1.83089905135505E-30	8.21647300306734E-29
IKZF1	12	66.8492256945408	1.87008154601319E-30	8.36938134527216E-29
CDK5RAP3	5	28.9963690388695	1.95449131311254E-30	8.72331545198459E-29
EZH2	5	27.8834613442541	1.9607918826384E-30	8.7276551732655E-29
LTB	2	17.2763732669251	2.07191380256248E-30	9.19727590405786E-29
ATP6V0E2	4	13.110200235387	2.11043405485947E-30	9.34294859962113E-29
TXNRD1	6	29.8893532876397	2.24172641814962E-30	9.89743361975493E-29
SOD2	8	34.4042016073353	2.27650920038453E-30	1.00239840597577E-28
CBX5	3	17.0135986701845	2.38203402502417E-30	1.04605140294627E-28
MTA3	6	32.7828927202163	2.4179880045609E-30	1.05900116349486E-28
DOCK5	1	5.4451521403982	2.68545183208689E-30	1.17300536025555E-28
LDLRAD4	6	42.0592488534806	3.0851180248538E-30	1.34399556508258E-28
MCL1	2	15.6457789014471	3.37498037186848E-30	1.4663707822601E-28
LBH	1	9.18988654694991	3.49167318169789E-30	1.50906614026943E-28
CDCA2	3	12.1537885665025	3.48882170360928E-30	1.50906614026943E-28
NMT2	6	33.7201657093024	3.52311767166463E-30	1.51864914373333E-28
FAM49B	16	55.6101411602639	3.60776274313685E-30	1.5510539037423E-28
GJB6	4	9.53762062202017	3.640234709335E-30	1.56091739630648E-28
SERPINB6	4	8.02787950568965	3.76292183676019E-30	1.60931226334548E-28
ANKRD44	2	12.7689982759449	3.82975551472248E-30	1.63363008674881E-28
NEDD9	4	18.030982463292	3.90235107179735E-30	1.6602730014556E-28
FLOT2	2	13.7313436215638	4.2902129083069E-30	1.82056185072713E-28
LINC02273	2	10.6604259294637	4.52934598603237E-30	1.91707202199509E-28
TCF19	3	18.4777403931553	4.69316726186812E-30	1.98129071519072E-28
U2AF1L4	4	19.8304440705197	5.96326346659065E-30	2.51100914094486E-28
IRF2BP2	2	15.4486307290177	5.99869017687189E-30	2.51944987428619E-28
ZNF726	4	18.0334430107471	6.04190066795025E-30	2.53110825936126E-28
LAIR1	8	45.3703655861088	7.1011966363274E-30	2.96728573732252E-28
IFI44	3	15.3681268013848	7.44831379231108E-30	3.09866022076645E-28
SLC17A9	2	6.71023824564971	7.45343178865678E-30	3.09866022076645E-28
RALGDS	4	20.6845351157613	7.5407129599991E-30	3.12700957683001E-28
CXXC5	8	28.8171284100785	8.72292352398525E-30	3.60811836673935E-28
RBMS1	2	14.5186026557683	8.85603782706777E-30	3.65395213116801E-28
HMGN3	6	25.3713085508805	1.01723813618316E-29	4.18652278157792E-28
SEMA4D	2	15.2619985308773	1.04305107897628E-29	4.2819991663237E-28
JAM3	1	7.0939427702709	1.05243764315174E-29	4.3097321487064E-28
ABHD17A	2	11.9352924441776	1.18613510740948E-29	4.84511048862026E-28
BTN3A3	3	15.5749314942507	1.33309676873877E-29	5.43187190844303E-28
ZNF496	2	14.5933778120998	1.37430320353234E-29	5.58587753693789E-28
TASP1	6	19.5228539565024	1.52796776506641E-29	6.19507722569006E-28
SH3TC1	3	21.074872706234	1.95434405476179E-29	7.90423595481437E-28
MKL1	5	25.8305193495443	2.12562948160106E-29	8.5758154947353E-28
AQP3	2	11.4351244517418	2.64287647319879E-29	1.06364414326772E-27
SPATA13	5	28.3805991895427	2.91223851195801E-29	1.16917810847726E-27
HNRNPR	7	39.4572663288317	3.37128400173597E-29	1.34686907191305E-27
SLC25A3	3	20.4458335655318	3.36501919185569E-29	1.34686907191305E-27
ALDOA	6	34.7682493155454	3.41031015871022E-29	1.35914550850787E-27
IKZF2	2	16.6986382276529	3.67619816235715E-29	1.46155645386918E-27
STARD3	3	16.2621958417861	3.68549071757803E-29	1.46170309815806E-27
PLCB2	3	19.9357821819815	4.0880701022015E-29	1.61745382304494E-27
LCP2	1	9.31985129623364	4.39882134026862E-29	1.73620948321928E-27
CRELD2	5	22.1897448807508	4.80581810304163E-29	1.89229087807264E-27
SUN1	5	25.011428702689	5.017358512007E-29	1.97084730039987E-27
SNRPD1	2	10.2269631396012	5.19200749012172E-29	2.03457135617688E-27
TNFSF12	2	6.32901367729942	5.36400808981064E-29	2.09695590718612E-27
HLA-E	1	9.88625766075443	5.90190726623569E-29	2.30174383383192E-27
TRAF3IP2-AS1	4	20.4683435479122	6.32033865353605E-29	2.45907712933303E-27
MCM4	2	12.505352386635	7.21319107785334E-29	2.79981208187767E-27
TLE2	3	9.98639862003525	7.35119273866116E-29	2.84663208177943E-27
CSK	3	20.3986149668889	8.37568536299404E-29	3.23570109070383E-27
ADK	3	12.5573205394139	9.32846908266166E-29	3.58686205572765E-27
PITPNC1	2	12.9932956252613	9.31669488733308E-29	3.58686205572765E-27
CD5	2	12.2916235909619	9.40838884382452E-29	3.60911965484416E-27
CUTA	5	28.1469622046391	1.00778903424517E-28	3.85691223853641E-27
ZNRF1	4	22.891369998876	1.05531978522522E-28	4.02940281631449E-27
SLC3A2	5	25.6558372454876	1.1200756212636E-28	4.26670666890647E-27
PPIA	2	17.1532277163072	1.33581328973929E-28	5.0767103679651E-27
E2F8	3	11.5880211065486	1.34372927294055E-28	5.09497349323294E-27
SH3BP2	4	21.4730347925904	1.45664668356369E-28	5.5103632047975E-27
CNTLN	3	11.6818628949685	1.48704706388153E-28	5.61240343464964E-27
CTTN	2	9.94656539841192	1.54626648963349E-28	5.82249312648197E-27
FAIM	3	14.1373966395977	1.57271328928845E-28	5.90849625654697E-27
RHOH	10	44.1606882145025	1.70068708306734E-28	6.37465776216089E-27
LEPROTL1	2	12.5841913816424	1.71851339343114E-28	6.42676926584524E-27
CDCA7	2	14.2493956001077	1.74659726934932E-28	6.51691646285691E-27
RGS12	2	9.90000403423562	1.78061215552045E-28	6.62873343350569E-27
PRKAR1B	5	23.592996492108	1.83799579329926E-28	6.82684151796868E-27
XYLB	3	11.7217719371206	1.8780202564486E-28	6.95972212683893E-27
TMIGD2	3	20.4991564028882	1.93208832897706E-28	7.14392930669172E-27
DHFR	4	13.4306596621003	1.94969140525818E-28	7.19278045453356E-27
IL27RA	1	7.71829035415788	2.08053080233114E-28	7.65822349262563E-27
SYNE2	4	18.8886176994322	2.1237609007447E-28	7.79982142470812E-27
PIK3R6	3	10.7807530727611	2.3817452889603E-28	8.72773777028406E-27
CD1D	2	11.2220805103716	2.56662286670417E-28	9.38421485638711E-27
PLEC	6	45.0263063714863	2.59960226777085E-28	9.48362698131104E-27
SAMD3	2	6.07533372281403	2.61734342283935E-28	9.52713005913525E-27
INSIG1	5	24.7395442331683	2.70558221696891E-28	9.82648264167422E-27
CDKN2C	2	13.0391642172286	2.77603863897807E-28	1.00600692270931E-26
ALS2CL	3	7.93361512271325	2.96984040076113E-28	1.07386282040767E-26
CASK	2	12.6115854366706	3.14690921805713E-28	1.13538266501709E-26
IFI6	3	16.1839000854038	3.44732702734133E-28	1.24103772984288E-26
ZNF821	5	12.7576712602138	3.63343305996454E-28	1.30516740180305E-26
BAZ2A	3	23.2922189203658	4.18679648347562E-28	1.50065046825669E-26
PSIP1	5	30.6782818362214	4.81289451082716E-28	1.72129284033513E-26
UBE2D3	9	51.1274276940796	5.13743025420758E-28	1.83335746326623E-26
NFKBID	2	10.9784408081677	5.21632105870749E-28	1.85746389003541E-26
SELENON	2	12.380975263007	5.27222359605082E-28	1.87329766818465E-26
ANP32E	5	25.3184351457371	5.3423999189874E-28	1.89412360764099E-26
SNRPE	5	20.0199516500988	5.4436337261208E-28	1.92584709360386E-26
UBB	6	34.464984216254	5.55295897398316E-28	1.96029025848802E-26
TRMT1	5	24.5559760816227	6.16632320658051E-28	2.17213707793094E-26
SLC38A1	6	36.8285696443912	6.56147621908898E-28	2.30637297143085E-26
ARHGAP30	2	16.1745693726701	6.94718985366508E-28	2.43672312212064E-26
CDKN3	3	9.6209565635579	6.97173834940603E-28	2.44010842229211E-26
BCL6	3	18.5566507020981	7.64898164726045E-28	2.67143538128201E-26
ATP6AP1L	4	14.3748617205748	7.86326449271982E-28	2.74043132746278E-26
CTSC	3	15.1259863300138	8.18002528390775E-28	2.84477312421251E-26
ZFP36L1	3	15.5675265752637	8.71540869253121E-28	3.02454225389113E-26
PARPBP	7	19.3241627465107	9.03751936320093E-28	3.12969486615711E-26
FDFT1	8	33.2463482159584	9.39460709646497E-28	3.24649080675308E-26
EGR3	2	8.68317102565665	9.63872888969386E-28	3.32383956238285E-26
UCK2	1	6.84387776848587	1.05934144518942E-27	3.64538085550476E-26
HADH	3	15.7248074381558	1.1223397890931E-27	3.85407248330083E-26
EVI2A	2	11.9563280499586	1.13416170654588E-27	3.88652065966979E-26
LINC01578	3	20.3234906506035	1.18966064084599E-27	4.06819233759024E-26
CARD8	10	52.7516599113923	1.19697603879289E-27	4.08468073238073E-26
GUK1	5	26.2639621364332	1.35957249843314E-27	4.62989553520474E-26
OLFM2	1	6.1762288780369	1.49745163127834E-27	5.08885014944798E-26
KDM1A	2	15.5926064135424	1.71551408963777E-27	5.81783039094549E-26
ITSN2	6	33.867369060442	1.75469161251304E-27	5.9383984737528E-26
B4GALT6	2	10.0970841271419	1.76416694544458E-27	5.95815558069737E-26
PHYKPL	5	29.8951809380067	1.82867596776476E-27	6.16331529876272E-26
STK17A	1	7.82739748836041	2.03922289902632E-27	6.85882363163268E-26
SLFN11	5	28.5171411057714	2.14914344143694E-27	7.21372327269201E-26
PHF1	3	16.7914878837297	2.15918601471329E-27	7.23261082229113E-26
MATK	2	8.63247354482294	2.25940252154367E-27	7.55285985773171E-26
HDAC5	2	14.0549011808129	2.42982886312829E-27	8.1060278570349E-26
MKI67	2	16.4990509072713	2.68014126272904E-27	8.92290932591497E-26
HECA	1	8.66823714632526	2.77501987313368E-27	9.22004574481331E-26
PIM2	1	7.614904502138	2.83565501145954E-27	9.40243503799741E-26
DNTT	2	14.8568416067592	2.99752793224348E-27	9.91909243033295E-26
RUSC1	7	29.6130906954646	3.31787348801482E-27	1.09570096237264E-25
MPZL1	3	14.7879519120143	3.69310709835279E-27	1.21622341589366E-25
TNK2	3	21.0256774970017	3.69767558678293E-27	1.21622341589366E-25
HELZ2	2	12.6950496488949	4.12733854650366E-27	1.35482575935331E-25
MICAL3	2	11.4313157890794	4.27279550688892E-27	1.39976780805681E-25
NEIL1	4	21.5046274704973	4.44869932301913E-27	1.45448492836434E-25
DAB2IP	2	11.4495980250042	4.46050198465331E-27	1.45543869539086E-25
ATP5MC2	3	16.2996280526355	4.91727980946166E-27	1.60129310693801E-25
NCOA3	4	26.3038682823309	5.07997782602729E-27	1.65099279345887E-25
SGSM2	3	20.663179655477	5.37064413966255E-27	1.74200299025094E-25
LOC374443	5	17.8783282985319	5.64243413701239E-27	1.82654290838464E-25
LINC00623	3	10.347824018941	5.94820719332186E-27	1.92172847784245E-25
CDCA7L	3	18.7489294605794	6.2040129280211E-27	2.00042779057058E-25
GUCY1B1	3	8.53448894513164	6.59401112449714E-27	2.122002008237E-25
UNC119	3	14.0889592186033	7.3594391541402E-27	2.36367869303562E-25
AGMAT	1	6.00109614087904	7.49568353184161E-27	2.40272595404238E-25
NRM	8	29.1275426631519	7.77073865907431E-27	2.48602928194604E-25
RAD51	2	7.93293489705117	8.2177925787293E-27	2.6239267532083E-25
SH3BP1	2	11.2452979984085	8.59473954231189E-27	2.73894618099355E-25
CHMP7	2	14.9647415780206	8.93275713369198E-27	2.84113712329854E-25
PHF20L1	3	21.1678648418631	9.34406632657933E-27	2.96619779901879E-25
MPST	3	13.2002873367012	1.01558529605716E-26	3.21765708886194E-25
LOC103091866	3	7.96162296456989	1.04071774607118E-26	3.29091827811698E-25
NAB2	2	11.7601211104134	1.05124611137589E-26	3.31780564630773E-25
ARHGAP11A	4	15.8303884176792	1.05382515760595E-26	3.31954924645873E-25
TTC7A	4	23.4363368806318	1.06483868054679E-26	3.34780375956937E-25
FPGS	4	21.8596198595948	1.11142379579921E-26	3.48486014478339E-25
LSP1	3	13.8918226340097	1.11268733560544E-26	3.48486014478339E-25
LY6E	2	14.3515969916733	1.1325909491905E-26	3.5404274327749E-25
SNHG16	2	11.754500185823	1.16641317232636E-26	3.63920909765824E-25
NOTCH1	1	9.51597773636143	1.20112700652546E-26	3.74039170473136E-25
NME2	5	24.6591344608193	1.22669468254095E-26	3.81276259962442E-25
TMEM50B	2	13.0797941665921	1.30532068416099E-26	4.04946075881762E-25
TMC8	1	9.69089606760467	1.3110898142017E-26	4.05966940578901E-25
RAP1A	3	17.3369763658229	1.32186645811374E-26	4.08531558186849E-25
MAP3K20	2	11.605903381985	1.40302203172511E-26	4.32796626735543E-25
UBE2F	6	20.1839418653012	1.46766036312393E-26	4.51037087203939E-25
AXIN2	1	7.05790150592771	1.46517480524474E-26	4.51037087203939E-25
ANXA6	2	12.4647653220714	1.50852939878694E-26	4.62728680751501E-25
DKC1	6	29.6197496798383	1.51563032722027E-26	4.64037845978842E-25
RNF213	2	16.0439252325867	1.60241333295085E-26	4.89692731226398E-25
MDK	4	13.672094658883	2.02308835298404E-26	6.1709845850798E-25
ARRB2	7	33.5489507708111	2.03577568126505E-26	6.19814231582184E-25
TMEM198B	4	23.0794063108628	2.07529862228626E-26	6.30675165733747E-25
SMO	1	5.82113244977272	2.17875184774618E-26	6.60888060483008E-25
MORF4L2	13	51.9544398027921	2.2696960547366E-26	6.87201873874038E-25
UGT3A2	2	7.61203928349183	2.30612764212096E-26	6.96944110294121E-25
FOXM1	5	21.7245381580936	2.40936734523154E-26	7.2680363010852E-25
RBBP8	3	16.187465645378	2.41749705031189E-26	7.27915472134352E-25
RIPOR2	6	30.3394988733002	2.44104331004768E-26	7.33656686579468E-25
SRPK2	7	35.093892324058	2.50823824662318E-26	7.52471473986954E-25
ESYT1	2	15.3992119693968	2.67754551282842E-26	8.0179516453619E-25
DBF4B	4	16.3537470235728	2.76967512234941E-26	8.27870045694951E-25
LOC101927482	2	5.92021277770491	2.81363322293785E-26	8.39477453401129E-25
TK1	2	8.87836777169433	2.9025776157668E-26	8.64440388113821E-25
C7orf43	2	14.0154511170586	2.93630633973423E-26	8.72898327492679E-25
TTC13	2	12.6174095297221	2.96884970475646E-26	8.80973879780994E-25
PPM1B	4	21.6523807222589	3.1955064708464E-26	9.46517106554505E-25
POLM	4	22.9535528794371	3.23531216097804E-26	9.56577855538272E-25
PLCH1	2	13.1858817925694	3.29548979429571E-26	9.72614825775923E-25
RAB29	4	16.2862119990039	3.40684907514774E-26	1.00367244336187E-24
RAB40C	5	23.7972986168617	3.59161156816718E-26	1.05475649446901E-24
HMGB3	3	13.4859788869654	3.59312651961971E-26	1.05475649446901E-24
CEACAM21	2	8.43073845094099	3.64886280299032E-26	1.06920165855065E-24
CDKN1B	1	8.3918172053798	3.71155397865977E-26	1.08562953875798E-24
CENPN	4	16.7480381942921	3.80484294675247E-26	1.11093275343682E-24
AOAH	3	11.4161171712578	4.06428831894417E-26	1.184573712888E-24
IRAK2	1	5.05869702593628	4.22461461143582E-26	1.22693594566168E-24
TJP2	4	19.6024084573614	4.21983111549145E-26	1.22693594566168E-24
TRIB2	2	14.296240707192	4.36823028485057E-26	1.26640021355491E-24
DENND2D	2	13.0341470945753	4.50552197416732E-26	1.30389487520955E-24
ITK	1	8.85595497031899	4.62232538460076E-26	1.33533844444022E-24
CAMKK2	4	18.1772632249937	4.76271067288166E-26	1.37347184545425E-24
MAL	4	20.2089445828856	4.86771842856591E-26	1.40128695711616E-24
UBASH3A	3	17.8057326310818	5.05532517356777E-26	1.45274081303579E-24
WIPF1	2	16.7716918839352	5.21928233602167E-26	1.49723020427382E-24
SLC2A3	1	6.54938159581248	5.29577118926859E-26	1.51651629510873E-24
CRLF3	2	10.5486978588807	5.38358126985013E-26	1.53897139965349E-24
NKD1	1	5.6979276460895	5.44712529800695E-26	1.55442356065076E-24
LINC00861	2	8.05312744812928	5.64603581272093E-26	1.60838376717163E-24
RAPGEF6	3	14.1428447184242	5.68464557938409E-26	1.61657108663735E-24
MAGED1	3	17.4070718102837	6.05073759699549E-26	1.71769639235331E-24
GLCCI1	1	8.20168082233646	6.2730745574191E-26	1.77466254318696E-24
ITGAL	2	18.049249207485	6.26995573765922E-26	1.77466254318696E-24
DLGAP4	3	14.9776231333496	6.9030953352016E-26	1.94952933776901E-24
MFAP4	2	8.94187800426873	7.15708465279967E-26	2.01778049247605E-24
RUNX3	3	13.8623378243914	7.19289267867307E-26	2.02439144461624E-24
NASP	3	18.4361247029875	7.22067670199684E-26	2.02872528951472E-24
MGAT1	5	32.8406339081439	7.35317139272495E-26	2.06241348309648E-24
STK17B	1	9.21880456390133	7.38473421677987E-26	2.06772558069836E-24
EPB41	4	26.4065738303371	7.82510791826904E-26	2.18666680602254E-24
ZNF641	3	15.7076954106101	7.83622353562413E-26	2.18666680602254E-24
MAPK13	2	10.4455488965211	8.20623430973791E-26	2.28602241485556E-24
PKMYT1	4	13.4910826010398	8.85751315591162E-26	2.46326087425861E-24
BAHCC1	1	8.1498988574241	9.09068379879713E-26	2.52382034956436E-24
MLC1	2	4.79655749815572	9.49946076006506E-26	2.63284546954087E-24
BIN2	3	17.2311955878794	1.10198238760784E-25	3.0490661332798E-24
HNRNPM	6	40.6247568738966	1.13638246482547E-25	3.13894515579108E-24
GPSM1	4	16.8860904885413	1.13873193812063E-25	3.14013958693871E-24
MND1	2	7.03884277545023	1.19492110448406E-25	3.28954751116789E-24
RANBP1	4	20.5736262513558	1.22249760242069E-25	3.35981723618304E-24
CMAHP	2	12.3627639926416	1.25215860178337E-25	3.43557083705387E-24
DTX2	4	20.9212172390707	1.2548147602633E-25	3.43710129985165E-24
MICAL2	4	16.0935912795992	1.26508274792908E-25	3.45944163790956E-24
TCEAL9	2	9.9207296330363	1.36251522162304E-25	3.7196665550309E-24
PDCD4	3	21.8292028585785	1.38393698847677E-25	3.7718615426372E-24
FRMD4A	2	9.09951240550703	1.4517727940452E-25	3.94994907667475E-24
PRNP	3	16.1865370728841	1.45410213262202E-25	3.94994907667475E-24
SH2D3A	1	6.09397665683001	1.47046318470647E-25	3.98777929892251E-24
IL4R	4	13.8514956534049	1.52120292357581E-25	4.11856262614409E-24
AMPD2	6	31.7953080046475	1.57313012120987E-25	4.24511884438512E-24
ZFAS1	5	28.1025224168556	1.57105137458914E-25	4.24511884438512E-24
ARMH1	1	7.37906222039121	1.58649263561945E-25	4.27413640977741E-24
WDR26	2	16.0696632574019	1.58995831377427E-25	4.27643960256529E-24
HMOX2	6	23.8797786428369	1.60279872965798E-25	4.30390871996683E-24
CREM	12	38.6554556574972	1.63084156460525E-25	4.36527522791467E-24
BIRC2	2	13.8215195636843	1.6309819532868E-25	4.36527522791467E-24
SERPINB1	3	14.4708214840387	1.64323552150049E-25	4.39089687474355E-24
PTPRJ	2	10.6534678197048	1.66864119926187E-25	4.45152163581587E-24
PKP4	4	17.0949111153287	1.6995947911318E-25	4.52672563881932E-24
KIF23	3	12.6724722299005	1.74494137986821E-25	4.63995776010409E-24
TMEM131L	2	16.170367476767	1.81958142948489E-25	4.83059056968598E-24
GOLIM4	2	7.2250855158092	1.92347972951116E-25	5.09815501122861E-24
SKI	1	7.20785169978511	1.9481633408973E-25	5.15523675668785E-24
SGO1	5	17.0615698218641	2.15856071327662E-25	5.70277814249533E-24
PCNP	14	55.1855468187015	2.1959154925643E-25	5.79212492241599E-24
PTGFRN	1	4.46960253950755	2.27417175531801E-25	5.98889603731656E-24
KHDC1	3	12.1322031097866	2.28581570265994E-25	6.00989746542053E-24
GAB1	2	7.01546537980508	2.33105938777164E-25	6.11903089290055E-24
DCAF5	4	25.2362386579542	2.39096574416245E-25	6.26624302230094E-24
NCDN	2	13.1905330508326	2.39920356849096E-25	6.27778825109936E-24
TM7SF3	1	8.22226643936522	2.48045788492435E-25	6.47145912171178E-24
JAK3	1	8.29412267510056	2.48112107963065E-25	6.47145912171178E-24
FDPS	5	27.734243868151	2.63623871620325E-25	6.86511767430988E-24
APOBEC3F	2	10.9822724738671	2.68556118226615E-25	6.98245907389199E-24
ENY2	4	20.5293556148046	2.69546014577678E-25	6.99708988713529E-24
RCSD1	4	27.6018291485613	2.70608182772549E-25	7.01354752185815E-24
LAMC2	2	7.52682894656205	3.00573384814055E-25	7.77787052646797E-24
SMYD5	1	6.3464506060218	3.03811746155775E-25	7.84926877292049E-24
CDR2	1	7.5297858325675	3.13374488044845E-25	8.08358128216467E-24
KCTD21	1	6.05701457180741	3.19826492576693E-25	8.23704079938087E-24
SIVA1	2	12.5766279558564	3.3011984371541E-25	8.4887959812534E-24
TSPOAP1	3	19.1690858383426	3.390567932634E-25	8.70493773300076E-24
LIMD2	1	9.2045673212764	3.54762864889042E-25	9.09392132532474E-24
PABPC4	3	21.2138201600855	3.62367211775677E-25	9.27433582638375E-24
RETREG1	2	9.46812315410687	3.64681561465861E-25	9.31900776413542E-24
CHI3L2	3	17.0035662333467	3.87571704225861E-25	9.88851170594953E-24
ITM2A	2	16.3347770411612	4.0497892930665E-25	1.03165705475007E-23
SMOX	3	9.43177488974339	4.12444034432881E-25	1.04904243540537E-23
PPP4C	5	30.3931821298899	4.19655324013798E-25	1.06572933447225E-23
TAP1	2	14.723009604897	4.21311984075732E-25	1.06828023206819E-23
MVP	2	13.3542635725906	4.2197272376775E-25	1.06830188799316E-23
SIGIRR	3	15.0082895370767	4.49311329609149E-25	1.13575919428979E-23
SKA2	3	16.7245314875531	4.69570937387365E-25	1.18514205768953E-23
CYTIP	1	7.35636543022019	4.92678176620381E-25	1.24154900508336E-23
PHB	3	16.2218168963474	4.98029184738006E-25	1.25310569063111E-23
MED12L	1	4.84727087888696	5.00846759536682E-25	1.25826225785443E-23
FAM160B2	6	28.37314142969	5.15714325266365E-25	1.29362950196984E-23
SBNO2	2	12.0721779926224	5.22460063097554E-25	1.30854676353791E-23
TCFL5	2	13.0733042588299	5.37381881439891E-25	1.3438649187764E-23
RIOX2	3	13.1420778377056	5.48043753588371E-25	1.36843851886852E-23
DNMBP	4	19.6216064307992	5.64271299800206E-25	1.40681337758407E-23
LGMN	2	10.9300540831884	5.70882839348663E-25	1.42113387667646E-23
SAP25	3	18.5972972593926	5.81565984354652E-25	1.44553123273584E-23
BEX3	4	20.8239638410571	6.02787497722199E-25	1.49600897161964E-23
CC2D1B	2	14.0239675751544	6.20835084589584E-25	1.53846878753062E-23
GCNT1	4	14.3027772726187	6.40715416856005E-25	1.58533512509084E-23
IL21R	2	11.1966144613081	6.4893085619061E-25	1.60324093882386E-23
INPP5D	2	15.6622656771389	6.65470138172292E-25	1.64162663603346E-23
FAM136A	6	21.8746851873195	6.83381893797869E-25	1.68327750682844E-23
POC1A	3	12.3661947194637	6.85247775374851E-25	1.68533912321923E-23
ZCCHC2	2	11.9154613665774	6.90143936562382E-25	1.69483623401676E-23
ETS2	1	7.39473922939971	6.93218215372091E-25	1.69983748020881E-23
PCNX2	2	8.09908886424488	7.28747906817373E-25	1.78428859696092E-23
PLEKHG1	5	19.6910337581929	7.34727929808962E-25	1.79624529705534E-23
CTNNBIP1	2	11.8718396624304	7.5323676917768E-25	1.8387508612713E-23
ABCC1	1	8.94454569792743	7.78435062284984E-25	1.89743546431965E-23
FAM72B	2	8.22005348189604	7.84371194191182E-25	1.90640690966486E-23
CENPU	2	11.8224517231475	7.8444338041155E-25	1.90640690966486E-23
ASIC1	4	18.1401420720124	7.93119754854079E-25	1.92463727177923E-23
HMGB1	3	22.3320620597881	8.05908271842476E-25	1.95277773561831E-23
RGCC	1	7.22695291211927	8.14507292985987E-25	1.97069859071056E-23
BCL9L	1	8.09603756290947	8.51674979119384E-25	2.05758645397869E-23
ELF4	2	13.4342298729408	8.96676432960837E-25	2.1631163434313E-23
FAM102B	1	6.9719252013953	9.00700020537759E-25	2.16962740241302E-23
ARRB1	2	11.4718256769736	9.0487438148528E-25	2.1764819924712E-23
WHRN	3	15.4250386407918	9.16321610851938E-25	2.20078416213413E-23
RHOBTB3	1	5.90787119445879	9.72987113347484E-25	2.33345957783774E-23
TUBB	4	21.6025050176165	9.95485547739975E-25	2.38392591695626E-23
OPALIN	4	8.5436424723448	1.00289957104865E-24	2.39817444872656E-23
EZR	2	15.5463078783099	1.02511924928949E-24	2.44773371769124E-23
ZC3HAV1	2	14.8398259051987	1.04088881553088E-24	2.48176983965004E-23
PPP1R1C	2	8.14449641283797	1.05330397278398E-24	2.50772079566885E-23
ADORA2A-AS1	2	7.21556347013343	1.09471938813678E-24	2.60254043217424E-23
PJA1	2	10.7237141449852	1.11240866654127E-24	2.64076144318058E-23
AMIGO1	1	6.19078220396219	1.11796607901808E-24	2.65011351292563E-23
BTF3	2	16.39539811692	1.12309875330356E-24	2.6584331761723E-23
MARVELD1	1	4.52198208511128	1.15070994362157E-24	2.71985986674189E-23
TNIP3	2	5.92365309485373	1.15844157753352E-24	2.73418919884713E-23
ATP2A3	7	48.0387383155973	1.17102151261922E-24	2.75990393909394E-23
BLOC1S1	4	15.5277195303718	1.17465652361179E-24	2.76449337022431E-23
EHD2	1	4.31010324928347	1.18328383103062E-24	2.78080188698445E-23
FANCI	2	12.140495106591	1.19499332319938E-24	2.80429665243637E-23
SYS1	2	11.2623364801356	1.22380038023537E-24	2.86778973222537E-23
CXCR3	2	4.97295444182114	1.23479696938501E-24	2.88942490836093E-23
PLEKHA5	4	18.9694741848335	1.25394074308839E-24	2.93003557372153E-23
GPI	4	19.421571721852	1.26398471645284E-24	2.94929767172329E-23
TRIM47	1	5.07189737982981	1.27614307289368E-24	2.97343151265982E-23
CFP	1	5.78767778372558	1.28841947571931E-24	2.99777145060827E-23
CHD3	2	18.4487150145191	1.31895001982703E-24	3.0644540886194E-23
FANCA	3	15.8820107818304	1.3209840741218E-24	3.06483273854322E-23
RHOF	1	7.6611315763093	1.34457198909591E-24	3.11514698463805E-23
CD27	1	6.74585930280259	1.35224485480053E-24	3.12849868949613E-23
SYK	3	16.3360921547105	1.36028028580009E-24	3.14265036409105E-23
ERI3	5	26.2071564063686	1.36583471868404E-24	3.15103840733023E-23
CNBP	6	40.6464728579004	1.37166115818461E-24	3.16002950366581E-23
ZNF768	1	5.83608433338236	1.37823100410152E-24	3.17070559651446E-23
ARHGAP11B	2	10.4838300917713	1.43068043896476E-24	3.28675253720095E-23
MLLT6	1	10.015974553637	1.44097259774802E-24	3.30113802674064E-23
FLNA	2	17.4279352579731	1.44097294818044E-24	3.30113802674064E-23
PCNA	2	13.7859261394816	1.60049296173548E-24	3.66146294877474E-23
WEE1	2	11.6371572254909	1.63791268034638E-24	3.74184235761139E-23
OTUD5	4	26.1395854490331	1.64607919800621E-24	3.75526145728994E-23
ITGB2	3	19.080330528262	1.65304066673286E-24	3.76589793060977E-23
EIF3B	2	16.4690759434647	1.70689664184982E-24	3.88318986020834E-23
ATPAF1	3	14.663408541024	1.75373482174538E-24	3.98421309017881E-23
PYGB	1	8.38433315850554	1.76266162434517E-24	3.99894700924847E-23
RCN1	1	6.49772837494513	1.810285319467E-24	4.10131030883395E-23
CCDC88B	1	8.71704500713785	1.90875914477801E-24	4.31843574467733E-23
RNF167	10	41.1804006317931	2.03038002073308E-24	4.58094004677794E-23
NAA38	4	20.1868194362346	2.02819786406961E-24	4.58094004677794E-23
ITGB7	2	7.36029766739762	2.09859177444765E-24	4.72832644641712E-23
CD37	2	14.5777094556553	2.15681705897371E-24	4.85283838269084E-23
HIRIP3	2	12.550177709827	2.16439483635011E-24	4.86320815081136E-23
HLA-B	1	9.4878509907263	2.17257419582832E-24	4.87489935995451E-23
LOC100506990	2	11.5686930965428	2.18810945526278E-24	4.90304143327008E-23
FAAP20	8	40.4622861404616	2.27210960877892E-24	5.07737454185521E-23
RAB37	4	18.7751949426934	2.27165789352645E-24	5.07737454185521E-23
TMEM173	2	12.1860163291696	2.35414320291302E-24	5.25352393238627E-23
SMAD7	3	7.6697564680312	2.36071100622289E-24	5.26101309958244E-23
USP20	3	21.2548780716498	2.36766694062437E-24	5.26934571840043E-23
CYTH4	2	9.90455685469981	2.38456342484589E-24	5.29974883296821E-23
GRINA	2	13.3456394743276	2.43381325948581E-24	5.40187821007827E-23
OCIAD2	4	21.2708475237148	2.46017233538848E-24	5.45299362025214E-23
ABCG4	2	4.8407545581031	2.52180205482061E-24	5.58204292675157E-23
SPI1	2	5.08407868704985	2.59680716432648E-24	5.74031057377432E-23
ELOC	7	28.4610892611525	2.75261629714552E-24	6.07653031634012E-23
MAN1A1	1	7.78626025113403	2.78397875992633E-24	6.13749287854553E-23
IRF9	1	7.436896157542	2.81875521120725E-24	6.20580784402886E-23
RGL2	2	13.9557872222748	2.89213083755748E-24	6.35880578781094E-23
AGAP2	2	14.4252129782726	2.90275287191815E-24	6.37360483136988E-23
GIMAP1	1	7.24882566635218	3.19329156438222E-24	6.99279623323273E-23
TTC3	8	45.7417404260773	3.19221700922984E-24	6.99279623323273E-23
ADAMTS7P1	1	5.09701261822314	3.21870826792024E-24	7.03904424947043E-23
FBXO3	2	12.0132148624228	3.31078876229116E-24	7.23076265684389E-23
LDLRAP1	1	6.18508083122673	3.53847258578388E-24	7.71773381559786E-23
PAICS	2	12.7549230216692	3.66533681054559E-24	7.97754724886612E-23
FBH1	4	24.2212998215971	3.66733399169487E-24	7.97754724886612E-23
DSN1	4	17.4942634148139	3.79975390219847E-24	8.25463778753462E-23
CRTAP	1	6.72850641358098	3.94743175382889E-24	8.56409697055858E-23
PRKCH	1	8.85842071370215	3.97860041189815E-24	8.62030089244599E-23
SORBS3	2	8.25015448973388	4.01477359272582E-24	8.68718513194833E-23
PTPRA	3	18.7189874316512	4.03754043069442E-24	8.72492246105206E-23
RAPH1	2	8.10847069474454	4.0828669329828E-24	8.81124642453995E-23
MARCH2	3	15.2944787833278	4.4153066408956E-24	9.51614773393026E-23
KIAA1257	5	15.4894538032563	4.52508440089468E-24	9.73993199561824E-23
CDK1	4	14.6899983462301	4.53865050014583E-24	9.75111060950481E-23
CTC1	2	15.7143234299674	4.54218400186335E-24	9.75111060950481E-23
NTRK3	2	4.80491716912691	4.60498285350758E-24	9.87298679848876E-23
LOC729683	1	6.93871781846095	4.66224753884208E-24	9.98269473022658E-23
SLC36A1	2	7.68476959577416	4.69598428516805E-24	1.00418045158032E-22
LYST	2	14.4726273096876	4.86249605716195E-24	1.03573062960095E-22
TNFAIP3	3	22.5474794486786	4.8549715182872E-24	1.03573062960095E-22
KARS	2	15.0290075350348	4.85849378718931E-24	1.03573062960095E-22
LRP10	2	12.5670120591469	4.90294416288326E-24	1.04298994010426E-22
NCF4	2	8.89614437257567	4.98648228966979E-24	1.05938495336954E-22
PLK3	1	6.46898157155697	5.32824631026676E-24	1.13052687256696E-22
CD248	1	6.22260535310062	5.47137845363912E-24	1.15939429586816E-22
MAPRE2	5	22.1455274895517	5.51788251789863E-24	1.16773792820645E-22
GPR65	1	6.43634523102928	5.54909902230068E-24	1.17282892884239E-22
CAPG	4	17.4792960007813	5.6460091408512E-24	1.19177357895802E-22
ABR	4	16.1093972157789	5.66599611815668E-24	1.19445323571952E-22
GCNT4	1	6.07515246559684	5.95310638300316E-24	1.25336609966056E-22
ADARB1	6	22.2825311230132	6.6157697947952E-24	1.39109511217902E-22
RRM2	2	11.6293401920376	6.62432096455157E-24	1.39110740255583E-22
ANAPC15	10	40.6891047972178	6.71469642043428E-24	1.40828076013718E-22
SHQ1	1	7.10076309499464	6.7918775620745E-24	1.42264647655729E-22
LOC100506985	1	4.74567221862552	6.89676032680856E-24	1.44277055112547E-22
NOLC1	3	21.4843756802235	6.99710392767058E-24	1.46189492774546E-22
NDRG1	2	9.84746478365281	7.62850944342217E-24	1.59178324437268E-22
ASRGL1	2	10.9781444618926	7.76499240778075E-24	1.61820070788103E-22
TKT	4	19.5471853419977	7.97829473892836E-24	1.66053961656476E-22
PLXDC1	1	7.68762238750261	8.1301963766095E-24	1.69000782549319E-22
DNAH14	3	10.8642707375885	8.33365411990242E-24	1.73010461956909E-22
LDHA	5	19.8820668311743	8.42451394799278E-24	1.74675365149521E-22
BCL2	2	12.7023412198846	8.4730426212277E-24	1.75459466669671E-22
DOK3	4	10.0367869394479	8.5324579321924E-24	1.76099416582858E-22
CABIN1	3	19.8066501984425	8.52053445433171E-24	1.76099416582858E-22
FBLN1	3	9.66417028656902	8.5361988258113E-24	1.76099416582858E-22
TMPO	4	30.0812799380663	8.63753719047192E-24	1.77965860603686E-22
LRCH4	2	16.7089573354983	8.68497055028334E-24	1.78718363836233E-22
GBP1	1	6.32430347663469	8.78249589230524E-24	1.80498472667453E-22
PLEKHF1	1	6.06620462017948	8.9334206272368E-24	1.83370212874861E-22
SYNCRIP	6	37.3093550141291	9.17628119785943E-24	1.88119506909809E-22
AKNA	3	21.8164932825211	9.57624411379018E-24	1.96073598229854E-22
PTPN2	5	28.8585873435292	9.74313426444769E-24	1.9924162203702E-22
APP	4	26.9157549465613	9.86304047014402E-24	2.0144214825556E-22
ZBED3	3	11.5042012575034	1.02605421576866E-23	2.09299726703495E-22
PXMP2	1	6.72010465246136	1.02965498298682E-23	2.09772992802539E-22
FAM78A	1	8.49179158268277	1.09574411692904E-23	2.22960107270778E-22
DNMT3B	4	12.1644631425545	1.1160782874469E-23	2.26815910029532E-22
PAXX	6	28.8976724759799	1.13202325609763E-23	2.29771263133571E-22
LAPTM5	1	9.65494236637219	1.20450407242667E-23	2.44180404781546E-22
DLGAP5	2	10.388906214978	1.26049901817072E-23	2.55215994037533E-22
PRMT7	7	35.7836439236456	1.26522626764272E-23	2.55856867456639E-22
RMND5A	1	8.65198546667539	1.34768281412295E-23	2.72195369856152E-22
GSTP1	1	8.21563956173975	1.36748204172299E-23	2.75854136002741E-22
PARK7	2	15.3811108481961	1.41319322835562E-23	2.84374755288269E-22
GBP2	1	6.02544366227849	1.41182025556166E-23	2.84374755288269E-22
PCDH10	2	8.29046122298776	1.43602901195981E-23	2.88615401422107E-22
PHF7	2	11.1459290129196	1.48949561072112E-23	2.98994339505049E-22
DANCR	3	10.4204077499686	1.49613792930945E-23	2.99960089132055E-22
PLPP5	8	25.4843582612217	1.50042933070348E-23	3.00452719277788E-22
ALDH2	1	5.62808655716775	1.54927792795901E-23	3.09855585591803E-22
RTN3	5	17.1258910211029	1.57833815657475E-23	3.15282670788956E-22
POR	1	7.63966799208654	1.62434832258134E-23	3.24078264602709E-22
ALDH18A1	4	20.1779823242784	1.63188029795083E-23	3.25184906088012E-22
SGTA	1	8.25933532089131	1.63657296034796E-23	3.25723755656131E-22
TMEM134	7	30.5046600846013	1.73876289074652E-23	3.45642429010048E-22
SPRY1	4	18.9318727574172	1.76744687393373E-23	3.50918542970114E-22
LYRM4	3	13.0806868279273	1.80325170455553E-23	3.57593982089825E-22
STK10	1	8.75651820152251	1.83724940661975E-23	3.63895348010054E-22
LIME1	3	21.4066572263748	1.88099784743077E-23	3.7211044373087E-22
ORMDL3	4	26.7606599864944	1.91478148632067E-23	3.78336800312817E-22
C16orf54	1	7.21829514308241	2.02159944343746E-23	3.98961432331393E-22
APRT	2	13.7693747615809	2.0794856684982E-23	4.09891398916973E-22
GPR18	2	7.02187403684411	2.10549028644376E-23	4.14518400143616E-22
PRC1	3	17.3249077502865	2.16131865674371E-23	4.2499879468742E-22
TBC1D16	3	8.15962531853396	2.26001059577933E-23	4.43872584638674E-22
IARS	2	14.8830155548251	2.30802042615959E-23	4.52758977011906E-22
MALT1	2	12.8706823135033	2.34999312356273E-23	4.60441236410976E-22
MOB3A	1	7.88844323579316	2.36783476806976E-23	4.63382718052361E-22
TRIP6	1	6.0632511150761	2.43611751526497E-23	4.76176669451554E-22
CTSL	2	4.13594998606149	2.50181026351107E-23	4.88434470992984E-22
TTK	2	11.0471404617562	2.51114785379717E-23	4.89673831490448E-22
PPP2R5A	1	7.96388352620065	2.52631989917687E-23	4.92046610565007E-22
RAB11FIP4	2	8.07550557353474	2.56101142626299E-23	4.98211011427407E-22
KAT2B	1	7.70007494274176	2.6046646311318E-23	5.06102095586464E-22
PTGES3	7	32.373194183995	2.61415493035996E-23	5.07344286247585E-22
BISPR	2	11.1412440925869	2.63213740621133E-23	5.10229712588658E-22
KIAA0355	1	7.80109291736856	2.77712344300053E-23	5.37698368751165E-22
HMMR	3	12.4012297743785	3.06139462992893E-23	5.92038300333362E-22
BTLA	2	6.2056521732247	3.09352883906443E-23	5.97547197923059E-22
SLC26A11	2	5.26868156574016	3.12170753259749E-23	6.02279969186654E-22
ANKRD10	4	24.318006635445	3.18931723198184E-23	6.146001912925E-22
MCM2	2	12.2896152285209	3.27702581103754E-23	6.30760079727319E-22
COMMD7	2	11.133299674762	3.39550472446672E-23	6.52797739281278E-22
PIP5K1C	3	18.2174631512443	3.49910838277737E-23	6.71927260373895E-22
CENPS	2	8.61733758932297	3.56890201988332E-23	6.84527108731718E-22
GPX4	3	16.7967074252965	3.60348612619379E-23	6.90352078912915E-22
SNHG19	1	6.33123382902056	3.65302726176608E-23	6.99025543781874E-22
CCDC34	2	10.1713209007194	3.73175631970169E-23	7.13257508946483E-22
SLC30A4	2	6.88126600862934	3.74769665893985E-23	7.15469362161243E-22
ARL4C	2	16.5932340659037	3.81565625433686E-23	7.27595453388099E-22
TAF4B	2	8.25496991001384	3.82150389385842E-23	7.27863183504663E-22
GIMAP2	1	7.51302533068044	3.84755818027733E-23	7.31974483077151E-22
PPHLN1	6	33.1642344461406	3.93048984563348E-23	7.46884265330353E-22
ANO9	2	12.1303501516231	4.08040413742614E-23	7.7447299850568E-22
ST6GAL1	4	22.0242714888669	4.30478639258693E-23	8.16115753594605E-22
RGPD1	1	7.24626464139489	4.34518168523703E-23	8.22821687909626E-22
SLC44A1	3	14.713307080509	4.35833069402745E-23	8.24358623189026E-22
SH2D1A	2	14.8292782893872	4.36700134821641E-23	8.25045929455418E-22
SATB1-AS1	1	6.67793943070627	4.37683663145678E-23	8.25951428839424E-22
TECPR1	1	8.4687443363469	4.39728369180055E-23	8.28855084829609E-22
TRMT2B	4	24.4619036526694	4.44616839407195E-23	8.37106187297685E-22
HGSNAT	1	7.3075615430084	4.52389617065816E-23	8.50762563437206E-22
CTNNAL1	2	8.30033054414796	4.58656142751823E-23	8.61558213104916E-22
SETD7	1	5.68445630316486	4.60309072542547E-23	8.62684508952736E-22
HSP90AB1	3	16.6530249761867	4.59886316027325E-23	8.62684508952736E-22
FBXO5	2	12.1730773274698	4.81806172389136E-23	9.01941154712462E-22
IFITM1	1	7.79459215926973	4.87429053168039E-23	9.1142555832106E-22
RUBCNL	5	17.3732603160559	5.0389140964271E-23	9.4113355643644E-22
GALNT2	2	11.5179383805101	5.29968825008853E-23	9.88711771485764E-22
ZNF395	1	7.99049916244637	5.50428621848059E-23	1.02571340453597E-21
RUNX1	3	21.2302166385594	5.54896471586051E-23	1.03286411415676E-21
GIMAP8	1	5.38871838565159	5.58855238056408E-23	1.03905207711282E-21
FCGRT	1	6.4385691418722	5.64612169550998E-23	1.04856545773757E-21
CLEC11A	1	6.04176741369821	5.67816031596193E-23	1.05332124547516E-21
CYB561D1	4	21.992477171395	5.92797243829964E-23	1.09841842239081E-21
CRTC3	2	14.1080207375704	6.14082051656641E-23	1.13657220408314E-21
PTK7	7	35.702673896232	6.16688823867811E-23	1.14010868340347E-21
EPHB4	1	4.64843481424525	6.1856907451063E-23	1.14229554007713E-21
SSBP3	3	18.1006287901786	6.50398435831127E-23	1.19837192113767E-21
LRRCC1	5	19.0515645641603	6.4997943444358E-23	1.19837192113767E-21
RUVBL2	3	16.949284049412	6.58408768916381E-23	1.21176804885959E-21
ASPM	2	11.4174492195189	6.60733152240406E-23	1.21468114856317E-21
ZFHX3	2	9.1434056629309	6.80975504579677E-23	1.25049089293891E-21
CLNS1A	3	16.634724196494	6.86254428805183E-23	1.25877352114545E-21
LTBP3	3	19.5857058709235	7.0522475438558E-23	1.29212320769975E-21
HABP4	1	4.73345794243377	7.41517799840955E-23	1.35710185043518E-21
BMF	4	24.0366012883644	7.49457178333512E-23	1.37010140414095E-21
FXR1	3	20.5465008524926	7.62006856791893E-23	1.39149078196781E-21
EIF4G1	7	47.3825947102453	7.65447390066802E-23	1.39526080394671E-21
ARHGAP33	2	14.7661873156719	7.65775007782716E-23	1.39526080394671E-21
ILF3	5	40.0407205533664	7.67755289092947E-23	1.39731462614916E-21
AHCY	2	11.6010925611182	7.74397335666669E-23	1.40783888548502E-21
TLX2	1	3.36821209756314	7.76837595021998E-23	1.41070951291134E-21
RSAD2	1	6.47737486438345	7.8199932350979E-23	1.4185104007852E-21
CCM2	5	30.1001686253784	7.8539762548655E-23	1.42309879485284E-21
TBC1D19	2	8.64021841814547	7.90267834672605E-23	1.43034111955108E-21
LMNB1	3	20.5156057849291	7.9507303729318E-23	1.43744992835125E-21
ZDHHC9	2	6.91579642008879	8.12946731185299E-23	1.46814415179881E-21
LOC100996724	2	10.6029098688978	8.42046180247743E-23	1.51902163353062E-21
SAMHD1	1	5.87824174888801	8.59017404754324E-23	1.54623132855778E-21
TCEAL4	5	15.860069763549	8.58237766780605E-23	1.54623132855778E-21
PAG1	1	8.76978944861906	8.97856296814344E-23	1.61436730426114E-21
PHF8	4	23.6528328039755	9.09029824099929E-23	1.63266540775842E-21
SEMA7A	3	12.920234591897	1.02818117607995E-22	1.84464487011933E-21
PDE7B	1	5.94448466088167	1.03676827647996E-22	1.85801579526715E-21
HNRNPH1	14	81.3890213474737	1.05350094413235E-22	1.88593939506972E-21
OBSCN	3	23.6249996908663	1.05538122714903E-22	1.88724284942152E-21
CCDC186	3	17.3563596316377	1.0566324257223E-22	1.88741975281693E-21
SIT1	1	7.92184961914695	1.0622635295701E-22	1.89541139589959E-21
PEX5	15	59.7317477853973	1.09524147816271E-22	1.95212790123017E-21
GZMM	2	7.14150481164466	1.11365887243925E-22	1.98279699245163E-21
MPC1	3	15.5781838382661	1.13380998184448E-22	2.01648289930646E-21
GRIK5	2	10.6847239085449	1.13699398996005E-22	2.01995244637155E-21
RAG2	3	17.8959213100382	1.16591833014419E-22	2.06909450138265E-21
SFPQ	3	23.7818675548678	1.16727615358062E-22	2.06926227225655E-21
NUDT11	1	5.84420158379756	1.20176405157959E-22	2.12809677458093E-21
GXYLT2	2	7.13435574603454	1.26562521899533E-22	2.23876253640858E-21
SNHG1	10	39.2399965797812	1.28750365071863E-22	2.27500645078438E-21
SHC1	3	18.9922586952948	1.30181396629369E-22	2.29781387585028E-21
LITAF	3	11.733730183098	1.30969253516057E-22	2.30923183271583E-21
S100A6	1	6.07629607579212	1.32009677151687E-22	2.32507366854261E-21
RGS10	2	10.3630373521687	1.35969641298372E-22	2.3922478243473E-21
MXD1	1	7.17566411177237	1.37733399416558E-22	2.42067927300774E-21
OSBPL8	5	30.6388640882758	1.37976360299844E-22	2.42235024835096E-21
FAM69B	1	5.48225400352442	1.4348972256036E-22	2.51644716867097E-21
RRAS2	1	6.42971863758642	1.44430756047747E-22	2.53024148028032E-21
RIN3	2	10.5798000360697	1.48763051699108E-22	2.60335340473439E-21
YPEL1	2	12.9891078970068	1.49598150301497E-22	2.61517364134314E-21
SCCPDH	1	7.28120343963815	1.51832053039062E-22	2.65139555307018E-21
C3orf52	2	8.04841598353749	1.52373249525224E-22	2.65801259555183E-21
DPEP2	3	12.7212242513266	1.56793987257522E-22	2.73221862901937E-21
ECHDC2	3	12.6020424092783	1.57118341248577E-22	2.73496113671805E-21
LY6H	2	4.33114712103475	1.5738900597902E-22	2.73676424409379E-21
CR2	2	12.178998152134	1.57614231840292E-22	2.73777424978153E-21
GPR55	1	4.89837990382573	1.66532522748557E-22	2.8896215282006E-21
LIMK2	3	15.2738443101352	1.74414360641001E-22	3.02318225111069E-21
CEMIP2	2	10.3893958209957	1.77110082438375E-22	3.06666294962006E-21
ADAT2	2	11.3624092240277	1.90129722954102E-22	3.28515280800442E-21
ARL2	2	9.57513859750043	1.90057424885702E-22	3.28515280800442E-21
WASF1	4	15.1240266352571	1.91876841726759E-22	3.3118468572016E-21
PECAM1	1	8.59075732965663	1.96572316685808E-22	3.3893205761195E-21
MBP	2	8.06400233816635	2.08778556849269E-22	3.59599659431234E-21
PRL	2	6.051000174033	2.10292373954712E-22	3.61826584598549E-21
SLC44A2	2	10.1531629157829	2.19520401371892E-22	3.77307888192193E-21
YPEL2	1	6.72842367157536	2.26738424858361E-22	3.89305597398318E-21
CARHSP1	7	30.0582374042643	2.28005859780406E-22	3.91071830701889E-21
DTYMK	7	24.044027495559	2.32700832216146E-22	3.98707074445656E-21
SH3RF3	1	4.24913438801533	2.39067641790671E-22	4.09187875917575E-21
MAML2	1	6.65647613097771	2.41386226342516E-22	4.12725092639918E-21
FAM96A	4	19.438950161619	2.42644771950394E-22	4.14444355010162E-21
AKTIP	3	14.798990572974	2.4498903650436E-22	4.18012543535564E-21
LOC646762	1	5.22157779847395	2.47813351598167E-22	4.22391539976896E-21
ZNF831	1	5.61020931477045	2.74639591099335E-22	4.67629574034003E-21
CDK17	2	14.429541311477	2.85617477140202E-22	4.8581664335997E-21
SSFA2	6	34.8096437731245	2.8836312246486E-22	4.8947025346885E-21
RCAN1	3	12.2963717953019	2.88206863910165E-22	4.8947025346885E-21
NET1	3	11.1490793964748	2.91978124708946E-22	4.95093341897778E-21
CHST11	2	14.8686336661744	2.9415523870654E-22	4.98269163393292E-21
KIAA1551	1	8.76573089184907	2.97767956238165E-22	5.03867678014581E-21
UPB1	1	4.57853937427082	3.03543766710076E-22	5.13111135057899E-21
PRKACB	6	29.143278020839	3.17031152490035E-22	5.35357760596574E-21
LAMP2	2	14.3351260330345	3.34232908719431E-22	5.63824412443284E-21
CD53	2	14.02768916904	3.39095935510871E-22	5.7143944687943E-21
CBX7	3	17.2207670884629	3.48122060052493E-22	5.86047209009233E-21
BRCA1	6	21.5844916159179	3.52916388525912E-22	5.93508259143166E-21
LCT	1	5.06203086344832	3.60375082766027E-22	6.05430139046925E-21
NLRP6	2	7.45617233735722	3.63289840691649E-22	6.09701597390289E-21
FAM98C	2	9.24946359752969	3.71492898648593E-22	6.2283046876806E-21
TMSB10	1	10.1642860402775	3.71954902543724E-22	6.22967413462801E-21
ADGRB2	2	14.2274161984405	3.77846276727754E-22	6.32188152482186E-21
DZIP3	1	7.06138879772646	3.78402595661307E-22	6.32472909891041E-21
ERI2	2	8.21025210628267	3.78955382415089E-22	6.32751188986663E-21
SMC2	4	23.6255984765444	3.92648017301942E-22	6.54946489145195E-21
GSTO1	3	14.9935352584089	3.97364030935814E-22	6.62138639545131E-21
NEURL1B	3	12.5900521127235	4.03261431755908E-22	6.71282749203432E-21
TMEM9B	3	17.183017268318	4.07112571635514E-22	6.77005474455809E-21
OXR1	5	25.3220012314272	4.20928501450325E-22	6.99270674823157E-21
GNB4	1	7.31312639614863	4.29960632868443E-22	7.13551688590182E-21
SERPINE2	2	8.63244050518319	4.3223473608216E-22	7.1659969403095E-21
ATP8B2	2	14.0053525343829	4.36015669916396E-22	7.22137176261938E-21
SHISA5	2	13.550093576356	4.48230816317968E-22	7.41618259726093E-21
TNFRSF1B	1	6.80660599307391	4.52224587632597E-22	7.47471114573353E-21
UBE2E1	3	15.8656042413012	4.5387963662957E-22	7.49450448386326E-21
CCDC18	2	11.77084334979	4.56353068657691E-22	7.52775756758609E-21
SSBP1	5	24.9642041886086	4.95472114910946E-22	8.16482217529306E-21
MLKL	2	8.72666181808603	5.02510286559393E-22	8.27248089833453E-21
APOBEC3C	1	6.2888096966096	5.40671105862573E-22	8.89175975304112E-21
SGPP1	1	7.04038484715829	5.50949125456018E-22	9.05170178031051E-21
PCSK7	1	8.20314118721369	5.60986998433872E-22	9.19816519954637E-21
MAST3	1	7.45996210621895	5.60450880177098E-22	9.19816519954637E-21
CENPW	3	10.4414668452198	5.65937367182416E-22	9.27005407444798E-21
NT5M	1	5.54177646280097	5.70403266140017E-22	9.33387162774573E-21
STAT5B	1	9.20255645574617	5.74821788798999E-22	9.39678732587585E-21
RSL1D1	1	8.57151005215283	5.95200056892039E-22	9.72021628304247E-21
ICOS	1	7.40933095913066	5.99961017133921E-22	9.78820862614903E-21
PRKCQ	5	25.8401118185964	6.02860747777506E-22	9.82573039661249E-21
VAMP8	1	7.45644857487595	6.09788173701011E-22	9.92875773878982E-21
PRDM8	2	8.85588830343766	6.14047707992656E-22	9.98818416774549E-21
MCPH1	5	20.3518480358592	6.14816874385941E-22	9.99077420877153E-21
CDT1	1	7.4632804569553	6.24773088417795E-22	1.01425006821442E-20
MEF2D	2	16.1215291772937	6.58293882942902E-22	1.06760928738661E-20
SLC25A45	11	40.1488043419546	6.68118655016151E-22	1.08247117400243E-20
NOG	1	4.08941215099227	6.72803362246306E-22	1.08898409818127E-20
CNOT6L	2	16.1678000431122	6.94609922169608E-22	1.12316984453486E-20
IKZF4	5	20.5909670990425	6.96774005605605E-22	1.12555800905521E-20
CUX1	5	26.8830663506331	7.02123569647759E-22	1.13308217446604E-20
UNKL	3	18.4013722737823	7.04073072298738E-22	1.1351099334895E-20
TRERF1	2	14.1277442595719	7.08594851939007E-22	1.14127666418495E-20
INSR	1	6.54259254985022	7.32527566230847E-22	1.1786641979235E-20
TBC1D1	3	14.02534585677	7.45270848847361E-22	1.19799180609615E-20
PGD	2	11.3144523338129	8.0336738004035E-22	1.29011349853539E-20
MKNK2	2	14.3524556798721	8.199903137217E-22	1.31551825061327E-20
RNF125	1	7.54090993423717	8.38133688104871E-22	1.34331015764753E-20
HMGN5	1	6.48195817608301	8.45905113134742E-22	1.35444044507792E-20
ELF2	6	27.2649545256772	8.49230862566394E-22	1.35843764930054E-20
GIMAP7	1	6.94345596713407	8.57143253157593E-22	1.36842638934597E-20
TNRC6C	5	30.5059366742959	8.57981625066124E-22	1.36842638934597E-20
ARMCX1	1	5.65201746037846	8.57464869105303E-22	1.36842638934597E-20
RELL2	2	11.8926296176942	8.62979389024507E-22	1.37505859846512E-20
ZBTB25	8	37.0326647969341	8.6982698371467E-22	1.38462254550499E-20
APBB1IP	1	9.53196357215567	8.72262701268982E-22	1.38715175211514E-20
LINS1	6	23.8347297301906	8.90470238152987E-22	1.41473351124597E-20
ALPK3	1	4.81220704919613	9.23150043008341E-22	1.4652323357051E-20
LPIN2	1	7.88211627839996	9.44730914732079E-22	1.49803411261485E-20
LINC01138	2	9.31850941679097	9.64166821437085E-22	1.52737451983941E-20
SND1	1	8.9369498547637	9.65470367888166E-22	1.52796179961432E-20
EDEM1	1	9.63920678261481	9.70705546674459E-22	1.53476417514746E-20
LTA4H	3	16.9581981537184	9.78699283540836E-22	1.54591072945023E-20
HMGA1	11	58.2993369900893	1.00896047528154E-21	1.59217462284312E-20
RUVBL1	3	15.6309835119128	1.01331030274335E-21	1.59749978430568E-20
AOX3P-AOX2P	2	9.97122830563734	1.05016594800486E-21	1.65401136810766E-20
TCF3	4	31.1276287659043	1.0914373825091E-21	1.71736256729098E-20
SPON1	1	5.22501468122875	1.0973162222084E-21	1.72495582723355E-20
CENPE	2	12.1840255903672	1.13991598022093E-21	1.79020361994429E-20
PIK3R5	3	13.579845392835	1.16877037136655E-21	1.83376041024751E-20
RNF165	2	7.00194044000072	1.17829387667731E-21	1.84693336841859E-20
DAPP1	2	7.36430046128671	1.20750452926147E-21	1.89091053435019E-20
TXNRD3	2	7.49816417967628	1.22484639481606E-21	1.91623533401023E-20
GATD3A	5	22.500540566881	1.23912740180146E-21	1.93672775205228E-20
DENND1C	2	12.8210956472633	1.24409025371586E-21	1.94263092048292E-20
SAMD10	1	6.20526658266986	1.2517054883902E-21	1.95266056188871E-20
POLE	1	8.82805226941254	1.28016415825856E-21	1.99515593837061E-20
SULT1A1	4	15.9887917299572	1.29747233030807E-21	2.02020881848348E-20
SNPH	2	9.03087973880271	1.34102843019177E-21	2.08604422474276E-20
WDR41	1	6.13827070193626	1.355090713286E-21	2.10591896429077E-20
GOLGA3	2	14.8604400165321	1.37066787957453E-21	2.12810804430624E-20
BRD8	6	29.9938211411084	1.39280883691469E-21	2.16043643453245E-20
FBXO43	2	7.32596309891421	1.47272548635312E-21	2.28223684640153E-20
SLC9B2	2	9.40074354355224	1.51247897120002E-21	2.34162623329455E-20
LOC728392	1	7.07018720883884	1.56359732833869E-21	2.41848198660885E-20
ATG4D	4	23.9341658717405	1.61233531996541E-21	2.49151439066352E-20
DHRS12	3	13.157647970864	1.67278389491924E-21	2.58248823739652E-20
CDC25C	3	7.9938442559248	1.67573508918562E-21	2.58460835789647E-20
USP1	3	19.4944868188586	1.68741808502373E-21	2.60017951389358E-20
MGLL	3	9.82675195753433	1.69705372596052E-21	2.61256955180764E-20
AMOTL1	2	12.2713980104524	1.70971202765371E-21	2.6295852594336E-20
P2RX1	1	5.49814818522362	1.72091309844481E-21	2.64432988297617E-20
PDSS1	2	11.4801466630869	1.73427230676373E-21	2.66235992359793E-20
PRKCE	1	5.80716499908043	1.74773423263836E-21	2.68051373882175E-20
LMBR1L	8	34.5260418541089	1.75003323228991E-21	2.68152893778379E-20
PDE3B	1	7.32259666256694	1.76797343900697E-21	2.70648644214338E-20
PRPF40B	2	7.84787045494317	1.78333706223207E-21	2.72745668341375E-20
SNED1	1	6.61832327176111	1.82634639422318E-21	2.79063003147161E-20
CD40LG	1	4.26787551742691	1.91026100295264E-21	2.91613003060244E-20
KEAP1	2	13.4093334821553	1.95426188825673E-21	2.97846733979077E-20
NIPSNAP1	2	14.3378665285953	1.95473283899578E-21	2.97846733979077E-20
TIMELESS	3	18.1242137965828	1.96297401794629E-21	2.98824483401118E-20
NABP2	1	6.69711919981168	2.07723685508828E-21	3.15925159576101E-20
PTGER2	1	4.36816574857847	2.12815901480482E-21	3.23369616535278E-20
BANF1	2	14.1811297082388	2.16652472057977E-21	3.28894114208495E-20
PAQR4	5	19.2669692652559	2.26761662240685E-21	3.43921854398373E-20
JADE2	4	25.3956746729763	2.27064166121014E-21	3.4406207595395E-20
NHP2	2	12.0811138489178	2.40253545778242E-21	3.63711005531202E-20
TXK	1	5.79254488179807	2.43988173037054E-21	3.69023663374602E-20
ILDR2	1	5.78472807583291	2.463368361904E-21	3.72232230331988E-20
XYLT1	1	7.45039823895201	2.50125254879295E-21	3.77608449301646E-20
LOC101927596	1	4.75949381331253	2.52096815476492E-21	3.80234423342997E-20
HOXA7	1	4.23716824332936	2.56576638181625E-21	3.86635265263571E-20
IMPDH2	1	8.21920089843122	2.59836422055524E-21	3.91187554528445E-20
GOLGA2P5	2	12.193206398947	2.61773572364581E-21	3.93742067523585E-20
PTPN22	4	17.9992630939129	2.68933466188869E-21	4.041403831352E-20
ABCD3	2	12.874208824747	2.71029597185133E-21	4.06917030420941E-20
POLR3D	1	6.52495256612995	2.7536200939314E-21	4.1304301408971E-20
SLC1A4	2	10.9474831872272	2.80095475197114E-21	4.19758818273443E-20
ME3	4	12.4159421360699	2.82440710156932E-21	4.22886547748678E-20
INF2	3	18.0327379065771	2.82714407735768E-21	4.22909771571862E-20
YWHAG	1	7.96980019534296	2.83495884498479E-21	4.23691841978567E-20
ACTN1	1	7.75389277440355	2.84087617222523E-21	4.24189167739738E-20
GNPTAB	1	8.5863015027241	2.86875362416682E-21	4.27961606228165E-20
RGL4	3	16.1564016259423	2.91059283402233E-21	4.33808103924347E-20
MEF2C	4	9.50988742610357	2.92843032832907E-21	4.35278482559258E-20
ARHGAP17	2	13.13886241326	2.92522933207996E-21	4.35278482559258E-20
NLE1	2	10.3860520592058	2.9271836916864E-21	4.35278482559258E-20
GINS1	2	9.28579797746832	2.97241314143344E-21	4.4141547830172E-20
KIAA0513	3	12.5195889999887	3.00925482080062E-21	4.46481829390526E-20
EGR1	1	7.34536297552222	3.02540073930652E-21	4.48471168414849E-20
HNRNPD	4	34.0506418098553	3.03562203196824E-21	4.4957946549403E-20
NCKAP1	1	4.78782992282579	3.08438817620685E-21	4.56389144772071E-20
RIMS3	1	7.04400205589606	3.13097232518492E-21	4.62863959264701E-20
PPCS	6	27.5622504720883	3.15255217551067E-21	4.65633946211585E-20
ANTXR2	3	13.1324393455165	3.20849694520593E-21	4.7347008975201E-20
OSBPL5	2	13.9385316421121	3.31459373290278E-21	4.88686276732201E-20
GOT2	1	7.72174563211077	3.41534839004699E-21	5.0308818910944E-20
TMEM170B	1	6.45956873402998	3.42733820199429E-21	5.04400716519915E-20
COTL1	1	7.84891773412225	3.43163849041827E-21	5.04580237639598E-20
PRR5	3	12.9636464849453	3.49956630287441E-21	5.14106690951415E-20
TNRC6B	3	22.0665180694565	3.58279664180366E-21	5.25862087748602E-20
LOC100996740	1	7.74341392500049	3.60144286291236E-21	5.28125640953486E-20
ACOT7	2	11.965479553423	3.60741230992228E-21	5.28527850058381E-20
FAM216A	1	6.02275584456878	3.63611034760364E-21	5.32256367236351E-20
LINC02361	1	6.28175881771262	3.66424025431802E-21	5.3589513719401E-20
GAS7	1	7.78385413602612	3.66879366049713E-21	5.36082427822864E-20
ANXA4	2	9.6825242848625	3.71232971825392E-21	5.41960434803915E-20
DPH2	7	24.9861474028025	3.73681603433377E-21	5.44564471907359E-20
ELK1	2	13.2808144171908	3.73470817538085E-21	5.44564471907359E-20
TNFAIP2	1	5.46038485051011	3.74242661070877E-21	5.44897314519197E-20
SYNGR1	2	9.28209969907514	3.82006540149207E-21	5.55707560181529E-20
B3GALT4	1	6.04463862091637	3.8944268158838E-21	5.66022282557024E-20
FAN1	3	14.4334868193621	4.07720320977296E-21	5.92061955461712E-20
PRMT5	4	17.3273392942079	4.19801564051494E-21	6.0906551099765E-20
TGFB1	1	8.23527703771387	4.25221126888338E-21	6.16382483046989E-20
TRIP13	2	10.0895435117834	4.27026872388854E-21	6.18452711735581E-20
ANXA2R	1	6.84659755910422	4.32773782961188E-21	6.26222134708856E-20
GGCT	5	18.2163470818994	4.33391565825119E-21	6.26562563831901E-20
UBE2H	2	12.5033018439896	4.49997710303153E-21	6.4999669266011E-20
SCARB2	2	8.95450651228951	4.51263864364668E-21	6.51251286193239E-20
NDFIP1	1	8.1714154304059	4.66762674066201E-21	6.73025757148272E-20
CCR4	1	4.38928112354834	4.71921765458631E-21	6.79866184539347E-20
CSAD	3	17.7018140802888	4.76584362047045E-21	6.85979951698646E-20
SNHG6	4	23.0459227578112	4.81997381563752E-21	6.93162169448134E-20
EHBP1L1	2	14.0989772603089	4.88986894465314E-21	7.02596958889635E-20
ING1	4	21.3908910634655	4.96754465055871E-21	7.13132176828673E-20
VEGFB	2	12.2411243400114	5.09711311254262E-21	7.31092055897094E-20
UPP1	2	4.25568893367934	5.1072693463629E-21	7.3190789058114E-20
THEM4	1	6.3320596553174	5.14768192750033E-21	7.37054457801183E-20
SIRPG-AS1	1	5.44848266226614	5.3176767420307E-21	7.60729650956008E-20
COA1	9	38.1855487408708	5.33205262536367E-21	7.6212061085041E-20
RAB13	1	5.21869819179469	5.42900326831515E-21	7.75301425762878E-20
IMPA2	1	5.77594750594661	5.4346606391286E-21	7.7543328631469E-20
CD34	1	2.92388878794675	5.47509259732549E-21	7.79843623862534E-20
CAPRIN1	2	16.5210725869374	5.47174837327028E-21	7.79843623862534E-20
RASSF1	5	17.327416329423	5.5127125612211E-21	7.8451982409037E-20
PPP1R13B	1	5.00480970701934	5.5501532695235E-21	7.89162418010373E-20
TNFRSF14-AS1	1	5.81552413724386	5.62064435412597E-21	7.98492233482943E-20
DMC1	3	12.0748172841263	5.64132503902016E-21	8.00735737774265E-20
SH2B3	2	12.9130614057304	5.74826484383487E-21	8.15208468762035E-20
LGALS9	4	21.9755069462444	5.82176125738156E-21	8.2491738231756E-20
HNRNPAB	2	16.2514911429151	5.8781238074531E-21	8.32183819931562E-20
VSIR	1	6.93922413327051	5.88777413491999E-21	8.32830227374693E-20
RRP12	1	6.65077639333237	5.89712692706213E-21	8.33433469070558E-20
GINS2	1	6.05052241478276	6.18385829160415E-21	8.73203438073069E-20
HK2	1	6.83574444836273	6.19596195307464E-21	8.73406684951485E-20
RPARP-AS1	2	9.77586585236812	6.19558278116956E-21	8.73406684951485E-20
ABCD2	1	4.04051851701501	6.26180925472512E-21	8.81929798730847E-20
RAVER2	1	6.37444184492478	6.36116777275546E-21	8.95154021630021E-20
AKAP8L	3	16.9218044894714	6.42052827561961E-21	9.02731786735186E-20
CERK	1	9.00904713847589	6.53516742538207E-21	9.18062113445612E-20
INCENP	2	14.1372189473192	6.76430442064295E-21	9.4943707292315E-20
POLD1	4	21.8576993024763	6.86204610518535E-21	9.62331465778562E-20
SKA3	2	9.1798943169094	6.91767315553752E-21	9.69302705626215E-20
C1QBP	1	8.03324541017551	6.94002573725021E-21	9.7160360321503E-20
CDYL2	1	5.70175885959733	6.97913678709638E-21	9.76244752968733E-20
TBCD	1	8.99492634111084	7.08535653795593E-21	9.90257168018072E-20
CMTM3	4	23.123246621688	7.09914646130468E-21	9.91338610709042E-20
MYBL2	2	9.86870082385862	7.11119838046392E-21	9.9217571952299E-20
KLHL6	1	8.34058066087902	7.2096858733464E-21	1.00506089025884E-19
ELOVL4	1	7.57372513469079	7.29299124916161E-21	1.01511773588998E-19
HIVEP2	1	8.44920804028181	7.29422207046705E-21	1.01511773588998E-19
IMPDH1	6	18.1987696702377	7.48235631777646E-21	1.04041592941578E-19
RMI1	5	19.9178234980452	7.60941504153217E-21	1.05718590653348E-19
TXN	1	8.01984381503986	7.71681825507863E-21	1.07119900862871E-19
CAMTA2	3	19.3775069960779	7.81094232248801E-21	1.0833466150919E-19
EMB	1	7.99789137211763	8.16679287633142E-21	1.13174337829364E-19
PPP1R14B	1	8.03430506675256	8.1953396182282E-21	1.13473933175467E-19
GYPC	3	16.2120008865173	8.40425340016551E-21	1.16268302951614E-19
PLCH2	3	11.9295982911022	8.64988880783568E-21	1.19565551622235E-19
WDFY4	1	5.18464235250797	8.70363123267364E-21	1.2020698110556E-19
UAP1L1	1	5.71679780621884	8.82517427036998E-21	1.21782944017405E-19
OIP5	2	7.00101970128116	8.83650646868945E-21	1.21836680098597E-19
MFSD10	2	12.7233909315469	9.05883376547357E-21	1.24797053892731E-19
C6orf48	8	34.8806863727411	9.37604553006957E-21	1.29058509060958E-19
TUBA4A	1	6.45826833807989	9.39260147690616E-21	1.29177843989692E-19
NUDT8	2	7.12145967179084	9.81090298249405E-21	1.34817609776219E-19
ZNFX1	1	7.70557890889326	9.87594825832621E-21	1.35597680193951E-19
STK25	7	34.4130860938168	9.97985635533993E-21	1.36909587186322E-19
M6PR	2	12.2930256218889	9.99219410150544E-21	1.3696413337461E-19
MYO1B	4	13.3829569971975	1.02696761255154E-20	1.40649912153798E-19
NBPF19	1	8.01733400934517	1.03086312834902E-20	1.41065480721445E-19
CBFA2T3	2	16.6784792198552	1.05650088568074E-20	1.44453126105597E-19
DUSP4	1	4.85514897011512	1.06161290187785E-20	1.45031020289902E-19
ING5	3	18.5447957591651	1.07054687711673E-20	1.46129648726433E-19
LOC100506844	1	7.64185984358021	1.08777873211407E-20	1.48358165129296E-19
PXYLP1	3	19.0727468822686	1.0960372656317E-20	1.4936015317011E-19
AKAP13	3	21.8160245356896	1.11725734868153E-20	1.52125314808009E-19
PLS3	2	7.89029805448356	1.1306294325553E-20	1.53818190242989E-19
RAN	2	14.3147067307631	1.13213388969388E-20	1.53895046582455E-19
SMARCA2	7	32.9885161084417	1.14784719759845E-20	1.55901634300685E-19
ELK3	2	11.2736115635862	1.20616322315504E-20	1.63686442380112E-19
GALNT11	1	5.6009167243156	1.25001222655078E-20	1.69496690984286E-19
TESPA1	8	43.541757464053	1.30115410260473E-20	1.76285394546447E-19
ADPGK	3	20.1785106047418	1.31589586513445E-20	1.78135324552912E-19
SFI1	4	26.00211991848	1.32988179526349E-20	1.79879965370899E-19
CAPN2	2	9.38920273053628	1.33957621387191E-20	1.81041735835164E-19
SGTB	1	6.87919420877194	1.35947587339168E-20	1.83579676885043E-19
PEBP1	1	8.33777942033483	1.37940096482772E-20	1.86116868236228E-19
MAT2A	1	8.63129239031944	1.38631017377952E-20	1.8674564728227E-19
TCP11L2	2	9.55138863895842	1.38634131315776E-20	1.8674564728227E-19
SLC9A7	1	6.66522574065338	1.48285918419774E-20	1.99582854865727E-19
TCP1	2	11.7572337843868	1.50935229834198E-20	2.02981860811507E-19
KLC1	3	20.8797380218795	1.52422874611995E-20	2.04814330282566E-19
CD38	2	15.677477494145	1.5436211501812E-20	2.07080380343718E-19
ADSL	4	18.9623764022721	1.54303018624419E-20	2.07080380343718E-19
NACA	6	37.950246453312	1.56228174354964E-20	2.09412233709846E-19
LINC01089	4	20.9834263822243	1.57246939692586E-20	2.10605467879358E-19
ARHGEF11	1	4.09078416929095	1.59419953894214E-20	2.13341408887846E-19
FSCN1	1	5.10279966883323	1.60572135846995E-20	2.14707884503982E-19
ACAA1	3	19.2903401768218	1.68893108161861E-20	2.25650009110219E-19
COL6A2	2	7.10330727602136	1.70667876813448E-20	2.27835356332867E-19
PRRC2B	1	9.64525861332856	1.72268691739192E-20	2.29785111619542E-19
RUNX2	2	7.75758497608597	1.78077940107834E-20	2.37340655733631E-19
CPNE2	1	4.87274017359918	1.85082238418866E-20	2.46475371162685E-19
SVIP	4	14.0204332671868	1.87307759706198E-20	2.4923648285845E-19
MAGEH1	1	7.34996018857193	1.90984922929083E-20	2.53923136167076E-19
MAPK11	1	4.10881403565139	1.91632163890583E-20	2.54577035241504E-19
KREMEN1	2	11.4561948691916	1.93791853864584E-20	2.57237485113605E-19
CD1A	2	15.9658215303165	1.9483696923718E-20	2.5841534867247E-19
NUF2	2	10.7316084111674	1.96369119521089E-20	2.60236745773094E-19
RRAGD	1	6.34629066595509	1.99579499362649E-20	2.64277461565092E-19
ATF7IP	4	25.5924902062897	2.00406208862252E-20	2.65157811079458E-19
INTS6L	5	24.441403289976	2.00583799882609E-20	2.65178582895653E-19
CTSD	1	8.76493247780031	2.04046530686169E-20	2.69538884890278E-19
HNRNPLL	5	25.0884909879741	2.06717839440624E-20	2.72847559229445E-19
RASGRF2	1	4.6066344246216	2.07614659054792E-20	2.73810637304146E-19
MCM3	2	13.5943544595439	2.14796373169335E-20	2.83054271320492E-19
IDH2	3	21.8433324122607	2.1674126535259E-20	2.85387614668443E-19
KDM6B	2	16.1090485544038	2.17332058210239E-20	2.85935671765761E-19
RETREG3	2	13.4022287555376	2.18916119642998E-20	2.87788606721694E-19
SP110	4	21.4882567881525	2.20878260084245E-20	2.90135196485961E-19
RAPGEF5	1	6.89963311944023	2.23825961081173E-20	2.93771573919039E-19
DEF6	1	8.85773666796361	2.25441498546225E-20	2.9565506374597E-19
NCAPH	3	13.6610682789642	2.26641217886416E-20	2.9699065191836E-19
VARS	1	8.23609798256274	2.27764695517946E-20	2.98224277584649E-19
P2RY1	1	5.99467212801392	2.29142864873088E-20	2.99789147493705E-19
MYBBP1A	2	12.3694353791197	2.32635987339677E-20	3.04116318645164E-19
ALDH3A2	2	9.28203421424909	2.41991502848477E-20	3.1609416400782E-19
SGSH	4	11.9465362704709	2.43502985141658E-20	3.17815051523534E-19
THOP1	1	7.86021117182029	2.49455720471265E-20	3.25325215073194E-19
HCP5	1	5.80607434211299	2.50858264072283E-20	3.26894062490373E-19
BRD3OS	2	11.4577907608503	2.52404844457125E-20	3.28647961224778E-19
PLK4	2	8.58978312164265	2.56380362002333E-20	3.33559200126943E-19
DTL	2	8.34386806599312	2.62288356789773E-20	3.40974863826705E-19
SLC16A10	1	6.57109322936335	2.63587475953808E-20	3.4212067005732E-19
PKM	6	26.7220178044644	2.63529729371914E-20	3.4212067005732E-19
CCND2	1	6.80443002965545	2.64500112773867E-20	3.43033400414564E-19
ABCB1	1	4.83941765085494	2.68688747692821E-20	3.48190006899399E-19
TESMIN	2	9.87392941863605	2.69081214443828E-20	3.48422948030823E-19
NAT14	1	7.61281421767819	2.74081074877812E-20	3.54616746168923E-19
EXOSC5	1	6.46599287960301	2.75013613216984E-20	3.55542461286046E-19
AMIGO2	2	6.94299150143095	2.75301772108637E-20	3.55634308134028E-19
SLC35A3	3	17.415935311235	2.80990955383879E-20	3.62697545247277E-19
GRASP	2	7.59859421466823	2.8125788614465E-20	3.62756234255855E-19
RBMX	4	26.961431929782	2.86325208514431E-20	3.6900133087855E-19
KCNA2	2	5.08635407922516	2.8948156804369E-20	3.72775792810978E-19
NKD2	2	11.81356960584	2.90647672709896E-20	3.73983415474321E-19
PTMA	2	20.4931515813832	2.91600449181086E-20	3.74914863232825E-19
SKIL	3	13.5316571758523	2.94807952247243E-20	3.78741510416458E-19
ZBTB2	1	7.47982124853986	3.07990575936611E-20	3.95367212683518E-19
ODC1	4	23.4500650192171	3.12153602634598E-20	4.00219994487809E-19
C15orf39	1	7.25319038389602	3.1225955613884E-20	4.00219994487809E-19
LYPD3	1	4.31987196439718	3.12897422454081E-20	4.00723985910699E-19
LBR	2	11.9662919320431	3.15460247365832E-20	4.03690535300964E-19
KLF13	1	10.0019435549613	3.22917016759805E-20	4.12910283725653E-19
AXIN1	3	18.671713318121	3.31070566464411E-20	4.23005918774341E-19
DUSP16	1	7.90838839678002	3.36048659652754E-20	4.29031726041475E-19
TTC24	1	7.77066140968383	3.37212371955901E-20	4.30182138055892E-19
SRM	1	7.31666731999877	3.4024094502383E-20	4.33707912800804E-19
CD63	4	17.9132860992235	3.55975102375525E-20	4.5341152231035E-19
DAPK1	4	27.8879564857167	3.57350529491278E-20	4.54809764807081E-19
GPX1	3	14.5451223138236	3.61123422962354E-20	4.59254787897776E-19
TNFRSF10A	1	5.21374633335833	3.62842823904588E-20	4.61083433324837E-19
DUSP8	1	6.22907865196595	3.73669601816125E-20	4.74473494399079E-19
SNHG8	3	19.5511434711308	3.77283178992215E-20	4.78481059170746E-19
ANKRD13B	1	5.65654649441033	3.77409968527841E-20	4.78481059170746E-19
USP35	1	7.16249386304278	3.77809409998583E-20	4.7861702519542E-19
ICAM2	5	17.6160289284924	3.79111998805335E-20	4.79896023217264E-19
ATP23	3	11.5913439656567	3.86733488378878E-20	4.89165601517068E-19
KLF2	1	5.25900537944206	3.87502376536324E-20	4.89759948122299E-19
PPA1	1	7.92483487095952	3.93101812670135E-20	4.96453946918798E-19
OAS1	4	14.4002154554631	4.06780010432435E-20	5.1293738036053E-19
INAFM2	1	6.2749517875089	4.06493803927693E-20	5.1293738036053E-19
IL9R	2	9.3825493098229	4.22301586851554E-20	5.32099999432958E-19
ABL1	2	14.1708482738139	4.22809001077304E-20	5.32329856852132E-19
PDCD1	1	6.21565916353816	4.29955798772202E-20	5.40912133939222E-19
XPO6	2	15.160076800446	4.33529517788097E-20	5.44989524280048E-19
DEPDC1	2	9.63921730886161	4.37368414450321E-20	5.49393759869344E-19
HS6ST1	1	7.9812239652349	4.4510825475489E-20	5.58687602519931E-19
CPT1A	2	10.7090133282213	4.50049661603006E-20	5.64457385685852E-19
SLC1A5	3	13.3770465498489	4.50574417142602E-20	5.64683163947653E-19
VDAC3	1	7.8159592032607	4.68923399412597E-20	5.8722976164972E-19
BCCIP	3	19.4468078947116	4.76258206363859E-20	5.95959466786861E-19
CARD16	2	9.66245053912984	4.90764976873758E-20	6.13643535968866E-19
IGLL1	1	4.26107393606841	4.94306375902411E-20	6.17600185910106E-19
B2M	1	10.8952318974919	5.0827206934139E-20	6.34565281692985E-19
SEMA4C	1	3.69895894466739	5.11509305137775E-20	6.36665837245953E-19
DNAJB6	2	15.2248669156356	5.11211894333486E-20	6.36665837245953E-19
SERF2	6	35.4806078650071	5.11387412558675E-20	6.36665837245953E-19
SMAD3	1	6.80963120589302	5.10772958840841E-20	6.36665837245953E-19
MCM10	2	9.39586355455604	5.22269900854687E-20	6.49565753682595E-19
CYP2U1	1	8.47738477066323	5.37734513051755E-20	6.67068459063053E-19
ELP5	4	21.4388208441705	5.37171818998218E-20	6.67068459063053E-19
PPP4R1	3	19.6234331324303	5.37307584594434E-20	6.67068459063053E-19
KRI1	1	8.64947951696307	5.37971571686381E-20	6.67068459063053E-19
GLG1	4	19.9411688491836	5.53279682798432E-20	6.8553110470789E-19
ZNF862	1	7.91787259614663	5.5834518949089E-20	6.91284520322054E-19
R3HDM4	1	8.28613734144007	5.62232699505317E-20	6.95571874463527E-19
DNM2	5	32.3748862251883	5.70751475906668E-20	7.05578050969904E-19
GIMAP4	1	5.51344856444479	5.72831923103591E-20	7.07082660168562E-19
TLDC1	1	6.68374443324226	5.72819080216133E-20	7.07082660168562E-19
HHIP	1	5.86667090142615	5.83730586777727E-20	7.19992997847829E-19
GNAS	10	59.0761894081847	5.89607669398338E-20	7.26694779890502E-19
GLB1	3	14.5722691672572	6.04322596421593E-20	7.44270987171857E-19
HINT1	4	21.0776201094527	6.12281342897696E-20	7.53506265714821E-19
ATP6V0E2-AS1	1	4.51937810118484	6.37275157988546E-20	7.83088303664845E-19
SET	4	22.8111792549143	6.37028875550041E-20	7.83088303664845E-19
TNFRSF9	1	5.98160466697469	6.4152679235747E-20	7.87721803509397E-19
PAFAH1B3	3	18.0606105490785	6.43124263046333E-20	7.89091792411906E-19
PEX10	2	8.66835962160523	6.59965171392476E-20	8.08828812556194E-19
ENO1	2	15.9216115972549	6.60691667399382E-20	8.08828812556194E-19
CANX	2	17.0558310711115	6.60460493054212E-20	8.08828812556194E-19
OSBPL1A	1	5.18745625657923	6.65227091455326E-20	8.13772946828845E-19
MCM5	1	8.62166820852483	6.76348175241884E-20	8.26759933616571E-19
FASTKD1	4	18.3288668905015	6.87803575700592E-20	8.40135911258441E-19
PBK	2	8.24240357061381	7.05642225869099E-20	8.61283134108483E-19
ARHGEF17	1	3.36768624266672	7.09247001423434E-20	8.65038412756206E-19
MAN2A1	1	8.31111622618094	7.13020611326084E-20	8.68993870053665E-19
DPY19L2P2	2	12.5061029705301	7.22899367008208E-20	8.80378559969848E-19
MGST2	2	7.15302501986835	7.27161541216514E-20	8.84911296071805E-19
2024-09-01	1	9.53477062117911	7.48496556343636E-20	9.10198484996938E-19
TPST2	1	6.76083843434449	7.53339136960528E-20	9.15407645653816E-19
EHD3	1	5.84607354473137	7.67633678708498E-20	9.32085964213877E-19
CCDC14	2	14.8767693648539	7.72161008703732E-20	9.3619521262525E-19
PIF1	2	6.48248695231144	7.71764977851976E-20	9.3619521262525E-19
HSD17B4	4	17.1845207085614	7.90966081902437E-20	9.58285829997183E-19
NOB1	2	9.94743501439849	8.15441454946432E-20	9.87208501997233E-19
CDH24	2	10.4931705302711	8.22977912273181E-20	9.95596617653966E-19
BIVM	2	10.9678768755746	8.3157593035818E-20	1.00525562651417E-18
SLC41A1	1	6.55612255019395	8.41928931031855E-20	1.01702034589246E-18
XBP1	2	15.0748219820126	8.66287048373237E-20	1.04567294416755E-18
NCK1	2	13.2326199752134	8.76742955488007E-20	1.05676417346328E-18
AMN1	5	20.7231159744046	8.76765880181075E-20	1.05676417346328E-18
SNRPA	1	8.08446420450156	8.90052717901103E-20	1.07198996464853E-18
SHANK1	1	5.39550138995193	8.92738008560857E-20	1.07443413521138E-18
PRDX6	1	7.82264047559935	9.34085208068187E-20	1.12337119736835E-18
ARRDC4	1	6.01982804455624	9.3987082025181E-20	1.12949992925346E-18
FKBP11	3	12.6679967736898	9.4348959058654E-20	1.13301755819703E-18
LOC100507600	1	7.52479565186229	9.56875756068187E-20	1.14825090728182E-18
ZAP70	2	17.899421878631	9.63288969236033E-20	1.15425554616578E-18
LAT2	3	10.3239919470716	9.62953954798291E-20	1.15425554616578E-18
OSTM1	1	7.02736181153711	9.6916150064528E-20	1.16044337577264E-18
ATF5	3	14.3764454250603	9.70764618584811E-20	1.16151383874501E-18
NCBP2	3	18.3511702376862	9.74328182307929E-20	1.16492668804408E-18
TMEM200A	2	5.9661544217847	9.77008779097236E-20	1.16727963542033E-18
RAP1GAP2	3	10.7796734603355	9.81046916238262E-20	1.17039683088002E-18
PLXNB2	1	4.85211833743642	9.80383609294617E-20	1.17039683088002E-18
DCK	1	8.81460166731481	1.0306946523555E-19	1.22873205280808E-18
TSPAN17	2	10.0563201130635	1.03323582927298E-19	1.23086566425392E-18
IPO5	1	8.66108261618296	1.03416435563287E-19	1.23107646404553E-18
GBP4	1	6.71490085574443	1.03849383998262E-19	1.23533254167868E-18
RAB8B	1	8.03657117088748	1.07786869467756E-19	1.28124014650352E-18
KCNK17	1	2.82100514723835	1.07893274699945E-19	1.28157493806026E-18
JAZF1	1	5.86798248373089	1.08652067528527E-19	1.28965280153425E-18
SMARCB1	3	20.1717760484995	1.08758937140203E-19	1.28998652451595E-18
PRDM11	1	4.99277673204815	1.10141665535291E-19	1.30544173767589E-18
GALNT7	1	8.65958832461756	1.1025811508261E-19	1.30587702462267E-18
PARP8	4	18.9507620859825	1.10428284491453E-19	1.30694747107658E-18
BID	5	19.5056391377944	1.11292749760162E-19	1.31622761088191E-18
LOC100996741	1	4.67019068612152	1.13221059504055E-19	1.33806706686611E-18
FRY	1	6.45794495949534	1.13670139141242E-19	1.34240582489802E-18
TYMS	3	14.0838082795198	1.16097730848066E-19	1.37008705424447E-18
ACBD7	1	6.79911528943012	1.17335773382499E-19	1.38370048092536E-18
ALG3	4	16.4996156966264	1.1950277971115E-19	1.40824138968967E-18
ADCY6	1	3.7007924659642	1.20069963912005E-19	1.41390798625352E-18
FARSB	2	11.2052079932101	1.21093767697007E-19	1.42493959402082E-18
MYO18A	5	22.8884938755232	1.21523177765437E-19	1.42896600990514E-18
CCDC88C	1	8.55750107771583	1.21728109457517E-19	1.43034894757111E-18
PPRC1	3	15.2499412751694	1.24543433323623E-19	1.46238095902576E-18
EARS2	2	9.45991318178453	1.25683876607416E-19	1.47471482724174E-18
SMIM3	1	5.61410073124322	1.26853382104633E-19	1.48737179590113E-18
CDK4	1	7.73048389802192	1.28067057422302E-19	1.50052818353169E-18
PLAGL1	10	24.7200914607744	1.29718974466844E-19	1.51879685615933E-18
BIRC3	1	7.63869092758544	1.30482858244931E-19	1.52664944146569E-18
SEPHS1	3	16.0618267155812	1.31515085140235E-19	1.53762819029054E-18
GPR171	1	4.13803771206928	1.31969845509204E-19	1.54184455737572E-18
FBLN5	1	6.78454083649655	1.32898764052658E-19	1.55159070219711E-18
RNFT1	1	6.54489578629085	1.34242414787286E-19	1.56616150585167E-18
C1orf216	2	10.2980742923753	1.34370764007433E-19	1.56654314195143E-18
WDR34	1	7.37793227826697	1.35481667218577E-19	1.57837105906137E-18
MAN2A2	4	27.409301477788	1.36721124433513E-19	1.59167876206179E-18
AHR	1	6.42827672052629	1.39643840707459E-19	1.62454979459387E-18
TNFRSF14	2	11.8744814569818	1.39826427013797E-19	1.62551942830802E-18
UNC93B1	1	4.54577323097372	1.40283016247053E-19	1.62967078448704E-18
VCL	2	9.43985538460288	1.40428968146651E-19	1.63021013341045E-18
PTGIR	1	3.19190511949541	1.40652500767659E-19	1.63164869870698E-18
ZNF467	2	10.0832717186631	1.41563994315465E-19	1.64106031626845E-18
SARDH	1	6.40220226057996	1.45944616743373E-19	1.69064556029452E-18
ERG	1	2.4645635360607	1.47343094324786E-19	1.70563949472791E-18
THCAT155	1	3.58017085394097	1.49128244272919E-19	1.7250851985808E-18
ITGA5	1	7.56496662151011	1.51586154407937E-19	1.75228031700918E-18
PBX4	2	9.85062355936513	1.5446560713525E-19	1.78430651965824E-18
DDX54	2	15.370459728676	1.57667614280444E-19	1.82001093862838E-18
ZGPAT	5	27.89563140616	1.60592865390691E-19	1.85247263035177E-18
NDST2	2	14.1822521461883	1.61318304210329E-19	1.85953119138999E-18
PLEKHB1	1	4.64224552294794	1.62370459352409E-19	1.87034326595813E-18
PRR11	1	7.90553437488689	1.63360770046926E-19	1.88042825957038E-18
ANGEL1	1	7.23292524259701	1.65420337634953E-19	1.90279854667173E-18
PIMREG	2	8.33602027293446	1.67569252412894E-19	1.92616445931453E-18
IQSEC1	3	18.9398166289015	1.68063051746234E-19	1.93048582580877E-18
YBX1	2	14.6636263940899	1.68185216748713E-19	1.9305352840532E-18
BAG6	5	34.8167198259013	1.69077039556399E-19	1.93941310079399E-18
JUP	6	25.2137058999893	1.71797172142448E-19	1.96923560510377E-18
MAP6D1	1	5.77703124002816	1.72378770333859E-19	1.97452046018783E-18
EML2	5	22.667559301573	1.73319282079972E-19	1.98390624770785E-18
FAM241A	1	6.12048547367012	1.82907537429385E-19	2.09219655243948E-18
PTPN18	2	8.97869349147079	1.86119295847331E-19	2.12723481787192E-18
MAP1A	1	8.47613471174929	1.86230447425417E-19	2.12723481787192E-18
ANKRD36BP2	1	6.39914591569664	1.88088815460777E-19	2.1469650155035E-18
CIITA	4	10.0614625195299	1.88240843074572E-19	2.14720404565563E-18
CHAF1B	1	6.20227787995316	1.90848241263636E-19	2.17543089206566E-18
TFDP1	2	14.6570539795896	1.98031630053154E-19	2.25574276792119E-18
CCDC159	1	5.60928852558235	1.98315985899655E-19	2.25741198682165E-18
CCDC57	2	14.545567386046	2.01899056829675E-19	2.29660177143756E-18
DEPDC1B	2	9.11436648890645	2.08674454646707E-19	2.37202468224363E-18
ECE1	3	15.8459065658872	2.14630765094897E-19	2.43803878797116E-18
LETM1	1	9.19229794614865	2.15507423929456E-19	2.44630048784787E-18
FBLN2	2	12.3330647219458	2.16361261853177E-19	2.45429187614615E-18
RAD51AP1	2	9.26714580125607	2.24563966147101E-19	2.54557630829724E-18
PPP1R16B	1	7.71633577188179	2.25354706092396E-19	2.5527732266898E-18
PFKM	5	16.8895816200996	2.30255164056938E-19	2.60648209208891E-18
SCFD2	1	6.28830752507516	2.31419265646903E-19	2.61785053266317E-18
CD8B2	1	6.93121182497572	2.32066220526456E-19	2.62335727551646E-18
FOXO4	2	10.0717585272337	2.32411306665725E-19	2.62544634702385E-18
RAB4A	3	14.400090757347	2.33750926993452E-19	2.63875960313766E-18
FBXO44	5	21.9617437038778	2.35043202895656E-19	2.65152042936009E-18
CDC6	1	6.24342018552663	2.35761618029112E-19	2.65779442760968E-18
UBASH3B	1	8.08794801928053	2.36258172481018E-19	2.66156043001312E-18
EIF4B	3	20.4402728536377	2.39785816837336E-19	2.69944445346774E-18
C4orf46	2	10.4294594420464	2.44168613924813E-19	2.74689690665415E-18
PACS1	1	8.53982719460192	2.51733746080029E-19	2.83006092024082E-18
SPEG	2	9.46171694893087	2.52029557698391E-19	2.83144317908069E-18
TXNDC5	1	6.88947842457018	2.53823702271688E-19	2.84964512899948E-18
TBC1D10A	2	9.55490241903198	2.54280442592252E-19	2.85281756826102E-18
C5orf66	1	6.23077390512283	2.55291784153211E-19	2.86220357592717E-18
GNPDA1	1	6.56981308042748	2.57242513670052E-19	2.88210148694628E-18
GRSF1	2	13.6638326889269	2.59723667694509E-19	2.90791092059881E-18
TSEN54	1	7.31281395762544	2.65049714195146E-19	2.96551524488832E-18
LINC00674	1	8.2565871136205	2.69331828439786E-19	3.01136883948375E-18
CARMIL1	2	10.1031335020228	2.77545810671426E-19	3.10109166357296E-18
TCEA2	2	10.5721959084449	2.79521905728192E-19	3.12104213757859E-18
PSMC3IP	6	16.2184164101473	2.81789975039766E-19	3.14422329097505E-18
ETV6	1	7.99825085758583	2.82391990699119E-19	3.14879564850345E-18
PAK1	2	12.3012982977504	2.87988576492185E-19	3.2090155666272E-18
CHCHD3	2	10.2615192651881	2.91313782495634E-19	3.2438611538263E-18
C1QTNF6	2	9.61315629961418	2.92248453484081E-19	3.25205819841661E-18
S1PR1	2	9.71491379732307	2.93806000651327E-19	3.26717059787423E-18
BSG	4	26.2312439331217	2.96837348035106E-19	3.29864027192336E-18
IRF3	7	33.2247102125337	3.00637242928324E-19	3.33860206045149E-18
SYNJ2	1	7.54052538897664	3.12225103718346E-19	3.46493712663042E-18
CRELD1	3	16.7745491259559	3.12568169838212E-19	3.46639581716311E-18
GNL3	3	14.5089662919331	3.12800744912309E-19	3.46662801195102E-18
SYTL3	5	17.9977460603482	3.17253926931963E-19	3.51234635240354E-18
NPM3	1	6.21583314925945	3.17395771576333E-19	3.51234635240354E-18
MYO5C	1	5.45172153153403	3.17569288639172E-19	3.51234635240354E-18
SNHG10	2	11.1040434027314	3.20430463474257E-19	3.54159985945231E-18
TPRG1	1	3.20392289579439	3.22302001825984E-19	3.55793314939623E-18
GNA15	1	7.87085122474701	3.22342661398291E-19	3.55793314939623E-18
SLC43A3	4	20.3016581797729	3.2540810118713E-19	3.58934996460955E-18
INSIG2	5	19.3107658510957	3.25666902330745E-19	3.58978725449368E-18
RHBDD1	4	22.6965018827312	3.32299276521777E-19	3.65797187461472E-18
TBC1D5	10	36.3616194486004	3.32168062240517E-19	3.65797187461472E-18
ACCS	2	7.86376953093243	3.36449218210621E-19	3.70116735680992E-18
CCDC71L	1	7.67493284242204	3.37972354604874E-19	3.71542762981734E-18
CENPV	1	7.45154380882039	3.39861639707973E-19	3.73369125312984E-18
LRRC4	1	4.06042682411098	3.41101555232748E-19	3.74480125650966E-18
SSB	2	12.7247563615693	3.46105336323368E-19	3.797190494961E-18
RORC	1	7.21223293145509	3.53922394136636E-19	3.88035395981131E-18
PNKD	2	9.4119406064569	3.54464971529543E-19	3.88370316632369E-18
PCED1B	2	6.74644780942925	3.56217572705977E-19	3.90029668510956E-18
LRRC8C	1	6.26726116424099	3.601818276811E-19	3.94106769366494E-18
UNC119B	1	8.1044904963006	3.61277232430901E-19	3.95041459760892E-18
PAFAH2	1	8.41930405901463	3.6180257092605E-19	3.9535197543487E-18
OBSL1	2	6.59043061751435	3.66897095777181E-19	4.00651628588682E-18
EDAR	1	3.32442251903381	3.67844138355796E-19	4.01418186959889E-18
IDH3A	1	7.98069653636168	3.70879197917462E-19	4.04460803055128E-18
FABP5	1	6.97281099800156	3.75062505120668E-19	4.08750754083602E-18
SKA1	2	10.6571196388972	3.83300389399553E-19	4.17450823029566E-18
ATAD5	1	7.02512122082744	3.88122044304477E-19	4.22421201708128E-18
NME1	2	9.51161434491024	3.89801289827158E-19	4.23967139931531E-18
LARP1B	6	24.2201231820524	3.91453309105634E-19	4.25481433520257E-18
ZFP41	2	11.3808165902464	3.91906100930485E-19	4.25691109631389E-18
CHRNA3	2	11.5717997746731	3.93002673735241E-19	4.26599323776226E-18
RELB	1	5.48797034031194	4.03254744277552E-19	4.3743792789843E-18
PSMB8-AS1	4	20.48536735992	4.0432244658585E-19	4.38305868635091E-18
CCDC138	8	22.3124160223708	4.04825847436011E-19	4.38561334722345E-18
OTUD7B	1	4.5913872215891	4.0587205713562E-19	4.39400272779895E-18
ASB13	2	7.64534493987913	4.06136760066399E-19	4.39400272779895E-18
EEPD1	1	7.05321540180269	4.13369431978007E-19	4.46860584483619E-18
ASPSCR1	3	14.4314760856674	4.13577928008039E-19	4.46860584483619E-18
FAH	1	5.67166921439281	4.15173462153311E-19	4.48288814111485E-18
CCNB1IP1	3	12.8688921469316	4.18974617262325E-19	4.52095140366066E-18
ZNF101	2	13.5963852444231	4.22944652680014E-19	4.5607856556278E-18
SNX9	1	5.75129639640904	4.2851075481473E-19	4.61473120569709E-18
CCT2	2	12.9020766510895	4.28343605421809E-19	4.61473120569709E-18
ARSG	7	19.8487710247557	4.42960261764621E-19	4.76720702214487E-18
FAM8A1	1	7.71658608722053	4.52249146703522E-19	4.86397966054083E-18
TMA16	1	6.53785052975662	4.53748301861505E-19	4.87690103969255E-18
QTRT1	1	6.91152689057417	4.54977030999158E-19	4.8869008313221E-18
GCSH	2	7.19666087066232	4.59200330201774E-19	4.92903106730344E-18
CKS1B	2	10.6510500832663	4.61211115140479E-19	4.94737266928687E-18
ABI3	2	7.96321162938493	4.665613131323E-19	5.00148842219049E-18
HNRNPA2B1	16	90.9505947658755	4.79818464364955E-19	5.14023966402745E-18
ZFYVE28	3	11.4415920921972	4.89469119495547E-19	5.24019880871703E-18
PLEKHF2	1	7.45787963515392	4.98886556594213E-19	5.33753219922483E-18
MARK2	5	28.5724871761966	5.00640963978634E-19	5.35280612922325E-18
MTERF4	9	42.6301919172171	5.03483321351224E-19	5.37968480347883E-18
ATP9A	1	5.39989312011095	5.12082384764389E-19	5.46799834578924E-18
CASKIN2	1	5.09898662851303	5.22670718047024E-19	5.57742433981124E-18
INTS14	6	29.8555823181413	5.32298699365368E-19	5.67277338686059E-18
PLIN3	2	12.6447851141085	5.32113094879577E-19	5.67277338686059E-18
NOSIP	2	12.6223793792548	5.40476237663177E-19	5.75617735560653E-18
BCAS4	3	9.04543475131899	5.4444952117024E-19	5.7947258978353E-18
TNFRSF21	1	7.05092116164901	5.47080204718088E-19	5.81894399563785E-18
PABPN1	3	21.1688355897715	5.5543023603652E-19	5.90392424807151E-18
MAP7	4	11.3378449066694	5.65375936196096E-19	6.00574438060444E-18
CHRM3-AS2	1	3.61335760977078	5.69920243425334E-19	6.0500930572307E-18
GMPR2	7	34.7405408062159	5.785469142508E-19	6.13769330014774E-18
PCED1B-AS1	1	5.64336252003053	5.79717356737127E-19	6.14612964618391E-18
METAP2	4	17.8863638629429	5.82316872646396E-19	6.16969623153167E-18
SPTBN1	2	17.0853561732793	5.85917301072322E-19	6.19982260436992E-18
PVRIG	1	8.39047268986586	5.85647808633333E-19	6.19982260436992E-18
CTSB	4	16.4898028288863	5.91521682919261E-19	6.2550840324193E-18
CLTB	3	14.8000089532614	6.01661741010792E-19	6.35820601145599E-18
HDLBP	5	28.1596402371442	6.02892520302282E-19	6.36710475986549E-18
APPL2	3	16.059846356257	6.06552540881108E-19	6.40163055388695E-18
TTN	4	21.2271010546789	6.0714896307782E-19	6.40379910831597E-18
TIAM1	9	36.394188018391	6.10847692634771E-19	6.43866486831245E-18
FCHSD1	1	7.22069018887679	6.14074311839126E-19	6.46851268676841E-18
C19orf66	2	12.3897918084598	6.1685206094252E-19	6.49359688832807E-18
GALNT6	1	7.5137420602319	6.32302933519383E-19	6.65197305783397E-18
MOV10	3	16.1774763696077	6.39727114838935E-19	6.72575747179831E-18
JCHAIN	1	5.0966760754549	6.40399729083528E-19	6.72851030300717E-18
CD101	2	3.69229137750933	6.4507771833032E-19	6.77331604246836E-18
CREG1	1	5.66816539947064	6.47937781999402E-19	6.79898838510583E-18
CCNB1	2	8.94856320253871	6.57674534992708E-19	6.89674064224107E-18
MYADM	8	31.6462939498999	6.60422846567753E-19	6.92113002353154E-18
FLAD1	4	19.1062261243704	6.61091522760828E-19	6.92370789183016E-18
NECAP2	3	14.3237632211619	6.61976699542789E-19	6.92854845911239E-18
SNX5	3	18.3226717632972	6.66764131156505E-19	6.97419953278643E-18
APOBEC3G	3	14.9498910335911	6.76815890095699E-19	7.07482085498887E-18
AUTS2	3	16.2597678900975	6.81030271076709E-19	7.11433408178348E-18
PGGHG	1	9.47249431558944	6.97985353320674E-19	7.28680693906478E-18
PRMT8	1	3.54123510726957	6.9988717973656E-19	7.30200764591392E-18
FAM117B	1	7.50049458133139	7.01209552624951E-19	7.31114734054531E-18
APOLD1	1	5.98517778535283	7.0824234687751E-19	7.37977712586108E-18
PPP4R3A	2	15.7060824391651	7.12007877923397E-19	7.41429691060727E-18
WDR76	2	9.82050644437937	7.15865163693201E-19	7.4497276882431E-18
CCDC86	1	6.45852629617222	7.18311386327063E-19	7.47043841780145E-18
RNF40	2	14.9813450463116	7.22823725560305E-19	7.51259684306966E-18
BHLHE40	1	4.92853238074789	7.50993138864115E-19	7.80042334470146E-18
IL23A	1	5.30731438916664	7.64772463618302E-19	7.93851264516336E-18
XPNPEP2	1	4.077281266066	7.66746133729743E-19	7.95395925933704E-18
LINC00977	1	4.19358267829738	7.68297899378324E-19	7.96501239988415E-18
UBL7	5	25.6069665158959	7.72687149002957E-19	8.00544939953727E-18
FMNL1	1	9.56257391752932	7.75317352344776E-19	8.0276221437468E-18
POLQ	1	6.223015962749	7.76351054001916E-19	8.03324716648855E-18
MICALCL	1	4.31997057027574	7.85727760631661E-19	8.12513934289559E-18
LINGO3	1	4.02971316421909	7.89291358888127E-19	8.15684066787856E-18
GVINP1	1	7.73661590498217	7.95230310026804E-19	8.2079581484526E-18
KAT2A	1	7.61147719045946	7.95239901196232E-19	8.2079581484526E-18
SPART	3	13.3757513445695	8.04020045289536E-19	8.29335537899408E-18
CLDN5	1	3.81531874196914	8.16547793770094E-19	8.41727681683709E-18
GNAQ	1	8.35331378847487	8.17859888942112E-19	8.42549998796969E-18
ITPRIP	3	13.6529914078547	8.22983418701541E-19	8.47295311020191E-18
SLC22A16	1	2.82828721179112	8.2652204920604E-19	8.5040396771325E-18
NLRC3	2	15.3415110968865	8.37336857146687E-19	8.60990440681904E-18
CCT7	5	24.1164681087171	8.4348729359587E-19	8.66770506217086E-18
KIAA1211	1	4.72707844602585	8.46359609951142E-19	8.69176828275844E-18
ZBTB7B	2	5.29769816761849	8.57090884689014E-19	8.79645907970304E-18
SESN2	1	5.413998154263	8.62746015515798E-19	8.84895412282327E-18
TMEM120A	2	8.43634489668104	8.67930966839766E-19	8.8965639779946E-18
PCBP4	3	8.6903408120608	8.73582712469763E-19	8.94889607895855E-18
2024-09-05	2	9.21512374391881	8.80614223825381E-19	9.01528811641234E-18
CENPF	1	8.42101841840035	8.86472763329776E-19	9.06959641682807E-18
DIEXF	1	6.69155469134921	9.01316834566033E-19	9.21571145455157E-18
SH3RF1	1	4.30931395968877	9.03181488463322E-19	9.22901608298766E-18
ATP5F1A	3	19.7276729405072	9.04280229791273E-19	9.23448264587348E-18
LIG1	8	34.3905095748616	9.05073948886064E-19	9.23682945965964E-18
PA2G4	1	8.74605280325226	9.15263592583757E-19	9.33500476122163E-18
RASA2	2	13.6981274335993	9.42329830156693E-19	9.60337912488003E-18
FOXO1	1	5.87354334933422	9.42749306032178E-19	9.60337912488003E-18
RFLNB	1	8.78429336079436	9.48760752251177E-19	9.65860852820029E-18
BZW2	3	16.5428495617776	9.49809857952863E-19	9.66328290265087E-18
PFAS	1	7.64517257940806	9.5367901422507E-19	9.69662461390853E-18
TRPV2	1	7.3919694844976	9.56551271229219E-19	9.71979517539368E-18
AKIRIN1	2	12.1828446885316	9.83777017401373E-19	9.9902464631336E-18
CD52	1	8.380770143876	9.90916245727252E-19	1.00565105979011E-17
TWNK	3	16.3457539886978	9.9245831401734E-19	1.0065923952696E-17
TTC27	1	6.45952386751692	9.93254014347312E-19	1.00677603681986E-17
ENKD1	2	10.6686007835501	9.97746156265969E-19	1.01070389855514E-17
DUSP3	1	5.28476041711193	1.00073246458565E-18	1.01310245796743E-17
PPM1F	1	7.69448961150958	1.00761884467125E-18	1.01944389596757E-17
SUSD2	1	4.36165494760676	1.0186722133141E-18	1.02999079346204E-17
HCG26	1	3.96370167221911	1.04683414763602E-18	1.05781266738298E-17
ZNF711	2	14.4791129913493	1.0580225276644E-18	1.06845924803593E-17
ADAMTS17	1	6.45172236379308	1.10081565068267E-18	1.11098954763907E-17
GRK5	1	7.17715970276474	1.11216013222034E-18	1.12174771956707E-17
VPS29	7	31.8997334223501	1.13405686038176E-18	1.14312931526482E-17
DCTD	8	34.9678386980456	1.13727747295565E-18	1.14567066463798E-17
CAMK4	5	30.6749022694451	1.13889910677362E-18	1.1465991007346E-17
SFXN4	2	9.92380699595855	1.14336152527063E-18	1.15038463046271E-17
TXNL4A	5	22.1975657352982	1.15677774962512E-18	1.16316878691587E-17
RNASEK	3	18.1499183852007	1.15754987481818E-18	1.16323110119766E-17
MELTF	2	9.96217944593979	1.16846616136435E-18	1.17348103759338E-17
SNHG15	4	15.168768434229	1.1694494057205E-18	1.17374885206506E-17
GPD1L	1	5.69466918618735	1.17311259772718E-18	1.17670449178023E-17
MYO7A	2	6.4655830786919	1.17783426135072E-18	1.18071757655598E-17
PFKFB3	3	13.5861073343233	1.18781027289409E-18	1.18998974128472E-17
CCRL2	2	7.82460674050449	1.23045536949553E-18	1.23195959366362E-17
FBXL16	1	5.04846029353019	1.25787792251848E-18	1.25864632686944E-17
AAMDC	4	14.1613781731568	1.26936510002015E-18	1.26936510002015E-17
ENTPD4	2	15.0874248601478	1.27051318154195E-18	1.26973800571428E-17
CHAF1A	1	7.66305866163125	1.28726238215898E-18	1.28569254998561E-17
ITGB3BP	6	22.3490495285883	1.30615193896606E-18	1.30372365253609E-17
UBL3	1	7.87292205468637	1.30690734887928E-18	1.30372365253609E-17
ATP5MC1	2	10.7279192984491	1.34463522165207E-18	1.34054320941332E-17
HRK	2	8.89101740932472	1.34765311532171E-18	1.34273467329499E-17
WAS	1	8.44901615183228	1.35796024012054E-18	1.35218168590726E-17
LRRC59	1	7.96255772020245	1.37046994054498E-18	1.36380909028717E-17
MIR3142HG	1	4.07044820371772	1.39240739276563E-18	1.38479860919861E-17
BLMH	1	7.84945284250323	1.39941434605306E-18	1.3909227541474E-17
TBXAS1	4	14.7763205674232	1.40058889012639E-18	1.39124596848212E-17
ABCF2	2	13.2750826726773	1.46895793265457E-18	1.45827460223526E-17
SH3BGRL3	1	8.45400521828461	1.47923380979544E-18	1.46758629948209E-17
TNFSF10	3	10.6903695706892	1.5017888357165E-18	1.489061811685E-17
NRROS	1	6.80489164257266	1.50961157802065E-18	1.49591274337436E-17
GATA3	2	15.2770621823125	1.55102842376874E-18	1.53602452124135E-17
KLHL5	2	10.5149388226296	1.5595373904284E-18	1.5435179731249E-17
FTL	1	9.24423188401311	1.56392345815956E-18	1.54692429013609E-17
RASSF6	3	14.6625712647208	1.57612355796421E-18	1.55805092815049E-17
PPP1CB	2	15.9814910731317	1.6286757113536E-18	1.60902944221785E-17
FADS1	1	6.75952821456858	1.66606248425934E-18	1.64497308572441E-17
NBPF20	1	5.32295446120557	1.67372280681313E-18	1.6515409382891E-17
CCSAP	1	7.40140985400073	1.69774768932293E-18	1.6742388411264E-17
E2F1	1	7.07204412391605	1.71605485256509E-18	1.69127427707679E-17
UBE2T	2	8.8631270841375	1.76590279808479E-18	1.73935585283397E-17
GKAP1	2	11.0944904325131	1.80148427334904E-18	1.77333608157796E-17
GPATCH4	2	8.52926031386804	1.81457609953137E-18	1.78515054116059E-17
STK11IP	1	7.78827471675095	1.81946213064375E-18	1.78888293517075E-17
NFKB1	3	14.3915932122427	1.84651988507318E-18	1.81439686367719E-17
BRF1	6	27.4935993413972	1.86440212578134E-18	1.83086971344715E-17
SLC9A1	2	10.3135539741847	1.86660589611287E-18	1.83193556490886E-17
DERL3	3	8.45910487367127	1.91014792128935E-18	1.87354628447423E-17
ANPEP	1	3.2301810443683	1.91382176244453E-18	1.87602635959554E-17
FECH	2	12.8636219830907	1.94388335706405E-18	1.90435462851131E-17
EGR2	2	6.29970561089048	1.94729042757301E-18	1.90655213410913E-17
TAPBP	3	18.0386431209423	1.96711144722719E-18	1.92480797524381E-17
HPDL	1	5.19615545634624	1.97303197808685E-18	1.92822294394997E-17
RNF150	1	4.63287557575581	1.97392956298632E-18	1.92822294394997E-17
PLEKHG2	3	17.3481096199852	1.97413301404402E-18	1.92822294394997E-17
CENPH	1	6.56425578615241	1.99964540800653E-18	1.95197805620661E-17
ZNF791	1	6.16412900876334	2.02380065773125E-18	1.97438086799511E-17
CSGALNACT2	4	24.0580660311894	2.04442114282843E-18	1.99331061425772E-17
MAGED2	3	19.1245124237854	2.06285703159894E-18	2.01008912418742E-17
EXO1	2	9.10616992077314	2.08755192392991E-18	2.03294295564637E-17
CISH	2	9.09128259643965	2.09800749286327E-18	2.04191103583484E-17
SLC48A1	1	6.70539571841498	2.12198697482975E-18	2.06402296007787E-17
ELFN2	1	6.91255577004475	2.13035142661536E-18	2.07092916130324E-17
LTBP4	1	7.17750596082923	2.13208372776509E-18	2.07138383515968E-17
HSPD1	2	13.5658771480049	2.15433628795602E-18	2.09176220490336E-17
EBNA1BP2	2	8.63792602761403	2.15933504934949E-18	2.09537370310099E-17
NDNF	1	4.05429692770369	2.17009102676929E-18	2.10456429949562E-17
LIMS2	2	9.4167338414894	2.18991347641487E-18	2.12253152329442E-17
SLC35E3	5	19.9697063961063	2.22816470228022E-18	2.15832867080722E-17
HNRNPU	2	18.9878540649124	2.23944716152021E-18	2.16797544359935E-17
SLCO4C1	1	4.75323490740103	2.24419487587754E-18	2.17128836780119E-17
SH3RF3-AS1	1	2.95926944244201	2.27734060397686E-18	2.20205661706853E-17
DCTPP1	1	6.96104936882937	2.32402777637031E-18	2.2458746299083E-17
FAM72A	3	8.39313401812127	2.33329935794856E-18	2.25350492235834E-17
E2F2	1	8.00901252133553	2.36649254646961E-18	2.28421614090585E-17
HERC3	3	12.9281784842758	2.40162698749805E-18	2.31676384306349E-17
CNDP2	2	13.7317093587024	2.40907796931805E-18	2.3225837043808E-17
GSTCD	2	11.3490356345005	2.41881480445458E-18	2.33059920570388E-17
NDUFA2	3	17.07967792562	2.4312797922247E-18	2.34123239251267E-17
VAV3	2	9.93052135974405	2.45141160921082E-18	2.35923161920524E-17
BAX	8	36.6840115595287	2.46081616788517E-18	2.36689188666818E-17
FAM173A	2	10.9967863849418	2.46900093443612E-18	2.37197861032632E-17
YES1	1	7.14589865978127	2.46761052490817E-18	2.37197861032632E-17
PLSCR3	2	10.1307768487104	2.47445256338706E-18	2.37582256672216E-17
LOC100130992	1	4.96577471782006	2.48848756550599E-18	2.38789843719907E-17
IRF4	2	7.47158496118055	2.49842145546593E-18	2.39602713352061E-17
GPSM2	3	14.0902422346694	2.52306684415421E-18	2.41824663003195E-17
TTLL12	1	7.51751012233172	2.54654452252203E-18	2.43932159525794E-17
KLHL36	2	9.01830019651437	2.56651198327964E-18	2.45701147201172E-17
CREBRF	2	9.53857814317073	2.59498657659756E-18	2.48282010073996E-17
RAB33A	1	4.77972177424837	2.6070817035177E-18	2.4929362699136E-17
FBXO46	3	17.7633499689703	2.61932437237862E-18	2.5031816347469E-17
EIF4A1	2	14.5356372005106	2.63491997780256E-18	2.51661744818694E-17
POLR2D	1	7.3186816389803	2.6648189063311E-18	2.54220930027393E-17
DCTN3	5	19.1497017487627	2.66408213214995E-18	2.54220930027393E-17
FAM111B	2	10.4646795046227	2.71834466290169E-18	2.59176283925086E-17
PRKCQ-AS1	2	12.5582297452615	2.76003865858261E-18	2.62995280467069E-17
ZWILCH	3	12.5061543455621	2.76161100368351E-18	2.62995280467069E-17
PCCB	1	6.91583087814094	2.76347862154422E-18	2.63020219761152E-17
MT2A	1	5.37205555116755	2.77888240610742E-18	2.64332716678511E-17
CFH	1	3.732001435244	2.81141427519701E-18	2.67272001321689E-17
TARP	1	6.75345245660168	2.83633773657707E-18	2.69338699470581E-17
WDR62	2	11.3915647249488	2.83644234790447E-18	2.69338699470581E-17
PSD4	1	9.60614676578786	2.84893433016602E-18	2.70368159490842E-17
TGIF1	7	24.1225250645879	2.87122542857735E-18	2.72325839722623E-17
COQ10B	4	11.53372143998	2.88495741392972E-18	2.73469921528755E-17
DIP2C	1	4.15352577055936	2.8902956086158E-18	2.73817478710971E-17
CLGN	1	5.05789711690032	2.90365691323093E-18	2.74823837022699E-17
GLIDR	4	12.0189155127693	2.9042738820897E-18	2.74823837022699E-17
RFC4	2	11.9532899491438	2.93141592656254E-18	2.77232060491307E-17
UBE2E2	1	6.4765029168247	2.94622290763735E-18	2.78471617005769E-17
JADE3	2	10.9892381961652	2.99022565148766E-18	2.82467682649181E-17
HOXA10	1	5.32576558846304	3.06307821421294E-18	2.89182830828864E-17
NINL	2	11.0517050661399	3.06814861529433E-18	2.89494667733417E-17
MLXIP	1	9.16230379739123	3.07669870045313E-18	2.90134281597134E-17
SNHG3	2	12.0446696121187	3.09557803401444E-18	2.91746652457748E-17
PFKFB2	2	10.8727885358635	3.20758512316476E-18	3.02129064505111E-17
CAPNS1	4	24.5981347274824	3.25931145233914E-18	3.06824836720202E-17
DHX37	1	7.30389626964777	3.26760023926249E-18	3.07428442958757E-17
YTHDC1	3	21.4629840719001	3.26995564656634E-18	3.07473441393551E-17
PTPRK	2	10.262358908743	3.27973131547717E-18	3.08038984790803E-17
LRRC26	1	2.66473125785705	3.27864602739324E-18	3.08038984790803E-17
RAB11FIP1	2	14.0133833393266	3.31486075790628E-18	3.11159995498595E-17
USF2	3	17.8420620714138	3.3938604071841E-18	3.18393089746137E-17
KNL1	2	8.95850096168804	3.40109164662634E-18	3.18888844715166E-17
TSC22D1	3	19.368871482199	3.40618860062681E-18	3.19173731527878E-17
PRKAR1A	6	32.3562045291137	3.40802720660719E-18	3.19173731527878E-17
WNT10B	1	3.73509289384402	3.42797162469444E-18	3.20858144071399E-17
NYNRIN	2	7.10558204380038	3.47329927401457E-18	3.24915146249907E-17
PYHIN1	2	4.79551660193515	3.51314145528126E-18	3.28454663456091E-17
TET3	1	8.19997108347468	3.51567350574096E-18	3.28503890610592E-17
ARL6IP5	1	8.20544994443994	3.55437761634769E-18	3.31931045357897E-17
IFRD2	1	7.01076295442867	3.608230241659E-18	3.36768155888173E-17
UBE2L6	2	13.4563287746751	3.62673457661817E-18	3.38302462215294E-17
EPOP	1	5.35042055416003	3.64689808691877E-18	3.39989702127088E-17
GMEB2	1	7.81373527838052	3.66299322731798E-18	3.41295955992426E-17
SLC25A25	3	12.2194927124575	3.71292675484624E-18	3.45751792179542E-17
AKAP11	1	8.18962789454036	3.74523162915634E-18	3.48561898213527E-17
KNTC1	1	7.66512703969826	3.75096087581208E-18	3.48896871923918E-17
PBRM1	7	36.0548269125574	3.76171664982661E-18	3.49698744177979E-17
PIGZ	1	4.77433185630236	3.77391678688168E-18	3.5063390226388E-17
TPCN1	4	19.1412131988235	3.80393727575904E-18	3.53222747034768E-17
NAT10	2	11.2578829605729	3.80836713857817E-18	3.53433732180795E-17
PROSER2	1	4.85720317077505	3.81551226644615E-18	3.53896324600158E-17
CEP85L	3	19.0028944531901	3.81933394354066E-18	3.54050311234838E-17
SRI	2	12.7307728152096	3.90343923970337E-18	3.61642164854871E-17
RBFA	2	9.86571596302176	3.93490657627561E-18	3.64351439906131E-17
SLC7A3	2	11.3908696203934	3.97030303646096E-18	3.6742126405215E-17
CCDC141	2	9.53034815598359	3.98405595600762E-18	3.68412489389374E-17
DBH-AS1	1	5.91520088072898	3.98551240047601E-18	3.68412489389374E-17
RBM19	3	19.3262399015172	4.01707295418355E-18	3.71120445513404E-17
HERC1	1	9.14800755400177	4.14123128275407E-18	3.82375244709761E-17
APIP	1	6.99956157165621	4.14607183670835E-18	3.82606516536804E-17
N4BP1	1	7.91670217662322	4.19454206994527E-18	3.86861481451034E-17
PIP4K2B	1	8.37912990559	4.22935200526503E-18	3.89852480845476E-17
ABCA2	2	12.0049645081397	4.25962884922301E-18	3.9242250028275E-17
KLF3	1	6.20671360018884	4.26279336516673E-18	3.92493284549922E-17
BAG1	1	7.61339722672977	4.28307355406483E-18	3.94139015817876E-17
LOC642361	1	6.66736200882269	4.34556541134215E-18	3.99665140021249E-17
CAMSAP3	1	4.46907214038657	4.48459397828552E-18	4.12220254569679E-17
LOC100132741	1	6.20746417324345	4.53414230488854E-18	4.16540947583142E-17
EPHX2	3	13.9120906180142	4.71863220575682E-18	4.3324661171691E-17
XRCC2	1	6.31472663214719	4.78965428164746E-18	4.39029306846029E-17
RARA	4	10.5293495051063	4.78948279302637E-18	4.39029306846029E-17
MAP2K6	2	13.4524358115194	4.78924019818562E-18	4.39029306846029E-17
LDB2	2	2.83244857874704	4.85588399900343E-18	4.44851118029509E-17
C20orf27	2	8.51667198103564	4.88400362434531E-18	4.47177078629268E-17
LPAR4	2	4.90018684107688	4.95930291597281E-18	4.53817775215836E-17
TMEM71	2	11.8577159324198	5.04531626431826E-18	4.61430934726595E-17
CHIC2	1	6.96964376265536	5.08740705021679E-18	4.65020800683879E-17
SYP	1	5.79874278379449	5.14760319142396E-18	4.70260681960538E-17
IGFBP4	1	3.86439831115006	5.16006588430605E-18	4.71136450306204E-17
FBXW8	2	12.1323094129162	5.22336314742927E-18	4.76650074400509E-17
WBP1L	2	13.4460805765023	5.23084778122653E-18	4.77067297641929E-17
EHD4	1	5.32708566015557	5.27767129128049E-18	4.81069870624232E-17
TMEM120B	1	7.23072614404864	5.33462439390926E-18	4.85990809634225E-17
PKN1	2	17.095900437806	5.4288016794268E-18	4.94295561473101E-17
GPSM3	2	11.0005209882054	5.4490077976178E-18	4.9585970958322E-17
ZNF519	2	9.82947531346594	5.49167071708548E-18	4.99464554946475E-17
DCBLD2	1	5.93706799749313	5.55449637121713E-18	5.04898171812079E-17
GSN	4	8.1305142241083	5.56981559252353E-18	5.06009869137745E-17
DNAJC19	4	18.9661205489728	5.67013285224337E-18	5.14838005098372E-17
PRF1	2	9.10110896315475	5.68376871395316E-18	5.15767392016911E-17
PRKCB	2	16.5937783497898	5.68666611710953E-18	5.15767392016911E-17
GLO1	1	7.54800120108649	5.71788260506583E-18	5.1831166060309E-17
UBE2S	1	8.19338247691814	5.74375624870103E-18	5.20369067221918E-17
IFT22	5	17.1795573621858	5.99265610391253E-18	5.4261861239407E-17
LRP12	2	12.0951324603386	6.02254749263943E-18	5.45023911212342E-17
MAD1L1	5	25.5380787804114	6.03280625417256E-18	5.4565083624156E-17
EMC3-AS1	1	6.02276893806893	6.07169708661487E-18	5.48865332664192E-17
GPRIN3	1	6.09711548906368	6.12675065359911E-18	5.53536545537526E-17
ZNF589	1	7.04407179631461	6.18026530340288E-18	5.58063647572983E-17
DLEU1	3	11.9724108592432	6.18436290207902E-18	5.5812597430333E-17
STX11	1	4.89717242733313	6.38056042251801E-18	5.75515306832847E-17
DNPEP	6	29.3212632191237	6.47451304418588E-18	5.83668264522645E-17
C18orf32	2	13.0504802817973	6.63682481977355E-18	5.97971345147914E-17
PLPP1	3	9.61588882068677	6.71270650070835E-18	6.04475714577256E-17
ADGRA3	1	6.65926132841597	6.81207593461839E-18	6.13086834115655E-17
SSRP1	1	8.97049314220421	7.17953321001877E-18	6.45803152004983E-17
ATIC	1	7.79667267480675	7.23060616591859E-18	6.50040225015074E-17
B3GNTL1	4	16.5925753397039	7.24127212207416E-18	6.50642004166619E-17
NR5A1	1	3.90703782567826	7.26402087300567E-18	6.52305726985105E-17
FAM213A	3	15.8767083418707	7.26775306317348E-18	6.52305726985105E-17
SELENOW	1	7.5999933161493	7.33355085781411E-18	6.57850838176315E-17
RNF216	2	14.4021020127527	7.34504369966313E-18	6.58521159280142E-17
MDM4	3	23.464257416264	7.45569456635071E-18	6.68075913549369E-17
MCM7	2	17.5467524405084	7.47984330883308E-18	6.69873337335626E-17
SHCBP1	4	16.8921770114373	7.63671178768391E-18	6.8354830099597E-17
PREX1	1	6.5887171672551	7.8058415164132E-18	6.98305210479782E-17
LYAR	1	6.51145455878127	7.82812986727061E-18	6.99916851669719E-17
IL17RA	2	13.8387832285341	8.01631344120476E-18	7.16351413894894E-17
PELI1	1	7.64323153563277	8.0475331166961E-18	7.18749140956828E-17
GTF3C5	3	18.3059156415695	8.14320718423317E-18	7.26897731213838E-17
SLAMF6	4	15.7223830421823	8.24331398776849E-18	7.35432914595032E-17
RPUSD4	1	6.91374070775859	8.29196703699481E-18	7.39370822351524E-17
ST3GAL1	2	14.3877377178135	8.47119959257417E-18	7.54134442094384E-17
SRGN	3	15.9515704430782	8.46300124829375E-18	7.54134442094384E-17
RIPK3	1	5.87850785254931	8.47135148628612E-18	7.54134442094384E-17
CLN3	5	22.4692329391333	8.5400850361475E-18	7.5984026557358E-17
SPACA9	3	11.9595899098875	8.57991371218494E-18	7.62969525546088E-17
KAZN	3	7.09049294979896	8.58927761210003E-18	7.63387776919145E-17
CLIP3	2	10.877447758728	8.61365871772329E-18	7.65139532517937E-17
PDK1	4	19.0270929835014	8.69307450644309E-18	7.71775395206167E-17
MYEF2	3	17.7369668695819	8.71626510551077E-18	7.73415072742505E-17
CD47	2	15.8397229910544	8.84744823797211E-18	7.84630222728658E-17
MEST	3	11.6596549269036	9.04181058214522E-18	8.01433210690145E-17
DPYD	2	11.6141499326397	9.06321204721754E-18	8.02895691365188E-17
SNX11	3	15.1189236830674	9.10699278362459E-18	8.06338063760923E-17
ZNF367	1	7.04475529232501	9.1357846072196E-18	8.08450307219109E-17
FBXO38	2	13.8112769720158	9.17480240189056E-18	8.11464704875633E-17
SF3A3	2	12.1296114441472	9.19111485382199E-18	8.12468760418803E-17
IFI44L	1	6.89168639045	9.22584165122938E-18	8.15098631322208E-17
PRKCG	2	7.66644496038477	9.46063264754846E-18	8.35391713028808E-17
AKIRIN2	1	7.6740664916816	9.55519918939885E-18	8.43287514667851E-17
ULK2	2	11.0795746196842	9.64101384140958E-18	8.50402836415126E-17
MYO7B	1	6.36297008963379	9.66607073998583E-18	8.52154137357201E-17
TWSG1	1	6.08487521271722	9.71919772933776E-18	8.56376862864725E-17
PATZ1	4	26.987190119776	9.84578938526293E-18	8.67064678121541E-17
SLTM	4	26.983837355074	1.00486340066233E-17	8.8445257941155E-17
SMARCD3	2	5.03668526316553	1.01094656278607E-17	8.89328931172709E-17
AGBL5	4	20.2964991106913	1.01375580021629E-17	8.91321524827846E-17
LOC101930370	2	9.38412188658408	1.01600710064217E-17	8.92821690371181E-17
MTHFD2L	7	23.9569318832835	1.0238252975455E-17	8.99209564278567E-17
RNF144A	4	16.7551331865963	1.0247243558759E-17	8.99516878309073E-17
AZIN1	2	15.5822668111752	1.05131551345572E-17	9.22364655083273E-17
RMND5B	3	12.8768175781022	1.0538612459247E-17	9.24103169606344E-17
MTHFD1	1	7.85514483180974	1.05575325881517E-17	9.25266900984078E-17
TRAT1	2	9.58064450512762	1.05788919418128E-17	9.26643048165206E-17
MRNIP	2	6.22235600230654	1.08242914207963E-17	9.47631712841496E-17
MTSS1L	1	8.42879290661562	1.10084375436746E-17	9.63238285071525E-17
PM20D2	1	7.58005335007445	1.1014939320589E-17	9.6329261116523E-17
BCL3	1	4.68152308606865	1.11127187631748E-17	9.71325151231608E-17
HIVEP1	1	7.25536541392247	1.11227286815996E-17	9.71681577624544E-17
DOCK1	2	6.91593472375016	1.1231117272553E-17	9.80627403648288E-17
WDR46	1	7.36871938149619	1.12551263347616E-17	9.82200156437908E-17
CDADC1	2	8.73229654908876	1.14802519833643E-17	1.00131271292603E-16
VDAC1	3	21.162048893264	1.14872367611822E-17	1.00138870754744E-16
CD55	2	9.62604039029947	1.15214751471414E-17	1.00383916441583E-16
ARRDC1	2	13.3338027074164	1.15469529976346E-17	1.00552413663612E-16
ST3GAL6	7	19.8756786172754	1.16543668282757E-17	1.01433862192963E-16
IL2RG	1	9.36491473278991	1.17196848618391E-17	1.01948188017485E-16
KDM4C	9	34.2277280093811	1.18110180894501E-17	1.02688150905091E-16
SLC27A1	1	6.1121938029595	1.19245403875437E-17	1.03620144057277E-16
ERCC6L	2	7.42202673279328	1.19503731961063E-17	1.03789561480499E-16
LINC01993	1	6.37903287046939	1.24389463571041E-17	1.07975591589488E-16
EIF4EBP1	1	5.87670580095018	1.25487045520342E-17	1.08870646484279E-16
TRAF4	1	6.74816388757671	1.25568582016937E-17	1.08883714845814E-16
TUBA1B	1	10.5086154586988	1.25769479331603E-17	1.09000215420722E-16
TBC1D4	1	6.83805249041546	1.26088375488706E-17	1.09218804363036E-16
FAM129C	3	12.9242031107951	1.26556020063554E-17	1.09565941260096E-16
MFGE8	5	26.1976118168384	1.29620427722385E-17	1.12159672799401E-16
MYL12A	4	26.1683382286049	1.31949485275034E-17	1.14114707962252E-16
GATAD2B	1	8.41527088008187	1.34445850073168E-17	1.16212296791477E-16
CALM1	1	9.03416051949904	1.35564138870834E-17	1.17117119973854E-16
RENBP	1	6.1432484691534	1.36128898823424E-17	1.17543034408418E-16
KIAA1147	1	8.45893464772313	1.37120486517017E-17	1.18336858227014E-16
PIK3AP1	1	5.1382148057602	1.42079176725054E-17	1.22551706938198E-16
LOC100129484	1	3.32874255287983	1.44581546197971E-17	1.24644511932777E-16
TSPAN7	1	4.59954863747096	1.46837823285836E-17	1.26523069196318E-16
DIAPH3	2	7.78799862812117	1.48902051841449E-17	1.28234259156831E-16
ATXN7L1	4	20.1278507908524	1.50356011453903E-17	1.29418364036518E-16
NLN	1	5.47847022225011	1.51272100853572E-17	1.30138498528441E-16
LFNG	2	6.19856742215993	1.52193431358462E-17	1.30862383498772E-16
EBPL	3	12.7774552312935	1.54971527025389E-17	1.33181196887506E-16
GUCD1	6	26.1073893785817	1.55708860472415E-17	1.33744684558896E-16
MYD88	5	28.0009126677403	1.57432948335287E-17	1.35048755782754E-16
XPOT	1	7.97553509957546	1.57474434398694E-17	1.35048755782754E-16
CCT8	3	16.3873344446145	1.57368457926433E-17	1.35048755782754E-16
DPH1	6	27.6701335098055	1.57781212715709E-17	1.35241039470608E-16
SYNGR2	2	11.910450818776	1.60971802136708E-17	1.37903667311678E-16
LMF1	7	24.189000981614	1.61130668870709E-17	1.37967608787361E-16
PRDX3	5	18.3832046036912	1.6194060150721E-17	1.38588665239713E-16
LOC100132111	2	6.85734606370325	1.63831540958214E-17	1.40133714929271E-16
CDKN2AIPNL	1	6.78693964402732	1.64115026716048E-17	1.40302929937833E-16
EPAS1	1	3.94780713798122	1.64781836412829E-17	1.40799503413779E-16
PTMS	2	9.87851296958295	1.66491238477333E-17	1.42185948188671E-16
ATP6V0A1	2	11.9865391004637	1.67664612341304E-17	1.43113410638383E-16
NBR1	4	24.5619057017581	1.69191645875434E-17	1.4434162288748E-16
KATNB1	1	7.43897557195627	1.71059263357496E-17	1.45858965840489E-16
FBXL3	1	7.82568616806384	1.71538339980627E-17	1.46191363625529E-16
IKBIP	3	15.0851098347725	1.71973230357442E-17	1.4648577812038E-16
NCAPH2	3	19.4601975563674	1.72840473582405E-17	1.47147970752588E-16
MCCC1	4	17.3109522921691	1.73969466782344E-17	1.48032200825704E-16
LCAT	1	5.70924110236603	1.74974814032122E-17	1.48810355859095E-16
PFDN6	3	17.0201957950765	1.77141268291788E-17	1.5057467434455E-16
MXD3	2	11.3305788693609	1.77975627672959E-17	1.51205434713852E-16
JPT2	1	7.7989028419497	1.78603430289186E-17	1.51581564152169E-16
GPR173	1	5.24843084808234	1.78560942067837E-17	1.51581564152169E-16
ATG16L1	4	16.7390311234723	1.79927339780153E-17	1.52626091434433E-16
SORD	1	6.91456268893781	1.80538630488226E-17	1.53065360631322E-16
RHBDF2	2	7.21357393131699	1.81353167211358E-17	1.53676403462082E-16
KCTD7	1	6.74787458238413	1.8330979342621E-17	1.55254106324784E-16
UBL5	2	14.1821929259903	1.83461973621907E-17	1.55302693949708E-16
CHD1	1	9.08082632214161	1.84188447975839E-17	1.55837126954765E-16
H1FX	1	10.6708203906495	1.84357496627407E-17	1.558851960666E-16
ALDOC	1	5.66446230244474	1.844355982766E-17	1.558851960666E-16
UROS	6	24.1479303341716	1.85444764397546E-17	1.56657309996483E-16
BCAT1	5	18.9643376741877	1.86580340189131E-17	1.57535359396803E-16
PIEZO1	1	8.30964284809288	1.87841589324476E-17	1.58518559151721E-16
ZC3H12C	1	3.68633875630358	1.89791360771869E-17	1.60081487612936E-16
TLR7	1	6.09338940199427	1.90989136764774E-17	1.61008855388934E-16
BUB1B	1	6.81222652761962	1.91179646115678E-17	1.61086553671543E-16
ACP1	4	23.2570154660572	1.92117349319167E-17	1.61793428372646E-16
NFATC4	3	9.95517240547912	1.94768845333522E-17	1.63942121611669E-16
OPTN	4	19.8621780228134	1.95914729181465E-17	1.64796222141988E-16
LMNB2	1	8.77097602945135	1.95984762352011E-17	1.64796222141988E-16
LYL1	1	5.20843780246371	1.96335273523604E-17	1.65006248348724E-16
NPTN	2	10.8103612413307	1.9692838774288E-17	1.65419845704019E-16
INO80E	6	34.5038216597043	1.97879031334784E-17	1.66133189813622E-16
NRBP2	3	13.0823126027454	1.98276590434739E-17	1.66381688079971E-16
BUB1	1	7.17023852107091	1.98464454130069E-17	1.66454058302639E-16
MGEA5	2	13.470152296359	1.99824370682066E-17	1.67508863447914E-16
HAUS1	2	10.152533017579	2.00495872643935E-17	1.6798580019988E-16
TMEM8A	1	7.85474266482308	2.04258799366805E-17	1.71051080451343E-16
CSTF3	3	16.9998992039728	2.05543787746349E-17	1.72039205073336E-16
BMI1	1	7.43308531347984	2.05727430948715E-17	1.72104970323797E-16
TXN2	1	7.39358672981604	2.06848044982616E-17	1.72954108055909E-16
FAHD2B	2	9.40333540152907	2.10346755048461E-17	1.75789788147642E-16
SPAG1	1	5.13030297590511	2.15448678386713E-17	1.79961721161365E-16
ADGRG5	3	9.02251220666682	2.16073842284127E-17	1.80391923374822E-16
FCGBP	1	6.75600157260912	2.17957385265935E-17	1.81871725453694E-16
SAP30	1	5.98984424631265	2.18843691309002E-17	1.82518312812701E-16
SERINC1	1	8.40918549967509	2.19699153790967E-17	1.83138531251707E-16
ZNF143	3	14.3209823784852	2.21628556946564E-17	1.8465288722201E-16
IGSF8	3	18.1260417831753	2.22609750694041E-17	1.85376091325287E-16
DBH	1	5.1801783612526	2.23441644303126E-17	1.85974295410834E-16
CD226	2	7.05854787232287	2.26402513662202E-17	1.88342974798724E-16
TEX264	6	24.4082252021914	2.29159623048587E-17	1.90539828707404E-16
ESD	1	8.03190013238874	2.2986124948765E-17	1.91026243866449E-16
LINC01336	1	3.31049249351285	2.31972624525877E-17	1.92683143495632E-16
VAT1	1	8.6929010933942	2.3407204002536E-17	1.94328434648525E-16
DHRS4L2	3	13.4185433024678	2.37934495445929E-17	1.97435006859388E-16
TLR9	1	5.73903017921445	2.39358841943442E-17	1.98516345875118E-16
CD79B	4	15.131097671381	2.43174882008869E-17	2.01579178507352E-16
ORAI3	1	6.19756094022793	2.43519025327747E-17	2.01762348754097E-16
ALKBH2	4	13.2916330790026	2.43903701532874E-17	2.01978899449367E-16
ARRDC2	2	13.2441867581721	2.45982804534495E-17	2.03597692686964E-16
FOXP3	2	7.96576954759109	2.46531937858165E-17	2.03949148591755E-16
ANKZF1	2	12.1652722468836	2.47706133375424E-17	2.0481708554717E-16
CYTH1	4	16.9850843020981	2.49289057881817E-17	2.06021935827657E-16
PICK1	3	13.9936368957007	2.50880713215071E-17	2.07232782776745E-16
TBL1X	2	13.9570176083395	2.54056446489737E-17	2.09750231527313E-16
APOBR	1	5.45283856754522	2.5441784588735E-17	2.09942786681853E-16
AMOT	2	10.0348720084755	2.57694223127002E-17	2.12539344150065E-16
GTF3A	1	8.71697384913083	2.58112838606812E-17	2.12742639793522E-16
LAMP1	1	8.67998193878112	2.58200468809231E-17	2.12742639793522E-16
KIF26B	1	4.70373482190213	2.58677232654535E-17	2.13028309244911E-16
ZBTB24	2	11.7421946622006	2.61263541450887E-17	2.1505009090279E-16
CCNE2	1	6.10160981952732	2.61938886922674E-17	2.15497687985605E-16
SH3BP5	1	6.19472572611713	2.63317982474199E-17	2.16523521733302E-16
CNNM3	6	33.1214908816813	2.68871968663074E-17	2.20979570832973E-16
FAM83G	1	5.57740209940242	2.73462657693662E-17	2.24639836159588E-16
ANKRD33B	1	4.7663734837974	2.78939963423093E-17	2.29024391021066E-16
CEP55	2	9.59454198566193	2.79841921050307E-17	2.29649833006214E-16
MACROD1	1	5.48889607538626	2.82264765587809E-17	2.3142347648098E-16
RAC2	1	9.85916416719258	2.82285779004272E-17	2.3142347648098E-16
[truncated: 14,382 more rows]
