# Supplementary material for: A landscape of X-inactivation during human T cell development
Source: Nat Commun. 2024 Dec 4;15:10527. doi: 10.1038/s41467-024-54110-7 (PMC11618795; doi:10.1038/s41467-024-54110-7)
Supplement: Supplementary file 5 — Supplementary Data 3 [file 41467_2024_54110_MOESM5_ESM.xlsx]

## Sheet: Data S3
Supplementary Data 3: Male vs Female log2FC, Wald Test (two-tailed) p-values and BH-corrected q-values from Sleuth on combined thymocyte data. Positive values indicate female-bias, negative values indicate male-bias; related to Fig. 1e, 1f, 2c & Supplementary Fig. 3a, 3c, 3d.
contig	gene	pval	qval	log2FC
chr19	A1BG	0.02786926	0.225135388	0.209266925
chr19	A1BG-AS1	0.316040124	0.685145303	0.073453684
chr12	A2ML1	0.543653904	0.833129757	-0.134223686
chr22	A4GALT	0.557102591	0.838737444	0.068883656
chr12	AAAS	0.132646514	0.478045866	0.068571802
chr12	AACS	0.583313779	0.849734818	0.026206729
chr3	AADACL2-AS1	0.545010108	0.833741991	-0.078705609
chr4	AADAT	0.027322022	0.222908925	0.350460004
chr9	AAED1	0.403816952	0.753450067	0.177404522
chr15	AAGAB	0.95055294	0.985879065	0.002868699
chr2	AAK1	0.22939467	0.599722685	-0.066746709
chr11	AAMDC	0.07498612	0.36826517	0.133652935
chr2	AAMP	0.088518007	0.392351062	0.073538582
chr20	AAR2	0.167307035	0.527941702	0.063240306
chr8	AARD	0.19366723	0.560805637	0.221469342
chr16	AARS	0.973907796	0.992178363	-0.001833729
chr6	AARS2	0.784205077	0.938727958	-0.012503147
chr17	AARSD1	0.354169059	0.717185871	-0.051088089
chr4	AASDH	0.556179763	0.838737444	-0.032859904
chr11	AASDHPPT	0.108685178	0.437792491	-0.080054628
chr7	AASS	0.153092869	0.504450565	-0.104884557
chr21	AATBC	0.156945222	0.510153257	-0.272381193
chr17	AATF	0.12313569	0.463558168	0.066682375
chr20	ABALON	0.138888309	0.487233576	0.157976909
chr16	ABAT	0.032610988	0.241271948	-0.199124113
chr9	ABCA1	0.017438982	0.175839546	-0.399793136
chr17	ABCA10	0.177740156	0.540935562	-0.143456688
chr4	ABCA11P	0.52455689	0.824405451	-0.046649581
chr7	ABCA13	0.748829269	0.922714687	-0.029521641
chr16	ABCA17P	0.020104403	0.189656083	0.593203743
chr9	ABCA2	0.236902999	0.607784025	-0.155646605
chr16	ABCA3	0.341203294	0.708013879	-0.19475392
chr1	ABCA4	0.077256405	0.370786116	0.419628611
chr17	ABCA5	0.378151987	0.732799016	-0.04914372
chr17	ABCA6	0.441275136	0.777589495	-0.161184611
chr19	ABCA7	0.342197676	0.708809514	-0.074604578
chr17	ABCA9	0.096878071	0.410983636	-0.169438329
chr7	ABCB1	0.201544831	0.570438468	-0.284336911
chr1	ABCB10	0.770576871	0.932542676	-0.014585718
chr7	ABCB5	0.594626727	0.856034339	-0.045946135
chr2	ABCB6	0.002935215	0.062008488	-0.221695999
chrX	MOSPD2	0.998950076	0.99971854	-9.91E-05
chr7	ABCB8	0.999272863	0.999729693	4.24E-05
chr12	ABCB9	0.405575516	0.754275138	0.088898476
chr16	ABCC1	0.001114319	0.034037933	0.145088608
chr6	ABCC10	0.848326858	0.957573446	-0.009040142
chr10	ABCC2	0.624036108	0.868428686	-0.045215074
chr13	ABCC4	0.028982891	0.229119265	-0.182842069
chr3	ABCC5	0.888982989	0.970006588	0.010114397
chr16	ABCC6	0.880598704	0.96734279	0.033424845
chr12	ABCC9	0.187589882	0.553036202	-0.109902495
chrX	TBC1D25	0.998831735	0.99971854	7.36E-05
chr12	ABCD2	0.986997314	0.996644311	-0.003042776
chr1	ABCD3	0.007356329	0.109434801	0.150565473
chr14	ABCD4	0.096308921	0.409405307	0.075314052
chr4	ABCE1	0.000865479	0.028366203	-0.161690027
chr6	ABCF1	0.657132653	0.882532392	-0.018980379
chr7	ABCF2	0.082920249	0.382427359	-0.080303246
chr3	ABCF3	0.9640947	0.989816038	-0.002133337
chr21	ABCG1	0.577150837	0.846276217	0.046733494
chr4	ABCG2	0.063901169	0.340621424	-0.389850524
chr11	ABCG4	0.763682396	0.929102074	0.114232972
chr2	ABHD1	0.14302337	0.49276785	0.32871421
chr3	ABHD10	0.050538552	0.303395638	0.092913084
chr7	ABHD11	0.463793945	0.791502926	0.042639763
chr20	ABHD12	0.003414786	0.068201318	0.138881008
chr13	ABHD13	0.477464863	0.800285821	-0.032684623
chr3	ABHD14A	0.965519131	0.990250056	-0.003189768
chr3	ABHD14A-ACY1	0.309965867	0.679333001	-0.455668428
chr3	ABHD14B	0.12261995	0.462454769	-0.084940056
chr17	ABHD15	0.003026617	0.063024185	-0.223428401
chr6	ABHD16A	0.014885912	0.16131384	0.114177807
chr20	ABHD16B	0.751308107	0.92363827	0.019316955
chr19	ABHD17A	0.514354511	0.819686858	0.03178236
chr9	ABHD17B	0.010586525	0.133572211	0.148432499
chr15	ABHD17C	0.611886585	0.862946321	-0.076214732
chr4	ABHD18	0.297043332	0.668539105	-0.047841744
chr15	ABHD2	0.726268167	0.911785897	0.018748545
chr18	ABHD3	0.423153834	0.767446403	0.057019136
chr14	ABHD4	0.027154685	0.222451983	-0.238303121
chr3	ABHD5	0.910780278	0.9755321	0.008263638
chr3	ABHD6	0.425025107	0.768764798	-0.078166196
chr19	ABHD8	0.098594374	0.414245945	0.090166507
chr10	ABI1	0.332170068	0.701194766	0.041444982
chr2	ABI2	0.894828197	0.972117952	0.005648512
chr17	ABI3	0.582300782	0.848931395	-0.063534206
chr9	ABL1	0.831876492	0.952490961	-0.009131748
chr1	ABL2	0.585728547	0.850885266	-0.024413072
chr10	ABLIM1	0.054597134	0.315263972	-0.159585299
chr4	ABLIM2	0.456435429	0.78817287	-0.136414363
chr9	ABO	0.094356605	0.404938974	0.887215086
chr17	ABR	0.924249679	0.978841031	0.004439723
chr6	ABRACL	0.697777721	0.901070282	0.020792656
chr4	ABRAXAS1	0.687239524	0.896448635	0.019456187
chr10	ABRAXAS2	0.309500688	0.679256608	-0.05201243
chr6	ABT1	0.082612072	0.381701628	0.080547135
chr3	ABTB1	0.15322585	0.504588575	0.080736658
chr11	ABTB2	0.561916209	0.839802819	-0.062768711
chr3	ACAA1	0.151928027	0.502605618	-0.066849072
chr18	ACAA2	0.61198224	0.862975974	-0.025251956
chr17	ACACA	0.003759963	0.072565985	-0.165659428
chr12	ACACB	2.33E-11	1.29E-08	-0.390086619
chr12	ACAD10	0.612319403	0.863040568	-0.024103626
chr3	ACAD11	0.4068688	0.755436278	-0.042983941
chr11	ACAD8	0.634907746	0.872355054	0.023453761
chr3	ACAD9	0.893238089	0.971523585	-0.006453616
chr1	ACADM	0.634502003	0.872277514	0.020850564
chr12	ACADS	0.000672284	0.024024387	0.185924799
chr10	ACADSB	0.291113281	0.66352133	-0.050539568
chr17	ACADVL	0.233646401	0.604280504	0.051465176
chr17	ACAP1	0.001307497	0.037372097	0.143862374
chr3	ACAP2	0.106533514	0.432194188	-0.068996587
chr1	ACAP3	0.588771398	0.852453979	0.033517344
chr11	ACAT1	0.297590812	0.668794498	-0.088966064
chr6	ACAT2	0.146629639	0.496342373	0.112639071
chr1	ACBD3	0.997467206	0.999105735	-0.000147087
chr1	ACBD3-AS1	0.682119608	0.894371696	-0.110054581
chr17	ACBD4	0.576438967	0.84609896	-0.039893693
chr10	ACBD5	0.378122623	0.732799016	-0.042213335
chr1	ACBD6	0.4344007	0.773514405	-0.038421902
chr10	ACBD7	0.000331092	0.015240325	0.209487528
chr10	ACBD7-DCLRE1CP1	0.443989775	0.77850906	0.228633463
chr11	ACCS	0.69469121	0.8996107	0.030914772
chr16	ACD	0.091488983	0.399336074	0.093488819
chr19	ACER1	0.240524953	0.612109475	-0.169722787
chr9	ACER2	0.297006394	0.668539105	0.095599972
chr11	ACER3	0.132414852	0.477814897	-0.073758724
chr14	ACIN1	0.444452719	0.779140292	-0.035496284
chr3	ACKR2	0.502228332	0.812691421	-0.086430074
chr2	ACKR3	0.331601499	0.700778597	-0.077090726
chr3	ACKR4	0.243882821	0.614940648	-0.168138218
chr17	ACLY	0.572143026	0.843318216	0.028678118
chr9	ACO1	0.518195044	0.82153336	-0.035686055
chr22	ACO2	0.646416416	0.876740763	0.019622636
chr14	ACOT1	0.001820047	0.046315034	0.529233288
chr1	ACOT11	0.325674714	0.693787528	0.180633129
chr6	ACOT13	0.721132575	0.909971827	-0.018113142
chr14	ACOT2	0.243235933	0.614169806	0.079207541
chr14	ACOT4	0.479599307	0.801760733	0.158377947
chr1	ACOT7	0.300936535	0.672493598	0.116888638
chr20	ACOT8	0.225439329	0.596801869	0.069259373
chrX	2024-09-06	2.85E-10	1.24E-07	0.308124777
chr17	ACOX1	0.326237222	0.694574563	0.044442122
chr4	ACOX3	0.741015479	0.918160779	0.019692287
chr2	ACOXL	0.0577783	0.323921057	-0.43077761
chr2	ACP1	0.43281931	0.772492751	-0.03383339
chr11	ACP2	0.103839039	0.426307436	0.091238241
chr19	ACP4	0.461058362	0.790324613	-0.187745914
chr19	ACP5	0.673846048	0.890139851	-0.028136425
chr1	ACP6	0.361922058	0.722209078	-0.056154569
chr19	ACP7	0.929243831	0.979793441	0.009127318
chr12	ACRBP	0.997701853	0.999105735	-0.000300875
chr11	ACRV1	0.795750266	0.943018683	0.059329409
chr15	ACSBG1	0.183421652	0.548162936	0.351253132
chr19	ACSBG2	0.411139562	0.758584661	-0.186953018
chr17	ACSF2	0.011341433	0.138505434	0.175274594
chr16	ACSF3	0.120404494	0.458177486	0.123803181
chr4	ACSL1	0.724844783	0.911421093	-0.037045975
chr2	ACSL3	0.029861688	0.231023525	0.096566167
chrX	CA5BP1	2.92E-08	7.95E-06	0.462836443
chr10	ACSL5	0.006662986	0.102422601	-0.139948888
chr5	ACSL6	0.945034755	0.984400862	0.005188441
chr16	ACSM3	0.069623973	0.354586834	-0.220180114
chr10	ACSM6	0.976970841	0.993368028	-0.012580529
chr20	ACSS1	0.618852129	0.865903151	0.021256062
chr20	ACSS2	0.033613593	0.245112764	0.145185356
chr10	ACTA2	0.00909211	0.123940604	0.392301206
chr10	ACTA2-AS1	0.218279882	0.590261481	-0.235987109
chr7	ACTB	0.469583929	0.795745068	-0.058720497
chr17	ACTG1	0.805856927	0.944819481	0.017938414
chr15	ACTG1P17	0.924809322	0.979012328	0.007900594
chr1	ACTG1P20	0.170645063	0.532109028	-0.102141311
chr1	ACTG1P4	0.793149042	0.942016842	-0.034370632
chr20	ACTL10	0.898791715	0.972991093	-0.017118905
chr3	ACTL6A	0.547950228	0.835041173	0.043191584
chr14	ACTN1	0.021641662	0.197051783	-0.254132809
chr1	ACTN2	0.726361233	0.911833845	0.092659511
chr19	ACTN4	0.738758631	0.91681822	-0.03118517
chr14	ACTR10	0.202687978	0.571924966	0.058871591
chr10	ACTR1A	0.026108201	0.217918652	0.099580602
chr2	ACTR1B	0.203363987	0.572956829	0.054634127
chr2	ACTR2	0.540688075	0.831401195	-0.034212771
chr2	ACTR3	0.335947282	0.703786686	-0.043026201
chr7	ACTR3B	0.64443662	0.876389501	-0.032298182
chr7	ACTR3C	0.515510649	0.820400169	0.039168614
chr20	ACTR5	0.557941066	0.838737444	-0.034029988
chr12	ACTR6	0.269583592	0.643538363	0.056857495
chr3	ACTR8	0.17647454	0.539464904	-0.068621342
chr3	ACTRT3	0.529016314	0.826340661	0.099545374
chr2	ACVR1	0.12581699	0.467014517	0.113617279
chr12	ACVR1B	0.17184202	0.53353865	-0.064947213
chr2	ACVR2A	0.026540163	0.220275011	-0.235005913
chr3	ACVR2B	0.488953412	0.805965563	-0.035423434
chr3	ACVR2B-AS1	0.465265109	0.792209918	0.083838816
chr3	ACY1	0.892777216	0.97138907	0.022440095
chr14	ACYP1	0.114339889	0.448521474	0.128686324
chr2	ACYP2	0.355809458	0.718682878	0.065281704
chr20	ADA	0.088119233	0.391832298	0.148064816
chr22	ADA2	0.345377895	0.710466017	-0.04042879
chr16	ADAD2	0.84575639	0.956917404	-0.045533832
chr15	ADAL	0.814330299	0.947011697	-0.018173897
chr15	ADAM10	0.127444917	0.469963371	0.098143004
chr17	ADAM11	0.354148876	0.717185871	-0.124750104
chr10	ADAM12	0.65766793	0.882888293	0.118472484
chr2	ADAM17	0.683775247	0.895021132	-0.018653485
chr5	ADAM19	0.162713358	0.520109099	0.23705346
chr12	ADAM1A	0.43438535	0.773514405	-0.063912617
chr14	ADAM20P1	0.240958547	0.612486382	-0.221789132
chr7	ADAM22	0.018174377	0.177963683	-0.133419964
chr2	ADAM23	0.990116414	0.997912901	0.00518984
chr10	ADAM8	0.131660485	0.476230362	-0.206769338
chr8	ADAM9	0.032199901	0.239188983	-0.30164275
chr21	ADAMTS1	0.29391827	0.665447884	0.245504874
chr19	ADAMTS10	0.459072454	0.789690162	0.083318153
chr9	ADAMTS13	0.002788944	0.060259918	-0.261709976
chr15	ADAMTS17	0.482912528	0.803604355	-0.124213403
chr4	ADAMTS3	0.218232188	0.590232638	0.272392611
chr1	ADAMTS4	0.486968946	0.805357107	0.056078189
chr5	ADAMTS6	7.23E-09	2.27E-06	-0.830705632
chr15	ADAMTS7	0.085205529	0.387177042	-0.322973946
chr15	ADAMTS7P1	0.026748492	0.221134176	-0.350707377
chr9	ADAMTSL2	0.832305541	0.95249807	0.016535991
chr1	ADAMTSL4	0.148396516	0.499719088	-0.226154369
chr1	ADAMTSL4-AS1	0.234885559	0.605412338	-0.151561724
chr7	ADAP1	0.281541408	0.653973087	-0.148715638
chr1	ADAR	0.06373801	0.34018947	-0.087306463
chr21	ADARB1	0.003842212	0.073304231	-0.175276671
chr10	ADARB2	0.002909372	0.0618223	-1.433969003
chr16	ADAT1	0.729767664	0.913104356	0.018680345
chr6	ADAT2	5.78E-06	0.000733373	-0.262605244
chr19	ADAT3	0.097945853	0.413046914	0.134971632
chr14	ADCK1	0.143108461	0.492947215	-0.09774726
chr7	ADCK2	0.198445166	0.567112918	0.060453792
chr8	ADCK5	0.022606914	0.201261582	0.146162805
chr7	ADCY1	0.491485095	0.807050867	-0.084927213
chr6	ADCY10P1	0.966894424	0.990857911	0.003988772
chr2	ADCY3	0.547102935	0.834438685	0.05663468
chr14	ADCY4	0.403663321	0.753347831	-0.101341362
chr3	ADCY5	0.701339329	0.903282873	-0.085203842
chr12	ADCY6	0.208993673	0.578475264	0.260466093
chr16	ADCY7	0.008676077	0.120846912	-0.135292239
chr16	ADCY9	0.11353748	0.447084472	-0.237989732
chr4	ADD1	0.295175869	0.666707787	0.046816329
chr10	ADD3	0.44164393	0.77785853	-0.044190021
chr8	ADGRA2	0.841564368	0.955629478	0.039574793
chr4	ADGRA3	2.45E-05	0.002315091	-0.32222091
chr8	ADGRB1	2.33E-05	0.002234242	-0.414620785
chr1	ADGRB2	0.553047383	0.837590089	-0.085848477
chr12	ADGRD1	6.77E-08	1.66E-05	-1.390123203
chr19	ADGRE1	0.272448905	0.646108671	-0.156306172
chr19	ADGRE2	0.440810373	0.777285052	-0.068889714
chr19	ADGRE4P	0.629292404	0.870387807	0.103205254
chr19	ADGRE5	0.014842311	0.161199137	0.127832082
chr6	ADGRF1	0.945697554	0.984644779	0.008915388
chr6	ADGRF2	0.726154218	0.911760731	-0.061254875
chr2	ADGRF3	0.176194411	0.539304513	-0.11428336
chr16	ADGRG1	0.01616809	0.168492478	0.369122513
chr16	ADGRG3	0.512850114	0.818796152	0.140150503
chr16	ADGRG5	0.13669701	0.484058589	-0.199420521
chr6	ADGRG6	0.52976275	0.826604933	0.112759387
chr19	ADGRL1	0.237727722	0.608721527	-0.066058529
chr1	ADGRL2	0.029846756	0.231023525	-0.475916583
chr4	ADH4	0.790339936	0.940697565	0.052466715
chr4	ADH5	0.228758894	0.599099533	0.070441679
chr4	ADH6	0.710649664	0.906708358	0.080538373
chr8	ADHFE1	1.47E-05	0.001548816	-0.46749334
chr2	ADI1	0.921908216	0.977863582	0.006215095
chr3	ADIPOQ	0.718455101	0.909328083	0.046306036
chr3	ADIPOQ-AS1	0.670028959	0.888718966	-0.087913772
chr1	ADIPOR1	0.226710366	0.597641602	0.054834681
chr12	ADIPOR2	0.361724787	0.722209078	0.044277253
chr10	ADIRF	0.007644392	0.112012235	0.683892167
chr10	ADK	0.824492898	0.950733992	0.014223395
chr22	ADM2	0.933162918	0.98137614	-0.008032318
chr19	ADM5	0.205537717	0.575550032	0.175856376
chr20	ADNP	0.175414147	0.538431596	-0.058124533
chr20	ADNP-AS1	0.578206716	0.846749009	-0.063508065
chr18	ADNP2	0.390537555	0.743526289	0.051465138
chr10	ADO	0.682686672	0.894582796	-0.021169807
chr22	ADORA2A	0.59492821	0.856146364	0.057042944
chr22	ADORA2A-AS1	0.826452699	0.951121939	0.027283905
chr17	ADORA2B	0.084487829	0.386014365	0.542011065
chr15	ADPGK	0.034345267	0.248137086	-0.092038046
chr15	ADPGK-AS1	0.005787506	0.093188947	-0.415866251
chr3	ADPRH	0.510459877	0.817335882	-0.068662303
chr13	ADPRHL1	0.464524998	0.791948825	0.085129626
chr1	ADPRHL2	0.537900968	0.830227681	0.031049528
chr17	ADPRM	0.691496316	0.898623551	-0.023843294
chr8	ADRA1A	0.800338653	0.944548063	-0.023379749
chr2	ADRA2B	0.904439654	0.974269008	0.030980824
chr10	ADRB1	0.400460405	0.750727725	0.245539759
chr5	ADRB2	0.422607131	0.767446403	-0.169115346
chr20	ADRM1	0.049748074	0.301398253	0.085945012
chr22	ADSL	0.575389018	0.84530451	-0.024476047
chr1	ADSS	0.941675941	0.983781627	-0.003460126
chr14	ADSSL1	0.503284648	0.813608425	0.08664017
chr6	ADTRP	0.548461709	0.835447956	-0.157533449
chr7	AEBP1	0.166081093	0.5258664	0.149229918
chr12	AEBP2	0.825345488	0.950962208	0.010163358
chr15	AEN	0.695958937	0.900330841	-0.024983584
chr19	AES	0.128837265	0.47240272	0.076760659
chr4	AFAP1	0.078466617	0.372958325	-0.448964246
chr5	AFAP1L1	0.967186286	0.990857911	0.003358231
chr10	AFAP1L2	0.431616413	0.771948114	0.056548702
chr6	AFDN	0.048041745	0.29684095	-0.241038111
chr6	AFDN-DT	0.879796693	0.967185398	-0.024252848
chr4	AFF1	0.171714091	0.533340757	0.068363283
chr4	AFF1-AS1	0.932263111	0.981056702	-0.0073931
chrX	HSFX2	0.048015194	0.29684095	-1.198584521
chr2	AFF3	0.13723105	0.484778231	-0.139777581
chr5	AFF4	0.07081107	0.357432426	-0.078584285
chr6	AFG1L	0.209365674	0.579162544	-0.106623878
chr16	AFG3L1P	0.206187893	0.576757331	-0.063864647
chr18	AFG3L2	0.43803212	0.775240288	0.042423464
chr17	AFMID	0.934805271	0.98165187	-0.004956132
chr2	AFTPH	0.900031784	0.973053231	-0.00549927
chr4	AGA	0.006788208	0.103580953	-0.145895877
chr2	AGAP1	0.007516616	0.110647896	-0.312291002
chr10	AGAP11	0.26409802	0.635648436	-0.210636552
chr10	AGAP12P	0.121271785	0.460085217	-0.437265004
chr12	AGAP2	0.871697918	0.965409511	0.008987623
chr12	AGAP2-AS1	0.390011847	0.743185958	-0.145506157
chr7	AGAP3	0.193217726	0.560467459	-0.197604841
chr10	AGAP4	9.50E-06	0.00113512	-0.231857704
chr10	AGAP5	0.011297127	0.138235902	-0.156841657
chr10	AGAP6	0.013289574	0.151251923	-0.114776191
chr10	AGAP7P	0.000158359	0.009073944	0.263095129
chr10	AGAP9	0.257362582	0.628215002	-0.117421166
chr11	AGBL2	0.084757888	0.386559063	-0.163090433
chr7	AGBL3	0.4035432	0.753347831	-0.108960992
chr2	AGBL5	0.002766863	0.059914926	0.140894716
chr6	AGER	0.88124002	0.967379005	0.009615189
chr2	AGFG1	0.119849307	0.457572256	-0.067636346
chr7	AGFG2	0.753874673	0.924170818	0.025454912
chr5	AGGF1	0.686915968	0.896323392	0.017715905
chr7	AGK	0.214494819	0.586148142	-0.062928543
chr1	AGL	0.548669648	0.835447956	0.027761077
chr1	AGMAT	0.091711017	0.399885061	-0.110916638
chr7	AGMO	0.757365282	0.925942136	0.051151769
chr1	AGO1	0.383566711	0.737378096	-0.03809417
chr8	AGO2	0.03008618	0.232006632	-0.110791482
chr1	AGO3	0.229572675	0.599747274	-0.071849243
chr1	AGO4	0.139704649	0.487582474	0.068250019
chr6	AGPAT1	0.787512179	0.940041432	0.012082267
chr9	AGPAT2	0.021814436	0.197542499	0.162983073
chr21	AGPAT3	0.836540457	0.95429297	0.009007918
chr6	AGPAT4	0.002334303	0.053700986	-0.188341738
chr6	AGPAT4-IT1	0.305354033	0.675821519	-0.112347564
chr8	AGPAT5	0.488142093	0.805813284	-0.032170082
chr2	AGPS	0.729604874	0.913104356	-0.016624078
chr1	AGRN	0.037209871	0.259687703	-0.147211547
chr16	AGRP	0.442166371	0.777897202	-0.177755761
chr9	AGTPBP1	0.366910322	0.724600748	-0.040826004
chr1	AGTRAP	0.069701744	0.354742383	0.113968398
chr1	AHCTF1	0.084570048	0.386283809	-0.074279545
chr2	AHCTF1P1	0.832332051	0.95249807	-0.093622833
chr20	AHCY	0.22165126	0.593303885	-0.074946146
chr1	AHCYL1	0.665738411	0.886645954	-0.01867185
chr7	AHCYL2	0.019949725	0.189332837	-0.123244646
chr1	AHDC1	0.355325062	0.718354112	0.06121216
chr6	AHI1	0.873875865	0.965741485	0.008716887
chr11	AHNAK	0.366871556	0.724600748	-0.249697575
chr7	AHR	0.052640246	0.309636446	0.134895883
chr5	AHRR	0.008724699	0.12101696	-0.283524594
chr14	AHSA1	0.519093382	0.821878437	-0.04511938
chr2	AHSA2P	0.126282971	0.467776221	-0.110038373
chr12	AICDA	0.534685721	0.829686606	0.066502417
chr1	AIDA	0.290682545	0.663043495	-0.047435202
chr6	AIF1	0.068314226	0.352120641	0.227243064
chr9	AIF1L	0.509965181	0.81714903	-0.15088806
chrX	RPL36A-HNRNPH2	0.208267687	0.578242966	1.125723277
chr10	AIFM2	0.076940745	0.370786116	-0.136161152
chr6	AIG1	0.965996507	0.990617375	-0.006580505
chr4	AIMP1	0.750145535	0.922933292	-0.014534732
chr7	AIMP2	0.361738754	0.722209078	0.062282909
chr11	AIP	0.088116542	0.391832298	0.07959364
chr17	AIPL1	0.840533966	0.955368992	-0.015272462
chr1	AJAP1	0.038331416	0.264405624	-0.726455418
chr9	AJM1	0.105106717	0.428939819	-0.162589823
chr14	AJUBA	0.291390001	0.663796713	0.092336037
chr9	AK1	0.033863005	0.245935993	0.245931718
chr1	AK2	0.955270024	0.986883141	-0.002968976
chr9	AK3	0.023131094	0.203361157	0.099223327
chr1	AK4	0.145053388	0.494492507	-0.160638366
chr1	AK5	0.33374639	0.70231825	-0.191836123
chr5	AK6	0.648656871	0.87760391	0.02721764
chr14	AK7	0.261243231	0.632741188	0.105578192
chr9	AK8	0.944046427	0.984305238	-0.010040456
chr6	AK9	0.979338351	0.994213429	-0.001764965
chr17	AKAP1	0.003838044	0.073304231	-0.138094489
chr17	AKAP10	0.015208339	0.163148466	-0.109908416
chr13	AKAP11	0.207824142	0.577791458	-0.062932114
chr6	AKAP12	0.040573111	0.271661277	-0.265142498
chr15	AKAP13	0.216166963	0.587511682	-0.056428809
chrX	MAP7D2	2.84E-07	5.75E-05	1.032455261
chr9	AKAP2	0.227333401	0.598287964	0.10355945
chr12	AKAP3	0.425174843	0.768868252	-0.159914392
chr14	AKAP5	0.576779785	0.846150763	-0.033715692
chr14	AKAP6	0.086225197	0.388621208	-0.214985206
chr6	AKAP7	0.14248096	0.491816807	0.099940252
chr19	AKAP8	0.331062075	0.700172903	-0.042575346
chr19	AKAP8L	0.829424193	0.952096008	0.01172398
chr7	AKAP9	0.021735395	0.197256721	-0.131338285
chr11	AKIP1	0.005983061	0.095230387	0.160143929
chr1	AKIRIN1	0.128651139	0.472128087	-0.065435447
chr6	AKIRIN2	0.017871739	0.176909129	0.114267436
chr9	AKNA	0.098514721	0.414015964	-0.078657838
chr1	AKNAD1	0.830835962	0.952453311	0.042555556
chr1	AKR1A1	0.529445835	0.826550304	0.035947215
chr7	AKR1B1	0.195985938	0.564125814	0.062933276
chr7	AKR1B10	0.552997938	0.837590089	-0.08576351
chr10	AKR1C1	0.040253284	0.271511423	-0.420950783
chr10	AKR1C3	0.020461478	0.191230807	0.370854737
chr10	AKR1E2	0.006591427	0.101510415	-0.478684126
chr1	AKR7A2	0.036202814	0.2554489	0.102112964
chr1	AKR7A2P1	0.6647847	0.886432945	-0.088403493
chr1	AKR7A3	0.527930012	0.826029297	-0.086002133
chr1	AKR7L	0.970876824	0.991534123	0.005233442
chr14	AKT1	0.272253345	0.646108671	0.047312554
chr19	AKT1S1	0.56313023	0.839848037	0.031992882
chr19	AKT2	0.395267528	0.747370309	0.036952254
chr1	AKT3	0.872464685	0.965615137	0.010261035
chr16	AKTIP	0.044497536	0.284062834	-0.146907325
chr9	ALAD	0.668427701	0.888092586	-0.018994977
chr3	ALAS1	0.825964344	0.95106263	0.012262988
chr4	ALB	0.137887633	0.485341095	-0.291141422
chr3	ALCAM	0.016467801	0.169439902	0.212306193
chr19	ALDH16A1	0.068225436	0.352120641	0.177668736
chr10	ALDH18A1	0.000900027	0.028984009	-0.179784868
chr15	ALDH1A2	0.596741789	0.85744085	-0.188045227
chr9	ALDH1B1	0.111879638	0.445244855	-0.166161812
chr12	ALDH1L2	0.804631759	0.944819481	0.026578165
chr12	ALDH2	0.007312248	0.109073278	0.240141529
chr17	ALDH3A2	0.44114437	0.77752397	-0.058455053
chr11	ALDH3B1	0.579544476	0.847714996	-0.050406363
chr1	ALDH4A1	0.677301266	0.892348765	0.028684088
chr6	ALDH5A1	9.58E-05	0.00634476	-0.201863754
chr14	ALDH6A1	0.933767998	0.981430919	-0.003713725
chr5	ALDH7A1	0.960764966	0.988546838	-0.00829783
chr6	ALDH8A1	0.811225189	0.946951212	0.042641255
chr1	ALDH9A1	0.07943249	0.374978942	0.080835202
chr16	ALDOA	0.53965027	0.83109407	0.029227905
chr9	ALDOB	0.001902094	0.047422713	0.736797021
chr17	ALDOC	0.000207445	0.010993443	-0.291612599
chr16	ALG1	0.999601237	0.99976601	-2.53E-05
chr12	ALG10	0.162619448	0.519962932	-0.095607976
chr12	ALG10B	0.024831197	0.210966548	-0.112572635
chr13	ALG11	0.385671118	0.739347769	-0.057480893
chr22	ALG12	0.422559992	0.767446403	0.038199159
chrX	SPIN3	5.89E-07	0.000107602	-1.018888664
chr1	ALG14	0.541335051	0.831840573	0.051285197
chr3	ALG1L	2.42E-09	8.73E-07	1.012162673
chr3	ALG1L2	0.463349066	0.791365084	-0.1052845
chr11	ALG1L9P	0.163433944	0.521860755	-0.138814328
chr9	ALG2	0.249019121	0.619555236	-0.065807929
chr3	ALG3	0.24814376	0.619516339	-0.06378345
chr13	ALG5	0.35230229	0.71602338	0.052958975
chr1	ALG6	0.401978777	0.752301085	-0.044004446
chr11	ALG8	0.789421649	0.940300654	-0.015450491
chr11	ALG9	0.974717117	0.992394727	0.001624601
chr14	ALKBH1	0.691500935	0.898623551	-0.026525997
chr12	ALKBH2	0.020279117	0.190419558	-0.169823108
chr11	ALKBH3	0.361883269	0.722209078	0.054820814
chr11	ALKBH3-AS1	0.46415076	0.791747007	-0.184154136
chr7	ALKBH4	0.102452964	0.423603112	0.094866298
chr17	ALKBH5	0.307565416	0.67814391	-0.043849822
chr19	ALKBH6	0.247402601	0.618860308	0.068995
chr19	ALKBH7	0.022612067	0.201261582	0.140240492
chr11	ALKBH8	0.958693169	0.987699447	-0.003061539
chr2	ALMS1	0.42206826	0.767258317	-0.061383708
chr2	ALMS1-IT1	0.647822867	0.87700997	0.07435734
chr2	ALMS1P1	0.013022983	0.149346383	-0.475349628
chr17	ALOX12	0.102715944	0.424183653	-0.142187235
chr17	ALOX12-AS1	0.732318445	0.913995463	-0.031656897
chr17	ALOX12B	0.261092725	0.632722446	-0.233092783
chr17	ALOX12P2	0.823404798	0.95027243	0.022689073
chr17	ALOX15	0.178879027	0.542117964	-0.334751571
chr17	ALOX15P1	0.00727575	0.108820527	-0.575455559
chr10	ALOX5	0.972286512	0.991878693	-0.009035479
chr13	ALOX5AP	0.567924693	0.841705728	-0.051508423
chr4	ALPK1	0.048629607	0.297791042	-0.111580143
chr15	ALPK3	0.882401981	0.967501479	-0.013832274
chr2	ALPP	0.795636591	0.943018683	0.053923756
chr2	ALS2	0.005925163	0.09458063	-0.150577946
chr3	ALS2CL	0.855702223	0.959721273	0.021728797
chr2	ALS2CR12	0.473893352	0.797275066	-0.107894941
chr1	ALX3	0.146196595	0.495716209	-0.14015411
chr17	ALYREF	0.069455603	0.354399731	0.124463336
chr5	AMACR	0.32732448	0.695915469	0.066106619
chr11	AMBRA1	0.402674591	0.752863131	0.036319361
chr6	AMD1	0.289712786	0.662254146	-0.045493166
chr12	AMDHD1	0.148686111	0.500217386	0.175222723
chr16	AMDHD2	0.319468267	0.688088684	0.058042653
chrX	H2AFB2	0.016112677	0.168492478	-0.992547378
chr13	AMER2	0.474232969	0.797523454	-0.08547673
chr2	AMER3	0.500344991	0.81191312	0.153233457
chr16	AMFR	0.134351801	0.480836501	0.066097238
chr19	AMH	0.111948461	0.445321308	0.328989919
chr1	AMIGO1	0.000986176	0.031036529	-0.237786845
chr12	AMIGO2	0.268116878	0.641050095	0.19610675
chr3	AMIGO3	0.060726112	0.33093327	-0.117625684
chrX	FAM226A	0.378990906	0.732971587	-0.96816888
chr2	AMMECR1L	0.731513358	0.913608228	-0.016123888
chr14	AMN	0.216717631	0.588046517	-0.136489641
chr12	AMN1	0.375979478	0.731318154	-0.051343148
chrX	DMRTC1	0.025368602	0.213227144	0.950793905
chr11	AMOTL1	0.076644107	0.370662143	0.153812462
chr1	AMPD2	0.509885712	0.81714903	-0.02830484
chr11	AMPD3	0.755891403	0.925407349	0.016304822
chr7	AMPH	0.076253745	0.370302696	-0.218114237
chr3	AMT	0.205711508	0.575763537	-0.086043472
chr1	AMY2B	0.1782492	0.541413691	-0.128013021
chr17	AMZ2	0.529761128	0.826604933	0.029224634
chr17	AMZ2P1	0.708774698	0.905859169	0.023863673
chr2	ANAPC1	0.001432957	0.039103751	-0.136783774
chr4	ANAPC10	0.611225124	0.862797068	0.035338792
chr17	ANAPC11	0.01353369	0.152878542	0.166629435
chr3	ANAPC13	0.220890929	0.59266	-0.065123803
chr11	ANAPC15	0.002058779	0.050309888	0.157114198
chr10	ANAPC16	0.775195064	0.934359918	-0.012221091
chr2	ANAPC1P1	0.001392581	0.038824303	-0.458668968
chr9	ANAPC2	0.342600999	0.708966476	0.041062621
chr4	ANAPC4	0.838420996	0.954707167	0.009673098
chr12	ANAPC5	0.924941846	0.979062758	-0.004025665
chr12	ANAPC7	0.728906937	0.913104356	-0.015754455
chr14	ANGEL1	0.061495219	0.333518431	-0.088450086
chr1	ANGEL2	0.434198551	0.773491247	-0.035549613
chr8	ANGPT1	0.851867407	0.958195063	-0.029430026
chr8	ANGPT2	0.926338818	0.97950825	-0.010231009
chr20	ANGPT4	0.922001562	0.977863582	-0.011298894
chr19	ANGPTL4	0.97568851	0.992757759	0.006352545
chr19	ANGPTL6	0.098101976	0.413431533	-0.202975582
chr10	ANK3	0.002356006	0.053975918	-0.883910323
chr2	ANKAR	0.077362221	0.370803796	-0.158529563
chr15	ANKDD1A	3.06E-06	0.000431025	-1.036770875
chr5	ANKDD1B	0.496139159	0.809926173	-0.17936171
chr20	ANKEF1	0.000129936	0.00785147	0.31518389
chr17	ANKFY1	0.013006688	0.149267874	-0.106871459
chr5	ANKH	0.012213801	0.144072833	0.25829448
chr5	ANKHD1	0.777622196	0.935883829	-0.013545752
chr5	ANKHD1-EIF4EBP3	0.09748579	0.412298644	-0.130119717
chr7	ANKIB1	0.039602456	0.268711318	-0.08979303
chr19	ANKLE1	0.936668414	0.981994891	-0.00534921
chr12	ANKLE2	0.680367682	0.893925622	0.01758785
chr2	ANKMY1	0.843988458	0.955906078	-0.009964282
chr7	ANKMY2	0.39828658	0.749495551	0.045816766
chr5	ANKRA2	0.37412635	0.730363905	-0.045931336
chr10	ANKRD1	0.08482931	0.38660207	-0.587742863
chr13	ANKRD10	0.347814286	0.712170756	0.04024126
chr16	ANKRD11	0.41526268	0.762155311	-0.037848808
chr18	ANKRD12	0.000504841	0.019973685	-0.148772966
chr12	ANKRD13A	0.154853622	0.506735455	-0.061221084
chr17	ANKRD13B	0.006228233	0.098249279	-0.200337957
chr1	ANKRD13C	0.660561702	0.884421385	0.020761613
chr11	ANKRD13D	0.15870453	0.513072601	0.08303959
chr10	ANKRD16	0.062272409	0.335578186	0.123881826
chr4	ANKRD17	0.035619677	0.253789972	-0.099389658
chr9	ANKRD18CP	0.296153517	0.667822362	-0.178292088
chr9	ANKRD19P	0.478459188	0.800904014	-0.078942432
chr9	ANKRD20A1	0.201117424	0.57027014	-0.485494071
chr21	ANKRD20A11P	0.006046552	0.096056942	-0.717135556
HSCHR4_RANDOM_CTG4	ANKRD20A12P	0.000830383	0.027988808	0.787388002
chr13	ANKRD20A19P	0.931648465	0.980816178	-0.018300581
chr9	ANKRD20A3	0.122415456	0.461951781	-0.406394564
chr9	ANKRD20A4-ANKRD20A20P	0.011166999	0.13735161	-0.419020462
chr18	ANKRD20A5P	0.023866254	0.206643725	-0.337428488
chr2	ANKRD20A8P	0.207140586	0.577618019	-0.323982775
chr13	ANKRD20A9P	0.042935767	0.278261948	-0.314293883
chr10	ANKRD22	0.001364301	0.03845782	0.65406976
chr2	ANKRD23	0.378533014	0.732971587	0.059084553
chr19	ANKRD24	0.002214337	0.052490208	-0.389666996
chr10	ANKRD26	5.66E-05	0.004260376	-0.208820865
chr19	ANKRD27	0.886373755	0.968592267	-0.008485436
chr3	ANKRD28	0.717778889	0.909134205	0.015739551
chr2	ANKRD30BL	0.681271104	0.894163775	-0.115548089
chr21	ANKRD30BP2	0.483981607	0.803756853	-0.078543639
chr5	ANKRD31	0.027532728	0.223634996	-0.300907259
chr5	ANKRD33B	0.040851776	0.272077742	-0.234335143
chr1	ANKRD34A	0.624195832	0.868428686	-0.049191515
chr1	ANKRD35	0.935973503	0.98176188	-0.018192005
chr2	ANKRD36	7.20E-05	0.005003667	-0.206714782
chr2	ANKRD36B	0.812287642	0.946951212	-0.012690728
chr1	ANKRD36BP1	0.462337289	0.790984246	-0.072075796
chr2	ANKRD36BP2	0.861378403	0.961930438	0.022216319
chr2	ANKRD36C	0.865746242	0.963470144	-0.010743067
chr4	ANKRD37	0.000940513	0.029939676	-0.304067389
chr2	ANKRD39	0.173427652	0.535161987	0.093024119
chr17	ANKRD40	0.209012787	0.578475264	-0.056763441
chr11	ANKRD42	0.354978549	0.717950164	-0.078579284
chr2	ANKRD44	0.030804613	0.233842056	-0.101040227
chr2	ANKRD44-IT1	0.924398531	0.978841031	0.023665011
chr1	ANKRD45	0.299343212	0.671099049	-0.162527412
chr8	ANKRD46	0.562020886	0.839802819	-0.032473581
chr11	ANKRD49	0.748342501	0.922424697	-0.01673871
chr4	ANKRD50	0.525150972	0.824780755	0.034884921
chr12	ANKRD52	0.535513055	0.830025225	-0.026495901
chr2	ANKRD53	0.033858297	0.245935993	-0.386313152
chr22	ANKRD54	0.009665296	0.128589444	0.137447901
chr5	ANKRD55	0.001394843	0.038824303	-0.701672332
chr6	ANKRD6	0.395161953	0.747370309	0.08173413
chr20	ANKRD60	0.417877097	0.764661293	-0.068692579
chr7	ANKRD61	0.850579039	0.958195063	0.022438966
chr18	ANKRD62	0.202510817	0.571810507	-0.139922676
chr1	ANKRD65	0.714277451	0.90756602	-0.054799433
chr14	ANKRD9	0.79570721	0.943018683	0.037322385
chr6	ANKS1A	0.872794008	0.965741485	0.007770853
chr16	ANKS3	0.928081701	0.979793441	-0.005681421
chr16	ANKS4B	0.344123115	0.709944216	0.08181791
chr9	ANKS6	1.92E-07	4.19E-05	-0.371323545
chr2	ANKZF1	0.233727531	0.604302222	-0.058849024
chr7	ANLN	0.19414344	0.561098953	0.267294776
chr3	ANO10	0.928389426	0.979793441	-0.007001006
chr11	ANO5	0.215009526	0.586673916	0.416997371
chr12	ANO6	0.718035207	0.909282341	0.023359797
chr19	ANO8	0.987320727	0.996677512	0.00099631
chr11	ANO9	0.774941256	0.934359918	-0.020088976
chr15	ANP32A	0.528109388	0.826029297	0.034015182
chr15	ANP32A-IT1	0.843139122	0.955660632	-0.016689334
chr9	ANP32B	0.129801657	0.473207376	0.085380258
chr1	ANP32E	0.208784301	0.578475264	0.111746047
chr15	ANPEP	0.79694952	0.943294407	0.06279488
chr2	ANTXR1	0.195907096	0.564086424	0.248999978
chr4	ANTXR2	0.12820948	0.47144433	-0.17422448
chr10	ANTXRL	0.095330245	0.407385957	-0.416035631
chr10	ANTXRLP1	0.318379494	0.687079488	-0.07629097
chr9	ANXA1	0.557174465	0.838737444	0.130374845
chr10	ANXA11	0.395151527	0.747370309	-0.040017517
chr15	ANXA2	0.917492912	0.976926504	0.017484828
chr9	ANXA2P2	0.363030605	0.722219825	0.207698211
chr5	ANXA2R	0.874814777	0.966174083	-0.010271201
chr2	ANXA4	0.924058688	0.978841031	-0.007075801
chr4	ANXA5	0.822570367	0.949873275	-0.058492251
chr5	ANXA6	0.088112937	0.391832298	0.079053038
chr10	ANXA7	0.287768719	0.660294504	0.047638796
chr1	ANXA9	0.491216563	0.807050867	-0.126974452
chr7	AOAH	0.384959936	0.738772156	-0.104370287
chr17	AOC2	0.487018441	0.805357107	0.087256521
chr17	AOC3	0.959332502	0.988051828	-0.007745699
chr17	AOC4P	0.86219046	0.962255281	-0.04163339
chr2	AOX1	0.123802995	0.464642105	-0.377639576
chr2	AOX3P-AOX2P	0.204434805	0.574006554	0.378492333
chr4	AP1AR	0.218565704	0.590461822	0.058616949
chr22	AP1B1	0.154416108	0.506092572	0.060823394
chr16	AP1G1	0.065708502	0.345531067	-0.082047445
chr14	AP1G2	0.796171444	0.943018683	-0.011034905
chr19	AP1M1	0.968784722	0.99128542	0.001679086
chr7	AP1S1	0.004532465	0.08133475	0.145920262
chrX	PHEX	6.82E-05	0.004802537	-0.942938877
chr2	AP1S3	0.643375357	0.875949882	-0.031210777
chr19	AP2A1	0.158264214	0.512247068	0.060884898
chr11	AP2A2	0.171675326	0.53332004	0.071650804
chr17	AP2B1	0.430827721	0.771457132	-0.033986801
chr3	AP2M1	0.430941726	0.771488759	0.034253371
chr19	AP2S1	0.03073127	0.23365868	0.110536441
chr5	AP3B1	0.773221309	0.934019795	0.018411423
chr15	AP3B2	0.9922092	0.998127399	-0.00131136
chr19	AP3D1	0.505791801	0.814570881	0.028588546
chr10	AP3M1	0.242613137	0.61394655	-0.051009636
chr8	AP3M2	0.789155691	0.940298032	0.016131488
chr5	AP3S1	0.675362155	0.891027624	-0.021828856
chr15	AP3S2	0.203140304	0.572661161	0.06356089
chr1	AP4B1	0.209516041	0.579324843	0.057482635
chr1	AP4B1-AS1	0.826234586	0.95106263	0.014784389
chr15	AP4E1	0.994064517	0.998511158	-0.000341995
chr7	AP4M1	0.048866974	0.298427971	0.114738115
chr14	AP4S1	0.832288761	0.95249807	-0.012466949
chr11	AP5B1	0.070512901	0.356998961	-0.08223604
chr14	AP5M1	0.394444455	0.746864575	0.039505176
chr20	AP5S1	0.25561452	0.627007419	0.068255195
chr7	AP5Z1	0.058461542	0.325251157	0.08196945
chr12	APAF1	0.587229987	0.85166329	0.025841016
chr9	APBA1	0.460324178	0.789962497	0.148163572
chr15	APBA2	0.698567483	0.90155692	0.048004447
chr19	APBA3	0.226547913	0.597641602	0.085558551
chr11	APBB1	0.473020733	0.796745829	-0.094198658
chr10	APBB1IP	0.006491336	0.100434381	0.133580244
chr5	APBB3	0.13661026	0.484019765	-0.118022861
chr5	APC	0.23239074	0.602627486	-0.057668389
chr19	APC2	0.993139374	0.998306947	0.000733793
chr18	APCDD1	0.704404925	0.904644511	0.108979436
chr3	APEH	0.040522109	0.271623999	0.088095947
chr14	APEX1	0.884825683	0.968012929	-0.006220685
chrX	TBC1D8B	1.36E-05	0.001466102	-0.899126437
chr1	APH1A	0.003268865	0.0664519	0.125804829
chr15	APH1B	0.950529206	0.985879065	0.003115271
chr11	API5	0.335229259	0.70334654	-0.051305073
chr11	APIP	0.189784809	0.556200029	0.069499363
chr2	APLF	0.491950632	0.807420528	0.071504147
chrX	CDK16	3.31E-08	8.86E-06	0.262184228
chr11	APLP2	0.174227686	0.536765035	0.066828439
chr20	APMAP	0.835117236	0.953671371	0.009168277
chr11	APOA1	0.764701716	0.929527948	0.05365553
chr11	APOA1-AS	0.876884203	0.966334781	0.046621146
chr6	APOBEC2	0.977826746	0.993642816	-0.003694418
chr22	APOBEC3A	0.810264606	0.946715669	-0.017592304
chr22	APOBEC3B-AS1	0.671899499	0.889444314	0.065624899
chr22	APOBEC3C	0.601268569	0.85924319	0.042660299
chr22	APOBEC3D	0.320789299	0.689414872	0.04976898
chr22	APOBEC3F	0.667132544	0.887496822	-0.02426384
chr22	APOBEC3G	0.149138933	0.500545586	0.086448224
chr16	APOBR	0.486911239	0.805357107	-0.078406055
chr19	APOC1P1	0.469870344	0.795888623	-0.098271598
chr12	APOF	0.443582406	0.778271444	0.190765093
chr22	APOL1	0.064169716	0.341000376	-0.10252934
chr22	APOL2	0.048362252	0.297057691	-0.095641462
chr22	APOL3	0.495358523	0.809926173	-0.05058907
chr22	APOL4	0.369731396	0.727302273	-0.051318959
chr22	APOL6	0.180228015	0.543744013	-0.084804204
chr12	APOLD1	0.404724472	0.753839705	0.068540426
chr6	APOM	0.537725746	0.830227681	0.059766021
chrX	HSFX1	0.127009513	0.469525491	0.807946696
chrX	BEX1	1.30E-05	0.001438812	0.795574593
chr14	APOPT1	0.267996934	0.640855527	0.067664799
chr21	APP	0.03343127	0.244427662	-0.1268746
chr17	APPBP2	0.178775767	0.541928639	-0.060431974
chr3	APPL1	0.736291288	0.915995533	-0.014492617
chr12	APPL2	0.388588398	0.741898674	-0.039132359
chr16	APRT	0.593117135	0.855614848	0.024640878
chr7	APTR	0.639113948	0.873994026	0.039093437
chr9	APTX	0.770914388	0.932542676	-0.016180526
chr7	AQP1	0.600181068	0.859003659	-0.104887715
chr11	AQP11	0.909865033	0.975496952	0.020701998
chr9	AQP3	0.257222027	0.628215002	0.119373046
chr18	AQP4-AS1	0.929043364	0.979793441	0.008720156
chr12	AQP6	0.805585673	0.944819481	0.020467854
chr9	AQP7P1	0.09549066	0.407385957	-0.469085977
chr15	AQR	0.230530158	0.600303636	-0.077713391
chrX	DDX3X	7.45E-10	3.02E-07	0.307457178
chrX	CXorf57	9.43E-05	0.00629248	-0.685163581
chr11	ARAP1	0.298784079	0.670297698	0.044724748
chr11	ARAP1-AS2	0.709177919	0.905859169	0.068884755
chr4	ARAP2	0.070464726	0.356876668	-0.105575528
chr5	ARAP3	0.331504529	0.700712382	-0.30554296
chr8	ARC	0.856902101	0.960546561	-0.044903842
chr11	ARCN1	0.363425899	0.722219825	-0.038820237
chr4	AREG	0.733707271	0.914423889	0.110953037
chr14	AREL1	0.206192078	0.576757331	-0.055759191
chr1	ARF1	0.199599645	0.568422845	0.057791863
chr12	ARF3	0.339087049	0.706091416	0.041075739
chr3	ARF4	0.425268772	0.768954428	0.035846536
chr3	ARF4-AS1	0.461921231	0.790848186	-0.096284436
chr7	ARF5	0.041458213	0.273633253	0.087229089
chr14	ARF6	0.151287547	0.502406645	0.061774688
chr20	ARFGAP1	0.647180097	0.876992358	0.019543991
chr11	ARFGAP2	0.01764873	0.176774526	0.101382494
chr22	ARFGAP3	0.049693221	0.301259487	0.1024344
chr8	ARFGEF1	0.313502238	0.682489251	-0.043097928
chr20	ARFGEF2	0.071249303	0.358229854	-0.077730031
chr6	ARFGEF3	0.9104813	0.975528258	0.016903222
chr4	ARFIP1	0.301888877	0.67290241	0.069329719
chr11	ARFIP2	0.303830589	0.674755649	-0.049089073
chr20	ARFRP1	0.033449464	0.244427662	0.113592137
chr6	ARG1	0.856144061	0.959843514	-0.0392312
chr14	ARG2	0.14108705	0.48954761	-0.122169737
chr3	ARGFX	0.157713342	0.511460304	0.130526496
chr17	ARGFXP2	0.317588712	0.68679777	0.174132676
chr13	ARGLU1	0.175763786	0.539067337	-0.062864231
chr11	ARHGAP1	0.418140112	0.764857495	0.03543353
chr4	ARHGAP10	0.006193912	0.09783672	0.169182291
chr15	ARHGAP11A	0.212865259	0.584419252	0.1632534
chr15	ARHGAP11B	0.075320656	0.368660775	0.196719183
chr10	ARHGAP12	0.074717634	0.367658552	-0.088992457
chr2	ARHGAP15	0.149163466	0.500545586	0.061911529
chr16	ARHGAP17	0.149227493	0.500545586	-0.064221151
chr6	ARHGAP18	0.376824957	0.731990188	0.078741031
chr10	ARHGAP19	0.264757899	0.63640706	0.105423567
chr10	ARHGAP19-SLIT1	0.54159948	0.831899064	0.176779038
chr10	ARHGAP21	0.08061087	0.377814329	-0.158834647
chr17	ARHGAP23	0.000628824	0.023168906	0.333844598
chr4	ARHGAP24	0.703982121	0.904332225	0.169890562
chr2	ARHGAP25	0.859052506	0.961474847	0.009954067
chr5	ARHGAP26	0.164522016	0.522999567	-0.060791826
chr17	ARHGAP27	0.429396829	0.770886571	0.039311216
chr17	ARHGAP27P1	0.730368191	0.913107807	0.028036667
chr17	ARHGAP27P1-BPTFP1-KPNA2P3	0.494186042	0.80925086	0.051460285
chr17	ARHGAP27P2	0.029297186	0.229997634	0.24070848
chr1	ARHGAP30	0.646279474	0.876740763	0.02097408
chr3	ARHGAP31	0.796562737	0.943018683	-0.033925702
chr3	ARHGAP31-AS1	0.633087944	0.87136771	-0.12225552
chr11	ARHGAP32	0.741766188	0.918679939	-0.020756259
chr19	ARHGAP33	0.002334964	0.053700986	0.237804813
chr19	ARHGAP35	0.629915251	0.870387807	-0.020714366
chr8	ARHGAP39	0.40541403	0.754200637	0.109470229
chrX	NLGN4X	0.000834426	0.028009532	0.684683334
chr11	ARHGAP42	0.030460854	0.232948024	-0.570841012
chr17	ARHGAP44	0.171631605	0.533283916	-0.223226398
chr19	ARHGAP45	0.726193253	0.911760731	0.017515776
chr14	ARHGAP5	0.054536781	0.31521311	-0.10377201
chr14	ARHGAP5-AS1	0.355618981	0.718633176	0.130627423
chr12	ARHGAP9	0.092545722	0.401431742	0.081111765
chr17	ARHGDIA	0.447811335	0.782282559	0.033732615
chr12	ARHGDIB	0.681574175	0.894253301	0.021399594
chr19	ARHGEF1	0.505292829	0.814327324	-0.032984444
chr8	ARHGEF10	0.089083551	0.393278793	-0.38820749
chr1	ARHGEF11	0.438172684	0.775240288	0.098263402
chr11	ARHGEF12	0.049823653	0.301409078	-0.366851941
chr11	ARHGEF17	0.135246329	0.48247923	0.261159933
chr19	ARHGEF18	0.632985398	0.87130756	0.021428191
chr1	ARHGEF19	0.553352405	0.837771594	0.04631639
chr1	ARHGEF2	0.135740438	0.482820404	0.100495625
chr3	ARHGEF26	0.546194142	0.833861006	-0.105570652
chr3	ARHGEF26-AS1	0.169713166	0.53099101	-0.107473821
chr3	ARHGEF3	0.135469688	0.482698254	-0.064948588
chr2	ARHGEF33	0.008809944	0.121684696	-0.584766418
chr7	ARHGEF34P	0.212931148	0.584452739	0.179643683
chr7	ARHGEF35	0.733195851	0.914228556	0.043315133
chr5	ARHGEF37	0.909455815	0.975324383	-0.023092566
chr9	ARHGEF39	0.070958331	0.357607846	0.137107301
chr2	ARHGEF4	0.009948419	0.130167624	-0.273562081
chr14	ARHGEF40	0.072743646	0.361585751	0.319358161
chr7	ARHGEF5	0.305997345	0.676524465	-0.103917557
chrX	DMD	0.001367983	0.03846323	0.67412705
chr13	ARHGEF7	0.935528369	0.98176188	-0.00427587
chrX	LRCH2	0.00839274	0.118188269	-0.660824354
chr1	ARID1A	0.775272152	0.934359918	-0.01448447
chr6	ARID1B	0.920146195	0.977397809	-0.005610384
chr12	ARID2	0.95541569	0.986883141	0.003763323
chr19	ARID3A	0.422015048	0.767258317	0.059829335
chr15	ARID3B	0.076188941	0.370292961	-0.085813238
chr14	ARID4A	0.949750609	0.98563614	-0.002768156
chr1	ARID4B	0.154431236	0.506092572	0.060824325
chr2	ARID5A	0.352515949	0.716194832	0.040788225
chr10	ARID5B	0.323858759	0.69258071	0.061937606
chr15	ARIH1	0.070533906	0.356998961	-0.07764674
chr3	ARIH2	0.223921762	0.595181376	0.052362108
chr3	ARIH2OS	0.167485857	0.528069018	0.09644845
chr12	ARL1	0.822731901	0.949992079	0.011201852
chr5	ARL10	0.039523478	0.268562518	-0.144178591
chr13	ARL11	0.193624411	0.560805637	0.192790219
chrX	EIF1AX	2.01E-20	1.97E-17	0.397175712
chr3	ARL13B	0.751450651	0.92363827	-0.021183361
chr11	ARL14EP	0.240527951	0.612109475	0.063520392
chr5	ARL15	0.390655756	0.743526289	-0.082112875
chr17	ARL16	0.825632291	0.950962208	-0.017737546
chr17	ARL17A	0.049826728	0.301409078	0.106272666
chr17	ARL17B	0.003476841	0.068976356	0.168015856
chr11	ARL2	0.496765983	0.809926173	0.047476436
chr11	ARL2-SNX15	0.807487335	0.945590629	0.133586891
chr16	ARL2BP	0.851978821	0.958195063	0.008108963
chr10	ARL3	0.934398289	0.981456468	0.004946721
chr7	ARL4A	0.816146211	0.947196872	0.022175981
chr2	ARL4C	0.002718034	0.059349965	0.180229121
chr17	ARL4D	0.191452127	0.558276625	0.153658505
chr2	ARL5A	0.976633663	0.993278342	0.00143003
chr10	ARL5B	0.162579811	0.519962932	-0.063418207
chr17	ARL5C	0.13897659	0.487312512	0.37372966
chr3	ARL6	0.413605888	0.760872043	-0.065555436
chr16	ARL6IP1	0.09401372	0.404492869	0.186575599
chr12	ARL6IP4	0.076313022	0.370302696	0.078699407
chr3	ARL6IP5	0.293167659	0.664816546	-0.045067465
chr2	ARL6IP6	0.013284417	0.151251923	0.197283764
chr1	ARL8A	0.244089212	0.614940648	0.055236782
chr3	ARL8B	0.826298154	0.951069919	0.009609236
chr4	ARL9	0.021024333	0.194126052	0.556763005
chr8	ARMC1	0.265411571	0.637240872	0.052803196
chr7	ARMC10	0.588134216	0.852125404	-0.024635581
chr6	ARMC12	0.461410896	0.790684218	-0.079031588
chr6	ARMC2	0.077043312	0.370786116	-0.174789771
chr10	ARMC4	0.656650409	0.88225681	0.061586815
chr10	ARMC4P1	0.760314394	0.927160572	0.069638639
chr16	ARMC5	0.616298935	0.86491391	0.035705002
chr19	ARMC6	0.035632037	0.253789972	0.118380557
chr17	ARMC7	0.234204018	0.604778233	0.068311879
chr3	ARMC8	0.601979668	0.859623371	-0.023689316
chr2	ARMC9	0.719819547	0.909632938	-0.026952159
chrX	CYBB	0.082083342	0.380775583	0.57966673
chrX	RTL5	0.004284513	0.078495877	0.577095337
chrX	XG	0.01662777	0.170663159	0.550951166
chrX	EIF2S3	8.81E-10	3.49E-07	0.267875966
chrX	TCEAL5	0.055280908	0.317420636	0.524296637
chrX	FAM239A	1.14E-10	5.43E-08	0.817096809
chrX	SLC6A8	0.001422352	0.039048677	-0.512333051
chr1	ARMH1	0.041328934	0.273361833	-0.192510275
chr6	ARMH2	0.112162862	0.445347515	-0.407249839
chr10	ARMH3	0.606456775	0.861766155	0.024129875
chr6	ARMT1	0.735840131	0.915777071	0.019067227
chr1	ARNT	0.066371669	0.3480381	0.081366807
chr11	ARNTL	0.309187393	0.678970121	-0.102359184
chr12	ARNTL2	0.356879888	0.719518696	0.068809361
chr7	ARPC1A	0.116766769	0.452399097	0.073421783
chr7	ARPC1B	0.012889026	0.14842477	-0.123190499
chr2	ARPC2	0.571816698	0.843210016	-0.025010532
chr12	ARPC3	0.668555501	0.888092586	0.023356025
chr3	ARPC4	0.564924842	0.840893201	-0.024616576
chr3	ARPC4-TTLL3	0.057485736	0.322830275	0.150925244
chr1	ARPC5	0.562439716	0.839802819	-0.028249607
chr9	ARPC5L	0.456717746	0.788303956	0.035181122
chr15	ARPIN	0.26569587	0.637557014	0.103300774
chr15	ARPP19	0.964853211	0.990055935	0.001882051
chr3	ARPP21	0.311125956	0.680350047	0.219175287
chrX	PNMA3	0.00220354	0.052458527	-0.499389165
chr11	ARRB1	0.017564853	0.176684791	-0.294291091
chr17	ARRB2	0.568802755	0.842096548	0.024335338
chr9	ARRDC1	0.27604828	0.649200162	0.050006701
chr9	ARRDC1-AS1	0.818765949	0.948378209	-0.013182762
chr19	ARRDC2	0.027802439	0.225012894	-0.180128813
chr5	ARRDC3	0.004701113	0.083281872	-0.281845265
chr5	ARRDC3-AS1	0.86624668	0.963569442	-0.014789299
chr15	ARRDC4	0.020745115	0.192689538	-0.223790202
chr19	ARRDC5	0.030959605	0.234528696	-0.289693526
chr22	ARSA	0.24502157	0.615964211	0.091685792
chr5	ARSB	0.994413925	0.998667784	-0.000508946
chrX	SMARCA1	1.03E-05	0.001202534	-0.48697647
chr17	ARSG	0.139489843	0.487582474	-0.092239441
chr5	ARSK	0.301814328	0.67290241	-0.071886259
chr12	ART4	0.930151067	0.980108278	-0.011388865
chr1	ARV1	0.693082808	0.898959103	0.022760545
chr22	ARVCF	0.166891715	0.527452938	0.11767125
chr10	AS-PTPRE	0.222702387	0.593978425	-0.182263587
chr10	AS3MT	0.033323662	0.243830599	0.172152295
chr8	ASAH1	5.77E-07	0.000106492	-0.462655233
chr10	ASAH2	0.003070227	0.063534194	1.595807537
chr10	ASAH2B	0.006417408	0.099848377	-0.221214971
chr8	ASAP1	0.041316622	0.273361833	-0.127226935
chr8	ASAP1-IT2	0.834035874	0.953372369	-0.021446925
chr2	ASAP2	0.055574455	0.318188171	0.299520986
chr1	ASAP3	0.620059664	0.866835815	0.078508069
chr2	ASB1	0.216137527	0.587511682	-0.05496216
chrX	KIF4A	0.020368556	0.190791593	0.481681237
chr10	ASB13	0.574936615	0.84501342	-0.085689203
chr3	ASB14	0.975085475	0.992638412	0.0031912
chr17	ASB16	0.545497676	0.833741991	-0.057920907
chr17	ASB16-AS1	0.901874472	0.973406522	0.007460982
chr2	ASB18	0.091367052	0.399308205	0.353976722
chr2	ASB3	0.537824582	0.830227681	0.032080812
chr7	ASB4	0.838684673	0.954876548	-0.0360169
chr9	ASB6	0.14420805	0.493736656	0.064962556
chr15	ASB7	0.555489234	0.838456429	-0.030795662
chr12	ASB8	0.262560788	0.634245182	0.050388509
chrX	KDM5C	5.49E-28	7.02E-25	0.480130074
chr10	ASCC1	0.645431216	0.876676	-0.02377378
chr22	ASCC2	0.646609898	0.876761867	-0.019908225
chr6	ASCC3	0.740833157	0.918140257	-0.016591027
chr1	ASCL5	0.077294524	0.370786116	-0.402633065
chr2	ASDURF	0.454589447	0.78735802	-0.090252954
chr6	ASF1A	0.89211956	0.971126705	0.006224783
chr19	ASF1B	0.137474588	0.484834463	0.29017432
chr17	ASGR1	0.380634773	0.734699755	0.134395535
chr1	ASH1L	0.006279459	0.09871714	-0.15451015
chr1	ASH1L-AS1	0.882673065	0.967632823	0.013060327
chr8	ASH2L	0.106959006	0.433497024	0.078663445
chr12	ASIC1	0.626745221	0.869541875	-0.054304117
chr7	ASIC3	0.021587383	0.196796603	-0.341895163
chr7	ASL	0.756700181	0.925551209	0.033364594
chrX	AR	0.044368451	0.283460591	-0.477575858
chrX	KDM6A	6.99E-35	1.06E-31	0.537696627
chr19	ASNA1	0.056593751	0.3209619	0.087812987
chr7	ASNS	2.01E-06	0.000302003	-0.444231781
chr2	ASNSD1	0.367364369	0.72491316	-0.042686075
chr19	ASPDH	0.376330704	0.731811287	-0.178156801
chr8	ASPH	0.892822126	0.97138907	-0.0086546
chr22	ASPHD2	0.569208723	0.842096548	-0.066329719
chr1	ASPM	0.040423618	0.271511423	0.423172716
chr2	ASPRV1	0.638540324	0.873994026	0.043290593
chr17	ASPSCR1	0.902416654	0.973406522	0.006201878
chr11	ASRGL1	0.239862567	0.61122932	0.116477392
chr9	ASS1	0.974086647	0.992178363	-0.003696834
chr3	ASTE1	0.892794398	0.97138907	-0.00800915
chr2	ASTL	0.385582003	0.739347769	-0.118647543
chr9	ASTN2	0.17147829	0.53314121	-0.134832428
chr20	ASXL1	0.749544266	0.922810778	0.013628654
chr2	ASXL2	0.562604299	0.839802819	-0.029961662
chr10	ATAD1	0.430713835	0.771413213	-0.035507888
chr8	ATAD2	0.415354739	0.762177267	0.099062687
chr2	ATAD2B	0.629172502	0.870387807	-0.021296733
chr1	ATAD3A	0.866578133	0.963569442	-0.011274928
chr1	ATAD3B	0.790667686	0.940818113	-0.018369839
chr1	ATAD3C	0.460880233	0.790226968	0.05536613
chr17	ATAD5	0.50145858	0.812364874	0.050835184
chr6	ATAT1	0.148469227	0.499719088	-0.081269526
chr19	ATCAY	0.366432543	0.724415543	0.060760095
chr10	ATE1	0.801313018	0.944548063	-0.01173788
chr10	ATE1-AS1	0.000541301	0.020918139	-0.866236436
chr12	ATF1	0.369787666	0.727302273	0.041890536
chr2	ATF2	0.356150715	0.718936519	0.04024737
chr1	ATF3	0.016133343	0.168492478	0.610957053
chr22	ATF4	0.32974679	0.698304269	0.043820692
chr19	ATF5	0.014752661	0.160743573	0.154428519
chr1	ATF6	0.678662208	0.893041646	0.0186344
chr6	ATF6B	0.140828551	0.489366139	0.062975113
chr12	ATF7	0.4413882	0.777623804	0.04014855
chr12	ATF7IP	0.82587494	0.95105324	0.009412697
chr16	ATF7IP2	0.000188982	0.010195815	-0.198282482
chr5	ATG10	0.025071285	0.211907195	0.140558897
chr12	ATG101	0.811501136	0.946951212	0.014573292
chr5	ATG12	0.344753699	0.709980817	-0.043346526
chr11	ATG13	0.458272287	0.789376033	0.031789229
chr14	ATG14	0.879529904	0.967185398	0.009834005
chr2	ATG16L1	0.010263253	0.131605185	-0.122402313
chr11	ATG16L2	0.889673495	0.970250342	-0.00993278
chr11	ATG2A	0.362008986	0.722209078	0.039490892
chr14	ATG2B	0.103946461	0.426488481	-0.090978902
chr3	ATG3	0.273508606	0.646611084	0.048326028
chrX	LINC01281	0.068318852	0.352120641	-0.454062429
chr2	ATG4B	0.412850988	0.7599806	0.035294121
chr1	ATG4C	0.639462615	0.87421943	0.02658531
chr19	ATG4D	0.000348509	0.015909814	0.172505895
chr6	ATG5	0.903170353	0.973406522	0.006414643
chr3	ATG7	0.551530018	0.836793849	0.03245347
chr2	ATG9A	0.55475104	0.838253633	-0.026074949
chr7	ATG9B	0.093937577	0.404492869	-0.135699596
chr2	ATIC	0.001382259	0.038603364	-0.178066119
chr14	ATL1	0.299155709	0.670769184	-0.109582382
chr2	ATL2	0.621429434	0.867434167	0.021563865
chr11	ATL3	0.946802316	0.984930024	0.003296502
chr11	ATM	0.000491898	0.019727292	-0.223082419
chr16	ATMIN	0.471833413	0.796713324	-0.031420659
chr12	ATN1	0.191154395	0.55816117	0.115967794
chr5	ATOX1	0.306212445	0.676817835	0.072426039
chr15	ATP10A	0.417884343	0.764661293	0.114895292
chr4	ATP10D	0.796319138	0.943018683	-0.018215637
chr13	ATP11A	0.490771978	0.807050867	-0.06959419
chr3	ATP11B	0.83892512	0.954888603	-0.008792447
chrX	POF1B	0.076931376	0.370786116	-0.448581034
chr19	ATP13A1	0.805023056	0.944819481	0.010543159
chr1	ATP13A2	0.972429912	0.991878693	0.001543315
chr3	ATP13A3	0.373231834	0.72930308	-0.048194415
chr3	ATP13A4	0.032957635	0.24266534	-0.214509684
chr1	ATP1A1	0.683919007	0.89510178	-0.018328171
chr1	ATP1A1-AS1	0.539631856	0.83109407	-0.057265868
chr1	ATP1A2	0.408524513	0.756879454	0.10992186
chr19	ATP1A3	0.704709489	0.904730482	-0.022066805
chr1	ATP1B1	0.304867876	0.675391425	0.091297212
chr17	ATP1B2	0.510407541	0.817330838	0.063183249
chr3	ATP1B3	0.011287926	0.138225103	0.146609421
chrX	LOC100126447	0.146413946	0.49601642	0.444773591
chr12	ATP23	1.35E-05	0.001466102	0.283665993
chr16	ATP2A1	0.440834055	0.777285052	0.071881619
chr16	ATP2A1-AS1	0.092669836	0.40153707	0.187132643
chr12	ATP2A2	0.47596967	0.798994927	-0.032030778
chr17	ATP2A3	0.041581087	0.274187667	0.113675284
chr12	ATP2B1	0.395592089	0.747370309	-0.052318081
chr12	ATP2B1-AS1	0.875248253	0.966250346	-0.013798365
chr1	ATP2B4	0.462337684	0.790984246	0.042831721
chr3	ATP2C1	0.628923433	0.870387807	0.020811169
chr16	ATP2C2	0.002462008	0.055382204	-0.669405363
chr16	ATP2C2-AS1	0.000131602	0.007910797	-0.67536885
chr18	ATP5F1A	0.147313472	0.497559999	0.067416619
chr12	ATP5F1B	0.164340966	0.522999567	0.064661366
chr10	ATP5F1C	0.844885099	0.95667316	0.008568247
chr19	ATP5F1D	0.128462816	0.471895247	0.085054945
chr20	ATP5F1E	0.42401453	0.768191174	0.053267442
chr1	ATP5IF1	0.520786031	0.82237969	0.035760488
chr17	ATP5MC1	0.760098836	0.927126793	0.016448992
chr12	ATP5MC2	0.032569979	0.241075875	0.099518045
chr2	ATP5MC3	0.02710622	0.222321849	0.121600295
chr10	ATP5MD	0.406435908	0.755114656	0.041932067
chr4	ATP5ME	0.191759718	0.558525762	0.087134254
chr7	ATP5MF	0.442376842	0.777897202	0.050632897
chr7	ATP5MF-PTCD1	0.807539063	0.945590629	0.198024542
chr11	ATP5MG	0.112646353	0.445873772	0.078559938
chr22	ATP5MGL	0.37565381	0.731318154	0.204879468
chr14	ATP5MPL	0.036199154	0.2554489	0.101340559
chr1	ATP5PB	0.756903707	0.925618046	0.016440181
chr17	ATP5PD	0.273396359	0.646611084	0.050369878
chr21	ATP5PF	0.435608054	0.774253828	0.038338911
chr21	ATP5PO	0.049108889	0.299331471	0.090264938
chr14	ATP5S	0.593295274	0.855691737	0.037169553
chrX	ARR3	0.066808953	0.349108293	0.443686698
chr5	ATP6AP1L	0.905322884	0.974588647	0.010697672
chrX	SYN1	0.00506041	0.086491014	-0.439144644
chr17	ATP6V0A1	0.088270967	0.392015748	-0.155021874
chr12	ATP6V0A2	0.610114403	0.86232896	-0.02224243
chr7	ATP6V0A4	0.023451238	0.204561272	-0.558391927
chr1	ATP6V0B	0.075890798	0.369817417	0.08147091
chr16	ATP6V0C	0.24926492	0.619726375	0.057892443
chr6	ATP6V0CP3	0.043854327	0.282286681	-0.538105961
chr16	ATP6V0D1	0.436302915	0.774412042	0.034716377
chr8	ATP6V0D2	0.252735085	0.624192919	-0.251244656
chr5	ATP6V0E1	0.727353126	0.912458621	0.015861378
chr7	ATP6V0E2	0.945842817	0.984644779	0.006208953
chr7	ATP6V0E2-AS1	0.142010706	0.491009551	-0.246871821
chr3	ATP6V1A	0.568437499	0.842015148	-0.031350621
chr8	ATP6V1B2	0.418298278	0.764857495	-0.035225483
chr8	ATP6V1C1	0.308451212	0.678483908	-0.049269428
chr2	ATP6V1C2	0.80441099	0.944819481	0.025861255
chr14	ATP6V1D	0.192104483	0.559003904	0.070252978
chr22	ATP6V1E1	0.175853297	0.539131488	0.060556565
chr2	ATP6V1E2	0.111866758	0.445244855	-0.166156737
chr7	ATP6V1F	0.381306122	0.735395058	0.047732987
chr9	ATP6V1G1	0.458499276	0.789424876	0.031695311
chr6	ATP6V1G2	0.434947365	0.773907309	-0.070070673
chr6	ATP6V1G2-DDX39B	0.324493571	0.692934744	-0.226933598
chr8	ATP6V1H	0.251220157	0.622598859	0.054469443
chrX	LOC389906	2.49E-43	4.13E-40	0.790265684
chr13	ATP7B	0.360145481	0.721408613	0.118828236
chr4	ATP8A1	0.069116933	0.353988635	-0.123019283
chr13	ATP8A2	0.026212679	0.218552979	-0.378276857
chr18	ATP8B1	0.645102413	0.876676	0.060220943
chr1	ATP8B2	0.919182123	0.97704957	0.004812748
chr19	ATP8B3	0.016440237	0.169410127	0.197120785
chr20	ATP9A	0.367822481	0.725558661	-0.188482446
chr18	ATP9B	0.950125714	0.985717612	0.002968212
chr1	ATPAF1	0.093166436	0.402848469	0.078806448
chr17	ATPAF2	0.486111051	0.805059001	0.042319333
chr3	ATR	0.003617824	0.070809643	-0.130983132
chr2	ATRAID	0.107550708	0.435258186	0.074049051
chr3	ATRIP	0.21473183	0.586392574	0.071255757
chr3	ATRIP-TREX1	0.014893193	0.16131384	0.254092308
chr20	ATRN	0.111160071	0.443992201	-0.081552165
chrX	RHOXF1	0.026363089	0.219037726	-0.429580813
chr6	ATXN1	0.519470738	0.821902982	-0.042854709
chr22	ATXN10	0.629420326	0.870387807	0.025206135
chr16	ATXN1L	0.608587291	0.861766155	-0.028755748
chr12	ATXN2	0.966813404	0.990857911	-0.002896858
chr16	ATXN2L	0.875815349	0.966334781	0.00719852
chr14	ATXN3	0.903104344	0.973406522	0.005736152
chr3	ATXN7	0.124353369	0.465324662	-0.084010077
chr7	ATXN7L1	0.952823079	0.98627625	-0.005505187
chr1	ATXN7L2	0.450020561	0.783692272	0.042020047
chr17	ATXN7L3	0.491505974	0.807050867	0.029385243
chr12	ATXN7L3B	0.463013386	0.791227214	0.031678562
chr9	AUH	0.898991602	0.972991093	-0.007593686
chr1	AUNIP	0.489237323	0.80613043	0.095881431
chr2	AUP1	0.466353528	0.793101687	0.031455457
chr20	AURKA	0.053111089	0.310372872	0.335948489
chr1	AURKAIP1	0.053762833	0.312260399	0.117493299
chr1	AURKAPS1	0.72530327	0.911469745	0.050677929
chr17	AURKB	0.041217031	0.273353823	0.546048118
chr19	AURKC	0.708275796	0.905859169	-0.056601267
chr7	AUTS2	0.120343831	0.458177486	-0.130212557
chr15	AVEN	0.522241957	0.823237577	-0.045327283
chr12	AVIL	0.078118561	0.372374107	0.217578967
chr7	AVL9	0.602691177	0.859797329	-0.022623596
chr10	AVPI1	0.512045329	0.818454909	0.094449534
chr12	AVPR1A	0.00489173	0.084728249	0.282392218
chrX	CCNB3	0.08202644	0.380775583	-0.409145583
chr16	AXIN1	0.18890883	0.554822985	0.056593943
chr17	AXIN2	0.188296169	0.554206743	-0.156122958
chr19	AXL	0.714866056	0.907773448	-0.030512289
chr3	AZI2	0.734468304	0.91489204	0.016170107
chr8	AZIN1	0.104608858	0.428043682	0.069340288
chr8	AZIN1-AS1	0.519150268	0.821878437	-0.071079404
chr1	AZIN2	0.001506169	0.040237947	0.367041103
chr19	AZU1	0.645417027	0.876676	0.166697207
chr15	B2M	0.899451786	0.972991093	-0.007542738
chr3	B3GALNT1	0.283840143	0.656446995	0.137432961
chr1	B3GALNT2	4.24E-08	1.10E-05	0.308936142
chr1	B3GALT2	0.390162256	0.743185958	0.213696687
chr6	B3GALT4	0.241648965	0.613191275	0.075712653
chr1	B3GALT6	0.501717209	0.812364874	0.035306443
chr11	B3GAT3	0.078471482	0.372958325	0.078477669
chr13	B3GLCT	0.001365476	0.03845782	0.248819435
chr9	B3GNT10	0.214058842	0.585806287	0.08038873
chr2	B3GNT2	0.132702534	0.478126195	0.065777578
chr12	B3GNT4	0.932338693	0.981056702	-0.016670229
chr3	B3GNT5	0.53484698	0.829828674	0.144870481
chr11	B3GNT6	0.738617832	0.91681822	0.032949263
chr2	B3GNT7	0.285275177	0.657654083	-0.140750623
chr19	B3GNT8	0.651508998	0.879023097	-0.06732265
chr16	B3GNT9	0.00805859	0.115141523	0.312280126
chr17	B3GNTL1	0.813194978	0.946951212	0.01887152
chr12	B4GALNT3	0.000974488	0.030726883	-1.095621836
chr11	B4GALNT4	0.570327267	0.84263277	-0.107667838
chr9	B4GALT1	0.540252171	0.831237993	-0.035422566
chr1	B4GALT2	0.347482506	0.712062745	-0.155982647
chr1	B4GALT3	0.626035173	0.869058052	0.023808037
chr3	B4GALT4	0.870084645	0.964476479	0.011138845
chr20	B4GALT5	0.000432495	0.018195664	-0.235562868
chr18	B4GALT6	0.134183692	0.48057692	0.103527852
chr5	B4GALT7	0.636444745	0.872767964	0.027304674
chr11	B4GAT1	0.023974482	0.206952713	0.130935923
chr17	B9D1	0.472429206	0.796745829	-0.118381132
chr19	B9D2	0.000836055	0.028009532	0.236519365
chr9	BAAT	0.660180867	0.884421385	0.087863442
chr19	BABAM1	0.078793499	0.373859337	0.076954403
chr2	BABAM2	0.318266151	0.687013333	-0.054707288
chr11	BACE1	0.566114211	0.841078131	-0.036714479
chr11	BACE1-AS	0.955243509	0.986883141	-0.00565058
chr21	BACE2	0.085065065	0.386843508	-0.147460211
chr21	BACH1	0.514791017	0.820004057	-0.030716227
chr6	BACH2	0.039736975	0.269404043	-0.206756902
chr11	BAD	0.000885819	0.02874934	0.172306632
chr9	BAG1	0.252020969	0.623359695	0.051657358
chr6	BAG2	0.199892718	0.568964937	-0.116885042
chr10	BAG3	0.141756793	0.490233639	-0.202118477
chr8	BAG4	0.679907683	0.893901889	-0.025848479
chr14	BAG5	0.338449333	0.705680275	0.043264322
chr6	BAG6	0.033168322	0.243336866	0.096107481
chr17	BAHCC1	0.005366213	0.089170369	0.37214923
chr15	BAHD1	0.912221221	0.976249855	-0.005099481
chr17	BAIAP2	0.02415612	0.207872732	-0.163804124
chr17	BAIAP2-AS1	0.101964742	0.422636097	-0.092742775
chr7	BAIAP2L1	0.639096396	0.873994026	-0.094464287
chr22	BAIAP2L2	0.852587052	0.958489888	0.016945355
chr16	BAIAP3	0.039226508	0.267993275	-0.35782445
chr6	BAK1	0.073742294	0.364582571	0.083650202
chr10	BAMBI	0.81434526	0.947011697	0.084467014
chr11	BANF1	0.180710567	0.544152517	0.072458501
chr4	BANK1	0.915682516	0.97669015	-0.027366485
chr16	BANP	0.939819012	0.983003243	0.004662334
chr3	BAP1	0.070194882	0.356472957	0.077332886
chr2	BARD1	0.457109042	0.788352979	0.050194445
chr5	BASP1	0.138447008	0.486687949	-0.359403995
chr5	BASP1-AS1	0.045791599	0.2885548	-0.207625867
chr14	BATF	0.704591217	0.904730482	-0.052845646
chr1	BATF3	0.449415289	0.783526136	0.121308027
chr19	BAX	0.003342864	0.067249846	0.147674692
chr14	BAZ1A	0.649900364	0.878256133	0.019386066
chr7	BAZ1B	0.62261128	0.868117881	0.029201159
chr12	BAZ2A	0.617749117	0.865388752	0.027589369
chr2	BAZ2B	0.332463294	0.701256617	-0.042669367
chr19	BBC3	0.692182499	0.898746067	-0.060408615
chr10	BBIP1	0.964676838	0.989936084	0.002995108
chr14	BBOF1	0.36233384	0.722209078	-0.078671286
chr11	BBOX1-AS1	0.59395854	0.855997615	0.066012158
chr11	BBS1	0.625123699	0.868615655	0.025130873
chr12	BBS10	0.136386446	0.483874538	-0.089624615
chr4	BBS12	0.071573022	0.35905154	-0.17274098
chr16	BBS2	0.383421896	0.737378096	0.043524875
chr15	BBS4	0.995249833	0.99885775	-0.000353882
chr2	BBS5	0.78369111	0.938727958	-0.017727892
chr4	BBS7	0.638518239	0.873994026	0.028843584
chr7	BBS9	0.964659287	0.989936084	0.002701796
chr3	BBX	0.031582621	0.235975004	-0.092889497
chr7	BCAP29	0.805793829	0.944819481	0.014256489
chrX	NAP1L3	2.77E-06	0.000397439	-0.397255866
chr1	BCAR3	0.178441143	0.541413691	-0.254031823
chr20	BCAS1	0.351223041	0.71462335	-0.123684461
chr1	BCAS2	0.569140578	0.842096548	0.02788749
chr17	BCAS3	0.282787299	0.655288878	0.056565671
chr20	BCAS4	0.009597016	0.128032019	-0.216963139
chr12	BCAT1	0.784680148	0.93878235	0.038029821
chr19	BCAT2	0.703298371	0.904194122	-0.0205701
chr10	BCCIP	0.789768403	0.940324372	0.012098697
chr12	BCDIN3D	0.324129205	0.692651107	-0.066751037
chr12	BCDIN3D-AS1	0.039810861	0.269575008	-0.206598565
chr19	BCKDHA	0.123565941	0.464213886	0.08043622
chr6	BCKDHB	0.442408616	0.777897202	-0.038450456
chr16	BCKDK	0.10059198	0.419562481	0.09381972
chr1	BCL10	0.660070996	0.88440572	0.026027834
chr2	BCL11A	0.447008189	0.781408591	0.047597587
chr14	BCL11B	0.822392719	0.949873275	-0.010509911
chr18	BCL2	0.896383907	0.972335751	-0.007320053
chr15	BCL2A1	0.39522372	0.747370309	0.148270593
chr20	BCL2L1	0.000954847	0.030279933	0.319715867
chr2	BCL2L11	0.011540606	0.139222114	-0.305703553
chr19	BCL2L12	0.12895954	0.472633585	0.073012965
chr22	BCL2L13	0.847254203	0.95715775	0.008738687
chr12	BCL2L14	0.342087989	0.708699179	0.219688031
chr1	BCL2L15	0.896870707	0.972546368	-0.009619305
chr14	BCL2L2	0.038311878	0.264405624	-0.15475488
chr14	BCL2L2-PABPN1	0.03660207	0.257065338	1.274817711
chr19	BCL3	0.094247719	0.404617925	-0.337534932
chr3	BCL6	0.438409477	0.775417804	0.078426782
chr12	BCL7A	0.507994245	0.816208316	0.045890505
chr7	BCL7B	0.592119419	0.85469496	0.024545698
chr16	BCL7C	0.18121186	0.545210479	0.092903664
chr1	BCL9	0.361086152	0.722128846	-0.059712363
chr11	BCL9L	0.041897601	0.275153542	-0.145701335
chr6	BCLAF1	0.146071204	0.495716209	-0.063940358
chrX	PRKX	1.01E-16	9.32E-14	0.361597528
chr11	BCO2	0.365725695	0.724415543	-0.1131898
chrX	CHRDL1	0.067384646	0.349723946	0.392180794
chrX	MAP2K4P1	0.067072987	0.349723946	-0.386398148
chr22	BCR	0.45223433	0.785653724	0.035335274
chr22	BCRP2	0.126796357	0.469050547	0.254282617
chr22	BCRP3	0.004473322	0.08053434	-0.37887525
chr2	BCS1L	0.549270341	0.835685422	-0.037332344
chr2	BCYRN1	0.135663985	0.482820404	-0.144781763
chr3	BDH1	0.23728287	0.608101397	-0.05896459
chr4	BDH2	0.45453095	0.787338767	0.035798765
chr11	BDNF-AS	0.04045021	0.271535824	-0.227552065
chr5	BDP1	0.00644166	0.100038378	-0.117281193
chr17	BECN1	0.572002662	0.843311884	0.024972671
chr14	BEGAIN	0.609579914	0.862103629	0.079639436
chrX	FIRRE	2.02E-06	0.000302003	-0.384138123
chr6	BEND3	0.007767283	0.112625597	0.181877403
chr10	BEND3P3	0.302979861	0.674134673	-0.109599788
chr4	BEND4	0.001257691	0.036409487	-0.568354392
chr1	BEND5	0.112116264	0.445347515	0.102460348
chr6	BEND6	0.745209192	0.920946214	0.071983391
chr11	BEST1	0.372052685	0.728477896	0.144522052
chr12	BEST3	0.003431087	0.068361692	-0.722591179
chr1	BEST4	0.93432764	0.981456468	0.010967643
chr7	BET1	0.775203806	0.934359918	-0.013958887
chr11	BET1L	0.969693894	0.99128542	0.001671289
chrX	JPX	4.83E-08	1.22e-05	0.381858568
chrX	IL3RA	0.001357699	0.03836885	-0.37915959
chrX	PUDP	1.39E-13	1.05E-10	0.515491193
chrX	ZFX-AS1	0.146066429	0.495716209	0.375379925
chr16	BFAR	0.651527527	0.879023097	-0.021340493
chr20	BFSP1	0.127995005	0.470968334	0.364641867
chr3	BFSP2	0.033929815	0.246051789	-0.445133618
chr3	BFSP2-AS1	0.074670001	0.367532999	-0.111925161
chr1	BGLAP	0.570959702	0.842938407	0.127300779
chrX	RIBC1	0.002108843	0.051078931	0.374479577
chr20	BHLHE23	0.204032427	0.573867103	0.391831099
chr3	BHLHE40	0.451542771	0.784899395	0.137175142
chr3	BHLHE40-AS1	0.328298393	0.696860732	0.116392403
chr5	BHMT2	0.417640367	0.764632979	-0.0639601
chr10	BICC1	0.653566598	0.880447196	-0.149510264
chr12	BICD1	0.84082721	0.955417516	-0.010627423
chr9	BICD2	0.403151461	0.753138597	-0.048572938
chr12	BICDL1	0.647180341	0.876992358	-0.032099561
chr19	BICRA	0.067260452	0.349723946	0.088895798
chr6	BICRAL	0.027983598	0.225465139	-0.104135354
chr22	BID	0.533157719	0.828621351	0.035630895
chr22	BIK	0.288434062	0.661278583	0.180358982
chr2	BIN1	8.61E-05	0.005812707	-0.32021859
chr12	BIN2	0.045005686	0.285769766	0.095909678
chr8	BIN3	0.440451952	0.776962854	0.037764804
chr8	BIN3-IT1	0.77539535	0.934359918	-0.033952781
chr11	BIRC2	0.040957833	0.272674805	0.099032682
chr11	BIRC3	0.79528693	0.943018683	0.023485817
chr17	BIRC5	0.004840903	0.08421378	0.662202161
chr2	BIRC6	0.050241756	0.302269104	-0.095783265
chr19	BISPR	0.990440033	0.997912901	-0.000791847
chr13	BIVM	0.223572134	0.594752339	-0.075125247
chr7	BLACE	0.571569283	0.843121773	0.071827094
chr20	BLCAP	0.044747517	0.28478341	-0.091456752
chr8	BLK	0.002731651	0.059491274	-1.276898204
chr15	BLM	0.626237732	0.869138261	0.051690778
chr17	BLMH	0.465400085	0.792209918	0.031899877
chr10	BLNK	0.862531943	0.962571746	-0.053242679
chr12	BLOC1S1	0.002570952	0.057287952	0.169859481
chr12	BLOC1S1-RDH5	0.37592045	0.731318154	-0.297271139
chr10	BLOC1S2	0.077590832	0.371242977	0.08643083
chr19	BLOC1S3	0.258357394	0.628746696	0.072166699
chr4	BLOC1S4	0.178550383	0.541615867	0.071358317
chr6	BLOC1S5	0.926705371	0.979617008	0.006560931
chr6	BLOC1S5-TXNDC5	0.176971324	0.53998026	-0.673697756
chr15	BLOC1S6	0.595232426	0.856287526	0.023157928
chr7	BLVRA	0.374384455	0.730498453	-0.089628599
chr19	BLVRB	0.099103235	0.415858198	0.185527851
chr1	BLZF1	0.825467487	0.950962208	-0.011742187
chr15	BMF	0.614789318	0.86454082	-0.087541635
chr10	BMI1	0.002044938	0.050099704	-0.149404363
chr8	BMP1	0.171210087	0.533070643	-0.11306679
chr4	BMP2K	0.425587465	0.769195879	-0.064611954
chr4	BMP3	0.343070158	0.70917347	-0.136920263
chr20	BMP7	0.34494712	0.709984998	-0.061771184
chr1	BMP8A	0.832774522	0.952717264	0.029344695
chr1	BMP8B	0.040409202	0.271511423	-0.198222199
chr10	BMPR1A	0.020797795	0.193070925	-0.332681227
chr4	BMPR1B	0.111838894	0.445244855	0.456202066
chr2	BMPR2	0.009966016	0.130295272	-0.226472061
chr10	BMS1	0.383248261	0.737378096	-0.038291443
chr10	BMS1P1	0.002861008	0.061422951	-0.13887389
chr2	BMS1P14	2.83E-06	0.000401946	-0.365228178
chr10	BMS1P2	0.065665308	0.345522615	-0.140218394
chr22	BMS1P20	9.23E-09	2.79E-06	-0.337680541
chr10	BMS1P4	0.015318501	0.164118335	-0.153608746
chr7	BMT2	0.902095419	0.973406522	-0.006515314
chr5	BNIP1	0.553530094	0.837771594	0.042618348
chr15	BNIP2	0.817278682	0.947514119	0.011290283
chr10	BNIP3	0.005553479	0.090561487	-0.215706855
chr8	BNIP3L	0.371125453	0.728012237	-0.045672608
chr1	BNIPL	0.960249274	0.988296536	0.004463676
chr5	BOD1	0.677698259	0.892436401	-0.022542438
chr4	BOD1L1	0.005318272	0.088664724	-0.1380011
chr2	BOK	0.821339315	0.949604751	0.078363454
chr1	BOLA1	0.106196836	0.431038792	0.122881215
chr16	BOLA2	0.231608036	0.601348551	0.072883039
chr16	BOLA2-SMG1P6	0.784945657	0.93878235	0.030272788
chr2	BOLA3	0.909634723	0.97533225	0.008459403
chr2	BOLA3-AS1	0.919187892	0.97704957	0.011091271
chr2	BOLL	0.361081265	0.722128846	0.230105305
chr8	BOP1	0.613322473	0.863400502	-0.026569083
chr13	BORA	0.622387435	0.867999329	0.057771452
chr12	BORCS5	0.501782095	0.812364874	0.03982833
chr17	BORCS6	0.225195673	0.596632094	0.063942325
chr10	BORCS7	0.804139145	0.944819481	-0.01188004
chr10	BORCS7-ASMT	0.048570824	0.297603755	1.049234098
chr19	BORCS8	0.274970769	0.648203037	0.063597152
chr19	BORCS8-MEF2B	0.880595807	0.96734279	0.018075046
chr7	BPGM	0.127578332	0.470059676	0.081405213
chr6	BPHL	0.169316502	0.530741407	-0.106099342
chr1	BPNT1	0.835222407	0.953671371	-0.010493787
chr17	BPTF	0.316462994	0.685614806	-0.049215727
chr7	BRAF	0.129469552	0.472862583	-0.07185426
chr12	BRAP	0.934318333	0.981456468	-0.003960029
chr7	BRAT1	0.194279544	0.561158211	0.077408417
chr17	BRCA1	0.048336957	0.297057691	0.244531075
chr13	BRCA2	0.56547771	0.840893201	0.077269339
chrX	BEX2	5.91E-05	0.004385839	0.365069548
chr22	BRD1	0.125464552	0.4666871	0.06550988
chr6	BRD2	0.765770057	0.930243514	0.014696054
chr9	BRD3	0.490305378	0.806979611	0.034756109
chr9	BRD3OS	0.623116084	0.868359609	-0.02570247
chr19	BRD4	0.556475974	0.838737444	-0.028134689
chr16	BRD7	0.825627138	0.950962208	-0.009438858
chr6	BRD7P3	0.747555515	0.922191951	0.066548448
chr5	BRD8	0.031317819	0.235269867	0.110102766
chr5	BRD9	0.791701244	0.94159612	0.011409162
chr1	BRDT	0.425572293	0.769195879	-0.134254604
chr2	BRE-AS1	0.498372796	0.810135462	-0.14632297
chr8	BREA2	0.721098017	0.909971827	-0.034251671
chr14	BRF1	0.63255124	0.870997245	0.021494798
chr8	BRF2	0.089430621	0.394287246	0.089500012
chr7	BRI3	0.761406161	0.927859063	-0.017367746
chr12	BRI3BP	0.921075066	0.97753077	-0.009872901
chr16	BRICD5	0.912519471	0.976249855	-0.011710297
chr17	BRIP1	0.190410309	0.556946502	0.074078196
chr5	BRIX1	0.36756299	0.725132876	-0.04864131
chr3	BRK1	0.050412198	0.302965458	-0.104732325
chr11	BRMS1	0.051822078	0.306655455	0.090846198
chr14	BRMS1L	0.977435885	0.9935087	0.002486468
chr1	BROX	0.422986841	0.767446403	0.03741863
chr3	BRPF1	0.139476034	0.487582474	0.064883283
chr6	BRPF3	0.807717496	0.945632381	0.012635307
chr19	BRSK1	0.173627348	0.535479888	0.108594183
chr21	BRWD1	0.082505479	0.381467317	-0.077685721
chr21	BRWD1-AS2	0.399549886	0.750460094	0.111084179
chrX	RPS4X	2.87E-11	1.54E-08	0.376279317
chr11	BSCL2	0.383825011	0.737684502	0.094084028
chr1	BSDC1	0.6245492	0.868434803	0.021722815
chr19	BSG	0.354013432	0.717185871	0.040582001
chr3	BSN	0.149457526	0.500782485	-0.145717971
chr3	BSN-AS2	0.845366392	0.956917404	0.023083098
chr9	BSPRY	0.495874618	0.809926173	0.09497988
chr4	BST1	0.000892287	0.028838392	0.394158352
chr19	BST2	0.210248036	0.580428139	0.114916236
chr10	BTAF1	0.000479648	0.019345427	-0.156311486
chr15	BTBD1	0.717642633	0.909061415	-0.015653538
chr11	BTBD10	0.082140006	0.380775583	0.097109349
chr12	BTBD11	0.794503009	0.943018321	-0.017873255
chr11	BTBD18	0.467748259	0.794173171	-0.105611829
chr1	BTBD19	0.789078653	0.940298032	-0.042354403
chr19	BTBD2	0.518123532	0.82153336	-0.027608847
chr20	BTBD3	0.062752063	0.33744501	0.094341133
chr14	BTBD6	0.289269362	0.662254146	-0.062277854
chr14	BTBD7	0.918950044	0.976979711	0.004832437
chr1	BTBD8	0.506753403	0.815408279	-0.087810103
chr6	BTBD9	0.004618222	0.082251863	-0.156425681
chr3	BTD	0.207427355	0.577618019	0.085471381
chr5	BTF3	0.815863342	0.947196872	-0.011150603
chr1	BTF3L4	0.588926095	0.852529394	0.024157473
chr12	BTG1	0.210002588	0.580151789	-0.149982676
chr1	BTG2	0.692535428	0.898746067	-0.040491362
chr21	BTG3	0.04305594	0.278714672	0.14395694
chr21	BTG3-AS1	0.020061952	0.189629949	0.283444943
chrX	CLTRN	0.084465514	0.386014365	-0.35916857
chr3	BTLA	0.437208324	0.775108367	-0.165039923
chr6	BTN2A1	0.43553018	0.774198224	0.03798259
chr6	BTN2A2	0.024380999	0.208942268	0.137283734
chr6	BTN2A3P	0.697297575	0.900765717	-0.040404451
chr6	BTN3A1	0.660514164	0.884421385	-0.035143278
chr6	BTN3A2	0.000688035	0.024325713	-0.383210356
chr6	BTN3A3	0.341710975	0.708668778	-0.074723748
chr10	BTRC	0.070332287	0.356824984	-0.096604192
chr2	BUB1	0.070316103	0.356824984	0.289406824
chr15	BUB1B	0.090234215	0.396253159	0.325594564
chr15	BUB1B-PAK6	0.56252188	0.839802819	-0.181350661
chr10	BUB3	0.456943031	0.788352979	0.057287611
chr11	BUD13	0.02730683	0.222908925	0.125866295
chr7	BUD23	0.822328393	0.949873275	-0.009906703
chr7	BUD31	0.042860892	0.277998148	0.101662088
chr6	BVES	0.944199774	0.984311677	0.005864139
chr6	BYSL	0.000694334	0.024444384	0.281473853
chr2	BZW1	0.465228438	0.792209918	-0.037556359
chr7	BZW2	0.04041223	0.271511423	-0.126794135
chr10	C10orf105	0.335403938	0.703440708	-0.113819191
chr10	C10orf111	0.059611346	0.32843054	0.245344113
chr10	C10orf143	0.046543717	0.2908676	-0.153033851
chr10	C10orf25	0.138506353	0.486690647	0.126136314
chr10	C10orf88	0.787068854	0.940041432	0.015787499
chr10	C10orf91	0.531939513	0.82779911	0.139719499
chr10	C10orf95	0.004788369	0.083849257	-0.308037321
chr11	C11orf1	0.422245281	0.767344026	-0.067399902
chr11	C11orf21	0.053168674	0.310372872	-0.994554208
chr11	C11orf24	0.043404396	0.280206236	-0.161171466
chr11	C11orf42	0.003895544	0.073786729	-0.801117574
chr11	C11orf44	0.546553764	0.833954897	0.130163892
chr11	C11orf45	0.262082747	0.63371537	0.169789572
chr11	C11orf49	0.115655488	0.449765326	0.085253911
chr11	C11orf54	0.519012004	0.821878437	-0.030853307
chr11	C11orf58	0.724607448	0.911353464	0.015220679
chr11	C11orf65	0.301473947	0.67290241	-0.13212839
chr11	C11orf68	0.123074616	0.463538281	0.071631565
chr11	C11orf71	0.695683394	0.900254728	0.024743628
chr11	C11orf72	0.338860458	0.705796469	-0.061582504
chr11	C11orf74	0.348621284	0.712374512	0.06660079
chr11	C11orf80	0.000441228	0.018435921	0.1928707
chr11	C11orf95	0.068774242	0.353227976	0.098952488
chr11	C11orf96	0.10811589	0.436588518	0.280944606
chr11	C11orf98	0.295667515	0.667179128	0.061519393
chr12	C12orf10	0.477715772	0.800492932	0.035324851
chr12	C12orf29	0.002037264	0.050004761	-0.193967656
chr12	C12orf4	0.859117712	0.961474847	0.010134269
chr12	C12orf40	0.914628494	0.976249855	0.027325743
chr12	C12orf42	0.730650258	0.913107807	-0.05698241
chr12	C12orf43	0.392461095	0.745384636	0.047968613
chr12	C12orf45	0.224909625	0.596064312	0.091687305
chr12	C12orf49	0.818471594	0.948235549	-0.010548127
chr12	C12orf57	0.003880712	0.073782378	0.196671023
chr12	C12orf60	0.308211303	0.678174138	0.17075715
chr12	C12orf65	0.948480627	0.985421837	-0.003229915
chr12	C12orf66	0.081385836	0.379777712	-0.138051103
chr12	C12orf71	0.314649583	0.683913525	0.250401921
chr12	C12orf73	0.905498299	0.9746512	-0.009079637
chr12	C12orf75	1.10E-05	0.001273697	0.403773436
chr12	C12orf76	0.515285874	0.820320499	0.042516261
chr12	C12orf77	0.184497076	0.549843047	0.367397714
chr13	C13orf42	0.435363553	0.774198224	-0.114657125
chr14	C14orf119	0.443508989	0.778271444	0.03949535
chr14	C14orf132	0.496522703	0.809926173	-0.093790146
chr14	C14orf178	0.69742552	0.900765717	0.047938584
chr14	C14orf28	0.309029743	0.678860125	-0.093918646
chr14	C14orf93	0.298435191	0.670083188	0.057229659
chr15	C15orf39	0.08811863	0.391832298	-0.086652721
chr15	C15orf40	0.816295288	0.947196872	-0.015533385
chr15	C15orf41	0.675746333	0.891199831	0.033490578
chr15	C15orf59	0.607303813	0.861766155	0.047037373
chr15	C15orf61	0.109116707	0.438923339	0.11896025
chr15	C15orf62	0.155464982	0.507705661	-0.10900288
chr15	C15orf65	0.007077548	0.1064013	0.594744296
chr16	C16orf45	0.97618751	0.993100762	0.005216538
chr16	C16orf46	0.30386506	0.674755649	-0.120454704
chr16	C16orf54	0.709870747	0.906123998	-0.018180425
chr16	C16orf58	0.292445054	0.664110536	-0.061590945
chr16	C16orf70	0.853763306	0.959251255	-0.011143595
chr16	C16orf71	0.191788409	0.558525762	-0.234341576
chr16	C16orf72	0.169802713	0.53099101	0.062735816
chr16	C16orf74	0.216781586	0.588118346	-0.251898787
chr16	C16orf86	0.998536502	0.999498888	0.000151856
chr16	C16orf87	0.029237145	0.229997634	0.131104163
chr16	C16orf89	0.095431547	0.407385957	0.389365395
chr16	C16orf91	0.00172368	0.044964497	0.202434466
chr16	C16orf95	0.329758296	0.698304269	0.096910167
chr16	C16orf96	0.017847466	0.176909129	-0.471049563
chr17	C17orf100	0.814392422	0.947011697	0.019320341
chr17	C17orf107	0.418574199	0.764923288	0.157890994
chr17	C17orf113	0.562204087	0.839802819	-0.100696212
chr17	C17orf49	0.108344953	0.436982544	0.080511961
chr17	C17orf50	0.80040851	0.944548063	-0.080883136
chr17	C17orf51	0.496937415	0.809926173	-0.055227036
chr17	C17orf53	0.0561253	0.319628644	0.271511307
chr17	C17orf58	0.002705649	0.059334803	0.497724367
chr17	C17orf67	0.405444683	0.754200637	0.090233829
chr17	C17orf75	0.200461539	0.569684027	0.059709827
chr17	C17orf77	0.566541978	0.841214437	-0.066781737
chr17	C17orf80	0.257056582	0.628215002	0.052757502
chr17	C17orf97	0.592723867	0.855196015	-0.103689128
chr18	C18orf15	0.899108422	0.972991093	-0.017428378
chr18	C18orf21	0.302643706	0.673500798	-0.06433217
chr18	C18orf25	0.249022653	0.619555236	0.053518131
chr18	C18orf32	0.329660799	0.698304269	0.0462432
chr18	C18orf54	0.822966353	0.95013075	0.022022304
chr18	C18orf61	0.910754068	0.9755321	0.012523778
chr19	C19orf12	0.987146991	0.996644311	-0.000760185
chr19	C19orf18	0.954248409	0.986336366	-0.010506694
chr19	C19orf24	0.171269081	0.533077558	0.073088769
chr19	C19orf25	0.426922355	0.769709097	0.045404194
chr19	C19orf38	0.048714911	0.297885873	-0.280797248
chr19	C19orf44	0.356102189	0.718936519	0.06267676
chr19	C19orf47	0.389806496	0.743123048	0.048386621
chr19	C19orf48	0.124129085	0.464875591	0.097675499
chr19	C19orf53	0.593319044	0.855691737	0.023262843
chr19	C19orf54	0.119740225	0.457572256	0.093505059
chr19	C19orf57	0.647335605	0.87700997	-0.060079486
chr19	C19orf66	0.351083901	0.71461906	-0.042378588
chr19	C19orf70	0.384843218	0.738772156	0.047091467
chr19	C19orf71	0.215100852	0.586757001	-0.110433201
chr19	C19orf73	0.894031573	0.971814133	-0.01904488
chr19	C19orf81	0.680471876	0.893925622	0.115661151
chr19	C19orf84	0.363444162	0.722219825	0.294614308
chr2	C1D	0.147104582	0.497529928	0.081433649
chr7	C1GALT1	0.017787829	0.176909129	-0.119235858
chrX	MED14OS	0.001425355	0.039048677	0.3590896
chr17	C1QBP	0.285402414	0.657654083	-0.061731684
chr17	C1QL1	0.770666912	0.932542676	-0.084648925
chr10	C1QL3	0.036538984	0.257014695	-0.562991552
chr17	C1QTNF1	0.193740452	0.560805637	0.160142015
chr1	C1QTNF12	0.800640691	0.944548063	-0.037407415
chr5	C1QTNF2	0.969447372	0.99128542	-0.006274683
chr5	C1QTNF3	0.672987494	0.889955334	0.023718284
chr5	C1QTNF3-AMACR	0.42285353	0.767446403	-0.233312358
chr11	C1QTNF4	0.1348391	0.481852384	0.345258348
chr22	C1QTNF6	0.011050202	0.136692218	-0.201494707
chr12	C1R	0.661846465	0.885071842	0.045330134
chr12	C1RL	0.682310784	0.894371696	-0.024391108
chr12	C1RL-AS1	0.450794494	0.78430711	-0.074622776
chr12	C1S	0.788679321	0.940298032	-0.036111186
chr1	C1orf109	0.760373498	0.927160572	-0.018069308
chr1	C1orf112	0.201219905	0.570300385	0.145940122
chr1	C1orf122	0.0923484	0.401190422	0.102091254
chr1	C1orf123	0.571191338	0.842938407	0.027805264
chr1	C1orf131	0.545980869	0.833861006	0.032624502
chr1	C1orf140	0.589183717	0.852753752	-0.053862594
chr1	C1orf143	0.317738513	0.68679777	-0.13990126
chr1	C1orf159	0.163464237	0.521860755	0.083534055
chr1	C1orf162	0.090166195	0.396163845	0.13684301
chr1	C1orf174	0.334255591	0.702456704	-0.046449699
chr1	C1orf198	0.487225874	0.805507116	-0.049827016
chr1	C1orf21	0.003542545	0.069663079	0.30405789
chr1	C1orf210	0.880836718	0.96734279	-0.014110127
chr1	C1orf216	0.040392162	0.271511423	0.130177746
chr1	C1orf220	0.469672949	0.795814764	-0.083596534
chr1	C1orf226	0.973745411	0.992178363	0.008886184
chr1	C1orf229	0.65143322	0.879023097	-0.036588974
chr1	C1orf35	0.030901352	0.234362288	0.122151836
chr1	C1orf43	0.755265053	0.924919993	0.013404538
chr1	C1orf50	0.814451384	0.947011697	0.016662422
chr1	C1orf52	0.665687171	0.886645954	-0.021771795
chr1	C1orf54	0.561747686	0.839802819	0.108900091
chr1	C1orf56	0.279049147	0.651564921	0.114684328
chr1	C1orf74	0.001613551	0.042424655	-0.229329014
chr6	C2	0.360418468	0.721471016	-0.125879599
chr20	C20orf194	0.626422176	0.869321638	-0.032399536
chr20	C20orf196	0.076965063	0.370786116	0.110539213
chr20	C20orf197	0.77400531	0.934350321	-0.049506746
chr20	C20orf203	0.739687641	0.917541768	0.031919903
chr20	C20orf204	0.022225351	0.199453999	0.482766139
chr20	C20orf27	0.395006663	0.747370309	-0.062993157
chr20	C20orf96	0.539980678	0.831098641	-0.04283562
chr21	C21orf140	0.228337822	0.598921175	-0.145545623
chr21	C21orf2	0.990506669	0.997912901	-0.000697869
chr21	C21orf58	0.03565055	0.253789972	0.221845695
chr21	C21orf59-TCP10L	0.06707645	0.349723946	-0.132440925
chr21	C21orf62	0.848656531	0.957573446	-0.011407927
chr21	C21orf62-AS1	0.410949405	0.758584661	0.095035033
chr21	C21orf91	0.931804402	0.980861222	0.004832665
chr22	C22orf15	0.067921595	0.351231788	0.207320852
chr22	C22orf23	0.740142905	0.917705577	0.028090682
chr22	C22orf24	0.040492614	0.271535824	0.243898583
chr22	C22orf34	0.495219577	0.809926173	0.042547535
chr22	C22orf39	0.411125788	0.758584661	0.040677719
chr22	C22orf46	0.217659063	0.589160561	-0.065413359
chr21	C2CD2	0.073062948	0.362279388	-0.096171038
chr11	C2CD2L	0.754003711	0.924210389	-0.023223508
chr11	C2CD3	0.608979419	0.861950006	0.028575694
chr15	C2CD4B	0.887588858	0.969440256	-0.069917523
chr1	C2CD4D	0.010959579	0.136190098	-0.634424145
chr12	C2CD5	0.186429975	0.551523391	-0.057157324
chr2	C2CD6	0.075262954	0.368660775	-0.397724699
chr2	C2orf15	0.020268781	0.190419558	-0.316468302
chr2	C2orf16	0.654554025	0.880849063	0.057738064
chr2	C2orf27A	0.238898453	0.6100777	0.410886306
chr2	C2orf40	0.259506768	0.63040598	0.316951652
chr2	C2orf42	0.611336143	0.862797068	-0.030451784
chr2	C2orf48	0.012162086	0.143739246	0.450194593
chr2	C2orf49	0.691120318	0.898599602	-0.018898732
chr2	C2orf50	0.817048835	0.947461082	-0.046817709
chr2	C2orf68	0.907583373	0.975085651	0.005018354
chr2	C2orf69	0.957989046	0.98752506	0.003026166
chr2	C2orf74	0.473378226	0.797095436	0.08067381
chr2	C2orf76	0.656523317	0.88225681	-0.033912075
chr2	C2orf81	0.354739082	0.717844127	-0.091221216
chr2	C2orf83	0.668622143	0.888092586	0.047715771
chr2	C2orf88	0.184810823	0.550116072	-0.182017022
chr2	C2orf91	0.774780272	0.934359918	0.029906435
chr2	C2orf92	0.348452818	0.712374512	-0.121996952
chr12	C3AR1	0.496022298	0.809926173	0.155119318
chr3	C3orf18	0.153819732	0.505442454	0.112764526
chr3	C3orf20	0.594493643	0.856034339	-0.122944375
chr3	C3orf33	0.502622667	0.813012835	0.052015575
chr3	C3orf35	0.745763979	0.920946214	0.052344637
chr3	C3orf38	0.051553824	0.305995362	0.095040767
chr3	C3orf49	0.35408031	0.717185871	-0.240578295
chr3	C3orf52	0.796560053	0.943018683	0.029219475
chr3	C3orf56	0.309595447	0.679256608	0.284166544
chr3	C3orf58	0.546798633	0.834127686	-0.033606449
chr3	C3orf62	0.443730974	0.77838418	-0.04729817
chr3	C3orf67	0.997261077	0.999105735	0.000602627
chr3	C3orf70	0.950031822	0.985681743	-0.006617718
chr6	C4A	0.000147215	0.008583412	2.931143496
chr4	C4orf19	0.351845431	0.715357339	0.074325319
chr4	C4orf3	0.79513604	0.943018683	0.011093976
chr4	C4orf33	0.711213991	0.906708358	-0.026931205
chr4	C4orf46	0.23834259	0.609586399	0.098237654
chr4	C4orf48	0.467272602	0.793689954	0.093510507
chr9	C5	0.456098699	0.78783956	-0.064093086
chr19	C5AR1	0.983926446	0.995667475	-0.004677021
chr5	C5orf15	0.496905058	0.809926173	0.03296886
chr5	C5orf17	0.223264196	0.594666596	0.115951691
chr5	C5orf22	0.431033067	0.771524358	-0.045782796
chr5	C5orf24	0.193775519	0.560805637	-0.060268026
chr5	C5orf30	0.348365127	0.712374512	-0.068160139
chr5	C5orf34	0.182581081	0.547544924	-0.111954281
chr5	C5orf51	0.211355324	0.582247232	-0.060385719
chr5	C5orf56	0.703771838	0.904332225	0.025377911
chr5	C5orf58	0.01359421	0.15325304	-0.250096435
chr5	C5orf60	0.1796172	0.543166336	-0.327305219
chr5	C5orf63	0.003526283	0.069426823	-0.216018095
chr5	C5orf64	0.634376845	0.872202551	-0.060672791
chr5	C5orf66	0.329311584	0.698199122	-0.059331242
chr6	C6orf106	0.548322389	0.835447956	0.025832736
chr6	C6orf120	0.291873953	0.663796713	-0.056508651
chr6	C6orf132	0.802722904	0.944584388	-0.028623775
chr6	C6orf136	0.632166202	0.870997245	0.030555678
chr6	C6orf141	0.71836424	0.909282341	-0.032611735
chr6	C6orf163	0.694255551	0.899448258	0.045206488
chr6	C6orf201	0.812662015	0.946951212	-0.025783814
chr6	C6orf203	0.664037175	0.885862696	-0.028096466
chr6	C6orf226	0.008115573	0.115837791	0.191250169
chr6	C6orf47	0.40662473	0.755212154	0.041100899
chr6	C6orf48	0.81553591	0.947176705	0.011611967
chr6	C6orf62	0.31779431	0.68679777	-0.042836304
chr6	C6orf89	0.955053434	0.986825202	0.002756006
chr6	C6orf99	0.134772881	0.481852384	0.316469142
chr5	C7	0.454449911	0.787322548	-0.128776326
chr7	C7orf13	0.000661572	0.023795107	0.52691389
chr7	C7orf25	0.283160245	0.65583645	0.074365897
chr7	C7orf26	0.016271301	0.169211214	0.103881728
chr7	C7orf31	0.813970974	0.947011697	-0.015434136
chr7	C7orf43	0.603981775	0.860235292	0.022757176
chr7	C7orf50	0.487616077	0.805675907	0.045292543
chr7	C7orf55-LUC7L2	0.051625581	0.3061607	0.168995354
chr7	C7orf61	0.329228853	0.698161798	-0.130366436
chr7	C7orf65	0.545828955	0.833741991	-0.081436569
chr9	C8G	0.518905714	0.821878437	-0.117395878
chr8	C8orf31	0.609359929	0.862103629	-0.089061516
chr8	C8orf33	0.827045194	0.951223838	-0.010031928
chr8	C8orf37	0.001490895	0.040135027	-0.23446175
chr8	C8orf44	0.881885625	0.967500455	-0.012568988
chr8	C8orf44-SGK3	0.722221559	0.910419939	-0.037883279
chr8	C8orf46	0.582243593	0.848931395	0.151075103
chr8	C8orf49	0.951255834	0.985879065	0.009101658
chr8	C8orf58	0.196968223	0.56499585	0.096393343
chr8	C8orf59	0.554661577	0.838253633	-0.02984774
chr8	C8orf76	0.155938025	0.508282102	0.084351462
chr8	C8orf82	0.150939762	0.502298416	0.089017184
chr8	C8orf86	0.07132562	0.358505092	0.220513171
chr8	C8orf88	0.000653119	0.023542035	0.284869948
chr9	C9orf116	0.957823027	0.987493068	0.012835666
chr9	C9orf139	0.531649376	0.827703065	-0.101136618
chr9	C9orf147	0.747685058	0.922191951	-0.02771536
chr9	C9orf152	0.528476507	0.826029297	-0.116837483
chr9	C9orf16	0.234106497	0.604623509	0.076784042
chr9	C9orf163	0.898714553	0.972991093	0.018696742
chr9	C9orf24	0.017870525	0.176909129	0.55254506
chr9	C9orf3	0.65157187	0.879023097	-0.033607228
chr9	C9orf40	0.603899525	0.860235292	0.057097635
chr9	C9orf41-AS1	0.943793234	0.984305238	-0.011072796
chr9	C9orf47	0.884699283	0.967959395	0.02848207
chr9	C9orf64	0.685876568	0.895991932	0.023726684
chr9	C9orf66	0.511469119	0.817927278	-0.060152287
chr9	C9orf72	0.044821427	0.284926417	-0.145409869
chr9	C9orf78	0.185038363	0.550346031	-0.056595078
chr9	C9orf84	0.014477484	0.159530733	-0.529018776
chr9	C9orf85	0.297796365	0.66916595	0.068709687
chr19	CA11	0.19569975	0.563692624	0.083757898
chr15	CA12	0.483507284	0.803608754	0.148305057
chr8	CA13	0.910163399	0.975503977	0.009624324
chr1	CA14	0.319552475	0.688180856	-0.181847255
chr8	CA2	0.079607498	0.375237224	-0.449884314
chr8	CA3	0.636097667	0.872767964	0.092996657
chr16	CA5A	0.836592758	0.95429297	-0.041376422
chrX	PNPLA4	1.26E-07	2.92E-05	0.347855921
chrX	HMGB3	0.002420745	0.054803154	0.33533841
chr8	CA8	0.067302651	0.349723946	-0.33067957
chr9	CA9	0.509949637	0.81714903	0.161683975
chr9	CAAP1	0.285776557	0.657812585	0.052355259
chr2	CAB39	0.353995059	0.717185871	-0.039607661
chr13	CAB39L	0.674225038	0.890163472	0.035165509
chr22	CABIN1	0.265735083	0.637557014	-0.048457127
chr18	CABLES1	0.216901506	0.588118346	0.209204908
chr20	CABLES2	0.804015757	0.944819481	0.022174657
chr11	CABP4	0.591596348	0.854286277	-0.040853636
chr22	CABP7	0.566343571	0.841078131	0.107560788
chr9	CACFD1	0.76948285	0.932502398	-0.020465233
chr1	CACHD1	0.005435845	0.089567892	-0.381655106
chr19	CACNA1A	0.122924273	0.463217625	0.560811761
chr12	CACNA1C	0.000931235	0.029758338	0.225263211
chr12	CACNA1C-AS1	0.009587097	0.128032019	0.217672553
chr12	CACNA1C-AS2	0.0025642	0.057270588	0.306320516
chrX	SMC1A	1.89E-06	0.000293294	0.33126333
chr16	CACNA1H	0.124024476	0.464798089	-0.285747589
chr22	CACNA1I	0.864764581	0.963131908	0.028833741
chr3	CACNA2D2	0.534005924	0.829000016	0.059644691
chr12	CACNA2D4	0.827101157	0.951223838	-0.018717952
chr17	CACNB1	0.430096872	0.77130738	0.050307648
chr10	CACNB2	0.40473103	0.753839705	0.071628125
chr12	CACNB3	0.018174422	0.177963683	0.236424884
chr19	CACNG8	0.359272442	0.721018136	-0.073817736
chr19	CACTIN	0.596857144	0.85744085	0.023275286
chr19	CACTIN-AS1	0.561954226	0.839802819	-0.059557713
chr10	CACUL1	0.189851955	0.556200623	0.058413381
chr1	CACYBP	0.928270883	0.979793441	-0.005034062
chr2	CAD	0.038143061	0.264093017	-0.112383595
chr3	CADM2	0.748152446	0.92234953	-0.076952284
chr3	CADM2-AS2	0.914538162	0.976249855	-0.027332967
chr19	CADM4	6.01E-05	0.004410848	0.368271062
chr6	CAGE1	0.857688137	0.960869523	0.044564196
chr6	CAHM	0.972948366	0.991921935	0.004838449
chr12	CALCOCO1	0.204834352	0.574372667	0.062126601
chr17	CALCOCO2	0.492337973	0.807778445	0.02954045
chr2	CALCRL	0.04124078	0.273353823	-0.290226174
chr10	CALHM2	0.616744022	0.86491391	0.048783409
chr6	CALHM6	0.049861487	0.301465265	-0.828395484
chr14	CALM1	0.008715645	0.120992374	-0.114302136
chr2	CALM2	0.091147831	0.398684785	0.104607485
chr19	CALM3	0.41600976	0.762921772	-0.03872169
chr10	CALML3	0.075218233	0.368660775	0.551084151
chr15	CALML4	0.705941467	0.904737893	0.022264987
chr1	CALML6	0.032107894	0.238718959	-0.54111164
chr7	CALN1	0.024658912	0.210131866	0.368966349
chr19	CALR	0.90589655	0.974701048	-0.005809016
chr7	CALU	0.64264473	0.87560081	-0.02234159
chr3	CAMK1	0.216449292	0.587694903	-0.130055368
chr10	CAMK1D	0.852513315	0.958471838	-0.012945272
chr4	CAMK2D	0.036958863	0.25840591	-0.16523216
chr10	CAMK2G	0.510069341	0.817183015	0.029078866
chr1	CAMK2N1	0.478386782	0.800904014	0.13838883
chr5	CAMK4	0.437543922	0.775240288	-0.060864112
chr17	CAMKK1	0.002111767	0.051078931	-0.257313176
chr12	CAMKK2	0.057427949	0.322830275	-0.085489317
chr2	CAMKMT	0.097246233	0.411809546	-0.136809921
chr5	CAMLG	0.75290243	0.92388457	-0.014476651
chr9	CAMSAP1	0.491313283	0.807050867	0.030583926
chr1	CAMSAP2	0.016381016	0.169219706	-0.368383102
chr19	CAMSAP3	0.567221154	0.841555283	0.102935157
chr1	CAMTA1	0.590370768	0.853621998	0.02825011
chr1	CAMTA1-DT	0.574405475	0.844616888	0.09558478
chr17	CAMTA2	0.616920538	0.86491391	-0.037739325
chr12	CAND1	0.689221168	0.897771357	-0.017455109
chr3	CAND2	0.26974515	0.643799731	0.126950524
chr17	CANT1	0.46404887	0.791747007	0.0434315
chr5	CANX	0.521285157	0.82262065	-0.02918349
chr1	CAP1	0.443923538	0.77850906	-0.03533642
chr2	CAPG	0.013622328	0.1534073	0.322348902
chr11	CAPN1	0.003483434	0.068991932	0.124788975
chr2	CAPN10	0.510344265	0.817330838	0.045356741
chr2	CAPN10-AS1	0.094027357	0.404492869	-0.141139066
chr6	CAPN11	0.098816234	0.414863404	0.507200925
chr19	CAPN12	0.548265204	0.835444557	-0.188358328
chr2	CAPN14	0.598127622	0.858114925	0.082515481
chr16	CAPN15	0.30342757	0.674557993	0.04432601
chr1	CAPN2	0.411227558	0.758588848	0.103859381
chr15	CAPN3	0.273191467	0.646577781	-0.081067291
chr11	CAPN5	0.615799688	0.864845142	-0.034385133
chr3	CAPN7	0.752806626	0.92388457	0.014209608
chr19	CAPNS1	0.668655227	0.888092586	0.018330166
chr11	CAPRIN1	0.602573716	0.859759979	-0.022928905
chr12	CAPRIN2	0.08095239	0.378712238	-0.098566098
chr19	CAPS	0.54346389	0.833094047	-0.043843188
chr5	CAPSL	0.174834869	0.537806557	-0.310681413
chr1	CAPZA1	0.807870849	0.945660292	0.014855001
chr7	CAPZA2	0.602280394	0.859654124	0.0303503
chr1	CAPZB	0.624772148	0.868434803	0.021792395
chr7	CARD11	0.230091342	0.599842667	-0.062945617
chr11	CARD16	0.457385774	0.788666535	-0.076037869
chr9	CARD19	0.112780763	0.445873772	0.089621114
chr5	CARD6	0.768588419	0.93209	0.027511634
chr19	CARD8	0.150522412	0.50185211	-0.062620082
chr19	CARD8-AS1	0.150035916	0.501336581	-0.192398223
chr9	CARD9	0.374448513	0.730498453	0.252340175
chr2	CARF	0.044520188	0.284098297	-0.093039314
chr16	CARHSP1	0.002484094	0.055781341	0.139069157
chr19	CARM1	0.831512317	0.952453311	0.009589021
chr6	CARMIL1	2.28E-06	0.000334675	-0.394499211
chr16	CARMIL2	0.598125797	0.858114925	0.02352614
chr14	CARMIL3	0.215723331	0.587511682	-0.185047834
chr9	CARNMT1	0.075392389	0.368686086	-0.089868937
chr11	CARNS1	0.401622021	0.752056921	-0.083210015
chr11	CARS	0.104997278	0.428825304	0.077911893
chr13	CARS2	0.001217885	0.035827594	-0.148759413
chr6	CASC15	0.359360642	0.721108053	0.063012003
chr17	CASC3	0.907544694	0.975085651	0.004964971
chr15	CASC4	0.128310541	0.471711563	0.065926668
chr6	CASC6	0.868667732	0.964246504	-0.043457858
chr8	CASC9	0.989723958	0.997830543	0.001624743
chr7	CASD1	0.263058201	0.634876605	-0.051753527
chrX	ZFP92	0.112940458	0.446098838	-0.328071839
chr16	CASKIN1	0.214207882	0.586021136	-0.181803282
chr17	CASKIN2	0.992440561	0.998127399	-0.000996284
chr11	CASP1	0.81657101	0.947244211	-0.034990764
chr2	CASP10	0.006280599	0.09871714	-0.134836001
chr7	CASP2	0.820218073	0.949133964	0.010614443
chr4	CASP3	0.679426086	0.893622232	0.030989927
chr11	CASP4	0.077558653	0.371195894	-0.107810522
chr4	CASP6	0.122137237	0.461787139	0.084418255
chr10	CASP7	0.25709303	0.628215002	0.05678097
chr2	CASP8	0.774248186	0.934359505	0.017309617
chr6	CASP8AP2	0.227657506	0.598444165	-0.072483761
chr1	CASP9	0.438261172	0.775240288	0.051940099
chr1	CASQ1	0.156361288	0.508863205	0.265819711
chr20	CASS4	0.000536305	0.020827789	-0.378411835
chr5	CAST	0.966788465	0.990857911	0.004482878
chr22	CASTOR1	0.698642863	0.90155692	-0.0315392
chr7	CASTOR2	0.000247411	0.012309072	0.178290016
chr7	CASTOR3	0.009229442	0.125094318	0.118522129
chr1	CASZ1	0.989832725	0.997850363	0.000897935
chr11	CAT	0.156105571	0.508299957	0.060820075
chr15	CATSPER2	0.723316839	0.910902305	-0.097073651
chr15	CATSPER2P1	0.388295877	0.741663377	-0.09135234
chr5	CATSPER3	0.279262379	0.651564921	0.150025106
chr14	CATSPERB	0.315060362	0.683913525	-0.238617211
chr1	CATSPERE	0.318601757	0.687112964	0.137306653
chr19	CATSPERG	0.537948759	0.830227681	-0.080763137
chr7	CAV2	0.617958752	0.865454748	-0.045958379
chr17	CAVIN1	0.166111376	0.5258664	0.246968996
chr9	CAVIN4	0.495724013	0.809926173	0.08763429
chr20	CBFA2T2	0.350771391	0.714397377	-0.040387348
chr16	CBFA2T3	0.285471645	0.657654083	0.179397378
chr16	CBFB	0.972881422	0.991921935	0.001943581
chr11	CBL	0.071668818	0.35925211	0.091145563
chr3	CBLB	0.551932325	0.837193925	-0.040944396
chr7	CBLL1	0.345489209	0.710607029	-0.043124336
chr14	CBLN3	0.001480963	0.039978895	0.401839568
chr21	CBR1	0.752673448	0.92388457	0.022500498
chr4	CBR4	0.014214066	0.157778986	-0.140583278
chr9	CBWD1	0.027593103	0.223774811	0.288527902
chr2	CBWD2	0.074926498	0.36826517	-0.101245056
chr9	CBWD3	0.056111191	0.319628644	-0.160346326
chr9	CBWD5	0.919553262	0.977183383	-0.005512825
chr9	CBWD6	0.702334897	0.90397568	0.032628808
chr17	CBX1	0.635407267	0.872680598	0.022622065
chr17	CBX2	0.953279048	0.986336366	0.004156141
chr7	CBX3	0.207362314	0.577618019	0.057203543
chr18	CBX3P2	0.829152448	0.95198136	0.024353887
chr17	CBX4	0.522252658	0.823237577	-0.041452162
chr12	CBX5	0.859634619	0.961519742	-0.011345739
chr22	CBX6	0.10329369	0.425385686	-0.069964123
chr22	CBX7	0.812028003	0.946951212	-0.014312135
chr17	CBX8	0.370595812	0.727539274	-0.069894335
chr22	CBY1	0.916784069	0.976780357	0.007392395
chr5	CBY3	0.453095419	0.786409712	-0.132317966
chr19	CC2D1A	0.677718899	0.892436401	0.021216607
chr1	CC2D1B	0.67406391	0.890139851	0.018278341
chr4	CC2D2A	0.52926182	0.826340661	0.044725498
chr10	CC2D2B	0.242982662	0.61394655	0.255742714
chr10	CCAR1	0.901022453	0.973406522	-0.005319574
chr8	CCAR2	0.095435376	0.407385957	0.07299818
chr8	CCAT1	0.945242833	0.984400862	0.013853063
chr18	CCBE1	0.888422577	0.969458758	-0.011523522
chr16	CCDC102A	0.203703948	0.573364382	0.094904941
chr18	CCDC102B	0.16098306	0.517342566	-0.189071969
chr19	CCDC106	0.508859199	0.81642496	-0.043370284
chr9	CCDC107	0.999333581	0.999729693	-7.71E-05
chr5	CCDC112	0.711966905	0.906925695	0.025656622
chr16	CCDC113	0.440011841	0.776916697	-0.067229872
chr19	CCDC114	0.230570505	0.600303636	-0.150236667
chr2	CCDC115	0.363763766	0.722440838	0.043659054
chr22	CCDC116	0.855154382	0.959642935	-0.02649177
chr22	CCDC117	0.936861135	0.982134974	-0.00627831
chr3	CCDC12	0.15065404	0.502041147	0.066391638
chrX	MTRNR2L10	0.183895807	0.548813537	-0.325866185
chr2	CCDC121	0.678253609	0.892786773	0.04594659
chr13	CCDC122	0.290544281	0.663001142	-0.074041197
chr19	CCDC124	0.79929121	0.944250109	-0.013049814
chr5	CCDC125	0.002793485	0.060259918	-0.172996276
chr7	CCDC126	0.47789438	0.800521261	0.05697008
chr5	CCDC127	0.86834884	0.96420666	-0.009930341
chr3	CCDC13	0.465579439	0.79243404	-0.129964994
chr19	CCDC130	0.807745443	0.945632381	0.010739507
chr22	CCDC134	0.638900962	0.873994026	0.039362325
chr7	CCDC136	0.344954235	0.709984998	0.05608561
chr17	CCDC137	0.241844098	0.613264668	0.055554954
chr2	CCDC138	0.250053897	0.620912374	-0.077174817
chr3	CCDC14	0.475540236	0.798590409	-0.030653376
chr2	CCDC141	0.733342662	0.914228556	-0.025077177
chr2	CCDC142	0.338348264	0.705614093	0.043985745
chr17	CCDC144A	5.94E-11	3.08E-08	-1.198789829
chr17	CCDC144B	0.010134915	0.131105952	-0.505066048
chr17	CCDC144CP	0.913915394	0.976249855	0.036112569
chr7	CCDC146	0.060047158	0.329626706	-0.150966884
chr11	CCDC15	0.351783569	0.715352492	0.121885234
chr2	CCDC150	0.014713506	0.160743573	0.349598548
chr5	CCDC152	0.000891368	0.028838392	-0.201714273
chr11	CCDC153	0.304607928	0.675391425	0.197227476
chr16	CCDC154	0.67507576	0.890861968	-0.046456162
chr22	CCDC157	0.608574536	0.861766155	0.02882892
chr19	CCDC159	0.720396139	0.90984439	0.026480008
chr6	CCDC162P	0.001597942	0.042161182	-0.636945766
chr1	CCDC163	0.001819577	0.046315034	0.477288378
chr6	CCDC167	0.002859152	0.061422951	0.221808588
chr13	CCDC168	0.178380263	0.541413691	-0.206684658
chr1	CCDC17	0.256392955	0.627464172	0.112825318
chr9	CCDC171	0.005807988	0.093368434	0.176646995
chr3	CCDC174	0.805590606	0.944819481	-0.011871864
chr1	CCDC18	0.255336307	0.626878577	0.062193039
chr1	CCDC18-AS1	0.018462619	0.180043036	-0.209573743
chr9	CCDC180	0.002503581	0.056067395	-0.406980331
chr1	CCDC181	0.677414765	0.892348765	0.086464395
chr9	CCDC183	0.552052406	0.837285057	-0.072682086
chr9	CCDC183-AS1	0.967423648	0.990857911	0.003552399
chr10	CCDC186	0.620390072	0.866887136	-0.026085442
chr22	CCDC188	0.15201078	0.502775521	-0.242128854
chr16	CCDC189	0.109847898	0.440691095	0.197831903
chr3	CCDC191	0.133524136	0.479380308	-0.147186968
chr14	CCDC198	0.636109582	0.872767964	0.041411417
chrX	SPRY3	0.011384744	0.138672298	-0.321728872
chr1	CCDC24	0.188833239	0.554822985	-0.18618215
chr8	CCDC25	0.939019612	0.982828381	-0.003670852
chr6	CCDC28A	0.576433978	0.84609896	0.027830821
chr1	CCDC28B	0.133846991	0.479856625	0.108762557
chr1	CCDC30	0.218909031	0.590809057	-0.14014191
chr15	CCDC32	0.386061913	0.739773069	0.05049981
chr11	CCDC34	0.016424574	0.169410127	0.241889774
chr3	CCDC39	0.022907438	0.202152357	-0.211513955
chr17	CCDC40	0.581957673	0.848726224	-0.040799539
chr17	CCDC43	0.347642324	0.712086785	0.048784045
chr17	CCDC47	0.743024438	0.919637212	-0.014818862
chr3	CCDC50	0.605416766	0.861540669	-0.053328039
chr3	CCDC51	0.167126164	0.527571327	0.096301511
chr17	CCDC57	0.748289202	0.922424697	0.017528588
chr3	CCDC58	0.012572398	0.146197021	-0.181255084
chr12	CCDC59	0.801755197	0.944561129	0.016358183
chr10	CCDC6	0.201951349	0.570718633	-0.060790731
chr19	CCDC61	0.632474609	0.870997245	0.026830278
chr12	CCDC62	0.499962074	0.811595995	-0.082883029
chr12	CCDC65	0.917734322	0.976947865	0.016134423
chr3	CCDC66	0.005210264	0.08788162	-0.143467825
chr5	CCDC69	0.567765069	0.841675976	-0.053973985
chr10	CCDC7	0.092173644	0.400983856	0.149036658
chr3	CCDC71	0.713516383	0.907461066	-0.025421278
[truncated: 14,619 more rows]
