# Supplementary material for: A landscape of X-inactivation during human T cell development
Source: Nat Commun. 2024 Dec 4;15:10527. doi: 10.1038/s41467-024-54110-7 (PMC11618795; doi:10.1038/s41467-024-54110-7)
Supplement: Supplementary file 6 — Supplementary Data 4 [file 41467_2024_54110_MOESM6_ESM.xlsx]

## Sheet: Data S4
Supplementary Data 4: Male vs Female log2FC, Wald Test (two-tailed) p-values and BH-corrected q-values from Sleuth on thymocyte subpopulations data. Positive values indicate female-bias, negative values indicate male-bias; related to Fig. 2a.
Celltype	contig	gene	pval	qval	log2FC
CD4SP	chr19	A1BG	0.112041819345849	1	0.375120382604478
DPlate	chr19	A1BG	0.304992394948467	0.999859673481179	0.242148125527313
ETP	chr19	A1BG	0.399399891705836	0.999966047465298	0.225562111216807
DN	chr19	A1BG	0.37395368166146	0.999999999999999	0.237981488881583
DPearly	chr19	A1BG	0.310966972173416	0.999968709826742	0.239175873093624
CD8SP	chr19	A1BG	0.817794763626807	0.999963621784506	-0.054384265644917
ETP	chr19	A1BG-AS1	0.313695297207605	0.999966047465298	0.204945775231417
DN	chr19	A1BG-AS1	0.552200167376582	0.999999999999999	0.120926626400184
DPlate	chr19	A1BG-AS1	0.727183572216568	0.999859673481179	0.062588061577986
CD8SP	chr19	A1BG-AS1	0.827427690247292	0.999963621784506	-0.039109518726402
DPearly	chr19	A1BG-AS1	0.549301819808011	0.999968709826742	0.10742589166251
CD4SP	chr19	A1BG-AS1	0.894832274926788	1	0.023715274515513
CD4SP	chr12	A2ML1	0.574434083298721	1	-0.296777184709038
DPlate	chr12	A2ML1	0.398174439248621	0.999859673481179	-0.446532640938169
ETP	chr12	A2ML1	0.899652914357758	0.999966047465298	0.075568661647899
DN	chr12	A2ML1	0.451633924116319	0.999999999999999	0.451071755398285
CD8SP	chr12	A2ML1	0.640060229762532	0.999963621784506	-0.247140033469516
DPearly	chr12	A2ML1	0.755111447483857	0.999968709826742	-0.164846496419437
ETP	chr22	A4GALT	0.984862351660334	0.999966047465298	-0.005899666040856
CD8SP	chr22	A4GALT	0.975391803941969	0.999963621784506	0.008459006771365
DN	chr22	A4GALT	0.695603112959103	0.999999999999999	0.121661005054284
CD4SP	chr22	A4GALT	0.196647122044206	1	-0.354072256038524
DPlate	chr22	A4GALT	0.737957389774671	0.999859673481179	0.091745373161079
DPearly	chr22	A4GALT	0.046268186881963	0.999968709826742	0.546518256322425
DPlate	chr12	AAAS	0.575596289989458	0.999859673481179	0.062891291096559
DN	chr12	AAAS	0.704022919201108	0.999999999999999	0.048391807734304
CD8SP	chr12	AAAS	0.53168015280209	0.999963621784506	0.070262451558888
CD4SP	chr12	AAAS	0.471854783184949	1	0.080824813473934
ETP	chr12	AAAS	0.18012369058253	0.999966047465298	0.170739371889933
DPearly	chr12	AAAS	0.975433415050892	0.999968709826742	-0.003459463234169
DN	chr12	AACS	0.982355248785224	0.999999999999999	0.002951788566091
DPlate	chr12	AACS	0.60595926901988	0.999859673481179	0.060719118160546
ETP	chr12	AACS	0.846964152536149	0.999966047465298	-0.02575827513295
CD8SP	chr12	AACS	0.484482575987658	0.999963621784506	0.082290244779179
DPearly	chr12	AACS	0.857867781318833	0.999968709826742	0.021080026800196
CD4SP	chr12	AACS	0.994861394346586	1	-0.000758071835504
CD8SP	chr3	AADACL2-AS1	0.832944036161946	0.999963621784506	0.066375201461487
DPlate	chr3	AADACL2-AS1	0.326047092210545	0.999859673481179	-0.309052313159823
DPearly	chr3	AADACL2-AS1	0.748276610809776	0.999968709826742	0.100985715361589
ETP	chr3	AADACL2-AS1	0.804511215405741	0.999966047465298	-0.088316822966254
DN	chr3	AADACL2-AS1	0.551804219292573	0.999999999999999	-0.212326994096782
CD4SP	chr3	AADACL2-AS1	0.8444856621352	1	-0.061727906474043
DPlate	chr4	AADAT	0.589587955560771	0.999859673481179	0.18588562547479
DPearly	chr4	AADAT	0.821437361314939	0.999968709826742	-0.077773783706257
DN	chr4	AADAT	0.809051386756288	0.999999999999999	-0.094420678568968
ETP	chr4	AADAT	0.907168851351643	0.999966047465298	0.045563530525909
CD8SP	chr4	AADAT	0.000356652494137	0.108184589888101	1.23028486718662
CD4SP	chr4	AADAT	0.060597769510394	1	0.646603316103835
DPlate	chr9	AAED1	0.772137154743793	0.999859673481179	-0.147341357982504
DPearly	chr9	AAED1	0.552106014858272	0.999968709826742	0.302541887062999
ETP	chr9	AAED1	0.154237689169919	0.999966047465298	0.821972974723452
DN	chr9	AAED1	0.877421074563079	0.999999999999999	0.088986168101835
CD8SP	chr9	AAED1	0.944702555425589	0.999963621784506	0.035291360828478
CD4SP	chr9	AAED1	0.864905989930899	1	0.086565012573962
ETP	chr15	AAGAB	0.522633525280039	0.999966047465298	-0.082610584816794
DPearly	chr15	AAGAB	0.948103986878991	0.999968709826742	-0.00741763125116
CD4SP	chr15	AAGAB	0.187976653228245	1	0.150042658338677
DPlate	chr15	AAGAB	0.524904649684304	0.999859673481179	-0.072458195308798
DN	chr15	AAGAB	0.438802592843042	0.999999999999999	-0.100045964891228
CD8SP	chr15	AAGAB	0.440858081374512	0.999963621784506	0.087836591914055
DPlate	chr2	AAK1	0.605217181083288	0.999859673481179	-0.062564534051228
DPearly	chr2	AAK1	0.997171273753057	0.999968709826742	0.000429104309363
CD4SP	chr2	AAK1	0.133953312874907	1	-0.18139435380528
ETP	chr2	AAK1	0.56020756487401	0.999966047465298	0.079947345249503
DN	chr2	AAK1	0.176434294590362	0.999999999999999	0.185524305318873
CD8SP	chr2	AAK1	0.005823181576798	0.559610608249317	-0.333763217798602
DN	chr11	AAMDC	0.913206918343485	0.999999999999999	-0.022698705157986
DPlate	chr11	AAMDC	0.049620554133771	0.999859673481179	0.360573398754292
DPearly	chr11	AAMDC	0.550847273588181	0.999968709826742	0.109554060955161
CD4SP	chr11	AAMDC	0.158676531771486	1	0.258881478860165
ETP	chr11	AAMDC	0.802249629930836	0.999966047465298	0.052154867929743
CD8SP	chr11	AAMDC	0.95916886212641	0.999963621784506	-0.009402984159114
CD8SP	chr2	AAMP	0.396679608646053	0.999963621784506	0.090328945098893
ETP	chr2	AAMP	0.544003869244899	0.999966047465298	0.0733245344324
DPlate	chr2	AAMP	0.289201993212625	0.999859673481179	0.112955528088439
DPearly	chr2	AAMP	0.435431977240073	0.999968709826742	0.083120669927115
DN	chr2	AAMP	0.95348194883752	0.999999999999999	0.007049417881199
CD4SP	chr2	AAMP	0.575813969337679	1	0.059629458970919
CD4SP	chr20	AAR2	0.565836932911459	1	0.064778693740086
CD8SP	chr20	AAR2	0.435199127026051	0.999963621784506	0.088033903052067
DPearly	chr20	AAR2	0.68723280189534	0.999968709826742	0.045421554216023
DPlate	chr20	AAR2	0.927901290717802	0.999859673481179	0.010208307295236
ETP	chr20	AAR2	0.559537001168962	0.999966047465298	0.074646410948788
DN	chr20	AAR2	0.393854825709856	0.999999999999999	0.109072617065761
CD8SP	chr8	AARD	0.305677251657777	0.999963621784506	0.419909797827654
CD4SP	chr8	AARD	0.984020738588143	1	-0.008210315233394
DN	chr8	AARD	0.892792509135819	0.999999999999999	0.062644735489647
DPearly	chr8	AARD	0.722390574990409	0.999968709826742	0.145635548124186
DPlate	chr8	AARD	0.298101917515321	0.999859673481179	0.426541613521821
ETP	chr8	AARD	0.584323437182196	0.999966047465298	0.254294880709176
DPlate	chr16	AARS	0.916147625254703	0.999859673481179	0.015047718595179
DPearly	chr16	AARS	0.818709406075993	0.999968709826742	0.032758053117562
ETP	chr16	AARS	0.848967895105934	0.999966047465298	-0.030861260573505
CD4SP	chr16	AARS	0.901040333348245	1	0.017771732135764
DN	chr16	AARS	0.768431311646613	0.999999999999999	-0.047713805238406
CD8SP	chr16	AARS	0.918350780935701	0.999963621784506	-0.014650944833483
CD4SP	chr6	AARS2	0.572169246671967	1	-0.063538645876875
CD8SP	chr6	AARS2	0.318708580772532	0.999963621784506	-0.112161231921581
ETP	chr6	AARS2	0.408845859339211	0.999966047465298	0.105344287215559
DN	chr6	AARS2	0.691213823123751	0.999999999999999	0.050662664613864
DPlate	chr6	AARS2	0.746047415588794	0.999859673481179	-0.03642912441803
DPearly	chr6	AARS2	0.849615337196779	0.999968709826742	0.021328334532172
CD4SP	chr17	AARSD1	0.803032252295761	1	0.033847128191587
DPearly	chr17	AARSD1	0.232570787909715	0.999968709826742	-0.161994520666115
CD8SP	chr17	AARSD1	0.957121554636266	0.999963621784506	0.007296094905065
ETP	chr17	AARSD1	0.876895833687285	0.999966047465298	-0.023835338208266
DPlate	chr17	AARSD1	0.547192993496653	0.999859673481179	-0.081688017877716
DN	chr17	AARSD1	0.600080091198817	0.999999999999999	-0.080671893910938
CD4SP	chr4	AASDH	0.989178551722339	1	0.001863586885494
DN	chr4	AASDH	0.905155400827877	0.999999999999999	0.018563609657486
CD8SP	chr4	AASDH	0.637635550457416	0.999963621784506	-0.064717033992346
DPearly	chr4	AASDH	0.856341679603043	0.999968709826742	0.024874177794532
ETP	chr4	AASDH	0.864113933089611	0.999966047465298	0.026663303952331
DPlate	chr4	AASDH	0.19079611802174	0.999859673481179	-0.179752242198454
CD8SP	chr11	AASDHPPT	0.595204981017883	0.999963621784506	-0.067236759213246
DPearly	chr11	AASDHPPT	0.447795818889061	0.999968709826742	-0.096062970698176
DPlate	chr11	AASDHPPT	0.224201626851588	0.999859673481179	-0.153812061191621
ETP	chr11	AASDHPPT	0.724629559695281	0.999966047465298	-0.050549643257984
DN	chr11	AASDHPPT	0.741717092933417	0.999999999999999	-0.047292631077683
CD4SP	chr11	AASDHPPT	0.683828058095119	1	-0.051536595024554
DPearly	chr7	AASS	0.677381628938887	0.999968709826742	-0.07715960604084
ETP	chr7	AASS	0.273635774880586	0.999966047465298	-0.230215569217996
CD4SP	chr7	AASS	0.390059530482546	1	-0.159406793932823
DPlate	chr7	AASS	0.775273540562056	0.999859673481179	-0.05294654275529
CD8SP	chr7	AASS	0.889426388024149	0.999963621784506	-0.025784869044006
DN	chr7	AASS	0.589138745416693	0.999999999999999	-0.113576937963942
DPearly	chr21	AATBC	0.198309227185531	0.999968709826742	-0.623077133506641
DPlate	chr21	AATBC	0.525903361819762	0.999859673481179	-0.307218121342534
CD8SP	chr21	AATBC	0.690390760983633	0.999963621784506	-0.192933971480445
ETP	chr21	AATBC	0.898056730346055	0.999966047465298	-0.070363726732226
DN	chr21	AATBC	0.500435603778364	0.999999999999999	-0.370064544782016
CD4SP	chr21	AATBC	0.921970514676231	1	-0.047444299762435
DPlate	chr17	AATF	0.79033586710145	0.999859673481179	0.028301854128269
DN	chr17	AATF	0.93775927749671	0.999999999999999	0.00942510458841
DPearly	chr17	AATF	0.472979237333211	0.999968709826742	0.076391474733017
CD8SP	chr17	AATF	0.516729095907734	0.999963621784506	0.069020529517208
ETP	chr17	AATF	0.993987372844543	0.999966047465298	0.000909575523682
CD4SP	chr17	AATF	0.076270614091288	1	0.188705693569678
CD4SP	chr20	ABALON	0.293883066587242	1	0.274653685729007
CD8SP	chr20	ABALON	0.11425530384944	0.999963621784506	0.413260126844634
DN	chr20	ABALON	0.909881825468664	0.999999999999999	-0.033582700448643
DPlate	chr20	ABALON	0.623038211865503	0.999859673481179	0.128620837581678
ETP	chr20	ABALON	0.669866122884258	0.999966047465298	-0.126492402458449
DPearly	chr20	ABALON	0.478092826334921	0.999968709826742	0.185617701018671
CD4SP	chr16	ABAT	0.584870003569084	1	0.106318560125444
CD8SP	chr16	ABAT	0.586332163877777	0.999963621784506	0.105904755392471
ETP	chr16	ABAT	0.000307118556142	0.13501486835289	-0.796480970936668
DN	chr16	ABAT	0.02895721429104	0.999999999999999	-0.481979152605558
DPlate	chr16	ABAT	0.308890321777339	0.999859673481179	-0.198037256322987
DPearly	chr16	ABAT	0.517121775363434	0.999968709826742	-0.126073257457249
ETP	chr9	ABCA1	0.185012989190137	0.999966047465298	-0.605992080863573
DPlate	chr9	ABCA1	0.177523298225822	0.999859673481179	-0.543685482171805
DPearly	chr9	ABCA1	0.087738625647879	0.999968709826742	-0.688446600751135
CD8SP	chr9	ABCA1	0.668238549447382	0.999963621784506	0.172798904451676
DN	chr9	ABCA1	0.107158161542231	0.999999999999999	-0.736574972385225
CD4SP	chr9	ABCA1	0.770692385789909	1	-0.117520978572817
DPearly	chr17	ABCA10	0.847416829969063	0.999968709826742	-0.04985221540999
CD8SP	chr17	ABCA10	0.62792505822488	0.999963621784506	-0.125566075948086
DPlate	chr17	ABCA10	0.269393974316348	0.999859673481179	-0.286150380557597
DN	chr17	ABCA10	0.407222000394423	0.999999999999999	-0.243479569912872
CD4SP	chr17	ABCA10	0.714401158021367	1	-0.094813098112033
ETP	chr17	ABCA10	0.822605907339198	0.999966047465298	-0.065863068648883
DPlate	chr4	ABCA11P	0.243530056840703	0.999859673481179	-0.209517292986556
CD8SP	chr4	ABCA11P	0.442694872550605	0.999963621784506	-0.137913600564474
DN	chr4	ABCA11P	0.645921593640402	0.999999999999999	-0.093592314716149
DPearly	chr4	ABCA11P	0.473195201014936	0.999968709826742	0.128865995079006
ETP	chr4	ABCA11P	0.902994470182046	0.999966047465298	0.024828266192874
CD4SP	chr4	ABCA11P	0.942830387706156	1	0.01288370824627
DPearly	chr7	ABCA13	0.533008022768938	0.999968709826742	-0.140333218482075
CD8SP	chr7	ABCA13	0.312604229689998	0.999963621784506	-0.227301754191206
DPlate	chr7	ABCA13	0.891328945773122	0.999859673481179	0.030754055965212
DN	chr7	ABCA13	0.782102571781586	0.999999999999999	0.070594732931248
ETP	chr7	ABCA13	0.34190535761613	0.999966047465298	0.242583448526046
CD4SP	chr7	ABCA13	0.753422412914566	1	-0.070711232172138
DN	chr16	ABCA17P	0.333731548217331	0.999999999999999	0.668355436361145
DPearly	chr16	ABCA17P	0.174519020322786	0.999968709826742	0.827982663050083
CD4SP	chr16	ABCA17P	0.757383255990533	1	0.188374300853839
ETP	chr16	ABCA17P	0.056344982791147	0.999966047465298	1.31949967660334
CD8SP	chr16	ABCA17P	0.997826687922555	0.999963621784506	0.001660962434854
DPlate	chr16	ABCA17P	0.230326615072422	0.999859673481179	0.7314488935852
DN	chr9	ABCA2	0.307813593774682	0.999999999999999	-0.380460239666727
DPearly	chr9	ABCA2	0.870019670838678	0.999968709826742	-0.053837578777767
CD4SP	chr9	ABCA2	0.643283675490104	1	-0.152370143141251
CD8SP	chr9	ABCA2	0.307793545309422	0.999963621784506	-0.335548298699186
DPlate	chr9	ABCA2	0.707602542238319	0.999859673481179	-0.123405569536609
ETP	chr9	ABCA2	0.739790771327371	0.999966047465298	0.123906533197477
DPearly	chr16	ABCA3	0.586234856064688	0.999968709826742	-0.283633044803293
ETP	chr16	ABCA3	0.890699428997885	0.999966047465298	-0.08119663447364
CD8SP	chr16	ABCA3	0.490260718208373	0.999963621784506	-0.35950155280816
DN	chr16	ABCA3	0.665172681839515	0.999999999999999	-0.255717437693052
DPlate	chr16	ABCA3	0.915358254437417	0.999859673481179	-0.055383428161816
CD4SP	chr16	ABCA3	0.815778688201149	1	-0.121403919058662
DN	chr1	ABCA4	0.734496542679352	0.999999999999999	-0.218483869613654
ETP	chr1	ABCA4	0.065752949816202	0.999966047465298	1.18541286263521
CD8SP	chr1	ABCA4	0.007645595690918	0.635709936128106	1.51541708234521
CD4SP	chr1	ABCA4	0.339187859955768	1	0.543011368408908
DPearly	chr1	ABCA4	0.67132082979378	0.999968709826742	-0.241082018138204
DPlate	chr1	ABCA4	0.675110915808112	0.999859673481179	-0.23813225455481
DN	chr17	ABCA5	0.73363448629437	0.999999999999999	-0.052962132796882
CD8SP	chr17	ABCA5	0.463154682647066	0.999963621784506	-0.100701037225828
DPearly	chr17	ABCA5	0.952438472970088	0.999968709826742	-0.008186740193734
CD4SP	chr17	ABCA5	0.578834634614647	1	-0.076190266128713
ETP	chr17	ABCA5	0.844893879959925	0.999966047465298	-0.030448244235676
DPlate	chr17	ABCA5	0.866534390046202	0.999859673481179	-0.023067883027816
ETP	chr17	ABCA6	0.959233106248091	0.999966047465298	-0.030022248452281
DN	chr17	ABCA6	0.531037066961863	0.999999999999999	-0.367921142958882
DPearly	chr17	ABCA6	0.890941594561257	0.999968709826742	0.071021933468073
CD8SP	chr17	ABCA6	0.24344275903154	0.999963621784506	-0.604186549981613
DPlate	chr17	ABCA6	0.521330868098688	0.999859673481179	-0.33217914209447
CD4SP	chr17	ABCA6	0.589629588951708	1	0.279385225873301
ETP	chr19	ABCA7	0.123730913194032	0.999966047465298	-0.337436363501768
DN	chr19	ABCA7	0.666175126701879	0.999999999999999	-0.094569680803096
CD8SP	chr19	ABCA7	0.870265095862373	0.999963621784506	-0.031574774961295
DPlate	chr19	ABCA7	0.757768889422249	0.999859673481179	0.059624862510001
CD4SP	chr19	ABCA7	0.525022990108455	1	-0.122883887293439
DPearly	chr19	ABCA7	0.932525849970449	0.999968709826742	0.016368624384362
DPearly	chr17	ABCA9	0.885406481299458	0.999968709826742	0.035820283703906
ETP	chr17	ABCA9	0.118153693716264	0.999966047465298	-0.440371809628993
DN	chr17	ABCA9	0.287857505199062	0.999999999999999	-0.299533317702971
DPlate	chr17	ABCA9	0.937650698690884	0.999859673481179	0.019442045216285
CD8SP	chr17	ABCA9	0.979093570188001	0.999963621784506	0.00651324210041
CD4SP	chr17	ABCA9	0.085346306866224	1	-0.427617854738624
DN	chr7	ABCB1	0.386469561572261	0.999999999999999	-0.547236711557078
DPearly	chr7	ABCB1	0.858690426264747	0.999968709826742	0.099217292772531
ETP	chr7	ABCB1	0.794906019265412	0.999966047465298	-0.164255663038552
CD4SP	chr7	ABCB1	0.887269266772079	1	-0.078998924664992
DPlate	chr7	ABCB1	0.257769268941926	0.999859673481179	-0.630651812258091
CD8SP	chr7	ABCB1	0.455549144233408	0.999963621784506	-0.415833104073562
CD8SP	chr1	ABCB10	0.759351352002453	0.999963621784506	0.037751361575601
CD4SP	chr1	ABCB10	0.652071946516888	1	0.055565562606401
ETP	chr1	ABCB10	0.636463604735112	0.999966047465298	0.066046570331715
DPearly	chr1	ABCB10	0.360796882484896	0.999968709826742	-0.112619370367997
DN	chr1	ABCB10	0.904798624069707	0.999999999999999	-0.01671279504693
DPlate	chr1	ABCB10	0.416642575380162	0.999859673481179	-0.100100035787166
DN	chr7	ABCB5	0.57218935192074	0.999999999999999	-0.135159992181249
CD8SP	chr7	ABCB5	0.939654056809696	0.999963621784506	-0.015976469380768
CD4SP	chr7	ABCB5	0.972713267446628	1	0.007218621466773
DPearly	chr7	ABCB5	0.683703246654197	0.999968709826742	-0.085979532214211
DPlate	chr7	ABCB5	0.732777845152479	0.999859673481179	0.072054855871863
ETP	chr7	ABCB5	0.493482100692277	0.999966047465298	-0.163863443280118
CD8SP	chr2	ABCB6	0.194182313004508	0.999963621784506	-0.237111587663778
DPearly	chr2	ABCB6	0.141589974029267	0.999968709826742	-0.268449359190309
ETP	chr2	ABCB6	0.194740892130312	0.999966047465298	-0.26852286749162
CD4SP	chr2	ABCB6	0.18986509487112	1	-0.239426006824539
DN	chr2	ABCB6	0.129058696029437	0.999999999999999	-0.314318220417711
DPlate	chr2	ABCB6	0.85516293638204	0.999859673481179	-0.033336640194161
DPearly	chrX	ABCB7	0.996789920680991	0.999968709826742	-0.00047215941181
DN	chrX	ABCB7	0.696090959507144	0.999999999999999	0.051977957299405
DPlate	chrX	ABCB7	0.639335344556346	0.999859673481179	-0.054997163328818
ETP	chrX	ABCB7	0.978670271761749	0.999966047465298	-0.003557795736227
CD4SP	chrX	ABCB7	0.621759993319202	1	0.05789932870409
CD8SP	chrX	ABCB7	0.586634319597182	0.999963621784506	-0.063809730287704
CD8SP	chr7	ABCB8	0.886805663199514	0.999963621784506	-0.016318804180452
DPlate	chr7	ABCB8	0.950836480086696	0.999859673481179	0.007068333069185
DN	chr7	ABCB8	0.945577259201393	0.999999999999999	-0.008873373488101
CD4SP	chr7	ABCB8	0.732811151331757	1	-0.039137029461719
ETP	chr7	ABCB8	0.751272816082187	0.999966047465298	0.041201948320545
DPearly	chr7	ABCB8	0.837726899607257	0.999968709826742	0.023478643135646
CD8SP	chr12	ABCB9	0.901080126711493	0.999963621784506	-0.0334228783091
DPlate	chr12	ABCB9	0.287963773164098	0.999859673481179	0.285727922248719
DN	chr12	ABCB9	0.778788517980258	0.999999999999999	0.085645458044157
DPearly	chr12	ABCB9	0.554277942156618	0.999968709826742	0.159014446762971
ETP	chr12	ABCB9	0.963091964003013	0.999966047465298	0.014108839609148
CD4SP	chr12	ABCB9	0.985240888606932	1	0.004974256060119
CD4SP	chr16	ABCC1	0.174024786701122	1	0.154305760248424
DPearly	chr16	ABCC1	0.347258759982108	0.999968709826742	0.106691685498422
DN	chr16	ABCC1	0.251882840567603	0.999999999999999	0.147474310150379
DPlate	chr16	ABCC1	0.1266555777948	0.999859673481179	0.173380192693983
ETP	chr16	ABCC1	0.270145742926067	0.999966047465298	0.141931917451082
CD8SP	chr16	ABCC1	0.196602528573143	0.999963621784506	0.146576453525346
CD8SP	chr6	ABCC10	0.358106603125414	0.999963621784506	0.108616300796855
DPlate	chr6	ABCC10	0.76889507203144	0.999859673481179	-0.034727342559254
CD4SP	chr6	ABCC10	0.58957571411067	1	-0.063758992694944
ETP	chr6	ABCC10	0.748068856583421	0.999966047465298	-0.043044666453367
DPearly	chr6	ABCC10	0.908553996474436	0.999968709826742	-0.01357588854407
DN	chr6	ABCC10	0.898485253006013	0.999999999999999	-0.017097300611917
DN	chr10	ABCC2	0.316437180396229	0.999999999999999	-0.245508351771682
DPearly	chr10	ABCC2	0.938774752398437	0.999968709826742	-0.016600748159804
DPlate	chr10	ABCC2	0.922731521892385	0.999859673481179	0.020962985148893
CD8SP	chr10	ABCC2	0.126316868517465	0.999963621784506	0.330413456626875
CD4SP	chr10	ABCC2	0.544873934548538	1	-0.130856462271409
ETP	chr10	ABCC2	0.165775235123082	0.999966047465298	-0.339638327821242
DPlate	chr13	ABCC4	0.160532001628356	0.999859673481179	-0.287636165101354
DPearly	chr13	ABCC4	0.166541959528982	0.999968709826742	-0.283560552410771
CD8SP	chr13	ABCC4	0.127455721653015	0.999963621784506	-0.312423120622796
ETP	chr13	ABCC4	0.627309689757427	0.999966047465298	-0.112842936246841
CD4SP	chr13	ABCC4	0.714347983381362	1	0.075025000829226
DN	chr13	ABCC4	0.508828845275214	0.999999999999999	-0.153549909998688
DPearly	chr3	ABCC5	0.71416869493729	0.999968709826742	0.065631614669908
ETP	chr3	ABCC5	0.409568272191282	0.999966047465298	-0.167557402448906
DPlate	chr3	ABCC5	0.545811326693206	0.999859673481179	0.108240976944333
DN	chr3	ABCC5	0.474724144548569	0.999999999999999	-0.145239565956388
CD8SP	chr3	ABCC5	0.603097623541792	0.999963621784506	0.093171343785291
CD4SP	chr3	ABCC5	0.856368245730023	1	0.032433688708411
DPlate	chr16	ABCC6	0.974423988880447	0.999859673481179	-0.017602631528287
DPearly	chr16	ABCC6	0.299457185756052	0.999968709826742	0.569691364958784
CD8SP	chr16	ABCC6	0.366681886082534	0.999963621784506	-0.495629150617027
DN	chr16	ABCC6	0.810488844283647	0.999999999999999	-0.149287554415012
ETP	chr16	ABCC6	0.672698702494497	0.999966047465298	0.262999562039962
CD4SP	chr16	ABCC6	0.940775955811115	1	0.040791327025414
CD4SP	chr12	ABCC9	0.594349018404123	1	-0.112968667835542
CD8SP	chr12	ABCC9	0.813822445401185	0.999963621784506	-0.049956145495609
DN	chr12	ABCC9	0.878060482384659	0.999999999999999	-0.036904564350795
DPlate	chr12	ABCC9	0.578422386419198	0.999859673481179	-0.117878677661747
ETP	chr12	ABCC9	0.409068485063388	0.999966047465298	-0.198568067951162
DPearly	chr12	ABCC9	0.489450967799312	0.999968709826742	-0.146620546542352
DN	chrX	ABCD1	0.560813821342682	0.999999999999999	-0.10256732120169
ETP	chrX	ABCD1	0.591211001155582	0.999966047465298	-0.094711004150732
CD4SP	chrX	ABCD1	0.50718233597873	1	0.103146085106527
DPearly	chrX	ABCD1	0.893337220798898	0.999968709826742	-0.020852600290553
CD8SP	chrX	ABCD1	0.72451374493147	0.999963621784506	0.054810517074573
DPlate	chrX	ABCD1	0.596066505050162	0.999859673481179	0.082436053993271
DN	chr12	ABCD2	0.074360033891295	0.999999999999999	0.891852722834838
CD4SP	chr12	ABCD2	0.749892718578726	1	0.14051506811846
CD8SP	chr12	ABCD2	0.51784085575817	0.999963621784506	-0.285048186767732
DPearly	chr12	ABCD2	0.320653513050805	0.999968709826742	-0.437754488787474
DPlate	chr12	ABCD2	0.671561003148701	0.999859673481179	-0.186897425174089
ETP	chr12	ABCD2	0.880142411339753	0.999966047465298	0.075365346100398
ETP	chr1	ABCD3	0.204989382383869	0.999966047465298	0.205509416978109
CD8SP	chr1	ABCD3	0.334583332625097	0.999963621784506	0.137980119615178
DN	chr1	ABCD3	0.505005319033362	0.999999999999999	0.108089659735639
DPearly	chr1	ABCD3	0.40969220992461	0.999968709826742	0.117890943904134
CD4SP	chr1	ABCD3	0.280525084445041	1	0.154312753578441
DPlate	chr1	ABCD3	0.202158865364775	0.999859673481179	0.182380638125426
CD8SP	chr14	ABCD4	0.253214290931644	0.999963621784506	0.127468860957796
CD4SP	chr14	ABCD4	0.846409292251885	1	0.021609890724956
ETP	chr14	ABCD4	0.857179713869337	0.999966047465298	0.022765645097051
DN	chr14	ABCD4	0.929895722905183	0.999999999999999	0.011128977901264
DPearly	chr14	ABCD4	0.476878359845875	0.999968709826742	0.079358082704994
DPlate	chr14	ABCD4	0.142498665415363	0.999859673481179	0.16361207841636
ETP	chr4	ABCE1	0.341549722404032	0.999966047465298	-0.125039821582604
CD4SP	chr4	ABCE1	0.788402722825236	1	-0.031117537159603
CD8SP	chr4	ABCE1	0.443779815989529	0.999963621784506	-0.088792556133575
DPlate	chr4	ABCE1	0.00451675953617	0.734168159034986	-0.329235258207111
DPearly	chr4	ABCE1	0.142350141319394	0.999968709826742	-0.170100168416941
DN	chr4	ABCE1	0.075445368522889	0.999999999999999	-0.233716130924017
DPlate	chr6	ABCF1	0.923930074440165	0.999859673481179	0.010045397526945
ETP	chr6	ABCF1	0.947277449338152	0.999966047465298	-0.007888231837578
CD4SP	chr6	ABCF1	0.989812387289597	1	0.00134331800213
DPearly	chr6	ABCF1	0.658084566835713	0.999968709826742	-0.04655926213343
DN	chr6	ABCF1	0.735471620169377	0.999999999999999	-0.040303121803843
CD8SP	chr6	ABCF1	0.755257186667873	0.999963621784506	-0.032793839082112
DPearly	chr7	ABCF2	0.367719114205757	0.999968709826742	-0.102714794652261
DN	chr7	ABCF2	0.472790777587689	0.999999999999999	-0.092830483518693
CD4SP	chr7	ABCF2	0.873542001800646	1	-0.018149453134491
ETP	chr7	ABCF2	0.614419654798767	0.999966047465298	-0.06513815327725
DPlate	chr7	ABCF2	0.118492550942582	0.999859673481179	-0.178019051576081
CD8SP	chr7	ABCF2	0.830694089778346	0.999963621784506	-0.024381350749355
CD4SP	chr3	ABCF3	0.573858142682511	1	-0.065662966263834
ETP	chr3	ABCF3	0.870281369025673	0.999966047465298	0.021619871331304
DN	chr3	ABCF3	0.954860689168659	0.999999999999999	-0.007493948870156
DPearly	chr3	ABCF3	0.80027747728551	0.999968709826742	0.029538722283089
CD8SP	chr3	ABCF3	0.651649898094569	0.999963621784506	-0.052713508305865
DPlate	chr3	ABCF3	0.571898976189863	0.999859673481179	0.065999053630344
DPearly	chr21	ABCG1	0.742918212839955	0.999968709826742	0.069542051108988
ETP	chr21	ABCG1	0.971107821113729	0.999966047465298	-0.008707480986435
DN	chr21	ABCG1	0.964855559706515	0.999999999999999	0.010592889258731
CD8SP	chr21	ABCG1	0.773750672813282	0.999963621784506	0.060951050797484
CD4SP	chr21	ABCG1	0.409817560928007	1	0.174753343120091
DPlate	chr21	ABCG1	0.824266107511309	0.999859673481179	-0.047082351186563
DPlate	chr4	ABCG2	0.194016053674677	0.999859673481179	-0.665566903985525
DN	chr4	ABCG2	0.227891832075935	0.999999999999999	-0.700652927051413
CD8SP	chr4	ABCG2	0.841086614177147	0.999963621784506	-0.102748468640686
CD4SP	chr4	ABCG2	0.662004576688776	1	0.224016783941389
DPearly	chr4	ABCG2	0.400756686550148	0.999968709826742	-0.430597982758413
ETP	chr4	ABCG2	0.152899062133917	0.999966047465298	-0.830555220856717
CD4SP	chr11	ABCG4	0.107539666801057	1	1.38945475547243
CD8SP	chr11	ABCG4	0.348114518536687	0.999963621784506	0.810053238833619
ETP	chr11	ABCG4	0.723193023905118	0.999966047465298	-0.346743169707795
DPearly	chr11	ABCG4	0.981584283674036	0.999968709826742	-0.019928784977713
DN	chr11	ABCG4	0.047313210366532	0.999999999999999	-1.94175751721513
DPlate	chr11	ABCG4	0.785480854307531	0.999859673481179	0.234993391448713
CD8SP	chr2	ABHD1	0.731882956975457	0.999963621784506	-0.18409324364233
DPearly	chr2	ABHD1	0.896116435328952	0.999968709826742	0.070155569825973
CD4SP	chr2	ABHD1	0.765404311361679	1	-0.160327992991791
ETP	chr2	ABHD1	0.270980170868883	0.999966047465298	0.670666556391696
DN	chr2	ABHD1	0.443963648009168	0.999999999999999	0.466390778149261
DPlate	chr2	ABHD1	0.0236183423645	0.999859673481179	1.21607779310018
CD8SP	chr3	ABHD10	0.490127895186773	0.999963621784506	0.080795105661221
DN	chr3	ABHD10	0.534023902355045	0.999999999999999	0.082555330560948
DPearly	chr3	ABHD10	0.178969987963751	0.999968709826742	0.15734295376831
ETP	chr3	ABHD10	0.803924136942846	0.999966047465298	0.032958633442522
DPlate	chr3	ABHD10	0.458961184563707	0.999859673481179	0.086701972982897
CD4SP	chr3	ABHD10	0.385968797387794	1	0.101499574701664
DPlate	chr7	ABHD11	0.63232394613905	0.999859673481179	0.06851325972407
ETP	chr7	ABHD11	0.813572715922329	0.999966047465298	-0.038289738964112
CD8SP	chr7	ABHD11	0.439611066413219	0.999963621784506	0.110668929147637
DN	chr7	ABHD11	0.727728226756321	0.999999999999999	0.056528556467126
DPearly	chr7	ABHD11	0.772165714438178	0.999968709826742	0.041461384633704
CD4SP	chr7	ABHD11	0.988531845606704	1	0.002058253358935
CD4SP	chr20	ABHD12	0.391812291357894	1	0.100088859377698
DPlate	chr20	ABHD12	0.075537404459404	0.999859673481179	0.207718455138056
DN	chr20	ABHD12	0.626934695575944	0.999999999999999	0.064415632366038
DPearly	chr20	ABHD12	0.123109559758354	0.999968709826742	0.180212345468334
ETP	chr20	ABHD12	0.146664328768789	0.999966047465298	0.192355981822295
CD8SP	chr20	ABHD12	0.473231765807679	0.999963621784506	0.083830240439143
CD8SP	chr13	ABHD13	0.996138947068698	0.999963621784506	0.00054849238072
DN	chr13	ABHD13	0.676822053337114	0.999999999999999	-0.05356818459311
DPearly	chr13	ABHD13	0.917937123862501	0.999968709826742	-0.011678248968671
ETP	chr13	ABHD13	0.439314040432099	0.999966047465298	-0.099392291613926
DPlate	chr13	ABHD13	0.421536931978484	0.999859673481179	-0.091102091748086
CD4SP	chr13	ABHD13	0.726676141850396	1	0.039619866787224
CD4SP	chr3	ABHD14A	0.962123472917818	1	-0.008585310904157
DPearly	chr3	ABHD14A	0.1718386399595	0.999968709826742	-0.247010295269022
DN	chr3	ABHD14A	0.43969197241983	0.999999999999999	-0.158399367305532
ETP	chr3	ABHD14A	0.326883656157048	0.999966047465298	0.20097535222143
CD8SP	chr3	ABHD14A	0.801270858011006	0.999963621784506	0.045504110043118
DPlate	chr3	ABHD14A	0.378365127947875	0.999859673481179	0.159255905388662
ETP	chr3	ABHD14A-ACY1	0.563746453666405	0.999966047465298	-0.685747578717748
CD8SP	chr3	ABHD14A-ACY1	0.678303343731302	0.999963621784506	-0.434528722788385
DN	chr3	ABHD14A-ACY1	0.260936934743429	0.999999999999999	1.33539294687564
DPearly	chr3	ABHD14A-ACY1	0.331468030721965	0.999968709826742	-1.01740187563675
CD4SP	chr3	ABHD14A-ACY1	0.663077979076413	1	0.456411317664402
DPlate	chr3	ABHD14A-ACY1	0.051357886372626	0.999859673481179	-2.04125171946155
CD4SP	chr3	ABHD14B	0.917323030425381	1	0.013784712976745
DPlate	chr3	ABHD14B	0.912476565088031	0.999859673481179	0.014595933998552
DPearly	chr3	ABHD14B	0.14371402243474	0.999968709826742	-0.194155934584715
ETP	chr3	ABHD14B	0.814909330298465	0.999966047465298	-0.035248669657147
CD8SP	chr3	ABHD14B	0.063122229291758	0.999963621784506	-0.246772384870674
DN	chr3	ABHD14B	0.785153170355537	0.999999999999999	-0.041047578185
DPlate	chr17	ABHD15	0.246220030611416	0.999859673481179	-0.208575948379817
DPearly	chr17	ABHD15	0.144255662046262	0.999968709826742	-0.262635713585913
CD8SP	chr17	ABHD15	0.88882060060829	0.999963621784506	-0.025145523274944
DN	chr17	ABHD15	0.307322670879893	0.999999999999999	-0.208209430739783
ETP	chr17	ABHD15	0.006041339270199	0.74396349360174	-0.559966413649976
CD4SP	chr17	ABHD15	0.412385592984896	1	-0.147441608709352
DPlate	chr6	ABHD16A	0.297074233309428	0.999859673481179	0.12397294797571
CD4SP	chr6	ABHD16A	0.28831324033695	1	0.126243928721938
DN	chr6	ABHD16A	0.79750277782595	0.999999999999999	0.034590066983764
CD8SP	chr6	ABHD16A	0.319529652929371	0.999963621784506	0.118348932754969
DPearly	chr6	ABHD16A	0.354379856970726	0.999968709826742	0.1101099348666
ETP	chr6	ABHD16A	0.219512415512074	0.999966047465298	0.165525455104499
ETP	chr20	ABHD16B	0.532124483160573	0.999966047465298	0.106183989461685
DPearly	chr20	ABHD16B	0.765262593383239	0.999968709826742	-0.04475339813805
DN	chr20	ABHD16B	0.494006017030657	0.999999999999999	0.116242932149638
CD4SP	chr20	ABHD16B	0.683823827968231	1	0.061042335076392
CD8SP	chr20	ABHD16B	0.650379562504839	0.999963621784506	-0.067934853127007
DPlate	chr20	ABHD16B	0.925390908727135	0.999859673481179	-0.01403638632421
DPearly	chr19	ABHD17A	0.942668375599929	0.999968709826742	0.00883080108296
DPlate	chr19	ABHD17A	0.832826546370259	0.999859673481179	0.025918764056882
CD8SP	chr19	ABHD17A	0.96749125469974	0.999963621784506	0.005004400320232
DN	chr19	ABHD17A	0.746695860703712	0.999999999999999	-0.044972325372443
CD4SP	chr19	ABHD17A	0.419863893603541	1	0.099051443223619
ETP	chr19	ABHD17A	0.5017659873221	0.999966047465298	0.093525086102416
DN	chr9	ABHD17B	0.793700921380612	0.999999999999999	0.039749845419634
CD4SP	chr9	ABHD17B	0.253275107296253	1	0.153146943208317
CD8SP	chr9	ABHD17B	0.000928327380006	0.205486520060679	0.443904203292444
DPlate	chr9	ABHD17B	0.509221792793907	0.999859673481179	0.088482078782194
ETP	chr9	ABHD17B	0.844181571785237	0.999966047465298	0.029875730610468
DPearly	chr9	ABHD17B	0.526331312152197	0.999968709826742	0.084938545428068
DPearly	chr15	ABHD17C	0.869446050762058	0.999968709826742	-0.056218030326512
DN	chr15	ABHD17C	0.212117424030505	0.999999999999999	-0.483925537606385
CD4SP	chr15	ABHD17C	0.052152756160957	1	0.664192693870715
CD8SP	chr15	ABHD17C	0.308094915936701	0.999963621784506	-0.348614118695144
DPlate	chr15	ABHD17C	0.933051116472975	0.999859673481179	0.028733440808998
ETP	chr15	ABHD17C	0.266581396086289	0.999966047465298	-0.430871959733167
CD8SP	chr4	ABHD18	0.903670149908541	0.999963621784506	-0.013679051013677
DPearly	chr4	ABHD18	0.949149610183516	0.999968709826742	-0.007208161495475
DN	chr4	ABHD18	0.799376230031915	0.999999999999999	-0.032572113609245
CD4SP	chr4	ABHD18	0.29312094551709	1	-0.118823550748345
DPlate	chr4	ABHD18	0.910849480276719	0.999859673481179	-0.012655125600615
ETP	chr4	ABHD18	0.376850786322543	0.999966047465298	-0.113255626698702
ETP	chr15	ABHD2	0.586051969789223	0.999966047465298	0.081689193129436
CD4SP	chr15	ABHD2	0.802180492236766	1	0.033143228419453
DN	chr15	ABHD2	0.737050387523476	0.999999999999999	0.050366929108498
CD8SP	chr15	ABHD2	0.359468848858073	0.999963621784506	0.121231716842121
DPearly	chr15	ABHD2	0.776712248737653	0.999968709826742	-0.037519527178355
DPlate	chr15	ABHD2	0.383017260846788	0.999859673481179	-0.11540715042114
ETP	chr18	ABHD3	0.59652827135123	0.999966047465298	0.108372594577233
DN	chr18	ABHD3	0.717420239380413	0.999999999999999	0.074085789105743
CD8SP	chr18	ABHD3	0.775743924570184	0.999963621784506	0.051429224072087
CD4SP	chr18	ABHD3	0.776454346499198	1	0.051261843789199
DPearly	chr18	ABHD3	0.515066570572091	0.999968709826742	0.117523266848634
DPlate	chr18	ABHD3	0.801647446517894	0.999859673481179	-0.045353434144801
CD8SP	chr14	ABHD4	0.683440693294978	0.999963621784506	-0.107768583481494
CD4SP	chr14	ABHD4	0.943918117809955	1	-0.018591516469478
DPearly	chr14	ABHD4	0.12913021518444	0.999968709826742	-0.401064833507074
ETP	chr14	ABHD4	0.382525297412962	0.999966047465298	-0.261689591321551
DN	chr14	ABHD4	0.13597723638596	0.999999999999999	-0.446793286004911
DPlate	chr14	ABHD4	0.353051229477933	0.999859673481179	-0.245439055849687
CD4SP	chr3	ABHD5	0.293504060728782	1	0.189685676078263
DN	chr3	ABHD5	0.348338221457006	0.999999999999999	0.192018565555269
CD8SP	chr3	ABHD5	0.589119094085304	0.999963621784506	0.097529795110668
DPearly	chr3	ABHD5	0.543154421434006	0.999968709826742	-0.109797346147139
ETP	chr3	ABHD5	0.520233077639403	0.999966047465298	-0.13165171778459
DPlate	chr3	ABHD5	0.32300361929424	0.999859673481179	-0.178461020139869
DN	chr3	ABHD6	0.549754883876309	0.999999999999999	-0.165432369305846
DPearly	chr3	ABHD6	0.668381372599548	0.999968709826742	-0.104489848567893
ETP	chr3	ABHD6	0.942212245726965	0.999966047465298	-0.02004946170593
CD4SP	chr3	ABHD6	0.491235471148345	1	0.167903886729774
CD8SP	chr3	ABHD6	0.603802793726058	0.999963621784506	-0.126581839482126
DPlate	chr3	ABHD6	0.352422258035924	0.999859673481179	-0.226825199542463
CD4SP	chr19	ABHD8	0.149131946066894	1	0.195570039049001
CD8SP	chr19	ABHD8	0.483009499254639	0.999963621784506	0.095096476193197
DPlate	chr19	ABHD8	0.242786874449129	0.999859673481179	0.158349337634072
ETP	chr19	ABHD8	0.82891258053456	0.999966047465298	-0.033218108926367
DPearly	chr19	ABHD8	0.685111516825404	0.999968709826742	0.054972279752745
DN	chr19	ABHD8	0.848935745082705	0.999999999999999	0.029279842947492
DPearly	chr10	ABI1	0.49978118452204	0.999968709826742	0.070924560174201
ETP	chr10	ABI1	0.354587108376088	0.999966047465298	-0.110320316332591
DN	chr10	ABI1	0.741351348025207	0.999999999999999	-0.039334214573896
DPlate	chr10	ABI1	0.683173584532736	0.999859673481179	0.042894825459326
CD4SP	chr10	ABI1	0.428525237774852	1	0.08320895265434
CD8SP	chr10	ABI1	0.15456166282618	0.999963621784506	0.149619531127817
ETP	chr2	ABI2	0.460301501017761	0.999966047465298	0.087901594380567
DPearly	chr2	ABI2	0.967509053035576	0.999968709826742	-0.004276656274245
CD4SP	chr2	ABI2	0.800235262768244	1	-0.026567804672363
CD8SP	chr2	ABI2	0.952330845978124	0.999963621784506	0.006276506019881
DPlate	chr2	ABI2	0.741157174239707	0.999859673481179	-0.034681556730177
DN	chr2	ABI2	0.810001126762772	0.999999999999999	0.028622861894692
DPlate	chr17	ABI3	0.743940929601476	0.999859673481179	-0.092766196984878
DN	chr17	ABI3	0.686546814693259	0.999999999999999	0.129953105725892
CD8SP	chr17	ABI3	0.14538758411031	0.999963621784506	-0.413512365755937
CD4SP	chr17	ABI3	0.684223656595021	1	0.115505502691664
DPearly	chr17	ABI3	0.980519847425976	0.999968709826742	-0.006934531705683
ETP	chr17	ABI3	0.822041640264197	0.999966047465298	-0.072430532751729
CD4SP	chr9	ABL1	0.745973626823464	1	-0.034292923645142
DPearly	chr9	ABL1	0.808915960621412	0.999968709826742	0.025599015864329
DN	chr9	ABL1	0.990037140240106	0.999999999999999	-0.001498821793052
ETP	chr9	ABL1	0.303405384366066	0.999966047465298	0.12353125605774
DPlate	chr9	ABL1	0.433471176492889	0.999859673481179	-0.082914705046358
CD8SP	chr9	ABL1	0.609720599330227	0.999963621784506	-0.054037434705294
CD8SP	chr1	ABL2	0.573895476462057	0.999963621784506	-0.062013049494101
CD4SP	chr1	ABL2	0.814484877690832	1	0.025876561051024
DPearly	chr1	ABL2	0.914633354931387	0.999968709826742	0.011821591388478
ETP	chr1	ABL2	0.952177738257218	0.999966047465298	-0.007499274307696
DPlate	chr1	ABL2	0.611813361754124	0.999859673481179	-0.05596562408131
DN	chr1	ABL2	0.610675336457274	0.999999999999999	-0.063662000708592
DPearly	chr10	ABLIM1	0.695232869859547	0.999968709826742	0.077106547096341
CD4SP	chr10	ABLIM1	0.771221242543893	1	-0.057230617267515
ETP	chr10	ABLIM1	0.635338716620776	0.999966047465298	-0.105833896059385
CD8SP	chr10	ABLIM1	0.077005751840613	0.999963621784506	-0.348041036902639
DN	chr10	ABLIM1	0.753705111415705	0.999999999999999	-0.070021868940231
DPlate	chr10	ABLIM1	0.032170278943668	0.999859673481179	-0.421643182631292
DPlate	chr4	ABLIM2	0.551319369701711	0.999859673481179	0.241468658910518
DPearly	chr4	ABLIM2	0.743336843457794	0.999968709826742	0.132709024990394
DN	chr4	ABLIM2	0.638771013473147	0.999999999999999	-0.215726532044306
ETP	chr4	ABLIM2	0.002243522101541	0.399444478513544	-1.40439592543939
CD8SP	chr4	ABLIM2	0.915913267052539	0.999963621784506	0.042792284740483
CD4SP	chr4	ABLIM2	0.833367938114607	1	0.08526770466994
CD4SP	chr9	ABO	0.973244698332518	1	0.043876394165163
ETP	chr9	ABO	0.117678565017834	0.999966047465298	2.32088227864181
CD8SP	chr9	ABO	0.766628062318829	0.999963621784506	0.388263572458956
DPlate	chr9	ABO	0.61663550838435	0.999859673481179	0.6549252138012
DPearly	chr9	ABO	0.695336947085537	0.999968709826742	0.512327514229813
DN	chr9	ABO	0.186397223630762	0.999999999999999	1.96000629848229
DPearly	chr17	ABR	0.654275669245149	0.999968709826742	0.052268946437274
ETP	chr17	ABR	0.612012270309138	0.999966047465298	-0.067125024962546
CD4SP	chr17	ABR	0.999101683990518	1	-0.000131407282838
DPlate	chr17	ABR	0.640247566906025	0.999859673481179	-0.054547519915462
DN	chr17	ABR	0.883933640114795	0.999999999999999	-0.019320091913462
CD8SP	chr17	ABR	0.419072333566178	0.999963621784506	0.094310199713265
CD4SP	chr6	ABRACL	0.790289330952469	1	0.035075113429852
CD8SP	chr6	ABRACL	0.25489000523807	0.999963621784506	-0.150167736673194
DN	chr6	ABRACL	0.75527451597296	0.999999999999999	0.046614580018369
DPearly	chr6	ABRACL	0.763511652967618	0.999968709826742	0.039683168358311
ETP	chr6	ABRACL	0.483219197502713	0.999966047465298	0.104856938433392
DPlate	chr6	ABRACL	0.579350683411074	0.999859673481179	0.073113029114396
DN	chr4	ABRAXAS1	0.880637075134502	0.999999999999999	-0.020272425824005
DPlate	chr4	ABRAXAS1	0.351930451534923	0.999859673481179	-0.110829346665681
CD4SP	chr4	ABRAXAS1	0.49899282805771	1	0.080495112045563
ETP	chr4	ABRAXAS1	0.881961450346667	0.999966047465298	0.020045826051785
CD8SP	chr4	ABRAXAS1	0.233406417304713	0.999963621784506	0.141878242968265
DPearly	chr4	ABRAXAS1	0.978036660052179	0.999968709826742	-0.00327783893475
DPlate	chr10	ABRAXAS2	0.352426622295187	0.999859673481179	-0.117211795000471
ETP	chr10	ABRAXAS2	0.684973332681121	0.999966047465298	-0.0579830039963
CD8SP	chr10	ABRAXAS2	0.904316777254003	0.999963621784506	-0.015152320368219
DN	chr10	ABRAXAS2	0.825420217936729	0.999999999999999	-0.031526441192203
DPearly	chr10	ABRAXAS2	0.556414999028413	0.999968709826742	-0.074138678663547
CD4SP	chr10	ABRAXAS2	0.918884348797024	1	-0.01283669527955
DN	chr6	ABT1	0.422591108657774	0.999999999999999	0.105373065430137
CD8SP	chr6	ABT1	0.280084088487956	0.999963621784506	0.125168469055758
DPearly	chr6	ABT1	0.516285546419877	0.999968709826742	0.075217364948403
ETP	chr6	ABT1	0.824820260505379	0.999966047465298	0.029085037722592
DPlate	chr6	ABT1	0.919918540631062	0.999859673481179	0.011650424766627
CD4SP	chr6	ABT1	0.258760627579534	1	0.130869302454293
DPlate	chr3	ABTB1	0.205989096059571	0.999859673481179	0.178070752324433
CD8SP	chr3	ABTB1	0.367601385860857	0.999963621784506	0.126860901623018
DPearly	chr3	ABTB1	0.346713995353463	0.999968709826742	0.132494009690582
DN	chr3	ABTB1	0.814063989301163	0.999999999999999	0.037549093627384
CD4SP	chr3	ABTB1	0.992235179574804	1	0.001370291798184
ETP	chr3	ABTB1	0.875448170464287	0.999966047465298	-0.025024909624283
DPlate	chr11	ABTB2	0.886614631754851	0.999859673481179	-0.038980600180951
CD4SP	chr11	ABTB2	0.765822934983234	1	0.081423434221765
DPearly	chr11	ABTB2	0.555941776022744	0.999968709826742	-0.160986222321423
CD8SP	chr11	ABTB2	0.870531209720387	0.999963621784506	-0.044556008458252
ETP	chr11	ABTB2	0.972234583817967	0.999966047465298	-0.010789118094457
DN	chr11	ABTB2	0.462292251735903	0.999999999999999	-0.227859590955127
DPlate	chr3	ACAA1	0.802723973349717	0.999859673481179	-0.029556922486615
DN	chr3	ACAA1	0.43055907231411	0.999999999999999	-0.105743660001198
CD4SP	chr3	ACAA1	0.613601887988586	1	-0.059739952576858
ETP	chr3	ACAA1	0.831459278730897	0.999966047465298	-0.028551704186254
CD8SP	chr3	ACAA1	0.649229755501526	0.999963621784506	-0.053811821124574
DPearly	chr3	ACAA1	0.295290020180223	0.999968709826742	-0.123823084834954
DN	chr18	ACAA2	0.49799892268658	0.999999999999999	0.091297134481998
ETP	chr18	ACAA2	0.261121878270884	0.999966047465298	0.151399422888229
CD8SP	chr18	ACAA2	0.596050802750141	0.999963621784506	-0.062984389173525
DPearly	chr18	ACAA2	0.343925126988217	0.999968709826742	-0.112454561118148
DPlate	chr18	ACAA2	0.215810122854765	0.999859673481179	-0.147067418851043
CD4SP	chr18	ACAA2	0.956063125517858	1	-0.006546264907596
DPearly	chr17	ACACA	0.051962687927158	0.999968709826742	-0.269850578574706
DPlate	chr17	ACACA	0.023495814812336	0.999859673481179	-0.314537564343744
CD8SP	chr17	ACACA	0.460922591417128	0.999963621784506	-0.102379413869862
DN	chr17	ACACA	0.284611786493015	0.999999999999999	-0.168466828595496
ETP	chr17	ACACA	0.881972733279694	0.999966047465298	-0.023375414002535
CD4SP	chr17	ACACA	0.543521621003473	1	-0.084351967450142
DPearly	chr12	ACACB	0.00520417846844	0.878808693948894	-0.413513732286879
ETP	chr12	ACACB	0.079203116854818	0.999966047465298	-0.294561611284176
CD8SP	chr12	ACACB	0.005910417291034	0.559610608249317	-0.407385896455381
DPlate	chr12	ACACB	0.003119923826139	0.672425687791506	-0.437422564879095
DN	chr12	ACACB	0.03394079533255	0.999999999999999	-0.35588704709558
CD4SP	chr12	ACACB	0.006478177105705	1	-0.402921176239969
DPlate	chr12	ACAD10	0.761007563441105	0.999859673481179	0.035644041464812
DPearly	chr12	ACAD10	0.945995704038419	0.999968709826742	-0.007937943897679
CD8SP	chr12	ACAD10	0.791261713827892	0.999963621784506	-0.031016779485145
DN	chr12	ACAD10	0.917360936243751	0.999999999999999	-0.013787452717145
CD4SP	chr12	ACAD10	0.288188206514643	1	-0.12446724066716
ETP	chr12	ACAD10	0.964557246838902	0.999966047465298	0.005904597532521
DPlate	chr3	ACAD11	0.565012411426863	0.999859673481179	0.072011482783755
CD4SP	chr3	ACAD11	0.121967987276622	1	-0.193548996268408
DPearly	chr3	ACAD11	0.606738109084446	0.999968709826742	0.064417868666775
DN	chr3	ACAD11	0.532894771129994	0.999999999999999	-0.088490396240732
ETP	chr3	ACAD11	0.406747299761301	0.999966047465298	-0.117728027448462
CD8SP	chr3	ACAD11	0.864929526530793	0.999963621784506	-0.021287919880253
CD4SP	chr11	ACAD8	0.993016559395184	1	-0.001065291035228
DPlate	chr11	ACAD8	0.500188098667042	0.999859673481179	0.082057467940057
DN	chr11	ACAD8	0.94082881671215	0.999999999999999	0.010244114887239
CD8SP	chr11	ACAD8	0.932304667629333	0.999963621784506	-0.010338893234478
ETP	chr11	ACAD8	0.874608863417076	0.999966047465298	0.021778697884832
DPearly	chr11	ACAD8	0.775324123794594	0.999968709826742	0.034738758738206
ETP	chr3	ACAD9	0.610983217169212	0.999966047465298	0.06833239720697
DPearly	chr3	ACAD9	0.929902490133756	0.999968709826742	-0.010421740203412
CD8SP	chr3	ACAD9	0.806377491129986	0.999963621784506	0.029037863398233
DPlate	chr3	ACAD9	0.4014627793856	0.999859673481179	-0.099399882602909
CD4SP	chr3	ACAD9	0.622796079718752	1	-0.058275655144968
DN	chr3	ACAD9	0.631862278406599	0.999999999999999	0.064361022208105
DPlate	chr1	ACADM	0.79862990510067	0.999859673481179	-0.027549585522003
DPearly	chr1	ACADM	0.983735181853723	0.999968709826742	0.002201449188007
CD4SP	chr1	ACADM	0.619645137426475	1	0.053599456355122
ETP	chr1	ACADM	0.76434952560935	0.999966047465298	0.036705882968045
CD8SP	chr1	ACADM	0.449840701870878	0.999963621784506	0.081603300184228
DN	chr1	ACADM	0.812685738097935	0.999999999999999	-0.029014937058546
DPearly	chr12	ACADS	0.288447642334287	0.999968709826742	0.146883635442095
DPlate	chr12	ACADS	0.173061163270423	0.999859673481179	0.188518983393
CD4SP	chr12	ACADS	0.353249325119562	1	0.12844895101364
CD8SP	chr12	ACADS	0.14693415226126	0.999963621784506	0.200697251098094
ETP	chr12	ACADS	0.074741567556216	0.999966047465298	0.279596165148926
DN	chr12	ACADS	0.216234369733839	0.999999999999999	0.194018204265081
CD8SP	chr10	ACADSB	0.839238981015496	0.999963621784506	-0.02477543776016
CD4SP	chr10	ACADSB	0.567884610842299	1	-0.069754957096947
ETP	chr10	ACADSB	0.6647244604871	0.999966047465298	-0.060016503954961
DPearly	chr10	ACADSB	0.863950616483553	0.999968709826742	-0.020926057485948
DPlate	chr10	ACADSB	0.6261016346013	0.999859673481179	-0.059502610971767
DN	chr10	ACADSB	0.582963910433	0.999999999999999	-0.076033042739295
DN	chr17	ACADVL	0.411250632256598	0.999999999999999	-0.098281030077431
CD8SP	chr17	ACADVL	0.072848436783283	0.999963621784506	0.189215144509202
DPlate	chr17	ACADVL	0.316768630072382	0.999859673481179	0.105602263157663
ETP	chr17	ACADVL	0.743153308329698	0.999966047465298	-0.039193104573125
CD4SP	chr17	ACADVL	0.882911971907276	1	0.015535568489681
DPearly	chr17	ACADVL	0.434212106124529	0.999968709826742	0.082488997012684
CD8SP	chr17	ACAP1	0.807109920787046	0.999963621784506	0.026359252642799
DN	chr17	ACAP1	0.207158090877076	0.999999999999999	0.154417653446444
CD4SP	chr17	ACAP1	0.800352986177783	1	0.027302201823489
DPlate	chr17	ACAP1	0.010157881888408	0.937960632857097	0.277502920503906
ETP	chr17	ACAP1	0.096955163172008	0.999966047465298	0.203185582113392
DPearly	chr17	ACAP1	0.078526552204765	0.999968709826742	0.189935186057502
ETP	chr3	ACAP2	0.218492659895049	0.999966047465298	-0.146719417816233
CD4SP	chr3	ACAP2	0.920252505366058	1	-0.010527359624295
DN	chr3	ACAP2	0.489550002362622	0.999999999999999	-0.082391665158567
CD8SP	chr3	ACAP2	0.600084653507326	0.999963621784506	-0.055128952209822
DPlate	chr3	ACAP2	0.199365714727748	0.999859673481179	-0.134947925880624
DPearly	chr3	ACAP2	0.965769074501486	0.999968709826742	-0.004512625875843
DPearly	chr1	ACAP3	0.633725928967674	0.999968709826742	0.074132401157657
CD8SP	chr1	ACAP3	0.436957589534132	0.999963621784506	0.120939073938335
DN	chr1	ACAP3	0.740719879383075	0.999999999999999	-0.058374650417074
ETP	chr1	ACAP3	0.883220341799848	0.999966047465298	0.025912773716986
DPlate	chr1	ACAP3	0.615920498653592	0.999859673481179	0.078045442061676
CD4SP	chr1	ACAP3	0.691861024885476	1	-0.061661323571744
CD8SP	chr11	ACAT1	0.415638287421313	0.999963621784506	-0.172240696323525
DPearly	chr11	ACAT1	0.707192924697126	0.999968709826742	-0.079481118521345
CD4SP	chr11	ACAT1	0.241502892849253	1	-0.247828090220275
DPlate	chr11	ACAT1	0.698839250336533	0.999859673481179	-0.081863485522115
DN	chr11	ACAT1	0.822187396961436	0.999999999999999	-0.053919174821406
ETP	chr11	ACAT1	0.489068296306838	0.999966047465298	0.165978791101181
DPearly	chr6	ACAT2	0.626051854052622	0.999968709826742	0.095636900365831
CD4SP	chr6	ACAT2	0.519273584490153	1	0.126484257018591
DPlate	chr6	ACAT2	0.551774215509056	0.999859673481179	0.116796370266621
DN	chr6	ACAT2	0.561722966233343	0.999999999999999	0.129136721826615
ETP	chr6	ACAT2	0.284174263603889	0.999966047465298	0.238338448154254
CD8SP	chr6	ACAT2	0.995767661168158	0.999963621784506	0.001041068162979
CD4SP	chr1	ACBD3	0.713254085843322	1	0.041950800922666
DN	chr1	ACBD3	0.75492385551351	0.999999999999999	0.040405087281323
ETP	chr1	ACBD3	0.625961529330512	0.999966047465298	-0.063091397434935
DPearly	chr1	ACBD3	0.859943037204751	0.999968709826742	0.020142300158789
CD8SP	chr1	ACBD3	0.684374895044448	0.999963621784506	-0.046404132368161
DPlate	chr1	ACBD3	0.992040585221356	0.999859673481179	0.001138790562868
ETP	chr1	ACBD3-AS1	0.501849870260561	0.999966047465298	-0.488214460842824
DPearly	chr1	ACBD3-AS1	0.918254864869103	0.999968709826742	0.065799582400514
CD8SP	chr1	ACBD3-AS1	0.955968979312549	0.999963621784506	0.0353979969538
CD4SP	chr1	ACBD3-AS1	0.959968297088589	1	0.032179976172655
DPlate	chr1	ACBD3-AS1	0.857971674543177	0.999859673481179	-0.114732757572833
DN	chr1	ACBD3-AS1	0.657947354408341	0.999999999999999	-0.321861574353046
DPearly	chr17	ACBD4	0.953538313744957	0.999968709826742	-0.010351855450753
ETP	chr17	ACBD4	0.879997175451751	0.999966047465298	-0.030415052130658
DN	chr17	ACBD4	0.959571389614265	0.999999999999999	-0.010212323949714
CD4SP	chr17	ACBD4	0.354957707182605	1	-0.164348886604974
CD8SP	chr17	ACBD4	0.450030916177548	0.999963621784506	-0.134206521154889
DPlate	chr17	ACBD4	0.50345056363161	0.999859673481179	0.118874706063742
CD8SP	chr10	ACBD5	0.407263078325371	0.999963621784506	-0.097794105170939
DPlate	chr10	ACBD5	0.799102631287695	0.999859673481179	-0.03003361306975
DN	chr10	ACBD5	0.863918049597041	0.999999999999999	-0.022932941469456
ETP	chr10	ACBD5	0.675035547577793	0.999966047465298	-0.056097998129743
CD4SP	chr10	ACBD5	0.58576629461109	1	-0.064311220552218
DPearly	chr10	ACBD5	0.871493330109002	0.999968709826742	0.019088921217767
DPlate	chr1	ACBD6	0.181201021849854	0.999859673481179	-0.161922645139728
DPearly	chr1	ACBD6	0.596451588672386	0.999968709826742	-0.064125236728511
CD8SP	chr1	ACBD6	0.847278043285063	0.999963621784506	-0.023323528934814
ETP	chr1	ACBD6	0.808171556620135	0.999966047465298	0.033338778298838
CD4SP	chr1	ACBD6	0.569382920324197	1	0.068902791690078
DN	chr1	ACBD6	0.581195789557138	0.999999999999999	-0.075749850321612
ETP	chr10	ACBD7	0.082140557015738	0.999966047465298	0.286703229669473
CD8SP	chr10	ACBD7	0.121984151758177	0.999963621784506	0.224936796815794
DPlate	chr10	ACBD7	0.047606622974532	0.999859673481179	0.288114684324369
CD4SP	chr10	ACBD7	0.650372478898336	1	0.065924029956655
DPearly	chr10	ACBD7	0.186391679982533	0.999968709826742	0.19218606582018
DN	chr10	ACBD7	0.185938836746761	0.999999999999999	0.218142800596312
DPlate	chr10	ACBD7-DCLRE1CP1	0.577199091606056	0.999859673481179	-0.396515248088255
CD4SP	chr10	ACBD7-DCLRE1CP1	0.366693944931196	1	0.642045154386607
DPearly	chr10	ACBD7-DCLRE1CP1	0.894635359307981	0.999968709826742	0.094200475150391
CD8SP	chr10	ACBD7-DCLRE1CP1	0.023915731657653	0.999963621784506	1.60637308471999
DN	chr10	ACBD7-DCLRE1CP1	0.386555183913703	0.999999999999999	-0.698330124037785
ETP	chr10	ACBD7-DCLRE1CP1	0.832368672673807	0.999966047465298	-0.17070674019007
DN	chr11	ACCS	0.568171654212485	0.999999999999999	0.125501042608859
CD8SP	chr11	ACCS	0.824360813817738	0.999963621784506	-0.043039482966663
ETP	chr11	ACCS	0.296783508888336	0.999966047465298	0.229422874534362
DPearly	chr11	ACCS	0.898940795319587	0.999968709826742	0.024628276994062
DPlate	chr11	ACCS	0.678981280011829	0.999859673481179	0.080256243352041
CD4SP	chr11	ACCS	0.391572590700939	1	-0.166148238040406
CD8SP	chr16	ACD	0.719435875213605	0.999963621784506	0.048748852652651
CD4SP	chr16	ACD	0.68598770560552	1	0.05486845741753
ETP	chr16	ACD	0.093743732602517	0.999966047465298	0.257900077236774
DPearly	chr16	ACD	0.766572343347324	0.999968709826742	-0.040287122716695
DN	chr16	ACD	0.329962549549628	0.999999999999999	0.149909152223376
DPlate	chr16	ACD	0.306183735282241	0.999859673481179	0.138867182165204
CD4SP	chr19	ACER1	0.368918535994309	1	-0.310396874175998
ETP	chr19	ACER1	0.129292154739963	0.999966047465298	-0.594193273492604
DPearly	chr19	ACER1	0.590756487580918	0.999968709826742	-0.185768135909763
CD8SP	chr19	ACER1	0.39583864244889	0.999963621784506	0.293322713142517
DPlate	chr19	ACER1	0.839072292741516	0.999859673481179	0.07015627595508
DN	chr19	ACER1	0.253266617300957	0.999999999999999	-0.447516032929035
CD8SP	chr9	ACER2	0.407457353319843	0.999963621784506	0.18543193877713
DPearly	chr9	ACER2	0.830582136853919	0.999968709826742	0.047893798309736
DN	chr9	ACER2	0.203965858835435	0.999999999999999	0.322438428047901
ETP	chr9	ACER2	0.360762432468213	0.999966047465298	0.231971171259451
CD4SP	chr9	ACER2	0.495471472364981	1	-0.152583292988624
DPlate	chr9	ACER2	0.931786188014525	0.999859673481179	0.019161043277259
CD8SP	chr11	ACER3	0.030405359223759	0.999963621784506	-0.25964759853465
DN	chr11	ACER3	0.67766088202083	0.999999999999999	-0.056530159768677
DPearly	chr11	ACER3	0.97230846830461	0.999968709826742	0.004163579166982
CD4SP	chr11	ACER3	0.205994361950296	1	-0.151685965002648
ETP	chr11	ACER3	0.611928073478915	0.999966047465298	-0.068996909871615
DPlate	chr11	ACER3	0.428180395308598	0.999859673481179	0.09503146123088
DN	chr14	ACIN1	0.497767731020364	0.999999999999999	-0.085190537059069
CD4SP	chr14	ACIN1	0.576397688781218	1	-0.061905402803365
CD8SP	chr14	ACIN1	0.770502676122018	0.999963621784506	-0.032325690745112
DPearly	chr14	ACIN1	0.697712767124417	0.999968709826742	-0.043040335004726
ETP	chr14	ACIN1	0.734217352415063	0.999966047465298	-0.042660326758457
DPlate	chr14	ACIN1	0.721431991490697	0.999859673481179	0.039509409099134
ETP	chr3	ACKR2	0.329636530871597	0.999966047465298	-0.344799824682568
CD8SP	chr3	ACKR2	0.247530434149398	0.999963621784506	-0.360707317406005
DPearly	chr3	ACKR2	0.979045176066457	0.999968709826742	0.008193181296304
DPlate	chr3	ACKR2	0.871725088138391	0.999859673481179	-0.05036678172903
CD4SP	chr3	ACKR2	0.73568540487507	1	-0.105299346022583
DN	chr3	ACKR2	0.281624889199808	0.999999999999999	0.380816780493188
CD8SP	chr2	ACKR3	0.137438642361339	0.999963621784506	-0.288843186798977
ETP	chr2	ACKR3	0.774343570815392	0.999966047465298	0.063214459302366
DPearly	chr2	ACKR3	0.695273754236346	0.999968709826742	-0.076169711483962
DPlate	chr2	ACKR3	0.968252626932854	0.999859673481179	0.007739304089204
DN	chr2	ACKR3	0.836865389141208	0.999999999999999	0.045400217440935
CD4SP	chr2	ACKR3	0.423942801133355	1	-0.155486296098221
DN	chr3	ACKR4	0.368303264675255	0.999999999999999	-0.359528934108269
DPlate	chr3	ACKR4	0.89264220301381	0.999859673481179	-0.047565865970164
CD4SP	chr3	ACKR4	0.460407211961152	1	-0.260162839052311
ETP	chr3	ACKR4	0.111713521422859	0.999966047465298	-0.635625661400161
DPearly	chr3	ACKR4	0.837905288068756	0.999968709826742	0.072099895148914
CD8SP	chr3	ACKR4	0.830293515849511	0.999963621784506	0.075536728436549
DPearly	chr17	ACLY	0.678311063639756	0.999968709826742	-0.051550313270376
DN	chr17	ACLY	0.81043123056739	0.999999999999999	-0.033804367136798
CD8SP	chr17	ACLY	0.361275692216895	0.999963621784506	0.113466036048746
DPlate	chr17	ACLY	0.591470085998657	0.999859673481179	-0.066705596302874
CD4SP	chr17	ACLY	0.243318119729019	1	0.145009566720415
ETP	chr17	ACLY	0.678762843685317	0.999966047465298	0.058365607817699
DPlate	chr9	ACO1	0.358125265633855	0.999859673481179	-0.124927714402797
DN	chr9	ACO1	0.915384824111581	0.999999999999999	0.016378232977471
CD8SP	chr9	ACO1	0.309758217836599	0.999963621784506	-0.13808553129425
DPearly	chr9	ACO1	0.609207269390042	0.999968709826742	-0.069496911624356
CD4SP	chr9	ACO1	0.96218965301604	1	0.006444709633251
ETP	chr9	ACO1	0.337170217287086	0.999966047465298	0.147948377157778
CD8SP	chr22	ACO2	0.839260105050603	0.999963621784506	0.021344245892191
CD4SP	chr22	ACO2	0.532580494590316	1	0.065669202410437
DPlate	chr22	ACO2	0.809107153001559	0.999859673481179	0.02542053409889
ETP	chr22	ACO2	0.740977732168991	0.999966047465298	0.039441032373362
DPearly	chr22	ACO2	0.623873879756628	0.999968709826742	-0.05159990658084
DN	chr22	ACO2	0.850390749432626	0.999999999999999	0.022505411108907
ETP	chr14	ACOT1	0.261536760938526	0.999966047465298	0.503841107466788
DPearly	chr14	ACOT1	0.421981958733955	0.999968709826742	0.317790404191075
CD4SP	chr14	ACOT1	0.000671121322109	0.39260597343397	1.34602469529831
DPlate	chr14	ACOT1	0.602624726427971	0.999859673481179	0.206044472404869
DN	chr14	ACOT1	0.638428465827858	0.999999999999999	0.210866254794473
CD8SP	chr14	ACOT1	0.193641031309625	0.999963621784506	0.514441858002311
DPlate	chr1	ACOT11	0.447939937914129	0.999859673481179	0.340937010276299
CD8SP	chr1	ACOT11	0.982635306856948	0.999963621784506	0.009778613882746
DN	chr1	ACOT11	0.131427199599301	0.999999999999999	0.768480479104133
CD4SP	chr1	ACOT11	0.874453568201	1	0.070987897567531
ETP	chr1	ACOT11	0.542542991528225	0.999966047465298	0.310231237333922
DPearly	chr1	ACOT11	0.567025480596226	0.999968709826742	-0.25718414236818
CD8SP	chr6	ACOT13	0.754002324353078	0.999963621784506	-0.03916521993587
DN	chr6	ACOT13	0.6273290114437	0.999999999999999	0.068801900173435
ETP	chr6	ACOT13	0.708322031073679	0.999966047465298	0.053017643573589
DPearly	chr6	ACOT13	0.729872403095125	0.999968709826742	-0.043155762866877
DPlate	chr6	ACOT13	0.70661843485242	0.999859673481179	-0.047043487467942
CD4SP	chr6	ACOT13	0.597377014286879	1	-0.066012630069286
CD4SP	chr14	ACOT2	0.846971340528354	1	0.033388448169754
DPearly	chr14	ACOT2	0.544460336977632	0.999968709826742	0.104859027495879
DPlate	chr14	ACOT2	0.49866966509232	0.999859673481179	0.117056752362337
ETP	chr14	ACOT2	0.560988604861459	0.999966047465298	0.114051790499363
DN	chr14	ACOT2	0.728689087704763	0.999999999999999	0.068047673372851
CD8SP	chr14	ACOT2	0.803249297758181	0.999963621784506	0.043104749780287
CD4SP	chr14	ACOT4	0.393404731227367	1	0.476154456693923
DPearly	chr14	ACOT4	0.316363361806659	0.999968709826742	0.559004230696802
ETP	chr14	ACOT4	0.71851589126991	0.999966047465298	0.228020513147825
DPlate	chr14	ACOT4	0.878386854128733	0.999859673481179	-0.085368500479146
CD8SP	chr14	ACOT4	0.862146918171964	0.999963621784506	-0.096876756085317
DN	chr14	ACOT4	0.759877617668889	0.999999999999999	-0.193352447572684
DN	chr1	ACOT7	0.967571693760953	0.999999999999999	0.012869541184399
ETP	chr1	ACOT7	0.469078420245605	0.999966047465298	0.229184590825741
DPearly	chr1	ACOT7	0.97242483591953	0.999968709826742	0.009650538204071
CD4SP	chr1	ACOT7	0.23380927999589	1	0.332394753477635
DPlate	chr1	ACOT7	0.36255821729245	0.999859673481179	0.254195325288724
CD8SP	chr1	ACOT7	0.628386742063604	0.999963621784506	-0.135123618291038
ETP	chr20	ACOT8	0.618264042209207	0.999966047465298	0.079464199387021
DN	chr20	ACOT8	0.8107948481601	0.999999999999999	0.038176449823614
DPlate	chr20	ACOT8	0.270188176861756	0.999859673481179	0.155069836644854
CD8SP	chr20	ACOT8	0.500933418245794	0.999963621784506	0.094651376169152
CD4SP	chr20	ACOT8	0.590649462436899	1	0.075647642077576
DPearly	chr20	ACOT8	0.819492903937099	0.999968709826742	-0.032092843033021
CD4SP	chrX	ACOT9	0.61528934004287	1	0.114956409292219
DN	chrX	ACOT9	0.84187926904136	0.999999999999999	0.051743815836961
CD8SP	chrX	ACOT9	0.543291373600082	0.999963621784506	0.139045267895342
DPlate	chrX	ACOT9	0.596163459487979	0.999859673481179	0.121221459624342
ETP	chrX	ACOT9	0.709741237228336	0.999966047465298	-0.096542244428745
DPearly	chrX	ACOT9	0.638360216485104	0.999968709826742	0.107511686853152
DPlate	chr17	ACOX1	0.869737539156475	0.999859673481179	0.018287658363447
DPearly	chr17	ACOX1	0.420922351537338	0.999968709826742	0.08975024740397
CD4SP	chr17	ACOX1	0.744816155613573	1	0.036296354039558
DN	chr17	ACOX1	0.626672623870426	0.999999999999999	0.061505702013956
CD8SP	chr17	ACOX1	0.729939618508318	0.999963621784506	0.03849585030212
ETP	chr17	ACOX1	0.868900342422172	0.999966047465298	0.020870740277638
DN	chr4	ACOX3	0.818495391243706	0.999999999999999	0.038148077389464
ETP	chr4	ACOX3	0.873564000440363	0.999966047465298	0.026453748564987
CD8SP	chr4	ACOX3	0.982644392571526	0.999963621784506	-0.003189249070184
DPlate	chr4	ACOX3	0.5932173532921	0.999859673481179	0.078314403291936
DPearly	chr4	ACOX3	0.902935033610927	0.999968709826742	0.017879375511828
CD4SP	chr4	ACOX3	0.817406967730137	1	-0.033848802695819
DPlate	chr2	ACOXL	0.566210091056973	0.999859673481179	0.278627379846892
CD4SP	chr2	ACOXL	0.587406028934911	1	-0.263549215969124
ETP	chr2	ACOXL	0.000757747620363	0.219127978831459	-1.8548098932729
DPearly	chr2	ACOXL	0.051775846280274	0.999968709826742	-0.944715090489808
CD8SP	chr2	ACOXL	0.572390682247373	0.999963621784506	0.274203539969584
DN	chr2	ACOXL	0.490816752775206	0.999999999999999	-0.379472963820114
CD4SP	chr2	ACP1	0.619532166122133	1	0.052703849927655
DPearly	chr2	ACP1	0.623269565945169	0.999968709826742	-0.052142149804841
ETP	chr2	ACP1	0.759648779929122	0.999966047465298	-0.03682329669274
CD8SP	chr2	ACP1	0.40872032893918	0.999963621784506	-0.087693814878176
DN	chr2	ACP1	0.632577963606379	0.999999999999999	-0.0575444737889
DPlate	chr2	ACP1	0.796058966439339	0.999859673481179	-0.027434008435469
DPlate	chr11	ACP2	0.661057454051313	0.999859673481179	0.060547388330807
CD4SP	chr11	ACP2	0.447834830448935	1	0.104816690953419
CD8SP	chr11	ACP2	0.767984245590902	0.999963621784506	0.040739181165934
ETP	chr11	ACP2	0.290965961415899	0.999966047465298	0.165352168543824
DN	chr11	ACP2	0.212258048457205	0.999999999999999	0.195318268323821
DPearly	chr11	ACP2	0.883390755504174	0.999968709826742	0.020254407611821
CD8SP	chr19	ACP4	0.893000523606068	0.999963621784506	-0.078020739230888
DN	chr19	ACP4	0.65650581295802	0.999999999999999	-0.292510451695675
CD4SP	chr19	ACP4	0.988744083422543	1	0.008183058914529
ETP	chr19	ACP4	0.189669275493113	0.999966047465298	0.862621422374948
DPlate	chr19	ACP4	0.014331990915074	0.999859673481179	-1.42042930747523
DPearly	chr19	ACP4	0.994752976017547	0.999968709826742	0.003814490924294
DPlate	chr19	ACP5	0.89369234576547	0.999859673481179	-0.021863067233124
CD4SP	chr19	ACP5	0.50334311079634	1	0.109490569794014
DPearly	chr19	ACP5	0.255332678249164	0.999968709826742	-0.186098938253347
ETP	chr19	ACP5	0.535658830410877	0.999966047465298	0.114903341043104
DN	chr19	ACP5	0.895811614842506	0.999999999999999	-0.024293321671208
CD8SP	chr19	ACP5	0.432859092968176	0.999963621784506	-0.128316497124351
ETP	chr1	ACP6	0.753721888674674	0.999966047465298	-0.053834438665272
DPlate	chr1	ACP6	0.561943571656442	0.999859673481179	0.087764735544082
DN	chr1	ACP6	0.490015197640109	0.999999999999999	-0.118447161351825
DPearly	chr1	ACP6	0.393859443089445	0.999968709826742	-0.129029637334874
CD4SP	chr1	ACP6	0.741907154328776	1	-0.049837237112349
CD8SP	chr1	ACP6	0.565933673500945	0.999963621784506	-0.086870886666995
DPlate	chr19	ACP7	0.65626237517224	0.999859673481179	0.11142114300364
ETP	chr19	ACP7	0.665998961426557	0.999966047465298	-0.122526417877549
CD4SP	chr19	ACP7	0.301208583697362	1	-0.258812703403104
CD8SP	chr19	ACP7	0.977451250726102	0.999963621784506	-0.00707571502076
DPearly	chr19	ACP7	0.385586462489969	0.999968709826742	0.217207207536743
DN	chr19	ACP7	0.706065870269623	0.999999999999999	0.107055916683323
CD8SP	chr12	ACRBP	0.463206755284888	0.999963621784506	0.191042431535787
DN	chr12	ACRBP	0.593888745207257	0.999999999999999	0.157454182153514
ETP	chr12	ACRBP	0.767289306984038	0.999966047465298	-0.087384507845655
DPearly	chr12	ACRBP	0.920120960594973	0.999968709826742	-0.026115869224359
CD4SP	chr12	ACRBP	0.451424326453744	1	-0.196111848176489
DPlate	chr12	ACRBP	0.923569418138208	0.999859673481179	-0.024984876994396
DN	chr11	ACRV1	0.985774409709274	0.999999999999999	-0.011094416693784
ETP	chr11	ACRV1	0.850842802056644	0.999966047465298	0.117006183820123
CD4SP	chr11	ACRV1	0.810654488258619	1	-0.131471853727651
DPlate	chr11	ACRV1	0.330743355565364	0.999859673481179	-0.5337294290978
DPearly	chr11	ACRV1	0.567975504891599	0.999968709826742	0.313359008480326
CD8SP	chr11	ACRV1	0.274966781660408	0.999963621784506	0.599074284792126
CD4SP	chr15	ACSBG1	0.06005279800546	1	1.18731717730717
DN	chr15	ACSBG1	0.638643148663153	0.999999999999999	0.33621144360427
ETP	chr15	ACSBG1	0.367264176513542	0.999966047465298	-0.645514557194105
DPlate	chr15	ACSBG1	0.661711676810803	0.999859673481179	0.27627654933272
CD8SP	chr15	ACSBG1	0.318932629249276	0.999963621784506	0.629302505434296
DPearly	chr15	ACSBG1	0.875311096153345	0.999968709826742	0.099079143256727
ETP	chr19	ACSBG2	0.531474253251857	0.999966047465298	-0.39203946673319
DPearly	chr19	ACSBG2	0.841622015783565	0.999968709826742	-0.110405034139377
DPlate	chr19	ACSBG2	0.254561493361606	0.999859673481179	-0.629513400927124
CD4SP	chr19	ACSBG2	0.7905939217449	1	-0.146717122919753
CD8SP	chr19	ACSBG2	0.646323372461891	0.999963621784506	-0.253540231388078
DN	chr19	ACSBG2	0.404194130032633	0.999999999999999	0.522601065709762
ETP	chr17	ACSF2	0.503924266439617	0.999966047465298	0.12855433443073
CD4SP	chr17	ACSF2	0.419660431003414	1	0.136900187783763
DPearly	chr17	ACSF2	0.472873123305909	0.999968709826742	0.121768696916216
DPlate	chr17	ACSF2	0.022968395822967	0.999859673481179	0.385751535598434
DN	chr17	ACSF2	0.330770988681796	0.999999999999999	0.187074429885595
CD8SP	chr17	ACSF2	0.621153064006556	0.999963621784506	0.083838283019067
DPearly	chr16	ACSF3	0.983489688585684	0.999968709826742	0.004016623866812
ETP	chr16	ACSF3	0.841365990181024	0.999966047465298	-0.044048918163368
CD4SP	chr16	ACSF3	0.123450774250991	1	0.298994009463941
DN	chr16	ACSF3	0.875267766663402	0.999999999999999	-0.034546686753939
CD8SP	chr16	ACSF3	0.167709423057941	0.999963621784506	0.267774103325207
DPlate	chr16	ACSF3	0.358723625965947	0.999859673481179	0.178140627760519
CD8SP	chr4	ACSL1	0.39858413908928	0.999963621784506	0.216718692088417
DPlate	chr4	ACSL1	0.187824212313172	0.999859673481179	-0.338123505868066
DN	chr4	ACSL1	0.839433099361878	0.999999999999999	0.058983032321723
DPearly	chr4	ACSL1	0.521679154096809	0.999968709826742	-0.164501647008453
CD4SP	chr4	ACSL1	0.988865290616785	1	-0.003582847570761
ETP	chr4	ACSL1	0.867399537074146	0.999966047465298	0.048603399208121
CD4SP	chr2	ACSL3	0.580735946121964	1	0.061553552253691
CD8SP	chr2	ACSL3	0.760045862942036	0.999963621784506	0.034038345934433
DPlate	chr2	ACSL3	0.398238398396345	0.999859673481179	0.094147644305249
ETP	chr2	ACSL3	0.270147654823514	0.999966047465298	0.139350547780777
DPearly	chr2	ACSL3	0.322907747219933	0.999968709826742	0.110165834137536
DN	chr2	ACSL3	0.192154602900969	0.999999999999999	0.16481515891433
DPearly	chrX	ACSL4	0.89969729798599	0.999968709826742	0.015328697793953
ETP	chrX	ACSL4	0.946930912738527	0.999966047465298	-0.009178640244436
DPlate	chrX	ACSL4	0.752011733009422	0.999859673481179	-0.038428580839595
DN	chrX	ACSL4	0.971707324207465	0.999999999999999	0.004890814673513
CD4SP	chrX	ACSL4	0.634062403293888	1	0.057890360669147
CD8SP	chrX	ACSL4	0.253265417370905	0.999963621784506	0.138938508980386
DN	chr10	ACSL5	0.765363656992004	0.999999999999999	-0.042985190708469
DPlate	chr10	ACSL5	0.206232676553178	0.999859673481179	-0.160556192786129
DPearly	chr10	ACSL5	0.034691127402692	0.999968709826742	-0.268265746103382
ETP	chr10	ACSL5	0.570592113400611	0.999966047465298	0.081691227196181
CD8SP	chr10	ACSL5	0.100093759362327	0.999963621784506	-0.208876602357625
CD4SP	chr10	ACSL5	0.181042404192417	1	-0.169899974847726
CD8SP	chr5	ACSL6	0.637347979527816	0.999963621784506	-0.086861653810182
CD4SP	chr5	ACSL6	0.564035152522214	1	-0.10629148780218
DPearly	chr5	ACSL6	0.258123756323736	0.999968709826742	0.208367158334501
ETP	chr5	ACSL6	0.375842634959353	0.999966047465298	-0.185025031190337
DPlate	chr5	ACSL6	0.58017827315749	0.999859673481179	0.101918277319204
DN	chr5	ACSL6	0.732233899044248	0.999999999999999	0.07148666257276
ETP	chr16	ACSM3	0.642990179595565	0.999966047465298	-0.154489312478727
CD8SP	chr16	ACSM3	0.414734263878496	0.999963621784506	-0.239733117952322
DPlate	chr16	ACSM3	0.520902640017928	0.999859673481179	-0.188694873026432
DPearly	chr16	ACSM3	0.284358028944121	0.999968709826742	-0.314684354683217
DN	chr16	ACSM3	0.861949831235266	0.999999999999999	0.057957442981021
CD4SP	chr16	ACSM3	0.168220538592481	1	-0.405030167762797
CD4SP	chr10	ACSM6	0.262925358022537	1	1.1968492526329
DPlate	chr10	ACSM6	0.847557021531617	0.999859673481179	-0.205517885349701
CD8SP	chr10	ACSM6	0.647641782105966	0.999963621784506	0.488617311193809
DPearly	chr10	ACSM6	0.75483403048483	0.999968709826742	-0.333846337018661
ETP	chr10	ACSM6	0.612657719767582	0.999966047465298	-0.613733566906921
DN	chr10	ACSM6	0.433380648126122	0.999999999999999	-0.949687505170792
DPlate	chr20	ACSS1	0.826826455874235	0.999859673481179	0.022991648630666
CD8SP	chr20	ACSS1	0.744384609443928	0.999963621784506	0.034265958793918
ETP	chr20	ACSS1	0.951220696726176	0.999966047465298	-0.007289770931298
DN	chr20	ACSS1	0.653818738586594	0.999999999999999	0.053441006044249
CD4SP	chr20	ACSS1	0.660014155170853	1	0.046229902302634
DPearly	chr20	ACSS1	0.839434562161454	0.999968709826742	-0.021293681328338
CD4SP	chr20	ACSS2	0.234722783406481	1	0.199137036516926
DN	chr20	ACSS2	0.442453693833287	0.999999999999999	0.145948043420928
DPlate	chr20	ACSS2	0.789669539154519	0.999859673481179	0.044701356246655
DPearly	chr20	ACSS2	0.87045651935608	0.999968709826742	0.02732939511762
CD8SP	chr20	ACSS2	0.137042577978427	0.999963621784506	0.249180016135417
ETP	chr20	ACSS2	0.242540989213694	0.999966047465298	0.222071609873281
ETP	chr10	ACTA2	0.187797182370403	0.999966047465298	0.566160141157639
DPearly	chr10	ACTA2	0.63968303182986	0.999968709826742	0.177467215111179
CD8SP	chr10	ACTA2	0.424253972863104	0.999963621784506	0.302915465226947
CD4SP	chr10	ACTA2	0.135283583893024	1	0.566201547351995
DN	chr10	ACTA2	0.251727026058771	0.999999999999999	0.492674131149095
DPlate	chr10	ACTA2	0.414510692579757	0.999859673481179	0.30932914755179
DPlate	chr10	ACTA2-AS1	0.003366667233259	0.698050750389723	-1.34784114807309
CD4SP	chr10	ACTA2-AS1	0.461656848471955	1	-0.338382398797862
DN	chr10	ACTA2-AS1	0.807717975480442	0.999999999999999	0.126852632107436
CD8SP	chr10	ACTA2-AS1	0.597832126696875	0.999963621784506	0.242492191485109
ETP	chr10	ACTA2-AS1	0.083530804377249	0.999966047465298	0.902020680933088
DPearly	chr10	ACTA2-AS1	0.146451184724661	0.999968709826742	-0.667542938188606
ETP	chr7	ACTB	0.947425066708061	0.999966047465298	-0.012832080509399
CD8SP	chr7	ACTB	0.95272924023351	0.999963621784506	-0.010173686542491
DN	chr7	ACTB	0.868549079434911	0.999999999999999	0.032206707889946
DPlate	chr7	ACTB	0.217885537847282	0.999859673481179	-0.211466807896651
CD4SP	chr7	ACTB	0.704790822838687	1	-0.065020729917781
DPearly	chr7	ACTB	0.750231703390611	0.999968709826742	-0.054632914096719
CD8SP	chr17	ACTG1	0.662044152285153	0.999963621784506	0.068454319995479
DN	chr17	ACTG1	0.719674348023342	0.999999999999999	0.063733218059518
DPlate	chr17	ACTG1	0.530691930456937	0.999859673481179	-0.098188435791187
CD4SP	chr17	ACTG1	0.602765905833587	1	0.081505567804282
ETP	chr17	ACTG1	0.674316420700115	0.999966047465298	0.074625642182374
DPearly	chr17	ACTG1	0.702935313935267	0.999968709826742	-0.059726044477299
ETP	chr15	ACTG1P17	0.969522597862038	0.999966047465298	-0.008871041479766
DN	chr15	ACTG1P17	0.576419635183187	0.999999999999999	0.129702757275145
DPearly	chr15	ACTG1P17	0.474218479407695	0.999968709826742	0.146537480010041
CD8SP	chr15	ACTG1P17	0.875608038678891	0.999963621784506	0.032053975001947
DPlate	chr15	ACTG1P17	0.958617181168279	0.999859673481179	0.010625116472559
CD4SP	chr15	ACTG1P17	0.242536259227347	1	-0.239304608075124
CD4SP	chr1	ACTG1P20	0.152039160992605	1	-0.267256303971038
DPlate	chr1	ACTG1P20	0.471915480665912	0.999859673481179	-0.134222054730895
DN	chr1	ACTG1P20	0.959433507751845	0.999999999999999	0.010761204382007
DPearly	chr1	ACTG1P20	0.852272424537414	0.999968709826742	-0.034745597971368
ETP	chr1	ACTG1P20	0.655374647712662	0.999966047465298	-0.094423718060653
CD8SP	chr1	ACTG1P20	0.72291216034639	0.999963621784506	-0.066156929241714
CD4SP	chr1	ACTG1P4	0.955162211498143	1	0.017844020815394
DPlate	chr1	ACTG1P4	0.522390581138606	0.999859673481179	0.203007572759342
CD8SP	chr1	ACTG1P4	0.837848123650575	0.999963621784506	-0.064947836029548
DPearly	chr1	ACTG1P4	0.320045928991931	0.999968709826742	-0.315576750971237
DN	chr1	ACTG1P4	0.851255289190569	0.999999999999999	-0.067479635095584
ETP	chr1	ACTG1P4	0.939596621357692	0.999966047465298	0.027268967810608
DPlate	chr20	ACTL10	0.943417242561113	0.999859673481179	-0.024042576155448
DPearly	chr20	ACTL10	0.539279058743204	0.999968709826742	-0.207956547526104
CD4SP	chr20	ACTL10	0.989336423428705	1	0.004527393133769
CD8SP	chr20	ACTL10	0.498804642023882	0.999963621784506	0.229117316976536
DN	chr20	ACTL10	0.731070456916318	0.999999999999999	-0.132016026865416
ETP	chr20	ACTL10	0.984167205994971	0.999966047465298	0.007622381601703
CD8SP	chr3	ACTL6A	0.570897555830593	0.999963621784506	0.103873093075647
CD4SP	chr3	ACTL6A	0.727394848072811	1	0.063891854287727
ETP	chr3	ACTL6A	0.874720675653911	0.999966047465298	0.032766848348249
DN	chr3	ACTL6A	0.872435806522614	0.999999999999999	0.033369571787415
DPearly	chr3	ACTL6A	0.897200797609957	0.999968709826742	0.023680089076374
DPlate	chr3	ACTL6A	0.987240186108717	0.999859673481179	-0.002931227745659
CD8SP	chr14	ACTN1	0.369210427609145	0.999963621784506	-0.252338599795625
DPlate	chr14	ACTN1	0.166654323583374	0.999859673481179	-0.388653781253465
DN	chr14	ACTN1	0.375588289511899	0.999999999999999	-0.282333539420602
DPearly	chr14	ACTN1	0.46756003359596	0.999968709826742	-0.204144880048818
ETP	chr14	ACTN1	0.409121567000071	0.999966047465298	-0.263019478693317
CD4SP	chr14	ACTN1	0.611971370256766	1	-0.142548218902058
CD4SP	chr1	ACTN2	0.284024678762957	1	0.638206074269283
DN	chr1	ACTN2	0.11015084851841	0.999999999999999	-1.07909139269729
DPlate	chr1	ACTN2	0.290409196527822	0.999859673481179	-0.629807873536468
DPearly	chr1	ACTN2	0.100447651344892	0.999968709826742	0.978578820048363
CD8SP	chr1	ACTN2	0.385929434972188	0.999963621784506	0.516501408807279
ETP	chr1	ACTN2	0.776113102335129	0.999966047465298	-0.192098654316765
DN	chr19	ACTN4	0.620754387096451	0.999999999999999	0.124675568925631
DPearly	chr19	ACTN4	0.998786947692722	0.999968709826742	-0.00033785887617
CD4SP	chr19	ACTN4	0.939880198057171	1	0.016760414364501
DPlate	chr19	ACTN4	0.727104392764672	0.999859673481179	0.077552557466613
CD8SP	chr19	ACTN4	0.044841777217541	0.999963621784506	-0.445816352855027
ETP	chr19	ACTN4	0.677072024646862	0.999966047465298	0.104940525298514
CD4SP	chr14	ACTR10	0.343162791664502	1	0.107926792462053
DPlate	chr14	ACTR10	0.552093738065887	0.999859673481179	0.067700918970155
DN	chr14	ACTR10	0.75932681140963	0.999999999999999	0.039551431731157
CD8SP	chr14	ACTR10	0.698727801141163	0.999963621784506	0.044066134575161
DPearly	chr14	ACTR10	0.440650284463786	0.999968709826742	0.087792848978558
ETP	chr14	ACTR10	0.911308582717912	0.999966047465298	-0.014380104090845
CD8SP	chr10	ACTR1A	0.247833012332783	0.999963621784506	0.131119447416303
ETP	chr10	ACTR1A	0.577058129726691	0.999966047465298	0.071748282169527
DN	chr10	ACTR1A	0.708167657471964	0.999999999999999	0.048157265915348
CD4SP	chr10	ACTR1A	0.188496403494844	1	0.149206506680194
DPlate	chr10	ACTR1A	0.522050350453932	0.999859673481179	0.072636733876973
DPearly	chr10	ACTR1A	0.345641431969198	0.999968709826742	0.10700300544207
CD8SP	chr2	ACTR1B	0.272126200734534	0.999963621784506	0.116078786899248
DN	chr2	ACTR1B	0.703649214956371	0.999999999999999	-0.045592275774358
DPearly	chr2	ACTR1B	0.655885316656411	0.999968709826742	0.047100551605328
DPlate	chr2	ACTR1B	0.479649991170794	0.999859673481179	0.074716490446048
CD4SP	chr2	ACTR1B	0.514327932419458	1	0.068929133703792
ETP	chr2	ACTR1B	0.730111711994884	0.999966047465298	0.041346799408621
DPlate	chr2	ACTR2	0.44334815369084	0.999859673481179	-0.105401265939118
DN	chr2	ACTR2	0.492799715690947	0.999999999999999	-0.106933509969083
CD8SP	chr2	ACTR2	0.660727188686035	0.999963621784506	0.060350281849685
ETP	chr2	ACTR2	0.297790127798725	0.999966047465298	-0.162332013122952
DPearly	chr2	ACTR2	0.918523625979348	0.999968709826742	-0.014065427516166
CD4SP	chr2	ACTR2	0.568189997657361	1	0.078474202878429
ETP	chr2	ACTR3	0.537882516612342	0.999966047465298	-0.075361075535519
CD4SP	chr2	ACTR3	0.489641756851489	1	0.074538927301344
CD8SP	chr2	ACTR3	0.610592820725888	0.999963621784506	-0.054940563008729
DPlate	chr2	ACTR3	0.276139060312052	0.999859673481179	-0.117495871327631
DN	chr2	ACTR3	0.583673900914501	0.999999999999999	-0.067043223820692
DPearly	chr2	ACTR3	0.778277164296793	0.999968709826742	-0.030378044909024
CD4SP	chr7	ACTR3B	0.736297562721798	1	0.057794672455522
DPearly	chr7	ACTR3B	0.294347098492537	0.999968709826742	-0.179965947834918
CD8SP	chr7	ACTR3B	0.855168446685935	0.999963621784506	-0.031325365824678
ETP	chr7	ACTR3B	0.997856029261211	0.999966047465298	-0.00052289970909
DPlate	chr7	ACTR3B	0.8158326198191	0.999859673481179	0.039971624617073
DN	chr7	ACTR3B	0.665176839797623	0.999999999999999	-0.08421766195583
CD8SP	chr7	ACTR3C	0.9227310579352	0.999963621784506	-0.014757158401292
CD4SP	chr7	ACTR3C	0.834577333320043	1	-0.031773117092984
DPearly	chr7	ACTR3C	0.527985117071035	0.999968709826742	0.096016302530419
ETP	chr7	ACTR3C	0.957144708089286	0.999966047465298	0.009270494582078
DPlate	chr7	ACTR3C	0.6147877010186	0.999859673481179	0.076567079247532
DN	chr7	ACTR3C	0.529635833751408	0.999999999999999	0.108437042920558
DPlate	chr20	ACTR5	0.396172881215206	0.999859673481179	-0.121327971321126
CD4SP	chr20	ACTR5	0.792094430256427	1	-0.037692359400611
ETP	chr20	ACTR5	0.798836225740223	0.999966047465298	0.041322274790427
CD8SP	chr20	ACTR5	0.702726325829099	0.999963621784506	-0.054573073147977
DN	chr20	ACTR5	0.768640568515385	0.999999999999999	-0.047694430057128
DPearly	chr20	ACTR5	0.836588614290906	0.999968709826742	0.029494035859504
CD8SP	chr12	ACTR6	0.798294139316368	0.999963621784506	0.03240522068503
DPearly	chr12	ACTR6	0.574063551571778	0.999968709826742	0.071273107798335
ETP	chr12	ACTR6	0.805731798354905	0.999966047465298	0.035360969383601
DN	chr12	ACTR6	0.898079898546847	0.999999999999999	0.018416543708568
DPlate	chr12	ACTR6	0.822654254090255	0.999859673481179	0.028420687924688
CD4SP	chr12	ACTR6	0.262950673790439	1	0.141948998804389
DPearly	chr3	ACTR8	0.54238137616347	0.999968709826742	-0.076180019069483
CD8SP	chr3	ACTR8	0.795342877082519	0.999963621784506	0.032434304909375
DPlate	chr3	ACTR8	0.203694170012845	0.999859673481179	-0.158945614927989
DN	chr3	ACTR8	0.330641616115122	0.999999999999999	-0.137935370544121
ETP	chr3	ACTR8	0.286207017914777	0.999966047465298	-0.151214890962365
CD4SP	chr3	ACTR8	0.710850619310007	1	0.046356301674703
DPearly	chr3	ACTRT3	0.324823861557749	0.999968709826742	0.375385825062219
ETP	chr3	ACTRT3	0.864063980971544	0.999966047465298	0.074012507993866
DN	chr3	ACTRT3	0.514675390344899	0.999999999999999	0.281681037119553
CD8SP	chr3	ACTRT3	0.651569531723104	0.999963621784506	-0.17217036842939
DPlate	chr3	ACTRT3	0.886744262949343	0.999859673481179	-0.054300947748104
CD4SP	chr3	ACTRT3	0.738134045895133	1	0.12746481286233
CD8SP	chr2	ACVR1	0.18056343278206	0.999963621784506	0.243460506607363
DPearly	chr2	ACVR1	0.534300766751276	0.999968709826742	0.112992577392546
DN	chr2	ACVR1	0.710317670494843	0.999999999999999	0.076575411234375
DPlate	chr2	ACVR1	0.837424296037382	0.999859673481179	0.037307423671713
ETP	chr2	ACVR1	0.777559228985159	0.999966047465298	0.058241594699561
CD4SP	chr2	ACVR1	0.46585892562102	1	0.132588928628936
CD4SP	chr12	ACVR1B	0.929825705505028	1	-0.010312780969999
CD8SP	chr12	ACVR1B	0.296493502562439	0.999963621784506	-0.122255934028065
DN	chr12	ACVR1B	0.232763312201719	0.999999999999999	-0.158448456369421
DPlate	chr12	ACVR1B	0.433055532483755	0.999859673481179	-0.091807518111778
ETP	chr12	ACVR1B	0.975496252244031	0.999966047465298	0.004078586858121
DPearly	chr12	ACVR1B	0.888785393016433	0.999968709826742	-0.016376162910293
DPearly	chr2	ACVR2A	0.810582176260036	0.999968709826742	-0.061752649447922
CD8SP	chr2	ACVR2A	0.324278749487266	0.999963621784506	-0.253967975087011
ETP	chr2	ACVR2A	0.416899553543806	0.999966047465298	-0.23717036903054
DN	chr2	ACVR2A	0.184514397785133	0.999999999999999	-0.387677206055458
CD4SP	chr2	ACVR2A	0.775611470844604	1	0.073441679891283
DPlate	chr2	ACVR2A	0.025046252174683	0.999859673481179	-0.577316899857779
DPlate	chr3	ACVR2B	0.751206637157733	0.999859673481179	-0.040427438396746
DN	chr3	ACVR2B	0.681040367137729	0.999999999999999	0.059430671136626
DPearly	chr3	ACVR2B	0.833655356895921	0.999968709826742	0.026779480796077
ETP	chr3	ACVR2B	0.960775101019021	0.999966047465298	-0.007110813355763
CD8SP	chr3	ACVR2B	0.527469409484708	0.999963621784506	-0.080571324814136
CD4SP	chr3	ACVR2B	0.261187453146479	1	-0.143270797247672
DN	chr3	ACVR2B-AS1	0.615979803413239	0.999999999999999	0.158343414320647
DPearly	chr3	ACVR2B-AS1	0.707206690234254	0.999968709826742	-0.104579281359522
DPlate	chr3	ACVR2B-AS1	0.570048360520548	0.999859673481179	0.158139916534403
CD4SP	chr3	ACVR2B-AS1	0.789952631532765	1	0.074164662442119
CD8SP	chr3	ACVR2B-AS1	0.608571432547736	0.999963621784506	0.14258526584341
ETP	chr3	ACVR2B-AS1	0.768404412711555	0.999966047465298	0.092963116870744
ETP	chr3	ACY1	0.46480198390717	0.999966047465298	0.329223016883649
CD8SP	chr3	ACY1	0.742623863148445	0.999963621784506	0.130436866974047
DPearly	chr3	ACY1	0.603510397549471	0.999968709826742	-0.206295840231593
DN	chr3	ACY1	0.541173037942326	0.999999999999999	-0.275210327860426
DPlate	chr3	ACY1	0.578222588533805	0.999859673481179	0.220843270512222
CD4SP	chr3	ACY1	0.875315037736696	1	-0.062326969380834
ETP	chr14	ACYP1	0.618585263558003	0.999966047465298	0.116367874575347
DPearly	chr14	ACYP1	0.589608043998238	0.999968709826742	0.111191357076931
CD4SP	chr14	ACYP1	0.676074411024832	1	0.086129541947109
CD8SP	chr14	ACYP1	0.748983565313998	0.999963621784506	0.065959822761562
DPlate	chr14	ACYP1	0.181657525344374	0.999859673481179	0.275331299753586
DN	chr14	ACYP1	0.636942900027815	0.999999999999999	0.110318980973768
CD8SP	chr2	ACYP2	0.703624186400374	0.999963621784506	-0.065942053880266
CD4SP	chr2	ACYP2	0.123051226843944	1	0.267297463840115
DPearly	chr2	ACYP2	0.965407052679714	0.999968709826742	-0.007517408863932
DN	chr2	ACYP2	0.849290619422886	0.999999999999999	-0.037347743605466
DPlate	chr2	ACYP2	0.35620840736863	0.999859673481179	0.159920659261525
ETP	chr2	ACYP2	0.803856922755633	0.999966047465298	0.048813063875225
ETP	chr20	ADA	0.232162682153099	0.999966047465298	0.28984395004568
DPlate	chr20	ADA	0.708570254011393	0.999859673481179	0.079966301121295
DPearly	chr20	ADA	0.750582144372775	0.999968709826742	-0.068005891876135
CD8SP	chr20	ADA	0.670967406586086	0.999963621784506	0.09088665282356
CD4SP	chr20	ADA	0.204509056477287	1	0.271450627756033
DN	chr20	ADA	0.237558043039763	0.999999999999999	0.286521991017282
DPearly	chr22	ADA2	0.696922835444432	0.999968709826742	-0.040899608772268
CD4SP	chr22	ADA2	0.286372004831495	1	-0.111954188822683
CD8SP	chr22	ADA2	0.163249900659981	0.999963621784506	-0.146409491907923
DPlate	chr22	ADA2	0.30978960834043	0.999859673481179	-0.106656294721394
DN	chr22	ADA2	0.250135043972713	0.999999999999999	0.136935096969238
ETP	chr22	ADA2	0.419214149874361	0.999966047465298	0.09618444017522
DN	chr16	ADAD2	0.369813818622411	0.999999999999999	-0.56946807466745
DPearly	chr16	ADAD2	0.867307776561266	0.999968709826742	0.093564920643881
DPlate	chr16	ADAD2	0.973993173530383	0.999859673481179	-0.018256395443097
ETP	chr16	ADAD2	0.489555886671137	0.999966047465298	-0.438783968115093
CD8SP	chr16	ADAD2	0.709401403238071	0.999963621784506	-0.208691019970835
CD4SP	chr16	ADAD2	0.235306144511832	1	0.664612796058144
DN	chr15	ADAL	0.91645350669863	0.999999999999999	0.022545829237067
CD8SP	chr15	ADAL	0.173314304502688	0.999963621784506	-0.258088921740388
ETP	chr15	ADAL	0.516802371813918	0.999966047465298	0.139330526188108
CD4SP	chr15	ADAL	0.90728989578011	1	-0.022073828678535
DPlate	chr15	ADAL	0.702002632999601	0.999859673481179	0.072523016971057
DPearly	chr15	ADAL	0.919189212844874	0.999968709826742	-0.019230194474442
DPearly	chr15	ADAM10	0.579126222521894	0.999968709826742	0.077633187292326
ETP	chr15	ADAM10	0.289130986104149	0.999966047465298	-0.168232447748322
DN	chr15	ADAM10	0.534815591752075	0.999999999999999	-0.098503950451249
CD4SP	chr15	ADAM10	0.16649015622967	1	0.19365135674592
CD8SP	chr15	ADAM10	0.001850821918892	0.310579509524695	0.435736396447525
DPlate	chr15	ADAM10	0.744148521112097	0.999859673481179	0.045679615908516
CD4SP	chr17	ADAM11	0.751451373306095	1	-0.1078140302617
CD8SP	chr17	ADAM11	0.993371005565781	0.999963621784506	-0.002828159454323
DN	chr17	ADAM11	0.449893447549074	0.999999999999999	-0.291642812439198
DPlate	chr17	ADAM11	0.962410225623368	0.999859673481179	-0.016042856891224
ETP	chr17	ADAM11	0.409670478957819	0.999966047465298	-0.31822941478139
DPearly	chr17	ADAM11	0.786894373113771	0.999968709826742	-0.092026019509422
DN	chr10	ADAM12	0.459333869603742	0.999999999999999	0.55012622717301
CD4SP	chr10	ADAM12	0.960210988677224	1	0.032711041333923
DPlate	chr10	ADAM12	0.881741959233655	0.999859673481179	0.097539659635356
CD8SP	chr10	ADAM12	0.509517063637126	0.999963621784506	0.432479106496067
DPearly	chr10	ADAM12	0.59776328670791	0.999968709826742	0.345949095686735
ETP	chr10	ADAM12	0.240738938286136	0.999966047465298	-0.872195642677192
CD8SP	chr2	ADAM17	0.931313111133977	0.999963621784506	-0.009724789555681
DPlate	chr2	ADAM17	0.705747610145131	0.999859673481179	-0.042600060292469
CD4SP	chr2	ADAM17	0.493020071538079	1	-0.077343680468688
DPearly	chr2	ADAM17	0.697120446346415	0.999968709826742	0.043913037999658
ETP	chr2	ADAM17	0.646115070234037	0.999966047465298	-0.058742275720915
DN	chr2	ADAM17	0.779843157756027	0.999999999999999	0.035760156079642
CD4SP	chr5	ADAM19	0.090071324624446	1	0.684839828567023
ETP	chr5	ADAM19	0.43058529286499	0.999966047465298	-0.361091444183842
DPearly	chr5	ADAM19	0.860369885232078	0.999968709826742	-0.071070250845386
DN	chr5	ADAM19	0.418450456253631	0.999999999999999	0.370676372175057
CD8SP	chr5	ADAM19	0.765753365427927	0.999963621784506	0.120374409770692
DPlate	chr5	ADAM19	0.154427986214997	0.999859673481179	0.575364735993223
DPlate	chr12	ADAM1A	0.995973645535353	0.999859673481179	0.001048511072437
CD4SP	chr12	ADAM1A	0.437438685269961	1	-0.161344823428209
ETP	chr12	ADAM1A	0.8575218441885	0.999966047465298	-0.042296811898547
CD8SP	chr12	ADAM1A	0.797190281643009	0.999963621784506	-0.053395808078093
DPearly	chr12	ADAM1A	0.893560365848735	0.999968709826742	-0.027800770340315
DN	chr12	ADAM1A	0.659728275117712	0.999999999999999	-0.10373102407902
CD4SP	chr14	ADAM20P1	0.095493091284449	1	-0.757060900954921
DPearly	chr14	ADAM20P1	0.478086679190523	0.999968709826742	0.322142645276229
ETP	chr14	ADAM20P1	0.885013240483283	0.999966047465298	0.074466167379516
DPlate	chr14	ADAM20P1	0.575640080952626	0.999859673481179	-0.254198300685044
DN	chr14	ADAM20P1	0.373711516398748	0.999999999999999	-0.458043049546936
CD8SP	chr14	ADAM20P1	0.58997967788843	0.999963621784506	-0.244707710693388
CD8SP	chr7	ADAM22	0.343911603245293	0.999963621784506	-0.135626682374511
DN	chr7	ADAM22	0.437879473716318	0.999999999999999	-0.126052356358533
DPearly	chr7	ADAM22	0.252741466504244	0.999968709826742	-0.16389242155871
ETP	chr7	ADAM22	0.616556049997458	0.999966047465298	-0.081362229693086
CD4SP	chr7	ADAM22	0.567641183647349	1	-0.081899055022834
DPlate	chr7	ADAM22	0.166023846152008	0.999859673481179	-0.198481406440877
CD4SP	chr2	ADAM23	0.934983147277449	1	0.074315727458259
CD8SP	chr2	ADAM23	0.625568110541534	0.999963621784506	0.444539383539107
DPlate	chr2	ADAM23	0.898788704546287	0.999859673481179	0.11587026969905
DPearly	chr2	ADAM23	0.028634469249015	0.999968709826742	1.99368466526285
DN	chr2	ADAM23	0.034616472238105	0.999999999999999	-2.18246557063621
ETP	chr2	ADAM23	0.261507898594167	0.999966047465298	-1.15984848523497
CD8SP	chr10	ADAM8	0.391333761702224	0.999963621784506	-0.285409641446309
DPlate	chr10	ADAM8	0.979132239811785	0.999859673481179	-0.008709058801088
ETP	chr10	ADAM8	0.047261065311593	0.999966047465298	-0.74901336854186
CD4SP	chr10	ADAM8	0.575539649845274	1	-0.186425574412707
DN	chr10	ADAM8	0.626815153572072	0.999999999999999	-0.183563356356179
DPearly	chr10	ADAM8	0.863685764674672	0.999968709826742	0.057163181893806
DN	chr8	ADAM9	0.130721728684287	0.999999999999999	-0.592157862821745
ETP	chr8	ADAM9	0.496710571951024	0.999966047465298	-0.266316912706877
CD8SP	chr8	ADAM9	0.072453027370515	0.999963621784506	-0.620718869691537
DPlate	chr8	ADAM9	0.86665224462471	0.999859673481179	-0.058024061944375
CD4SP	chr8	ADAM9	0.888999542569487	1	-0.048230126244456
DPearly	chr8	ADAM9	0.415926465287864	0.999968709826742	-0.281117395025852
DPlate	chr21	ADAMTS1	0.757605733078289	0.999859673481179	-0.169243506279004
DPearly	chr21	ADAMTS1	0.604683497870634	0.999968709826742	-0.283882084766084
DN	chr21	ADAMTS1	0.94484009752125	0.999999999999999	0.043021047355495
CD8SP	chr21	ADAMTS1	0.017479915719305	0.921158288436727	1.30319211633121
ETP	chr21	ADAMTS1	0.748601004842195	0.999966047465298	0.199277530004353
CD4SP	chr21	ADAMTS1	0.552927764564665	1	0.325394989679799
ETP	chr19	ADAMTS10	0.975566217149678	0.999966047465298	-0.00948187729857
DN	chr19	ADAMTS10	0.898429961638927	0.999999999999999	-0.039516584890649
DPearly	chr19	ADAMTS10	0.06644022541979	0.999968709826742	0.501122863248438
DPlate	chr19	ADAMTS10	0.861865151013039	0.999859673481179	0.047506582415508
CD8SP	chr19	ADAMTS10	0.668586896214338	0.999963621784506	-0.116879090822352
CD4SP	chr19	ADAMTS10	0.799807807550645	1	0.069238186518826
CD4SP	chr9	ADAMTS13	0.229088960582213	1	-0.257195426896581
ETP	chr9	ADAMTS13	0.884618883779694	0.999966047465298	-0.035187770357887
DPearly	chr9	ADAMTS13	0.146686301085085	0.999968709826742	-0.310363528912244
DN	chr9	ADAMTS13	0.207611396424197	0.999999999999999	-0.30556306513746
CD8SP	chr9	ADAMTS13	0.035717007065545	0.999963621784506	-0.449106985782742
DPlate	chr9	ADAMTS13	0.420540993668608	0.999859673481179	-0.172249943427948
DPlate	chr15	ADAMTS17	0.805761303885245	0.999859673481179	0.108623845322992
ETP	chr15	ADAMTS17	0.343299404955627	0.999966047465298	-0.474676864276716
DPearly	chr15	ADAMTS17	0.960996676701573	0.999968709826742	0.021602551913081
DN	chr15	ADAMTS17	0.34079033258301	0.999999999999999	-0.477150564895715
CD4SP	chr15	ADAMTS17	0.915501209466559	1	-0.046870016930692
CD8SP	chr15	ADAMTS17	0.940233017289942	0.999963621784506	-0.033120619416562
DPlate	chr4	ADAMTS3	0.390307477953838	0.999859673481179	0.471202133109918
CD8SP	chr4	ADAMTS3	0.643473459298629	0.999963621784506	0.253876218656053
DN	chr4	ADAMTS3	0.991785901500312	0.999999999999999	-0.006403000854307
DPearly	chr4	ADAMTS3	0.827937519399072	0.999968709826742	-0.119217089741405
CD4SP	chr4	ADAMTS3	0.143094163875009	1	0.803217640049755
ETP	chr4	ADAMTS3	0.82141308225842	0.999966047465298	0.140391631831777
ETP	chr1	ADAMTS4	0.875598163544085	0.999966047465298	0.035054808226736
DPearly	chr1	ADAMTS4	0.447938608444247	0.999968709826742	0.149856991332562
CD8SP	chr1	ADAMTS4	0.812707747476646	0.999963621784506	0.046789188488089
DPlate	chr1	ADAMTS4	0.470791402992639	0.999859673481179	0.142419165949086
DN	chr1	ADAMTS4	0.508117178402237	0.999999999999999	0.148182988373395
CD4SP	chr1	ADAMTS4	0.389210049629158	1	-0.170038136100892
ETP	chr5	ADAMTS6	0.024579666670544	0.999966047465298	-0.934485152012685
CD8SP	chr5	ADAMTS6	0.031655706417842	0.999963621784506	-0.787764681569794
DN	chr5	ADAMTS6	0.037182467082512	0.999999999999999	-0.866230092268052
DPlate	chr5	ADAMTS6	0.022647813763874	0.999859673481179	-0.835642376937773
DPearly	chr5	ADAMTS6	0.038257415737592	0.999968709826742	-0.759665120607914
CD4SP	chr5	ADAMTS6	0.023343838659044	1	-0.831402808733169
CD8SP	chr15	ADAMTS7	0.946227747807284	0.999963621784506	0.030358068827177
ETP	chr15	ADAMTS7	0.251982970217005	0.999966047465298	-0.584671153079112
DPearly	chr15	ADAMTS7	0.285849343964935	0.999968709826742	0.48039851403628
CD4SP	chr15	ADAMTS7	0.141581678962921	1	-0.661641023451363
DN	chr15	ADAMTS7	0.124891297988115	0.999999999999999	-0.783219834228643
DPlate	chr15	ADAMTS7	0.197941327339455	0.999859673481179	-0.579500048250249
DPearly	chr15	ADAMTS7P1	0.510033492550568	0.999968709826742	0.234481613709113
ETP	chr15	ADAMTS7P1	0.019279640282301	0.999966047465298	-0.944425193822959
CD4SP	chr15	ADAMTS7P1	0.875230719094803	1	-0.055887409027426
CD8SP	chr15	ADAMTS7P1	0.724210043825717	0.999963621784506	-0.125585598582901
DN	chr15	ADAMTS7P1	0.02222624248019	0.999999999999999	-0.92279283754444
DPlate	chr15	ADAMTS7P1	0.122897550773643	0.999859673481179	-0.549102231563389
CD4SP	chr9	ADAMTSL2	0.544947278232533	1	0.115766896078375
DPlate	chr9	ADAMTSL2	0.592048505372967	0.999859673481179	-0.102479745920697
CD8SP	chr9	ADAMTSL2	0.618848880532371	0.999963621784506	0.095138539172866
DN	chr9	ADAMTSL2	0.419123334160516	0.999999999999999	-0.175199045185634
DPearly	chr9	ADAMTSL2	0.520563710588227	0.999968709826742	0.122867240571789
ETP	chr9	ADAMTSL2	0.985049751113852	0.999966047465298	-0.004063354665355
CD4SP	chr1	ADAMTSL4	0.570072568102299	1	-0.22217150231622
ETP	chr1	ADAMTSL4	0.257117736555736	0.999966047465298	-0.502658003368647
DN	chr1	ADAMTSL4	0.342876836029306	0.999999999999999	-0.420717183037634
CD8SP	chr1	ADAMTSL4	0.408666108636608	0.999963621784506	-0.323214094046162
DPearly	chr1	ADAMTSL4	0.953489112222805	0.999968709826742	0.022816189024866
DPlate	chr1	ADAMTSL4	0.968061233447892	0.999859673481179	-0.015663054763657
DPlate	chr1	ADAMTSL4-AS1	0.67835157892875	0.999859673481179	-0.128173997785796
ETP	chr1	ADAMTSL4-AS1	0.223505998936911	0.999966047465298	-0.426585997266637
CD8SP	chr1	ADAMTSL4-AS1	0.654709554117898	0.999963621784506	-0.138223486843762
DPearly	chr1	ADAMTSL4-AS1	0.904408874831403	0.999968709826742	0.037116934697675
DN	chr1	ADAMTSL4-AS1	0.893139047720751	0.999999999999999	-0.047076858292521
CD4SP	chr1	ADAMTSL4-AS1	0.429221331171342	1	-0.24432458487831
ETP	chr7	ADAP1	0.033226421613489	0.999966047465298	-0.7518252044904
DN	chr7	ADAP1	0.03913352233245	0.999999999999999	-0.728325476939301
DPearly	chr7	ADAP1	0.754564936408423	0.999968709826742	0.09734759184586
CD4SP	chr7	ADAP1	0.55779720704759	1	0.182509005526385
DPlate	chr7	ADAP1	0.778755650667491	0.999859673481179	0.087481345844737
CD8SP	chr7	ADAP1	0.89192535181162	0.999963621784506	-0.04230762508015
ETP	chr1	ADAR	0.406291010254911	0.999966047465298	-0.105381978959762
CD4SP	chr1	ADAR	0.853260818188345	1	-0.020699665625196
DN	chr1	ADAR	0.633746098692692	0.999999999999999	-0.060462511707319
DPearly	chr1	ADAR	0.480021617439077	0.999968709826742	-0.079041675839789
CD8SP	chr1	ADAR	0.366826783925608	0.999963621784506	-0.100995449822538
DPlate	chr1	ADAR	0.165214616271454	0.999859673481179	-0.155308956614614
CD4SP	chr21	ADARB1	0.414682231046475	1	-0.121952347514182
ETP	chr21	ADARB1	0.688363477696449	0.999966047465298	-0.067993812782805
DPlate	chr21	ADARB1	0.046645030789971	0.999859673481179	-0.297450985392391
DN	chr21	ADARB1	0.396546977385643	0.999999999999999	-0.143726651620693
CD8SP	chr21	ADARB1	0.048940067197445	0.999963621784506	-0.294401623612288
DPearly	chr21	ADARB1	0.523928133553737	0.999968709826742	-0.09528285552466
DPearly	chr10	ADARB2	0.350390273359687	0.999968709826742	-1.11995202138996
DN	chr10	ADARB2	0.609479523550992	0.999999999999999	-0.694652489831235
CD8SP	chr10	ADARB2	0.037733989818258	0.999963621784506	-2.49183953865493
ETP	chr10	ADARB2	0.450632466351772	0.999966047465298	-1.02584533026094
CD4SP	chr10	ADARB2	0.096087359623844	1	-1.99579749537753
DPlate	chr10	ADARB2	0.39470910110033	0.999859673481179	-1.02074043692269
DPlate	chr16	ADAT1	0.939017227720205	0.999859673481179	-0.010142345711175
CD8SP	chr16	ADAT1	0.615302419892943	0.999963621784506	-0.066619349860581
ETP	chr16	ADAT1	0.520035103007425	0.999966047465298	0.096700278784762
DPearly	chr16	ADAT1	0.592973939804979	0.999968709826742	0.070863243700843
DN	chr16	ADAT1	0.27852170421641	0.999999999999999	0.162894926399204
CD4SP	chr16	ADAT1	0.486617941740334	1	-0.092229235229421
CD4SP	chr6	ADAT2	0.089651902164622	1	-0.251116165013418
CD8SP	chr6	ADAT2	0.069397946700065	0.999963621784506	-0.26866128839554
ETP	chr6	ADAT2	0.167561870446696	0.999966047465298	-0.231530855859367
DPlate	chr6	ADAT2	0.052843421663875	0.999859673481179	-0.286471922077924
DN	chr6	ADAT2	0.141211322725772	0.999999999999999	-0.24683359130159
DPearly	chr6	ADAT2	0.057885851046545	0.999968709826742	-0.28060741114224
DN	chr19	ADAT3	0.428541243283369	0.999999999999999	0.179208608450083
DPlate	chr19	ADAT3	0.994024030721307	0.999859673481179	-0.001495214947438
CD4SP	chr19	ADAT3	0.453725303376683	1	0.149568444217658
CD8SP	chr19	ADAT3	0.228291457741571	0.999963621784506	0.2405115975346
ETP	chr19	ADAT3	0.29256266630684	0.999966047465298	0.238249722056481
DPearly	chr19	ADAT3	0.854660409862101	0.999968709826742	0.036567761916015
DPearly	chr14	ADCK1	0.239699710620853	0.999968709826742	-0.192611446903607
ETP	chr14	ADCK1	0.50430019631239	0.999966047465298	-0.124036825629876
CD8SP	chr14	ADCK1	0.931424195360447	0.999963621784506	-0.014097374577831
CD4SP	chr14	ADCK1	0.767948886621154	1	-0.048337075248638
DN	chr14	ADCK1	0.26679721574851	0.999999999999999	-0.206276669520493
DPlate	chr14	ADCK1	0.849510994240971	0.999859673481179	-0.031083938433997
ETP	chr7	ADCK2	0.411372581315093	0.999966047465298	0.107882256019506
DPearly	chr7	ADCK2	0.342257649788838	0.999968709826742	0.109995083564974
CD8SP	chr7	ADCK2	0.343070865752474	0.999963621784506	-0.10980991208212
DPlate	chr7	ADCK2	0.267160285006844	0.999859673481179	0.128515956124923
CD4SP	chr7	ADCK2	0.848388049137001	1	0.022141796740309
DN	chr7	ADCK2	0.322262333498655	0.999999999999999	0.129989639855372
ETP	chr8	ADCK5	0.507817246473867	0.999966047465298	-0.111791029443828
DPearly	chr8	ADCK5	0.041423005635525	0.999968709826742	0.303594596438923
CD8SP	chr8	ADCK5	0.25078982025977	0.999963621784506	0.170971935598496
CD4SP	chr8	ADCK5	0.31102530414615	1	0.150820321689077
DN	chr8	ADCK5	0.782604885489336	0.999999999999999	-0.046578342335895
DPlate	chr8	ADCK5	0.037435185193165	0.999859673481179	0.309804908963679
DN	chr7	ADCY1	0.518841700585003	0.999999999999999	-0.219321502867448
CD4SP	chr7	ADCY1	0.911339660465092	1	0.033384622903635
DPlate	chr7	ADCY1	0.987126708855171	0.999859673481179	0.004837587372862
ETP	chr7	ADCY1	0.377287187516916	0.999966047465298	-0.300156005237871
CD8SP	chr7	ADCY1	0.565754884671859	0.999963621784506	-0.172190963961107
DPearly	chr7	ADCY1	0.825277428347871	0.999968709826742	0.066188964847147
CD8SP	chr6	ADCY10P1	0.727501558153116	0.999963621784506	-0.084350213280957
DPearly	chr6	ADCY10P1	0.871894560061125	0.999968709826742	0.0390347065704
ETP	chr6	ADCY10P1	0.935602500864714	0.999966047465298	-0.022177779494401
DPlate	chr6	ADCY10P1	0.462345091305168	0.999859673481179	0.177920693802406
DN	chr6	ADCY10P1	0.943923703347857	0.999999999999999	0.019306966973531
CD4SP	chr6	ADCY10P1	0.654856253904237	1	-0.108212488207418
ETP	chr2	ADCY3	0.760804793295741	0.999966047465298	0.082775454081762
DPlate	chr2	ADCY3	0.627376432748654	0.999859673481179	0.116404691612611
CD4SP	chr2	ADCY3	0.779280673705242	1	0.067205693602086
DN	chr2	ADCY3	0.895540079849461	0.999999999999999	-0.035700845854545
CD8SP	chr2	ADCY3	0.775982788707918	0.999963621784506	0.068237182038293
DPearly	chr2	ADCY3	0.913077825317726	0.999968709826742	0.026175957121207
DPearly	chr14	ADCY4	0.514681343218584	0.999968709826742	-0.191732522743968
CD4SP	chr14	ADCY4	0.360434144896678	1	-0.269115899788028
CD8SP	chr14	ADCY4	0.655212253160372	0.999963621784506	0.131398718831024
ETP	chr14	ADCY4	0.403695598873062	0.999966047465298	-0.278622809866527
DN	chr14	ADCY4	0.558224937681814	0.999999999999999	0.195353822398698
DPlate	chr14	ADCY4	0.566231358734657	0.999859673481179	-0.168793095545546
CD4SP	chr3	ADCY5	0.721672170394238	1	0.189807790442184
DPearly	chr3	ADCY5	0.398284152931954	0.999968709826742	0.45007714588754
DPlate	chr3	ADCY5	0.747448610796852	0.999859673481179	0.171574579128616
ETP	chr3	ADCY5	0.130512876454806	0.999966047465298	-0.913560937974499
CD8SP	chr3	ADCY5	0.7137060742377	0.999963621784506	-0.195486934054565
DN	chr3	ADCY5	0.420206171715001	0.999999999999999	-0.487002679794633
CD8SP	chr12	ADCY6	0.840087563155986	0.999963621784506	0.105414733061358
DPlate	chr12	ADCY6	0.213143536442946	0.999859673481179	0.650396482721629
ETP	chr12	ADCY6	0.669519287544838	0.999966047465298	0.252827698777357
DN	chr12	ADCY6	0.750688645049858	0.999999999999999	0.188214236713973
CD4SP	chr12	ADCY6	0.538973490551885	1	0.320957256089175
DPearly	chr12	ADCY6	0.958426648882015	0.999968709826742	0.02723275887944
DPlate	chr16	ADCY7	0.085316869584601	0.999859673481179	-0.222026778557259
ETP	chr16	ADCY7	0.550621054143372	0.999966047465298	-0.087325083968749
CD4SP	chr16	ADCY7	0.557125440346424	1	-0.075760115788066
CD8SP	chr16	ADCY7	0.103137400161482	0.999963621784506	-0.210309389119283
DPearly	chr16	ADCY7	0.473214814894416	0.999968709826742	-0.092553280449941
DN	chr16	ADCY7	0.465496916958266	0.999999999999999	-0.106784329051135
DN	chr16	ADCY9	0.930834951081924	0.999999999999999	-0.036358148895709
DPearly	chr16	ADCY9	0.795384244440239	0.999968709826742	0.095803819437273
DPlate	chr16	ADCY9	0.396789146057712	0.999859673481179	-0.313047887218459
CD4SP	chr16	ADCY9	0.464935193488973	1	-0.269962530254523
CD8SP	chr16	ADCY9	0.076276007022458	0.999963621784506	-0.654902618486909
ETP	chr16	ADCY9	0.641326439958674	0.999966047465298	-0.195142376126692
DN	chr4	ADD1	0.493536442439221	0.999999999999999	0.083772410226427
CD8SP	chr4	ADD1	0.607546490758507	0.999963621784506	0.055416457809134
DPlate	chr4	ADD1	0.954717617957683	0.999859673481179	-0.006127089130306
DPearly	chr4	ADD1	0.54106566760006	0.999968709826742	0.065950277926231
CD4SP	chr4	ADD1	0.620900605363055	1	0.05336582827059
ETP	chr4	ADD1	0.782027829551927	0.999966047465298	0.03385147310293
CD8SP	chr10	ADD3	0.190212249647158	0.999963621784506	-0.18701105622778
CD4SP	chr10	ADD3	0.991588851203395	1	0.001504996088645
DPlate	chr10	ADD3	0.84743001750013	0.999859673481179	-0.027467168897907
DPearly	chr10	ADD3	0.681842889623668	0.999968709826742	0.058525156394677
DN	chr10	ADD3	0.7956784970155	0.999999999999999	-0.041916986672508
ETP	chr10	ADD3	0.642474501360413	0.999966047465298	-0.075149927962155
CD4SP	chr8	ADGRA2	0.09941873763092	1	0.775572430791742
CD8SP	chr8	ADGRA2	0.648267283453439	0.999963621784506	0.214722376530773
ETP	chr8	ADGRA2	0.999399862901403	0.999966047465298	-0.000401451119525
DPlate	chr8	ADGRA2	0.937135469010753	0.999859673481179	-0.037124932918488
DPearly	chr8	ADGRA2	0.551032518762748	0.999968709826742	-0.280641496683424
DN	chr8	ADGRA2	0.275849933515627	0.999999999999999	-0.581600798697659
DPlate	chr4	ADGRA3	0.000137790727692	0.09813096172186	-0.654783619796147
ETP	chr4	ADGRA3	0.970087033574568	0.999966047465298	0.007303430066431
DPearly	chr4	ADGRA3	0.027565938545457	0.999968709826742	-0.378467465895029
CD8SP	chr4	ADGRA3	0.03182032273547	0.999963621784506	-0.368720090647987
DN	chr4	ADGRA3	0.652843213696667	0.999999999999999	-0.087607331763493
CD4SP	chr4	ADGRA3	0.057943972749728	1	-0.325686397562048
DPlate	chr8	ADGRB1	0.288589533378694	0.999859673481179	-0.253334435812797
CD4SP	chr8	ADGRB1	0.180056619380547	1	-0.320023162221557
DN	chr8	ADGRB1	0.025570920790527	0.999999999999999	-0.604344542688018
ETP	chr8	ADGRB1	0.116046799716827	0.999966047465298	-0.425401076730259
CD8SP	chr8	ADGRB1	0.105275609082653	0.999963621784506	-0.386677929113146
DPearly	chr8	ADGRB1	0.023053983886843	0.999968709826742	-0.542500021406668
DPlate	chr1	ADGRB2	0.961797128948353	0.999859673481179	0.017355648838284
CD4SP	chr1	ADGRB2	0.836716925740787	1	0.074676805656847
DN	chr1	ADGRB2	0.408560623256307	0.999999999999999	-0.339544578936052
DPearly	chr1	ADGRB2	0.895187680191166	0.999968709826742	-0.047735994572344
ETP	chr1	ADGRB2	0.36929880173154	0.999966047465298	-0.368862671193544
CD8SP	chr1	ADGRB2	0.934561312062995	0.999963621784506	0.029750971464091
CD4SP	chr12	ADGRD1	0.104045929983505	1	-1.03206253165996
DPearly	chr12	ADGRD1	0.007786310826949	0.999968709826742	-1.68959860175644
DN	chr12	ADGRD1	0.008305615481487	0.999999999999999	-1.90012248104909
CD8SP	chr12	ADGRD1	0.027608658246352	0.999963621784506	-1.39856262861219
DPlate	chr12	ADGRD1	0.011355848338122	0.963687576803423	-1.60728701036612
ETP	chr12	ADGRD1	0.355349520523227	0.999966047465298	-0.665386546463522
CD4SP	chr19	ADGRE1	0.611825474821333	1	-0.156526810785526
DPlate	chr19	ADGRE1	0.313725733985603	0.999859673481179	-0.310739111343796
CD8SP	chr19	ADGRE1	0.606363813302924	0.999963621784506	-0.158933102349365
ETP	chr19	ADGRE1	0.017805155355253	0.999966047465298	0.828770779295791
DN	chr19	ADGRE1	0.039362634365943	0.999999999999999	-0.720605389996691
DPearly	chr19	ADGRE1	0.29011221977682	0.999968709826742	-0.326297232990283
ETP	chr19	ADGRE2	0.537595107320173	0.999966047465298	0.150106723924508
CD4SP	chr19	ADGRE2	0.562762644642741	1	-0.124283401847628
DPearly	chr19	ADGRE2	0.191760025604703	0.999968709826742	-0.280328833735482
DPlate	chr19	ADGRE2	0.217263496295051	0.999859673481179	-0.26496308260203
CD8SP	chr19	ADGRE2	0.741082203477079	0.999963621784506	0.070956879073128
DN	chr19	ADGRE2	0.600615752876769	0.999999999999999	0.127476165732674
CD4SP	chr19	ADGRE4P	0.952704148353877	1	0.031394724614795
DN	chr19	ADGRE4P	0.581541377463734	0.999999999999999	-0.3307874823862
DPlate	chr19	ADGRE4P	0.511076263637321	0.999859673481179	0.347850049216715
CD8SP	chr19	ADGRE4P	0.997929982272512	0.999963621784506	-0.00137326265624
ETP	chr19	ADGRE4P	0.753240043553185	0.999966047465298	-0.188682855612271
DPearly	chr19	ADGRE4P	0.257370728693821	0.999968709826742	0.59952349766215
ETP	chr19	ADGRE5	0.74043980437857	0.999966047465298	0.048725400761672
CD4SP	chr19	ADGRE5	0.327377119789441	1	0.127047055285374
DN	chr19	ADGRE5	0.813893783034909	0.999999999999999	0.034624952119815
CD8SP	chr19	ADGRE5	0.577825464132496	0.999963621784506	0.072196271888661
DPlate	chr19	ADGRE5	0.11676656825432	0.999859673481179	0.203461311232116
DPearly	chr19	ADGRE5	0.061405561000085	0.999968709826742	0.242645542567871
DPlate	chr6	ADGRF1	0.401693127596764	0.999859673481179	0.27006421945088
DPearly	chr6	ADGRF1	0.434917413840668	0.999968709826742	0.251451330112195
ETP	chr6	ADGRF1	0.432763870938088	0.999966047465298	-0.286457774756934
CD8SP	chr6	ADGRF1	0.977649705844761	0.999963621784506	0.009022181309597
CD4SP	chr6	ADGRF1	0.67017224715623	1	-0.137161128540843
DN	chr6	ADGRF1	0.669963329898179	0.999999999999999	-0.155630798239828
CD4SP	chr6	ADGRF2	0.901986935290626	1	-0.0517902927702
CD8SP	chr6	ADGRF2	0.606927180095709	0.999963621784506	-0.216353196650094
DPearly	chr6	ADGRF2	0.951138511729179	0.999968709826742	-0.025769508766508
DPlate	chr6	ADGRF2	0.624972345100126	0.999859673481179	-0.205566684853197
DN	chr6	ADGRF2	0.826118852206959	0.999999999999999	-0.104754919620205
ETP	chr6	ADGRF2	0.516428022531836	0.999966047465298	0.309408262121115
CD8SP	chr2	ADGRF3	0.131145454660476	0.999963621784506	-0.311984993868954
ETP	chr2	ADGRF3	0.653205489694594	0.999966047465298	0.105291542164666
DN	chr2	ADGRF3	0.861181050335682	0.999999999999999	-0.040979023498818
DPearly	chr2	ADGRF3	0.629222357695597	0.999968709826742	-0.099783447243072
DPlate	chr2	ADGRF3	0.429539197823815	0.999859673481179	-0.163263113906071
CD4SP	chr2	ADGRF3	0.594894071156076	1	-0.109896848420117
DPearly	chr16	ADGRG1	0.968953960660253	0.999968709826742	-0.014285134540387
CD4SP	chr16	ADGRG1	0.009442377012433	1	0.952681288699069
DN	chr16	ADGRG1	0.470729532433247	0.999999999999999	0.300187254293657
CD8SP	chr16	ADGRG1	0.652758182928025	0.999963621784506	0.16514185901295
DPlate	chr16	ADGRG1	0.197794911827389	0.999859673481179	0.472690649226114
ETP	chr16	ADGRG1	0.456607897499177	0.999966047465298	0.309822418104158
CD8SP	chr16	ADGRG3	0.674592380429727	0.999963621784506	-0.215324043661039
DPlate	chr16	ADGRG3	0.107136471417181	0.999859673481179	-0.826311220567308
DPearly	chr16	ADGRG3	0.339498710984345	0.999968709826742	0.489856651520782
DN	chr16	ADGRG3	0.447855926357354	0.999999999999999	0.441372628517374
CD4SP	chr16	ADGRG3	0.186921390489389	1	0.676835972550417
ETP	chr16	ADGRG3	0.492724353561538	0.999966047465298	0.398914360241154
CD8SP	chr16	ADGRG5	0.38995527604658	0.999963621784506	-0.285511430546733
ETP	chr16	ADGRG5	0.957021998368921	0.999966047465298	-0.020293918438691
DPlate	chr16	ADGRG5	0.299686112894844	0.999859673481179	-0.344429865539017
DN	chr16	ADGRG5	0.909424721367522	0.999999999999999	-0.042840564266228
CD4SP	chr16	ADGRG5	0.900994793194356	1	0.041315631241209
DPearly	chr16	ADGRG5	0.156864785142385	0.999968709826742	-0.470161520127664
DPearly	chr6	ADGRG6	0.962071554796358	0.999968709826742	0.020358067979218
CD8SP	chr6	ADGRG6	0.307740031950436	0.999963621784506	0.436654262777277
DPlate	chr6	ADGRG6	0.554580649121316	0.999859673481179	-0.252970188256831
DN	chr6	ADGRG6	0.329425156350883	0.999999999999999	-0.473419443148286
CD4SP	chr6	ADGRG6	0.512338560436434	1	0.280493147784771
ETP	chr6	ADGRG6	0.176653524055045	0.999966047465298	0.655869691840997
DPlate	chr19	ADGRL1	0.764147968512652	0.999859673481179	0.040164999843206
CD8SP	chr19	ADGRL1	0.04517833666437	0.999963621784506	-0.268132808242482
DPearly	chr19	ADGRL1	0.655452111836793	0.999968709826742	0.059731248860546
CD4SP	chr19	ADGRL1	0.491835378636153	1	-0.092018671338521
DN	chr19	ADGRL1	0.444452587208605	0.999999999999999	-0.116073259263106
ETP	chr19	ADGRL1	0.889134229499669	0.999966047465298	-0.021159505486551
CD8SP	chr1	ADGRL2	0.910260180321243	0.999963621784506	-0.059073516268701
CD4SP	chr1	ADGRL2	0.400495561005651	1	-0.440645012939815
DPearly	chr1	ADGRL2	0.377531444965443	0.999968709826742	-0.462509795937007
DPlate	chr1	ADGRL2	0.336823100674798	0.999859673481179	-0.503394909823655
ETP	chr1	ADGRL2	0.016686203042925	0.999966047465298	-1.42247192825163
DN	chr1	ADGRL2	0.876232401884252	0.999999999999999	-0.09255950861994
CD4SP	chr4	ADH4	0.365904447800018	1	-0.42758314908126
DPearly	chr4	ADH4	0.215588861952709	0.999968709826742	0.585613045855712
ETP	chr4	ADH4	0.723886914910862	0.999966047465298	0.189429361772372
DPlate	chr4	ADH4	0.461216882606883	0.999859673481179	-0.348454139663105
CD8SP	chr4	ADH4	0.594931573647596	0.999963621784506	0.251442695497114
DN	chr4	ADH4	0.842010287129185	0.999999999999999	0.106880590586587
DN	chr4	ADH5	0.814783087310844	0.999999999999999	0.039457746655927
CD8SP	chr4	ADH5	0.880427546157147	0.999963621784506	0.022345408229918
DPearly	chr4	ADH5	0.633243310478788	0.999968709826742	0.070881362457583
DPlate	chr4	ADH5	0.4135798304531	0.999859673481179	0.121452947964348
CD4SP	chr4	ADH5	0.399132061475908	1	0.125250117460874
ETP	chr4	ADH5	0.874308844214145	0.999966047465298	0.026644459368426
ETP	chr4	ADH6	0.964862682427615	0.999966047465298	-0.024152739625987
DPearly	chr4	ADH6	0.929397413686564	0.999968709826742	-0.042842387405516
DN	chr4	ADH6	0.331189760313874	0.999999999999999	-0.532768628873191
CD4SP	chr4	ADH6	0.28684328931291	1	-0.514996403320813
DPlate	chr4	ADH6	0.727915029672785	0.999859673481179	0.168220929497617
CD8SP	chr4	ADH6	0.008615394991624	0.66253600921502	1.27021433364877
CD8SP	chr8	ADHFE1	0.100872272809094	0.999963621784506	-0.430549161712068
DPlate	chr8	ADHFE1	0.175360287585203	0.999859673481179	-0.355636639960996
CD4SP	chr8	ADHFE1	0.054793942673576	1	-0.503994024508095
ETP	chr8	ADHFE1	0.070944884444709	0.999966047465298	-0.537351798311768
DPearly	chr8	ADHFE1	0.116515062530621	0.999968709826742	-0.41189869817343
DN	chr8	ADHFE1	0.039233122846974	0.999999999999999	-0.613499669775467
DPearly	chr2	ADI1	0.578983129019806	0.999968709826742	0.084712960912142
CD4SP	chr2	ADI1	0.831507788244925	1	0.032483645729977
DN	chr2	ADI1	0.940886852185985	0.999999999999999	0.012837257190168
DPlate	chr2	ADI1	0.390888599788513	0.999859673481179	0.130993252925849
ETP	chr2	ADI1	0.891895924059534	0.999966047465298	0.023527057890925
CD8SP	chr2	ADI1	0.113025114458071	0.999963621784506	-0.241944907505351
DPlate	chr3	ADIPOQ	0.640772583412324	0.999859673481179	0.145154340093365
DPearly	chr3	ADIPOQ	0.376113228239054	0.999968709826742	0.27532806887145
ETP	chr3	ADIPOQ	0.756880568884382	0.999966047465298	-0.109197447347117
CD4SP	chr3	ADIPOQ	0.78688522254217	1	-0.084101970487437
DN	chr3	ADIPOQ	0.851183316892198	0.999999999999999	-0.066174885511238
CD8SP	chr3	ADIPOQ	0.853917939219168	0.999963621784506	0.057276020553756
CD8SP	chr3	ADIPOQ-AS1	0.803216549493895	0.999963621784506	-0.123138560059612
DN	chr3	ADIPOQ-AS1	0.808244332408655	0.999999999999999	0.135986740230606
DPlate	chr3	ADIPOQ-AS1	0.423055460999449	0.999859673481179	0.39588904931184
DPearly	chr3	ADIPOQ-AS1	0.80602983521401	0.999968709826742	0.121342043820163
CD4SP	chr3	ADIPOQ-AS1	0.373241403992406	1	-0.440011091527865
ETP	chr3	ADIPOQ-AS1	0.208383856016426	0.999966047465298	-0.704904106863546
DPearly	chr1	ADIPOR1	0.793328626007776	0.999968709826742	0.029271165002246
CD4SP	chr1	ADIPOR1	0.4597265182821	1	0.082598707892424
DN	chr1	ADIPOR1	0.94385900580011	0.999999999999999	0.008921240834949
ETP	chr1	ADIPOR1	0.553111002000279	0.999966047465298	0.075137692516282
CD8SP	chr1	ADIPOR1	0.388232361746812	0.999963621784506	0.096400236583922
DPlate	chr1	ADIPOR1	0.78150699100473	0.999859673481179	0.030987837084195
DN	chr12	ADIPOR2	0.462072951574116	0.999999999999999	0.102659684169097
DPearly	chr12	ADIPOR2	0.963078434903423	0.999968709826742	0.005698714585341
CD8SP	chr12	ADIPOR2	0.625905940037828	0.999963621784506	0.060014199538904
ETP	chr12	ADIPOR2	0.680077232445433	0.999966047465298	0.057560978760603
CD4SP	chr12	ADIPOR2	0.602375098368813	1	0.064137132996485
DPlate	chr12	ADIPOR2	0.945073561632217	0.999859673481179	-0.008481381762543
CD4SP	chr10	ADIRF	0.089807865028174	1	1.07419083512832
DN	chr10	ADIRF	0.804155728337795	0.999999999999999	-0.178043342206042
DPearly	chr10	ADIRF	0.241914635853537	0.999968709826742	0.740995515056445
CD8SP	chr10	ADIRF	0.38069830707942	0.999963621784506	0.555081412307611
DPlate	chr10	ADIRF	0.142309488761789	0.999859673481179	0.929079004033385
ETP	chr10	ADIRF	0.25286507072894	0.999966047465298	0.820970124286748
ETP	chr10	ADK	0.911309241658321	0.999966047465298	-0.020191466768193
CD8SP	chr10	ADK	0.910927142596813	0.999963621784506	0.017884237318027
DN	chr10	ADK	0.930965674586942	0.999999999999999	-0.015703635641612
DPlate	chr10	ADK	0.601291861778426	0.999859673481179	-0.083537714197578
CD4SP	chr10	ADK	0.264697312375139	1	0.1783093228694
DPearly	chr10	ADK	0.971465186698154	0.999968709826742	-0.005718572008889
CD8SP	chr22	ADM2	0.456149119358309	0.999963621784506	-0.171822824842569
CD4SP	chr22	ADM2	0.310784154786903	1	-0.233702601023198
DPlate	chr22	ADM2	0.885504439074933	0.999859673481179	0.033201193620439
DN	chr22	ADM2	0.889026391837189	0.999999999999999	0.036480915655821
DPearly	chr22	ADM2	0.075111060232279	0.999968709826742	0.410368528590507
ETP	chr22	ADM2	0.585012530652955	0.999966047465298	-0.142768711283281
DPearly	chr19	ADM5	0.721212098747501	0.999968709826742	-0.124607335455834
ETP	chr19	ADM5	0.475483508267399	0.999966047465298	0.282546008194208
DN	chr19	ADM5	0.579032034410407	0.999999999999999	0.219674145040734
CD4SP	chr19	ADM5	0.56356097071743	1	0.201682534873773
CD8SP	chr19	ADM5	0.597260249187168	0.999963621784506	0.184496486324104
DPlate	chr19	ADM5	0.352313265660716	0.999859673481179	0.324792508452237
CD4SP	chr20	ADNP	0.6929945137086	1	-0.041474925319248
DPlate	chr20	ADNP	0.148101421933826	0.999859673481179	-0.151937125454038
ETP	chr20	ADNP	0.66704866271617	0.999966047465298	-0.051245906529603
DN	chr20	ADNP	0.88864685688324	0.999999999999999	-0.016678857208959
DPearly	chr20	ADNP	0.687301572747601	0.999968709826742	-0.042286489100432
CD8SP	chr20	ADNP	0.743434948816546	0.999963621784506	-0.034385161412045
ETP	chr20	ADNP-AS1	0.94440553523801	0.999966047465298	0.021953324514058
CD4SP	chr20	ADNP-AS1	0.874530706913163	1	-0.043841348601248
DPearly	chr20	ADNP-AS1	0.725774399771725	0.999968709826742	-0.097383387377971
CD8SP	chr20	ADNP-AS1	0.499869595974124	0.999963621784506	-0.187323455451135
DN	chr20	ADNP-AS1	0.927850819427347	0.999999999999999	-0.028506337955191
DPlate	chr20	ADNP-AS1	0.944931352876893	0.999859673481179	-0.019177601208592
ETP	chr18	ADNP2	0.429308867198127	0.999966047465298	0.135036852223329
DPlate	chr18	ADNP2	0.684377911439421	0.999859673481179	-0.061249652751885
DN	chr18	ADNP2	0.774693650559393	0.999999999999999	0.04890472310017
DPearly	chr18	ADNP2	0.574864292939611	0.999968709826742	0.084515037961849
CD4SP	chr18	ADNP2	0.498534573005062	1	0.101977780931542
CD8SP	chr18	ADNP2	0.906968456271745	0.999963621784506	0.017608596230795
CD8SP	chr10	ADO	0.810008791821791	0.999963621784506	0.031339342925762
ETP	chr10	ADO	0.985882122685839	0.999966047465298	-0.002615490384651
DN	chr10	ADO	0.652756852447403	0.999999999999999	-0.06650457342994
DPlate	chr10	ADO	0.369896982067587	0.999859673481179	-0.116885263159646
CD4SP	chr10	ADO	0.913440622584165	1	0.014169597738569
DPearly	chr10	ADO	0.953958078541187	0.999968709826742	0.007526334283595
DPlate	chr22	ADORA2A	0.513640550510923	0.999859673481179	0.17186343742969
CD8SP	chr22	ADORA2A	0.539302229084028	0.999963621784506	0.16151999031237
DPearly	chr22	ADORA2A	0.598097178028389	0.999968709826742	0.138699836181557
ETP	chr22	ADORA2A	0.389092382335689	0.999966047465298	-0.256956563400732
CD4SP	chr22	ADORA2A	0.469568416806824	1	0.19028221934351
DN	chr22	ADORA2A	0.530346437567328	0.999999999999999	-0.18720660164408
ETP	chr22	ADORA2A-AS1	0.9017297040235	0.999966047465298	0.042647702720503
DPearly	chr22	ADORA2A-AS1	0.613751262644034	0.999968709826742	0.153742687666012
DPlate	chr22	ADORA2A-AS1	0.797825046203764	0.999859673481179	-0.078028812815919
DN	chr22	ADORA2A-AS1	0.258301068035122	0.999999999999999	-0.390435407560452
CD4SP	chr22	ADORA2A-AS1	0.895385176009055	1	0.040053640937052
CD8SP	chr22	ADORA2A-AS1	0.314609162837394	0.999963621784506	0.306311281553692
CD8SP	chr17	ADORA2B	0.390162147831435	0.999963621784506	0.679602662335611
DN	chr17	ADORA2B	0.290861822931726	0.999999999999999	0.947175349878721
DPlate	chr17	ADORA2B	0.785505301135045	0.999859673481179	0.215233403289582
ETP	chr17	ADORA2B	0.616359475191043	0.999966047465298	0.449285878208012
DPearly	chr17	ADORA2B	0.246871257898779	0.999968709826742	0.915799461624413
CD4SP	chr17	ADORA2B	0.8849842735499	1	0.114400545530945
ETP	chr15	ADPGK	0.270647015629077	0.999966047465298	-0.133728630811352
CD4SP	chr15	ADPGK	0.202446492361503	1	-0.13646355790832
CD8SP	chr15	ADPGK	0.282351483950898	0.999963621784506	-0.115098063016038
DPlate	chr15	ADPGK	0.458722368964921	0.999859673481179	-0.079328422921713
DN	chr15	ADPGK	0.634678632427357	0.999999999999999	-0.057682407475729
DPearly	chr15	ADPGK	0.768181856790677	0.999968709826742	-0.031557180260612
ETP	chr15	ADPGK-AS1	0.542276105246673	0.999966047465298	-0.258534804097221
CD4SP	chr15	ADPGK-AS1	0.117630734537088	1	-0.585490846377113
CD8SP	chr15	ADPGK-AS1	0.728952577871811	0.999963621784506	-0.129655108561795
DN	chr15	ADPGK-AS1	0.622379862319876	0.999999999999999	-0.208940889887428
DPearly	chr15	ADPGK-AS1	0.092669081615055	0.999968709826742	-0.629151037457612
DPlate	chr15	ADPGK-AS1	0.107354502254187	0.999859673481179	-0.602478862505506
DPearly	chr3	ADPRH	0.053200976854488	0.999968709826742	-0.478484099207088
CD4SP	chr3	ADPRH	0.767375858586325	1	0.073212116895595
DN	chr3	ADPRH	0.85382286082732	0.999999999999999	-0.051705237617667
CD8SP	chr3	ADPRH	0.361810487485446	0.999963621784506	0.22569838901667
ETP	chr3	ADPRH	0.905348723901538	0.999966047465298	-0.033369715325162
DPlate	chr3	ADPRH	0.583454932030695	0.999859673481179	-0.135714237806675
DN	chr13	ADPRHL1	0.272965596880896	0.999999999999999	-0.351192052160198
ETP	chr13	ADPRHL1	0.029255365206542	0.999966047465298	-0.698383179733706
DPlate	chr13	ADPRHL1	0.052296418042569	0.999859673481179	0.548295400872445
CD8SP	chr13	ADPRHL1	0.307349440724834	0.999963621784506	0.288403055839212
DPearly	chr13	ADPRHL1	0.294258374548747	0.999968709826742	0.296321186628309
CD4SP	chr13	ADPRHL1	0.580210625079172	1	0.156259012711769
ETP	chr1	ADPRHL2	0.958208816798295	0.999966047465298	0.007378163988212
DN	chr1	ADPRHL2	0.631730105703471	0.999999999999999	0.067484834421334
CD4SP	chr1	ADPRHL2	0.800375923909254	1	0.031398864079453
CD8SP	chr1	ADPRHL2	0.967920921061963	0.999963621784506	-0.00499380553138
DPlate	chr1	ADPRHL2	0.56149748000261	0.999859673481179	0.072098088008337
DPearly	chr1	ADPRHL2	0.89895773109935	0.999968709826742	0.015767453965999
ETP	chr17	ADPRM	0.966848127623494	0.999966047465298	0.006966323033802
CD8SP	chr17	ADPRM	0.476662621258507	0.999963621784506	-0.105201867020918
DN	chr17	ADPRM	0.985301138280893	0.999999999999999	0.003088010739042
DPearly	chr17	ADPRM	0.723790704080574	0.999968709826742	-0.052239790845597
CD4SP	chr17	ADPRM	0.715659458661588	1	-0.05384642546879
DPlate	chr17	ADPRM	0.630982762674906	0.999859673481179	0.071005302758027
CD4SP	chr8	ADRA1A	0.121957130383329	1	-0.348977156744032
DPlate	chr8	ADRA1A	0.5056510889587	0.999859673481179	0.150191488847228
DPearly	chr8	ADRA1A	0.259759294003111	0.999968709826742	0.254287235955578
DN	chr8	ADRA1A	0.827844834075737	0.999999999999999	0.055639153046971
CD8SP	chr8	ADRA1A	0.586232168382573	0.999963621784506	-0.122816761509121
ETP	chr8	ADRA1A	0.594790463860577	0.999966047465298	-0.136089257510081
CD4SP	chr2	ADRA2B	0.987573453202206	1	0.009600980776086
ETP	chr2	ADRA2B	0.076127904818804	0.999966047465298	-1.23970307411147
DPlate	chr2	ADRA2B	0.529264363968631	0.999859673481179	0.387817679733369
DN	chr2	ADRA2B	0.729534207462299	0.999999999999999	0.241666273583344
CD8SP	chr2	ADRA2B	0.636151444250415	0.999963621784506	0.291627335011086
DPearly	chr2	ADRA2B	0.67399060516952	0.999968709826742	0.259320536283045
DPearly	chr10	ADRB1	0.079893465954135	0.999968709826742	1.22916663156964
DN	chr10	ADRB1	0.776738705712736	0.999999999999999	-0.225675312706172
DPlate	chr10	ADRB1	0.467380085816756	0.999859673481179	0.510073997092447
CD8SP	chr10	ADRB1	0.707187268814952	0.999963621784506	-0.263643270999419
ETP	chr10	ADRB1	0.592787491987148	0.999966047465298	-0.425611652251334
CD4SP	chr10	ADRB1	0.57350955215103	1	0.395068943446439
ETP	chr5	ADRB2	0.962676496891724	0.999966047465298	-0.027280075423116
DPearly	chr5	ADRB2	0.814371658780098	0.999968709826742	-0.120712509998091
DN	chr5	ADRB2	0.447373918426456	0.999999999999999	0.442939340027596
DPlate	chr5	ADRB2	0.895569149596566	0.999859673481179	0.06748495130991
CD8SP	chr5	ADRB2	0.194842864404905	0.999963621784506	-0.666509778627504
CD4SP	chr5	ADRB2	0.290824141169976	1	-0.543082899782896
ETP	chr20	ADRM1	0.591867860546637	0.999966047465298	0.065565194532182
DPlate	chr20	ADRM1	0.494060252496717	0.999859673481179	0.073756544092167
CD8SP	chr20	ADRM1	0.105719663719785	0.999963621784506	0.174476711912104
DPearly	chr20	ADRM1	0.89601297751404	0.999968709826742	-0.014096268212303
DN	chr20	ADRM1	0.878132434400746	0.999999999999999	-0.018752083796734
CD4SP	chr20	ADRM1	0.055035687583525	1	0.206925105090626
DPlate	chr22	ADSL	0.19081188781292	0.999859673481179	-0.140737353336638
CD8SP	chr22	ADSL	0.723652166774243	0.999963621784506	0.038039224351897
ETP	chr22	ADSL	0.948391869466599	0.999966047465298	-0.007895778712739
CD4SP	chr22	ADSL	0.765441557714991	1	0.03209645261806
DPearly	chr22	ADSL	0.947673645453605	0.999968709826742	-0.007060469679764
DN	chr22	ADSL	0.582381668065421	0.999999999999999	-0.06708180035926
DPearly	chr1	ADSS	0.698691858435035	0.999968709826742	0.045904564368555
ETP	chr1	ADSS	0.729425688440867	0.999966047465298	-0.0465111527502
CD4SP	chr1	ADSS	0.668157767944107	1	0.050836810509414
DPlate	chr1	ADSS	0.714350252600932	0.999859673481179	-0.043406225964279
CD8SP	chr1	ADSS	0.760328607705931	0.999963621784506	0.036175737824768
DN	chr1	ADSS	0.487829005533519	0.999999999999999	-0.09328946020376
CD8SP	chr14	ADSSL1	0.971982782975382	0.999963621784506	0.011016101494452
DPlate	chr14	ADSSL1	0.735934289942531	0.999859673481179	0.105778083873981
ETP	chr14	ADSSL1	0.779929751069278	0.999966047465298	-0.099373091791658
DPearly	chr14	ADSSL1	0.928501157412422	0.999968709826742	0.028144604490777
DN	chr14	ADSSL1	0.258859329956294	0.999999999999999	0.401564215909144
CD4SP	chr14	ADSSL1	0.746581691916444	1	0.101357944588682
DPlate	chr6	ADTRP	0.746485575844858	0.999859673481179	-0.213708343315085
DPearly	chr6	ADTRP	0.881604881067616	0.999968709826742	-0.098456361436007
CD8SP	chr6	ADTRP	0.985139905079374	0.999963621784506	0.012312705385299
CD4SP	chr6	ADTRP	0.727998607273015	1	0.229912599359811
ETP	chr6	ADTRP	0.420155469835282	0.999966047465298	-0.604276611997262
DN	chr6	ADTRP	0.565263661387844	0.999999999999999	-0.431040222532601
CD4SP	chr7	AEBP1	0.294810065506817	1	0.264798658720967
CD8SP	chr7	AEBP1	0.026354582590742	0.999963621784506	0.561366921838062
DPearly	chr7	AEBP1	0.853478781495671	0.999968709826742	0.046680159881096
DPlate	chr7	AEBP1	0.497027254758482	0.999859673481179	0.171668310823583
ETP	chr7	AEBP1	0.397557862295717	0.999966047465298	-0.242463629535483
DN	chr7	AEBP1	0.904033609980043	0.999999999999999	-0.034555025259247
CD8SP	chr12	AEBP2	0.435435188125217	0.999963621784506	-0.088479617336101
DPearly	chr12	AEBP2	0.61323500941696	0.999968709826742	0.057342720667505
CD4SP	chr12	AEBP2	0.799940951323999	1	0.028749975355477
ETP	chr12	AEBP2	0.85632353125844	0.999966047465298	0.0232903481409
DN	chr12	AEBP2	0.700946468054502	0.999999999999999	0.049401803734239
DPlate	chr12	AEBP2	0.983742746844656	0.999859673481179	0.0023116799787
DPearly	chr15	AEN	0.848229974588525	0.999968709826742	0.030317775228229
DN	chr15	AEN	0.231100515769152	0.999999999999999	-0.215112187973384
CD8SP	chr15	AEN	0.97575003494312	0.999963621784506	0.004815537352279
CD4SP	chr15	AEN	0.926072680769983	1	-0.014699228263943
ETP	chr15	AEN	0.607961339131629	0.999966047465298	-0.092147657051485
DPlate	chr15	AEN	0.614682789136031	0.999859673481179	0.079748106521505
ETP	chr19	AES	0.696719585598375	0.999966047465298	-0.05209281451309
DN	chr19	AES	0.794415883774562	0.999999999999999	0.034828210599924
CD8SP	chr19	AES	0.563072991062765	0.999963621784506	0.068164336750915
DPearly	chr19	AES	0.553864301033347	0.999968709826742	0.069778781947941
DPlate	chr19	AES	0.181551886821273	0.999859673481179	0.157478242441763
CD4SP	chr19	AES	0.220384905438357	1	0.144454768846849
DPlate	chr4	AFAP1	0.387914511069887	0.999859673481179	-0.541006167843898
ETP	chr4	AFAP1	0.687588239618169	0.999966047465298	0.285710527037838
CD8SP	chr4	AFAP1	0.076496669110627	0.999963621784506	-1.10994222698085
DPearly	chr4	AFAP1	0.374551781772001	0.999968709826742	-0.556404073395644
DN	chr4	AFAP1	0.806862043635812	0.999999999999999	-0.173698536611079
CD4SP	chr4	AFAP1	0.550575375188754	1	-0.374013781159478
DPlate	chr5	AFAP1L1	0.880298731437707	0.999859673481179	-0.03047297055689
CD8SP	chr5	AFAP1L1	0.328821424463658	0.999963621784506	-0.197599197326201
CD4SP	chr5	AFAP1L1	0.854503757292967	1	-0.037107129022456
ETP	chr5	AFAP1L1	0.561529807575381	0.999966047465298	0.13321235165708
DN	chr5	AFAP1L1	0.547580351894283	0.999999999999999	0.137989316150638
DPearly	chr5	AFAP1L1	0.718650649883593	0.999968709826742	0.072901504675349
CD4SP	chr10	AFAP1L2	0.946072791190699	1	0.01191991243588
DPlate	chr10	AFAP1L2	0.521323158832637	0.999859673481179	-0.113016069081584
DPearly	chr10	AFAP1L2	0.99254983942795	0.999968709826742	-0.001645530790244
DN	chr10	AFAP1L2	0.425319583643139	0.999999999999999	0.159304488049325
ETP	chr10	AFAP1L2	0.392655841590789	0.999966047465298	0.170811229085469
CD8SP	chr10	AFAP1L2	0.363489392332577	0.999963621784506	0.160144474188908
CD4SP	chr6	AFDN	0.536897163460871	1	-0.185709736920765
DPlate	chr6	AFDN	0.774864180481836	0.999859673481179	-0.086016753382329
ETP	chr6	AFDN	0.151712905368707	0.999966047465298	-0.488834137806162
CD8SP	chr6	AFDN	0.286633702251706	0.999963621784506	-0.320447780904542
DN	chr6	AFDN	0.152693776738358	0.999999999999999	-0.487665734651538
DPearly	chr6	AFDN	0.96665104186015	0.999968709826742	0.012573555177389
CD8SP	chr6	AFDN-DT	0.604073682818718	0.999963621784506	0.20036726554595
ETP	chr6	AFDN-DT	0.37851242087826	0.999966047465298	-0.38583884469429
DPlate	chr6	AFDN-DT	0.833034117688752	0.999859673481179	0.081457298073348
DPearly	chr6	AFDN-DT	0.953712690552496	0.999968709826742	-0.022428526624554
CD4SP	chr6	AFDN-DT	0.356817759353694	1	-0.356044937850468
DN	chr6	AFDN-DT	0.44197219309252	0.999999999999999	0.336867085511284
DPlate	chr4	AFF1	0.728224951644322	0.999859673481179	0.043043610616337
DN	chr4	AFF1	0.335382852827523	0.999999999999999	0.135305593282441
CD4SP	chr4	AFF1	0.780710317179613	1	0.034484848424798
CD8SP	chr4	AFF1	0.240533008155917	0.999963621784506	0.145381758157472
DPearly	chr4	AFF1	0.372905353126698	0.999968709826742	0.110374459805612
ETP	chr4	AFF1	0.59087315727887	0.999966047465298	-0.075505298653837
ETP	chr4	AFF1-AS1	0.828102180116829	0.999966047465298	0.052353853573296
CD8SP	chr4	AFF1-AS1	0.646900060814774	0.999963621784506	-0.097404435786243
DN	chr4	AFF1-AS1	0.441176109284184	0.999999999999999	0.185705504155363
DPlate	chr4	AFF1-AS1	0.425853143458539	0.999859673481179	0.169326567700546
DPearly	chr4	AFF1-AS1	0.967250050510805	0.999968709826742	0.008730451461576
CD4SP	chr4	AFF1-AS1	0.148962572526299	1	-0.306882639645181
DPearly	chrX	AFF2	0.430652877076324	0.999968709826742	0.118799175624983
CD8SP	chrX	AFF2	0.02815053726648	0.999963621784506	0.330915010725754
DN	chrX	AFF2	0.911557958536825	0.999999999999999	0.018985809485757
CD4SP	chrX	AFF2	0.325733775348882	1	0.148144666990992
ETP	chrX	AFF2	0.400124245968754	0.999966047465298	0.143820344206677
DPlate	chrX	AFF2	0.960419510357753	0.999859673481179	0.007481096429241
CD4SP	chr2	AFF3	0.869033431508474	1	-0.03791938941315
CD8SP	chr2	AFF3	0.710423407301509	0.999963621784506	0.085386053813433
DPearly	chr2	AFF3	0.5030439774416	0.999968709826742	-0.154014664624552
DN	chr2	AFF3	0.735768264480044	0.999999999999999	-0.087998321723769
DPlate	chr2	AFF3	0.220848476208196	0.999859673481179	-0.281550058899669
ETP	chr2	AFF3	0.114615824474358	0.999966047465298	-0.411429755791922
CD8SP	chr5	AFF4	0.62189265056898	0.999963621784506	-0.053707782061495
DN	chr5	AFF4	0.721059179992088	0.999999999999999	-0.044089406544466
ETP	chr5	AFF4	0.535628519784747	0.999966047465298	-0.076490968305421
CD4SP	chr5	AFF4	0.420801027749861	1	-0.087670625802271
DPlate	chr5	AFF4	0.100805411766566	0.999859673481179	-0.178706016737634
DPearly	chr5	AFF4	0.834810779996482	0.999968709826742	-0.022710203087371
DPearly	chr6	AFG1L	0.612192082854453	0.999968709826742	-0.10534187275149
ETP	chr6	AFG1L	0.831669207679614	0.999966047465298	-0.050083523745821
DN	chr6	AFG1L	0.68817783521382	0.999999999999999	-0.094560871416297
CD8SP	chr6	AFG1L	0.413164351356195	0.999963621784506	-0.170047856051473
DPlate	chr6	AFG1L	0.18807370927925	0.999859673481179	-0.273522538919102
CD4SP	chr6	AFG1L	0.739634567057792	1	0.06905858508599
ETP	chr16	AFG3L1P	0.709414958814523	0.999966047465298	-0.052584135171981
DPlate	chr16	AFG3L1P	0.441931436535085	0.999859673481179	-0.095693148800465
DPearly	chr16	AFG3L1P	0.615229820395325	0.999968709826742	-0.062550756029588
CD8SP	chr16	AFG3L1P	0.8962126877615	0.999963621784506	0.016233990055285
DN	chr16	AFG3L1P	0.585860472069028	0.999999999999999	-0.076883930968449
CD4SP	chr16	AFG3L1P	0.367725431024253	1	-0.112096296289764
CD4SP	chr18	AFG3L2	0.351216017856154	1	0.126647871194333
CD8SP	chr18	AFG3L2	0.531587634254619	0.999963621784506	-0.084988305767562
DN	chr18	AFG3L2	0.83565932730469	0.999999999999999	-0.031956309139637
ETP	chr18	AFG3L2	0.634371884510902	0.999966047465298	0.073260752545994
DPlate	chr18	AFG3L2	0.631326361962372	0.999859673481179	0.06519114634292
DPearly	chr18	AFG3L2	0.476550147292895	0.999968709826742	0.096709518859045
CD8SP	chr17	AFMID	0.583982575673998	0.999963621784506	-0.081570065747937
DN	chr17	AFMID	0.822184896127992	0.999999999999999	-0.03796034238791
DPearly	chr17	AFMID	0.589244556980776	0.999968709826742	0.080431129602652
DPlate	chr17	AFMID	0.861717863123951	0.999859673481179	0.025947982687849
ETP	chr17	AFMID	0.564735776408777	0.999966047465298	0.097262631485598
CD4SP	chr17	AFMID	0.508608487861776	1	-0.098467114760879
DPlate	chr2	AFTPH	0.33532431105459	0.999859673481179	-0.103838485478332
CD4SP	chr2	AFTPH	0.522550777563536	1	0.068915451311723
CD8SP	chr2	AFTPH	0.255570684044964	0.999963621784506	0.122535614438274
DPearly	chr2	AFTPH	0.814592815712802	0.999968709826742	-0.025274577377235
ETP	chr2	AFTPH	0.513332550447847	0.999966047465298	-0.0798829126467
DN	chr2	AFTPH	0.74624358028951	0.999999999999999	-0.039546444723934
DN	chr4	AGA	0.22492718741706	0.999999999999999	-0.182549077190338
DPlate	chr4	AGA	0.272574447827765	0.999859673481179	-0.14555398011705
ETP	chr4	AGA	0.181654634449088	0.999966047465298	-0.20092350545094
CD8SP	chr4	AGA	0.400463026594466	0.999963621784506	-0.111544132677882
DPearly	chr4	AGA	0.300568495272521	0.999968709826742	-0.137336951771047
CD4SP	chr4	AGA	0.374400952125816	1	-0.117841129815855
CD8SP	chr2	AGAP1	0.023921498700791	0.999963621784506	-0.640352875052859
CD4SP	chr2	AGAP1	0.417542313729381	1	-0.229867190860215
DN	chr2	AGAP1	0.351086195152618	0.999999999999999	-0.299802132752301
DPearly	chr2	AGAP1	0.146770257806218	0.999968709826742	-0.411432502545173
ETP	chr2	AGAP1	0.633502112132791	0.999966047465298	0.153296576963057
DPlate	chr2	AGAP1	0.231380522838313	0.999859673481179	-0.339348678874459
ETP	chr10	AGAP11	0.290623267989901	0.999966047465298	-0.541817659697892
CD4SP	chr10	AGAP11	0.190015665920413	1	-0.592590058319011
DPearly	chr10	AGAP11	0.185996212453744	0.999968709826742	0.598008809096642
DPlate	chr10	AGAP11	0.080806966447154	0.999859673481179	-0.789507792029124
CD8SP	chr10	AGAP11	0.745600617331928	0.999963621784506	-0.146706215412196
DN	chr10	AGAP11	0.648098093377339	0.999999999999999	0.234007620911052
CD4SP	chr10	AGAP12P	0.502721374289145	1	-0.471165437338041
CD8SP	chr10	AGAP12P	0.990094605458093	0.999963621784506	0.008727760022992
DPearly	chr10	AGAP12P	0.175295644939242	0.999968709826742	-0.952844156570833
DN	chr10	AGAP12P	0.471636706161614	0.999999999999999	-0.57379294996587
DPlate	chr10	AGAP12P	0.981570817811221	0.999859673481179	0.016239196854585
ETP	chr10	AGAP12P	0.346284011219815	0.999966047465298	-0.750759402966856
CD8SP	chr12	AGAP2	0.514684558804434	0.999963621784506	-0.08475887043298
DPearly	chr12	AGAP2	0.861695885819775	0.999968709826742	-0.022663016481717
ETP	chr12	AGAP2	0.054714403199322	0.999966047465298	0.283374562498206
DPlate	chr12	AGAP2	0.286749842422617	0.999859673481179	-0.138577735469344
CD4SP	chr12	AGAP2	0.913100816235609	1	0.014196038876719
DN	chr12	AGAP2	0.592924023512804	0.999999999999999	0.078855920865434
ETP	chr12	AGAP2-AS1	0.882472472823183	0.999966047465298	-0.069649806667768
DN	chr12	AGAP2-AS1	0.885564305257549	0.999999999999999	-0.067804630503252
DPearly	chr12	AGAP2-AS1	0.430381577667391	0.999968709826742	0.327635990251395
DPlate	chr12	AGAP2-AS1	0.220578174447536	0.999859673481179	-0.508981281565679
CD8SP	chr12	AGAP2-AS1	0.362916321856671	0.999963621784506	-0.378028895819496
CD4SP	chr12	AGAP2-AS1	0.732379560899843	1	-0.142084345170975
CD4SP	chr7	AGAP3	0.641644894644051	1	-0.136807255368593
DPlate	chr7	AGAP3	0.040911800522566	0.999859673481179	-0.600970669950937
DPearly	chr7	AGAP3	0.001837271175341	0.49381044606631	-0.915776165335231
DN	chr7	AGAP3	0.098755168445137	0.999999999999999	0.550275911330564
ETP	chr7	AGAP3	0.033188189519063	0.999966047465298	0.709893952658472
CD8SP	chr7	AGAP3	0.148825116309195	0.999963621784506	-0.424382699784226
CD4SP	chr10	AGAP4	0.050839748637366	1	-0.251539506890102
DPearly	chr10	AGAP4	0.117614443093189	0.999968709826742	-0.20156670765064
DN	chr10	AGAP4	0.029308996140728	0.999999999999999	-0.318296664315661
CD8SP	chr10	AGAP4	0.089911824033822	0.999963621784506	-0.218440191733472
DPlate	chr10	AGAP4	0.288618910562	0.999859673481179	-0.136685077610072
ETP	chr10	AGAP4	0.0408587644014	0.999966047465298	-0.298675026794209
DPearly	chr10	AGAP5	0.090509593077738	0.999968709826742	-0.257526011299098
DPlate	chr10	AGAP5	0.327019636333034	0.999859673481179	-0.149115516597323
DN	chr10	AGAP5	0.457628015364681	0.999999999999999	-0.128131772655666
ETP	chr10	AGAP5	0.460470458969937	0.999966047465298	-0.12732341298522
CD8SP	chr10	AGAP5	0.268001686450261	0.999963621784506	-0.168519396739522
CD4SP	chr10	AGAP5	0.52163401802658	1	-0.097494248094773
DPearly	chr10	AGAP6	0.193994370235461	0.999968709826742	-0.14830062619181
DPlate	chr10	AGAP6	0.622278607705994	0.999859673481179	-0.056246841203183
ETP	chr10	AGAP6	0.344310698742597	0.999966047465298	-0.122433545381119
DN	chr10	AGAP6	0.095513419550257	0.999999999999999	-0.215820203244778
CD4SP	chr10	AGAP6	0.132412791148589	1	-0.171798715373846
CD8SP	chr10	AGAP6	0.98751334925896	0.999963621784506	0.00178692614501
DN	chr10	AGAP7P	0.31524514934757	0.999999999999999	0.194209709508044
CD4SP	chr10	AGAP7P	0.027429472877716	1	0.376116979558466
DPearly	chr10	AGAP7P	0.363177717969934	0.999968709826742	0.155083339553467
CD8SP	chr10	AGAP7P	0.011928856337733	0.794287263463697	0.428797540586537
ETP	chr10	AGAP7P	0.135569110732013	0.999966047465298	0.288622834662093
DPlate	chr10	AGAP7P	0.459655089773573	0.999859673481179	0.12610532388421
DN	chr10	AGAP9	0.791792572057101	0.999999999999999	-0.079256298330009
DPearly	chr10	AGAP9	0.611066635800553	0.999968709826742	-0.134654097112706
CD8SP	chr10	AGAP9	0.807628278242829	0.999963621784506	-0.064470365362033
ETP	chr10	AGAP9	0.656574951435012	0.999966047465298	-0.133497193922304
CD4SP	chr10	AGAP9	0.659805940590854	1	-0.116551009042408
DPlate	chr10	AGAP9	0.51793274876166	0.999859673481179	-0.171189401609414
ETP	chr11	AGBL2	0.66931177539422	0.999966047465298	-0.116748883163639
CD8SP	chr11	AGBL2	0.405176835972763	0.999963621784506	-0.200676381505139
DPearly	chr11	AGBL2	0.600761038639484	0.999968709826742	-0.126157873769025
CD4SP	chr11	AGBL2	0.555553681732949	1	-0.142105735238069
DN	chr11	AGBL2	0.653769944505732	0.999999999999999	-0.122609212265899
DPlate	chr11	AGBL2	0.297898754578299	0.999859673481179	-0.250950562196943
CD4SP	chr7	AGBL3	0.418140557205882	1	-0.255637660388793
DN	chr7	AGBL3	0.906950726771223	0.999999999999999	0.041846575815556
CD8SP	chr7	AGBL3	0.860265808743094	0.999963621784506	0.055581183196473
ETP	chr7	AGBL3	0.958734629023312	0.999966047465298	-0.018524156285078
DPlate	chr7	AGBL3	0.728433199758459	0.999859673481179	-0.109627518877672
DPearly	chr7	AGBL3	0.320298426120561	0.999968709826742	-0.313794507275228
ETP	chr2	AGBL5	0.16039697738267	0.999966047465298	0.184501072776466
DN	chr2	AGBL5	0.341755357672148	0.999999999999999	0.124956147941092
CD4SP	chr2	AGBL5	0.204920512524016	1	0.146940806172346
DPearly	chr2	AGBL5	0.760667020623485	0.999968709826742	0.035308373637296
DPlate	chr2	AGBL5	0.131602514042726	0.999859673481179	0.174778517527701
CD8SP	chr2	AGBL5	0.110429135370188	0.999963621784506	0.185031773099668
CD4SP	chr6	AGER	0.441846810938916	1	-0.124590031428611
DPearly	chr6	AGER	0.967458297529883	0.999968709826742	0.00660896396663
ETP	chr6	AGER	0.777086271925593	0.999966047465298	0.052005905264622
DPlate	chr6	AGER	0.716950799740211	0.999859673481179	0.058730679290321
CD8SP	chr6	AGER	0.905030519298453	0.999963621784506	0.019327962874877
DN	chr6	AGER	0.711229833869026	0.999999999999999	0.068002848534494
DPearly	chr2	AGFG1	0.691902929575914	0.999968709826742	-0.042419571677563
DPlate	chr2	AGFG1	0.254899603936173	0.999859673481179	-0.121875070862078
CD8SP	chr2	AGFG1	0.772836294444394	0.999963621784506	-0.030900657826961
DN	chr2	AGFG1	0.457180768912724	0.999999999999999	-0.090244814580553
CD4SP	chr2	AGFG1	0.85692119970646	1	-0.019299841706414
ETP	chr2	AGFG1	0.334702054847925	0.999966047465298	-0.117092477644774
[truncated: 96,282 more rows]
