# Supplementary material for: A landscape of X-inactivation during human T cell development
Source: Nat Commun. 2024 Dec 4;15:10527. doi: 10.1038/s41467-024-54110-7 (PMC11618795; doi:10.1038/s41467-024-54110-7)
Supplement: Supplementary file 7 — Supplementary Data 5 [file 41467_2024_54110_MOESM7_ESM.xlsx]

## Sheet: Data S5
Supplementary Data 5: log2FC and empirical Bayes quasi-likelihood F-test (two-tailed) P-values obtained from edgeR (on STAR aligned and featureCounts processed data) for method comparison; related to Supplementary Fig. 3b (referred to as reference alignment).
seqnames	start	end	gene	log2FC	pval	tissue_id
chr19	58346806	58353499	A1BG	-0.033767796	0.543201555	Adipose_Subcutaneous
chr19	58346806	58353499	A1BG	-0.023759364	0.543201555	Artery_Tibial
chr19	58346806	58353499	A1BG	-0.063215633	0.543201555	Brain_Cortex
chr19	58346806	58353499	A1BG	-0.372696151	0.543201555	Heart_Left_Ventricle
chr19	58346806	58353499	A1BG	-0.337712832	0.543201555	Kidney_Cortex
chr19	58346806	58353499	A1BG	0.132967472	0.543201555	Lung
chr19	58346806	58353499	A1BG	0.538327957	0.543201555	Muscle_Skeletal
chr19	58346806	58353499	A1BG	-0.512517732	0.543201555	Nerve_Tibial
chr19	58346806	58353499	A1BG	-0.899396295	0.543201555	Skin_Sun_Exposed_Lower_leg
chr19	58346806	58353499	A1BG	-0.178364369	0.543201555	Whole_blood
chr19	58351970	58355183	A1BG-AS1	-0.038117894	0.529338534	Adipose_Subcutaneous
chr19	58351970	58355183	A1BG-AS1	0.10007964	0.529338534	Artery_Tibial
chr19	58351970	58355183	A1BG-AS1	0.121801895	0.529338534	Brain_Cortex
chr19	58351970	58355183	A1BG-AS1	0.246314885	0.529338534	Heart_Left_Ventricle
chr19	58351970	58355183	A1BG-AS1	-0.065453862	0.529338534	Kidney_Cortex
chr19	58351970	58355183	A1BG-AS1	-0.052601945	0.529338534	Lung
chr19	58351970	58355183	A1BG-AS1	0.529542285	0.529338534	Muscle_Skeletal
chr19	58351970	58355183	A1BG-AS1	-0.278717839	0.529338534	Nerve_Tibial
chr19	58351970	58355183	A1BG-AS1	-0.550865615	0.529338534	Skin_Sun_Exposed_Lower_leg
chr19	58351970	58355183	A1BG-AS1	0.166239598	0.529338534	Whole_blood
chr10	50799409	50885675	A1CF	0.096121805	0.468776928	Adipose_Subcutaneous
chr10	50799409	50885675	A1CF	0.391277688	0.468776928	Artery_Tibial
chr10	50799409	50885675	A1CF	0.086953943	0.468776928	Brain_Cortex
chr10	50799409	50885675	A1CF	-0.783999542	0.468776928	Heart_Left_Ventricle
chr10	50799409	50885675	A1CF	-0.565564621	0.468776928	Kidney_Cortex
chr10	50799409	50885675	A1CF	0.786444239	0.468776928	Lung
chr10	50799409	50885675	A1CF	-0.909421676	0.468776928	Muscle_Skeletal
chr10	50799409	50885675	A1CF	0.774892893	0.468776928	Nerve_Tibial
chr10	50799409	50885675	A1CF	0.349256296	0.468776928	Skin_Sun_Exposed_Lower_leg
chr10	50799409	50885675	A1CF	1.587412864	0.468776928	Whole_blood
chr12	9067708	9116229	A2M	0.090836108	0.357317444	Adipose_Subcutaneous
chr12	9067708	9116229	A2M	0.314881365	0.357317444	Artery_Tibial
chr12	9067708	9116229	A2M	-0.019847943	0.357317444	Brain_Cortex
chr12	9067708	9116229	A2M	0.26856112	0.357317444	Heart_Left_Ventricle
chr12	9067708	9116229	A2M	0.336390858	0.357317444	Kidney_Cortex
chr12	9067708	9116229	A2M	0.210966047	0.357317444	Lung
chr12	9067708	9116229	A2M	0.032328183	0.357317444	Muscle_Skeletal
chr12	9067708	9116229	A2M	0.411499623	0.357317444	Nerve_Tibial
chr12	9067708	9116229	A2M	-0.6997549	0.357317444	Skin_Sun_Exposed_Lower_leg
chr12	9067708	9116229	A2M	-0.353676722	0.357317444	Whole_blood
chr12	9065177	9068055	A2M-AS1	0.056172811	0.352705133	Adipose_Subcutaneous
chr12	9065177	9068055	A2M-AS1	-0.316028407	0.352705133	Artery_Tibial
chr12	9065177	9068055	A2M-AS1	0.347123833	0.352705133	Brain_Cortex
chr12	9065177	9068055	A2M-AS1	0.016777316	0.352705133	Heart_Left_Ventricle
chr12	9065177	9068055	A2M-AS1	-0.062462679	0.352705133	Kidney_Cortex
chr12	9065177	9068055	A2M-AS1	-0.521164953	0.352705133	Lung
chr12	9065177	9068055	A2M-AS1	-0.342482926	0.352705133	Muscle_Skeletal
chr12	9065177	9068055	A2M-AS1	0.189666117	0.352705133	Nerve_Tibial
chr12	9065177	9068055	A2M-AS1	-0.127302269	0.352705133	Skin_Sun_Exposed_Lower_leg
chr12	9065177	9068055	A2M-AS1	-0.807141808	0.352705133	Whole_blood
chr12	8822472	8887202	A2ML1	0.055609869	1.20E-05	Adipose_Subcutaneous
chr12	8822472	8887202	A2ML1	-0.459302471	1.20E-05	Artery_Tibial
chr12	8822472	8887202	A2ML1	0.163628198	1.20E-05	Brain_Cortex
chr12	8822472	8887202	A2ML1	-0.420525507	1.20E-05	Heart_Left_Ventricle
chr12	8822472	8887202	A2ML1	0.082069105	1.20E-05	Kidney_Cortex
chr12	8822472	8887202	A2ML1	-0.29773117	1.20E-05	Lung
chr12	8822472	8887202	A2ML1	3.673002828	1.20E-05	Muscle_Skeletal
chr12	8822472	8887202	A2ML1	0.932311914	1.20E-05	Nerve_Tibial
chr12	8822472	8887202	A2ML1	0.43516276	1.20E-05	Skin_Sun_Exposed_Lower_leg
chr12	8822472	8887202	A2ML1	-0.113134918	1.20E-05	Whole_blood
chr12	9228533	9234207	A2MP1	0.681775577	0.001483625	Adipose_Subcutaneous
chr12	9228533	9234207	A2MP1	-1.038577896	0.001483625	Artery_Tibial
chr12	9228533	9234207	A2MP1	-0.052318749	0.001483625	Brain_Cortex
chr12	9228533	9234207	A2MP1	-0.372543276	0.001483625	Heart_Left_Ventricle
chr12	9228533	9234207	A2MP1	-0.33960858	0.001483625	Kidney_Cortex
chr12	9228533	9234207	A2MP1	-0.067679323	0.001483625	Lung
chr12	9228533	9234207	A2MP1	-0.521437305	0.001483625	Muscle_Skeletal
chr12	9228533	9234207	A2MP1	0.109297069	0.001483625	Nerve_Tibial
chr12	9228533	9234207	A2MP1	0.090785991	0.001483625	Skin_Sun_Exposed_Lower_leg
chr12	9228533	9234207	A2MP1	-2.107140256	0.001483625	Whole_blood
chr1	33306766	33321098	A3GALT2	-0.509948752	0.599931545	Adipose_Subcutaneous
chr1	33306766	33321098	A3GALT2	0.010296006	0.599931545	Artery_Tibial
chr1	33306766	33321098	A3GALT2	0.089863847	0.599931545	Brain_Cortex
chr1	33306766	33321098	A3GALT2	-0.206182874	0.599931545	Heart_Left_Ventricle
chr1	33306766	33321098	A3GALT2	-0.339639127	0.599931545	Kidney_Cortex
chr1	33306766	33321098	A3GALT2	-1.039976533	0.599931545	Lung
chr1	33306766	33321098	A3GALT2	0.352040172	0.599931545	Muscle_Skeletal
chr1	33306766	33321098	A3GALT2	-1.218674291	0.599931545	Nerve_Tibial
chr1	33306766	33321098	A3GALT2	0.127452469	0.599931545	Skin_Sun_Exposed_Lower_leg
chr1	33306766	33321098	A3GALT2	-0.39550646	0.599931545	Whole_blood
chr22	42692112	42721301	A4GALT	-0.411791697	0.475070967	Adipose_Subcutaneous
chr22	42692112	42721301	A4GALT	0.093728042	0.475070967	Artery_Tibial
chr22	42692112	42721301	A4GALT	-0.66606244	0.475070967	Brain_Cortex
chr22	42692112	42721301	A4GALT	0.011043894	0.475070967	Heart_Left_Ventricle
chr22	42692112	42721301	A4GALT	0.475895745	0.475070967	Kidney_Cortex
chr22	42692112	42721301	A4GALT	0.369032524	0.475070967	Lung
chr22	42692112	42721301	A4GALT	0.151621022	0.475070967	Muscle_Skeletal
chr22	42692112	42721301	A4GALT	0.050533386	0.475070967	Nerve_Tibial
chr22	42692112	42721301	A4GALT	0.032108859	0.475070967	Skin_Sun_Exposed_Lower_leg
chr22	42692112	42721301	A4GALT	0.424454967	0.475070967	Whole_blood
chr3	138123718	138133310	A4GNT	1.074888403	0.093449884	Adipose_Subcutaneous
chr3	138123718	138133310	A4GNT	0.295760599	0.093449884	Artery_Tibial
chr3	138123718	138133310	A4GNT	0.043906068	0.093449884	Brain_Cortex
chr3	138123718	138133310	A4GNT	0.630515709	0.093449884	Heart_Left_Ventricle
chr3	138123718	138133310	A4GNT	-1.503159033	0.093449884	Kidney_Cortex
chr3	138123718	138133310	A4GNT	0.749556926	0.093449884	Lung
chr3	138123718	138133310	A4GNT	-1.458772321	0.093449884	Muscle_Skeletal
chr3	138123718	138133310	A4GNT	-0.187326112	0.093449884	Nerve_Tibial
chr3	138123718	138133310	A4GNT	-0.760152392	0.093449884	Skin_Sun_Exposed_Lower_leg
chr3	138123718	138133310	A4GNT	-0.765614364	0.093449884	Whole_blood
chr12	53307456	53321628	AAAS	0.064934127	0.785312004	Adipose_Subcutaneous
chr12	53307456	53321628	AAAS	-0.016672189	0.785312004	Artery_Tibial
chr12	53307456	53321628	AAAS	0.079569789	0.785312004	Brain_Cortex
chr12	53307456	53321628	AAAS	-0.217768321	0.785312004	Heart_Left_Ventricle
chr12	53307456	53321628	AAAS	-0.142424287	0.785312004	Kidney_Cortex
chr12	53307456	53321628	AAAS	-0.135531968	0.785312004	Lung
chr12	53307456	53321628	AAAS	0.037837768	0.785312004	Muscle_Skeletal
chr12	53307456	53321628	AAAS	-0.222294025	0.785312004	Nerve_Tibial
chr12	53307456	53321628	AAAS	-0.032407154	0.785312004	Skin_Sun_Exposed_Lower_leg
chr12	53307456	53321628	AAAS	0.222866164	0.785312004	Whole_blood
chr12	125065367	125143333	AACS	-0.15535276	0.924955901	Adipose_Subcutaneous
chr12	125065367	125143333	AACS	0.132490706	0.924955901	Artery_Tibial
chr12	125065367	125143333	AACS	-0.021397146	0.924955901	Brain_Cortex
chr12	125065367	125143333	AACS	0.070673639	0.924955901	Heart_Left_Ventricle
chr12	125065367	125143333	AACS	0.346747208	0.924955901	Kidney_Cortex
chr12	125065367	125143333	AACS	0.137627806	0.924955901	Lung
chr12	125065367	125143333	AACS	0.037507889	0.924955901	Muscle_Skeletal
chr12	125065367	125143333	AACS	-0.244373587	0.924955901	Nerve_Tibial
chr12	125065367	125143333	AACS	0.040471246	0.924955901	Skin_Sun_Exposed_Lower_leg
chr12	125065367	125143333	AACS	-0.325799817	0.924955901	Whole_blood
chr5	178764861	178818435	AACSP1	0.180465197	0.230889059	Adipose_Subcutaneous
chr5	178764861	178818435	AACSP1	1.139280733	0.230889059	Artery_Tibial
chr5	178764861	178818435	AACSP1	0.760676327	0.230889059	Brain_Cortex
chr5	178764861	178818435	AACSP1	-0.843080281	0.230889059	Heart_Left_Ventricle
chr5	178764861	178818435	AACSP1	-0.284979268	0.230889059	Kidney_Cortex
chr5	178764861	178818435	AACSP1	0.103967254	0.230889059	Lung
chr5	178764861	178818435	AACSP1	2.24989927	0.230889059	Muscle_Skeletal
chr5	178764861	178818435	AACSP1	1.017431326	0.230889059	Nerve_Tibial
chr5	178764861	178818435	AACSP1	-0.555968351	0.230889059	Skin_Sun_Exposed_Lower_leg
chr5	178764861	178818435	AACSP1	1.013575535	0.230889059	Whole_blood
chr3	151814008	151828488	AADAC	0.286446274	0.375959581	Adipose_Subcutaneous
chr3	151814008	151828488	AADAC	0.431466756	0.375959581	Artery_Tibial
chr3	151814008	151828488	AADAC	-0.141162475	0.375959581	Brain_Cortex
chr3	151814008	151828488	AADAC	0.106038823	0.375959581	Heart_Left_Ventricle
chr3	151814008	151828488	AADAC	0.053829378	0.375959581	Kidney_Cortex
chr3	151814008	151828488	AADAC	0.59428213	0.375959581	Lung
chr3	151814008	151828488	AADAC	2.9099104	0.375959581	Muscle_Skeletal
chr3	151814008	151828488	AADAC	0.416216801	0.375959581	Nerve_Tibial
chr3	151814008	151828488	AADAC	0.57906947	0.375959581	Skin_Sun_Exposed_Lower_leg
chr3	151814008	151828488	AADAC	2.108805918	0.375959581	Whole_blood
chr3	151733916	151758016	AADACL2	0.806501625	0.000336493	Adipose_Subcutaneous
chr3	151733916	151758016	AADACL2	0.55758575	0.000336493	Artery_Tibial
chr3	151733916	151758016	AADACL2	1.614666159	0.000336493	Brain_Cortex
chr3	151733916	151758016	AADACL2	0.583974787	0.000336493	Heart_Left_Ventricle
chr3	151733916	151758016	AADACL2	1.976214967	0.000336493	Kidney_Cortex
chr3	151733916	151758016	AADACL2	-0.594263092	0.000336493	Lung
chr3	151733916	151758016	AADACL2	4.217160211	0.000336493	Muscle_Skeletal
chr3	151733916	151758016	AADACL2	1.56959443	0.000336493	Nerve_Tibial
chr3	151733916	151758016	AADACL2	0.282551447	0.000336493	Skin_Sun_Exposed_Lower_leg
chr3	151733916	151758016	AADACL2	-0.00901658	0.000336493	Whole_blood
chr1	12716115	12728759	AADACL3	3.120221327	0.00416389	Adipose_Subcutaneous
chr1	12716115	12728759	AADACL3	-1.336938894	0.00416389	Artery_Tibial
chr1	12716115	12728759	AADACL3	0.027794874	0.00416389	Brain_Cortex
chr1	12716115	12728759	AADACL3	-1.168639293	0.00416389	Heart_Left_Ventricle
chr1	12716115	12728759	AADACL3	-0.669356803	0.00416389	Kidney_Cortex
chr1	12716115	12728759	AADACL3	0.710638075	0.00416389	Lung
chr1	12716115	12728759	AADACL3	0.095814514	0.00416389	Muscle_Skeletal
chr1	12716115	12728759	AADACL3	0.195858912	0.00416389	Nerve_Tibial
chr1	12716115	12728759	AADACL3	-2.534418504	0.00416389	Skin_Sun_Exposed_Lower_leg
chr1	12716115	12728759	AADACL3	1.582800838	0.00416389	Whole_blood
chr1	12644547	12667086	AADACL4	0.546909368	0.195884227	Adipose_Subcutaneous
chr1	12644547	12667086	AADACL4	1.050674318	0.195884227	Artery_Tibial
chr1	12644547	12667086	AADACL4	1.758711463	0.195884227	Brain_Cortex
chr1	12644547	12667086	AADACL4	0.680338496	0.195884227	Heart_Left_Ventricle
chr1	12644547	12667086	AADACL4	-0.57386276	0.195884227	Kidney_Cortex
chr1	12644547	12667086	AADACL4	1.037482932	0.195884227	Lung
chr1	12644547	12667086	AADACL4	0.668067618	0.195884227	Muscle_Skeletal
chr1	12644547	12667086	AADACL4	0.10390851	0.195884227	Nerve_Tibial
chr1	12644547	12667086	AADACL4	1.512135137	0.195884227	Skin_Sun_Exposed_Lower_leg
chr1	12644547	12667086	AADACL4	0	0.195884227	Whole_blood
chr4	170060222	170091699	AADAT	-0.353556455	0.451699384	Adipose_Subcutaneous
chr4	170060222	170091699	AADAT	-0.164275097	0.451699384	Artery_Tibial
chr4	170060222	170091699	AADAT	-0.044519511	0.451699384	Brain_Cortex
chr4	170060222	170091699	AADAT	-0.205072058	0.451699384	Heart_Left_Ventricle
chr4	170060222	170091699	AADAT	-0.586594685	0.451699384	Kidney_Cortex
chr4	170060222	170091699	AADAT	-0.006208591	0.451699384	Lung
chr4	170060222	170091699	AADAT	-0.157534509	0.451699384	Muscle_Skeletal
chr4	170060222	170091699	AADAT	-0.086033052	0.451699384	Nerve_Tibial
chr4	170060222	170091699	AADAT	0.005582175	0.451699384	Skin_Sun_Exposed_Lower_leg
chr4	170060222	170091699	AADAT	0.791825821	0.451699384	Whole_blood
chr15	67200675	67255198	AAGAB	-0.134485993	0.76220159	Adipose_Subcutaneous
chr15	67200675	67255198	AAGAB	-0.06714634	0.76220159	Artery_Tibial
chr15	67200675	67255198	AAGAB	-0.009148009	0.76220159	Brain_Cortex
chr15	67200675	67255198	AAGAB	0.006191227	0.76220159	Heart_Left_Ventricle
chr15	67200675	67255198	AAGAB	-0.147052733	0.76220159	Kidney_Cortex
chr15	67200675	67255198	AAGAB	-0.123823337	0.76220159	Lung
chr15	67200675	67255198	AAGAB	0.006423558	0.76220159	Muscle_Skeletal
chr15	67200675	67255198	AAGAB	-0.308190342	0.76220159	Nerve_Tibial
chr15	67200675	67255198	AAGAB	-0.053954583	0.76220159	Skin_Sun_Exposed_Lower_leg
chr15	67200675	67255198	AAGAB	-0.050998765	0.76220159	Whole_blood
chr2	69457995	69643845	AAK1	0.406684733	0.040804125	Adipose_Subcutaneous
chr2	69457995	69643845	AAK1	0.052901539	0.040804125	Artery_Tibial
chr2	69457995	69643845	AAK1	-0.018618232	0.040804125	Brain_Cortex
chr2	69457995	69643845	AAK1	0.047608832	0.040804125	Heart_Left_Ventricle
chr2	69457995	69643845	AAK1	0.019409379	0.040804125	Kidney_Cortex
chr2	69457995	69643845	AAK1	0.086276901	0.040804125	Lung
chr2	69457995	69643845	AAK1	0.339843289	0.040804125	Muscle_Skeletal
chr2	69457995	69643845	AAK1	-0.049781059	0.040804125	Nerve_Tibial
chr2	69457995	69643845	AAK1	0.009594848	0.040804125	Skin_Sun_Exposed_Lower_leg
chr2	69457995	69643845	AAK1	-0.603767038	0.040804125	Whole_blood
chr11	77821114	77901281	AAMDC	0.308415838	0.598559204	Adipose_Subcutaneous
chr11	77821114	77901281	AAMDC	-0.066594483	0.598559204	Artery_Tibial
chr11	77821114	77901281	AAMDC	-0.037035958	0.598559204	Brain_Cortex
chr11	77821114	77901281	AAMDC	-0.184394272	0.598559204	Heart_Left_Ventricle
chr11	77821114	77901281	AAMDC	-0.33005838	0.598559204	Kidney_Cortex
chr11	77821114	77901281	AAMDC	0.159202002	0.598559204	Lung
chr11	77821114	77901281	AAMDC	-0.37167599	0.598559204	Muscle_Skeletal
chr11	77821114	77901281	AAMDC	0.074474678	0.598559204	Nerve_Tibial
chr11	77821114	77901281	AAMDC	0.195349691	0.598559204	Skin_Sun_Exposed_Lower_leg
chr11	77821114	77901281	AAMDC	0.376984528	0.598559204	Whole_blood
chr2	218264127	218270209	AAMP	0.073813234	0.979677823	Adipose_Subcutaneous
chr2	218264127	218270209	AAMP	0.077436525	0.979677823	Artery_Tibial
chr2	218264127	218270209	AAMP	-0.023766288	0.979677823	Brain_Cortex
chr2	218264127	218270209	AAMP	-0.09131999	0.979677823	Heart_Left_Ventricle
chr2	218264127	218270209	AAMP	0.055354407	0.979677823	Kidney_Cortex
chr2	218264127	218270209	AAMP	0.127295687	0.979677823	Lung
chr2	218264127	218270209	AAMP	0.063800924	0.979677823	Muscle_Skeletal
chr2	218264127	218270209	AAMP	0.060046487	0.979677823	Nerve_Tibial
chr2	218264127	218270209	AAMP	0.141857617	0.979677823	Skin_Sun_Exposed_Lower_leg
chr2	218264127	218270209	AAMP	0.040532438	0.979677823	Whole_blood
chr17	76453351	76470797	AANAT	0.604381262	0.73426193	Adipose_Subcutaneous
chr17	76453351	76470797	AANAT	0.710917233	0.73426193	Artery_Tibial
chr17	76453351	76470797	AANAT	0.206464839	0.73426193	Brain_Cortex
chr17	76453351	76470797	AANAT	0.195156682	0.73426193	Heart_Left_Ventricle
chr17	76453351	76470797	AANAT	0.42277695	0.73426193	Kidney_Cortex
chr17	76453351	76470797	AANAT	-0.436370579	0.73426193	Lung
chr17	76453351	76470797	AANAT	0.119709339	0.73426193	Muscle_Skeletal
chr17	76453351	76470797	AANAT	0.714988285	0.73426193	Nerve_Tibial
chr17	76453351	76470797	AANAT	0.186476006	0.73426193	Skin_Sun_Exposed_Lower_leg
chr17	76453351	76470797	AANAT	0.061430626	0.73426193	Whole_blood
chr20	36236136	36256941	AAR2	-0.115548201	0.990116133	Adipose_Subcutaneous
chr20	36236136	36256941	AAR2	-0.018109134	0.990116133	Artery_Tibial
chr20	36236136	36256941	AAR2	0.04877172	0.990116133	Brain_Cortex
chr20	36236136	36256941	AAR2	0.121430298	0.990116133	Heart_Left_Ventricle
chr20	36236136	36256941	AAR2	0.031301706	0.990116133	Kidney_Cortex
chr20	36236136	36256941	AAR2	-0.121725206	0.990116133	Lung
chr20	36236136	36256941	AAR2	-0.019362781	0.990116133	Muscle_Skeletal
chr20	36236136	36256941	AAR2	0.040804394	0.990116133	Nerve_Tibial
chr20	36236136	36256941	AAR2	0.116848947	0.990116133	Skin_Sun_Exposed_Lower_leg
chr20	36236136	36256941	AAR2	-0.043475647	0.990116133	Whole_blood
chr8	116938225	116944000	AARD	-1.193254796	0.073258894	Adipose_Subcutaneous
chr8	116938225	116944000	AARD	0.86150448	0.073258894	Artery_Tibial
chr8	116938225	116944000	AARD	0.048101591	0.073258894	Brain_Cortex
chr8	116938225	116944000	AARD	0.804011642	0.073258894	Heart_Left_Ventricle
chr8	116938225	116944000	AARD	0.064417082	0.073258894	Kidney_Cortex
chr8	116938225	116944000	AARD	0.49125384	0.073258894	Lung
chr8	116938225	116944000	AARD	-2.007386855	0.073258894	Muscle_Skeletal
chr8	116938225	116944000	AARD	0.814861343	0.073258894	Nerve_Tibial
chr8	116938225	116944000	AARD	0.866867028	0.073258894	Skin_Sun_Exposed_Lower_leg
chr8	116938225	116944000	AARD	-1.06571597	0.073258894	Whole_blood
chr6	44297850	44313358	AARS2	-0.024795026	0.769101984	Adipose_Subcutaneous
chr6	44297850	44313358	AARS2	-0.056855823	0.769101984	Artery_Tibial
chr6	44297850	44313358	AARS2	-0.035375118	0.769101984	Brain_Cortex
chr6	44297850	44313358	AARS2	0.020813689	0.769101984	Heart_Left_Ventricle
chr6	44297850	44313358	AARS2	0.068773737	0.769101984	Kidney_Cortex
chr6	44297850	44313358	AARS2	0.079911344	0.769101984	Lung
chr6	44297850	44313358	AARS2	-0.10086531	0.769101984	Muscle_Skeletal
chr6	44297850	44313358	AARS2	-0.27199147	0.769101984	Nerve_Tibial
chr6	44297850	44313358	AARS2	-0.107385129	0.769101984	Skin_Sun_Exposed_Lower_leg
chr6	44297850	44313358	AARS2	-0.394990276	0.769101984	Whole_blood
chr17	42950526	42964498	AARSD1	0.033750938	0.954846103	Adipose_Subcutaneous
chr17	42950526	42964498	AARSD1	0.24853974	0.954846103	Artery_Tibial
chr17	42950526	42964498	AARSD1	0.174342634	0.954846103	Brain_Cortex
chr17	42950526	42964498	AARSD1	-0.002990091	0.954846103	Heart_Left_Ventricle
chr17	42950526	42964498	AARSD1	-0.169891797	0.954846103	Kidney_Cortex
chr17	42950526	42964498	AARSD1	-0.104190595	0.954846103	Lung
chr17	42950526	42964498	AARSD1	0.190036496	0.954846103	Muscle_Skeletal
chr17	42950526	42964498	AARSD1	-0.227892298	0.954846103	Nerve_Tibial
chr17	42950526	42964498	AARSD1	-0.025320674	0.954846103	Skin_Sun_Exposed_Lower_leg
chr17	42950526	42964498	AARSD1	-0.149911678	0.954846103	Whole_blood
chr4	56337687	56389418	AASDH	0.082635494	0.013641644	Adipose_Subcutaneous
chr4	56337687	56389418	AASDH	-0.023476193	0.013641644	Artery_Tibial
chr4	56337687	56389418	AASDH	0.068817882	0.013641644	Brain_Cortex
chr4	56337687	56389418	AASDH	0.217683609	0.013641644	Heart_Left_Ventricle
chr4	56337687	56389418	AASDH	-0.155042541	0.013641644	Kidney_Cortex
chr4	56337687	56389418	AASDH	-0.15387974	0.013641644	Lung
chr4	56337687	56389418	AASDH	0.040675297	0.013641644	Muscle_Skeletal
chr4	56337687	56389418	AASDH	-0.031635104	0.013641644	Nerve_Tibial
chr4	56337687	56389418	AASDH	0.174334809	0.013641644	Skin_Sun_Exposed_Lower_leg
chr4	56337687	56389418	AASDH	-0.737747439	0.013641644	Whole_blood
chr11	106077565	106098692	AASDHPPT	-0.059904625	0.327555746	Adipose_Subcutaneous
chr11	106077565	106098692	AASDHPPT	0.026618827	0.327555746	Artery_Tibial
chr11	106077565	106098692	AASDHPPT	-0.021502098	0.327555746	Brain_Cortex
chr11	106077565	106098692	AASDHPPT	0.265637801	0.327555746	Heart_Left_Ventricle
chr11	106077565	106098692	AASDHPPT	-0.103501373	0.327555746	Kidney_Cortex
chr11	106077565	106098692	AASDHPPT	-0.182339336	0.327555746	Lung
chr11	106077565	106098692	AASDHPPT	0.141672288	0.327555746	Muscle_Skeletal
chr11	106077565	106098692	AASDHPPT	0.073698906	0.327555746	Nerve_Tibial
chr11	106077565	106098692	AASDHPPT	0.185064613	0.327555746	Skin_Sun_Exposed_Lower_leg
chr11	106077565	106098692	AASDHPPT	-0.547073783	0.327555746	Whole_blood
chr7	122073544	122144290	AASS	-0.278773333	0.939753917	Adipose_Subcutaneous
chr7	122073544	122144290	AASS	0.24432799	0.939753917	Artery_Tibial
chr7	122073544	122144290	AASS	-0.011378733	0.939753917	Brain_Cortex
chr7	122073544	122144290	AASS	0.207857988	0.939753917	Heart_Left_Ventricle
chr7	122073544	122144290	AASS	-0.123481002	0.939753917	Kidney_Cortex
chr7	122073544	122144290	AASS	-0.032958123	0.939753917	Lung
chr7	122073544	122144290	AASS	0.121063117	0.939753917	Muscle_Skeletal
chr7	122073544	122144290	AASS	0.014921766	0.939753917	Nerve_Tibial
chr7	122073544	122144290	AASS	-0.164760413	0.939753917	Skin_Sun_Exposed_Lower_leg
chr7	122073544	122144290	AASS	-0.546115721	0.939753917	Whole_blood
chr21	43805758	43812567	AATBC	0.550073879	0.605152387	Adipose_Subcutaneous
chr21	43805758	43812567	AATBC	0.250637316	0.605152387	Artery_Tibial
chr21	43805758	43812567	AATBC	-0.107127462	0.605152387	Brain_Cortex
chr21	43805758	43812567	AATBC	-0.332734696	0.605152387	Heart_Left_Ventricle
chr21	43805758	43812567	AATBC	0.516424171	0.605152387	Kidney_Cortex
chr21	43805758	43812567	AATBC	0.16460547	0.605152387	Lung
chr21	43805758	43812567	AATBC	0.070187694	0.605152387	Muscle_Skeletal
chr21	43805758	43812567	AATBC	-0.835648079	0.605152387	Nerve_Tibial
chr21	43805758	43812567	AATBC	0.160883787	0.605152387	Skin_Sun_Exposed_Lower_leg
chr21	43805758	43812567	AATBC	-0.152316359	0.605152387	Whole_blood
chr17	36948875	37056871	AATF	-0.292295007	0.179651355	Adipose_Subcutaneous
chr17	36948875	37056871	AATF	0.040343737	0.179651355	Artery_Tibial
chr17	36948875	37056871	AATF	-0.112553529	0.179651355	Brain_Cortex
chr17	36948875	37056871	AATF	-0.229378686	0.179651355	Heart_Left_Ventricle
chr17	36948875	37056871	AATF	0.21343982	0.179651355	Kidney_Cortex
chr17	36948875	37056871	AATF	0.055581686	0.179651355	Lung
chr17	36948875	37056871	AATF	-0.024596819	0.179651355	Muscle_Skeletal
chr17	36948875	37056871	AATF	-0.143088886	0.179651355	Nerve_Tibial
chr17	36948875	37056871	AATF	-0.02243418	0.179651355	Skin_Sun_Exposed_Lower_leg
chr17	36948875	37056871	AATF	0.418154281	0.179651355	Whole_blood
chr17	81117295	81166072	AATK	-0.573734358	0.285892675	Adipose_Subcutaneous
chr17	81117295	81166072	AATK	-0.331213669	0.285892675	Artery_Tibial
chr17	81117295	81166072	AATK	-0.067275642	0.285892675	Brain_Cortex
chr17	81117295	81166072	AATK	-0.125498677	0.285892675	Heart_Left_Ventricle
chr17	81117295	81166072	AATK	-0.406670398	0.285892675	Kidney_Cortex
chr17	81117295	81166072	AATK	0.03975573	0.285892675	Lung
chr17	81117295	81166072	AATK	0.260391228	0.285892675	Muscle_Skeletal
chr17	81117295	81166072	AATK	0.231340511	0.285892675	Nerve_Tibial
chr17	81117295	81166072	AATK	0.027745015	0.285892675	Skin_Sun_Exposed_Lower_leg
chr17	81117295	81166072	AATK	0.720683814	0.285892675	Whole_blood
chr20	31721507	31723409	ABALON	-0.502382701	0.053513268	Adipose_Subcutaneous
chr20	31721507	31723409	ABALON	-0.014604235	0.053513268	Artery_Tibial
chr20	31721507	31723409	ABALON	-0.188071419	0.053513268	Brain_Cortex
chr20	31721507	31723409	ABALON	0.027355099	0.053513268	Heart_Left_Ventricle
chr20	31721507	31723409	ABALON	-0.006238205	0.053513268	Kidney_Cortex
chr20	31721507	31723409	ABALON	-0.285007818	0.053513268	Lung
chr20	31721507	31723409	ABALON	-0.173627041	0.053513268	Muscle_Skeletal
chr20	31721507	31723409	ABALON	0.220931241	0.053513268	Nerve_Tibial
chr20	31721507	31723409	ABALON	-0.082011431	0.053513268	Skin_Sun_Exposed_Lower_leg
chr20	31721507	31723409	ABALON	1.504797355	0.053513268	Whole_blood
chr16	8674587	8784575	ABAT	0.329495747	0.277768988	Adipose_Subcutaneous
chr16	8674587	8784575	ABAT	0.384779125	0.277768988	Artery_Tibial
chr16	8674587	8784575	ABAT	0.092895309	0.277768988	Brain_Cortex
chr16	8674587	8784575	ABAT	0.61861545	0.277768988	Heart_Left_Ventricle
chr16	8674587	8784575	ABAT	-0.605260774	0.277768988	Kidney_Cortex
chr16	8674587	8784575	ABAT	0.103290238	0.277768988	Lung
chr16	8674587	8784575	ABAT	0.373726382	0.277768988	Muscle_Skeletal
chr16	8674587	8784575	ABAT	0.465340632	0.277768988	Nerve_Tibial
chr16	8674587	8784575	ABAT	-0.021937175	0.277768988	Skin_Sun_Exposed_Lower_leg
chr16	8674587	8784575	ABAT	0.267222934	0.277768988	Whole_blood
chr9	104781002	104928246	ABCA1	-0.02334707	0.594536443	Adipose_Subcutaneous
chr9	104781002	104928246	ABCA1	0.093014312	0.594536443	Artery_Tibial
chr9	104781002	104928246	ABCA1	-0.386130875	0.594536443	Brain_Cortex
chr9	104781002	104928246	ABCA1	-0.16060162	0.594536443	Heart_Left_Ventricle
chr9	104781002	104928246	ABCA1	0.659201714	0.594536443	Kidney_Cortex
chr9	104781002	104928246	ABCA1	-0.243111068	0.594536443	Lung
chr9	104781002	104928246	ABCA1	0.419735454	0.594536443	Muscle_Skeletal
chr9	104781002	104928246	ABCA1	-0.430913172	0.594536443	Nerve_Tibial
chr9	104781002	104928246	ABCA1	0.232092458	0.594536443	Skin_Sun_Exposed_Lower_leg
chr9	104781002	104928246	ABCA1	-0.223442548	0.594536443	Whole_blood
chr17	69148007	69244815	ABCA10	-0.134172708	0.159902512	Adipose_Subcutaneous
chr17	69148007	69244815	ABCA10	0.596828355	0.159902512	Artery_Tibial
chr17	69148007	69244815	ABCA10	0.094992728	0.159902512	Brain_Cortex
chr17	69148007	69244815	ABCA10	-0.48881196	0.159902512	Heart_Left_Ventricle
chr17	69148007	69244815	ABCA10	-0.145684077	0.159902512	Kidney_Cortex
chr17	69148007	69244815	ABCA10	-0.411521064	0.159902512	Lung
chr17	69148007	69244815	ABCA10	0.657920217	0.159902512	Muscle_Skeletal
chr17	69148007	69244815	ABCA10	0.045472093	0.159902512	Nerve_Tibial
chr17	69148007	69244815	ABCA10	0.531695126	0.159902512	Skin_Sun_Exposed_Lower_leg
chr17	69148007	69244815	ABCA10	-0.309993126	0.159902512	Whole_blood
chr4	425435	474209	ABCA11P	-0.060127139	0.506560152	Adipose_Subcutaneous
chr4	425435	474209	ABCA11P	-0.246881369	0.506560152	Artery_Tibial
chr4	425435	474209	ABCA11P	0.10697898	0.506560152	Brain_Cortex
chr4	425435	474209	ABCA11P	-0.211012183	0.506560152	Heart_Left_Ventricle
chr4	425435	474209	ABCA11P	-0.264832018	0.506560152	Kidney_Cortex
chr4	425435	474209	ABCA11P	-0.333770075	0.506560152	Lung
chr4	425435	474209	ABCA11P	-0.100403615	0.506560152	Muscle_Skeletal
chr4	425435	474209	ABCA11P	0.099091089	0.506560152	Nerve_Tibial
chr4	425435	474209	ABCA11P	-0.190504566	0.506560152	Skin_Sun_Exposed_Lower_leg
chr4	425435	474209	ABCA11P	-0.831150238	0.506560152	Whole_blood
chr2	214931542	215138591	ABCA12	0.692746018	2.36E-07	Adipose_Subcutaneous
chr2	214931542	215138591	ABCA12	-0.833618617	2.36E-07	Artery_Tibial
chr2	214931542	215138591	ABCA12	0.245499962	2.36E-07	Brain_Cortex
chr2	214931542	215138591	ABCA12	0.595004197	2.36E-07	Heart_Left_Ventricle
chr2	214931542	215138591	ABCA12	0.415080201	2.36E-07	Kidney_Cortex
chr2	214931542	215138591	ABCA12	-1.290800237	2.36E-07	Lung
chr2	214931542	215138591	ABCA12	4.566737061	2.36E-07	Muscle_Skeletal
chr2	214931542	215138591	ABCA12	1.155498161	2.36E-07	Nerve_Tibial
chr2	214931542	215138591	ABCA12	0.278616699	2.36E-07	Skin_Sun_Exposed_Lower_leg
chr2	214931542	215138591	ABCA12	-0.466636336	2.36E-07	Whole_blood
chr7	48171424	48647497	ABCA13	1.433865446	0.261432729	Adipose_Subcutaneous
chr7	48171424	48647497	ABCA13	-0.523115672	0.261432729	Artery_Tibial
chr7	48171424	48647497	ABCA13	-1.769578333	0.261432729	Brain_Cortex
chr7	48171424	48647497	ABCA13	-0.226288395	0.261432729	Heart_Left_Ventricle
chr7	48171424	48647497	ABCA13	-0.486460831	0.261432729	Kidney_Cortex
chr7	48171424	48647497	ABCA13	0.713638935	0.261432729	Lung
chr7	48171424	48647497	ABCA13	0.325160038	0.261432729	Muscle_Skeletal
chr7	48171424	48647497	ABCA13	0.570057161	0.261432729	Nerve_Tibial
chr7	48171424	48647497	ABCA13	-1.271713949	0.261432729	Skin_Sun_Exposed_Lower_leg
chr7	48171424	48647497	ABCA13	-0.866989834	0.261432729	Whole_blood
chr16	2340922	2426699	ABCA17P	0.04679891	0.448174555	Adipose_Subcutaneous
chr16	2340922	2426699	ABCA17P	-0.271161575	0.448174555	Artery_Tibial
chr16	2340922	2426699	ABCA17P	-0.118766354	0.448174555	Brain_Cortex
chr16	2340922	2426699	ABCA17P	-0.944244866	0.448174555	Heart_Left_Ventricle
chr16	2340922	2426699	ABCA17P	-0.049588965	0.448174555	Kidney_Cortex
chr16	2340922	2426699	ABCA17P	-0.18336906	0.448174555	Lung
chr16	2340922	2426699	ABCA17P	0.494034304	0.448174555	Muscle_Skeletal
chr16	2340922	2426699	ABCA17P	-0.312897954	0.448174555	Nerve_Tibial
chr16	2340922	2426699	ABCA17P	-0.359691004	0.448174555	Skin_Sun_Exposed_Lower_leg
chr16	2340922	2426699	ABCA17P	-0.21212025	0.448174555	Whole_blood
chr9	137007234	137028922	ABCA2	0.512511821	0.226818207	Adipose_Subcutaneous
chr9	137007234	137028922	ABCA2	-0.095212556	0.226818207	Artery_Tibial
chr9	137007234	137028922	ABCA2	-0.205187811	0.226818207	Brain_Cortex
chr9	137007234	137028922	ABCA2	0.23261438	0.226818207	Heart_Left_Ventricle
chr9	137007234	137028922	ABCA2	-0.018763599	0.226818207	Kidney_Cortex
chr9	137007234	137028922	ABCA2	0.159197056	0.226818207	Lung
chr9	137007234	137028922	ABCA2	-0.073981313	0.226818207	Muscle_Skeletal
chr9	137007234	137028922	ABCA2	0.254635524	0.226818207	Nerve_Tibial
chr9	137007234	137028922	ABCA2	0.279284027	0.226818207	Skin_Sun_Exposed_Lower_leg
chr9	137007234	137028922	ABCA2	-0.073389269	0.226818207	Whole_blood
chr16	2275878	2340746	ABCA3	0.031484588	0.750876477	Adipose_Subcutaneous
chr16	2275878	2340746	ABCA3	0.070387981	0.750876477	Artery_Tibial
chr16	2275878	2340746	ABCA3	-0.092378256	0.750876477	Brain_Cortex
chr16	2275878	2340746	ABCA3	0.238978693	0.750876477	Heart_Left_Ventricle
chr16	2275878	2340746	ABCA3	0.256311529	0.750876477	Kidney_Cortex
chr16	2275878	2340746	ABCA3	-0.468952248	0.750876477	Lung
chr16	2275878	2340746	ABCA3	-0.283505115	0.750876477	Muscle_Skeletal
chr16	2275878	2340746	ABCA3	-0.056389394	0.750876477	Nerve_Tibial
chr16	2275878	2340746	ABCA3	0.000980568	0.750876477	Skin_Sun_Exposed_Lower_leg
chr16	2275878	2340746	ABCA3	-0.398616319	0.750876477	Whole_blood
chr1	93992837	94121149	ABCA4	-0.341323386	0.768094935	Adipose_Subcutaneous
chr1	93992837	94121149	ABCA4	-0.143036013	0.768094935	Artery_Tibial
chr1	93992837	94121149	ABCA4	-0.261505131	0.768094935	Brain_Cortex
chr1	93992837	94121149	ABCA4	-0.344068006	0.768094935	Heart_Left_Ventricle
chr1	93992837	94121149	ABCA4	-0.973530306	0.768094935	Kidney_Cortex
chr1	93992837	94121149	ABCA4	0.3618609	0.768094935	Lung
chr1	93992837	94121149	ABCA4	-0.147994901	0.768094935	Muscle_Skeletal
chr1	93992837	94121149	ABCA4	0.160259509	0.768094935	Nerve_Tibial
chr1	93992837	94121149	ABCA4	-0.159674522	0.768094935	Skin_Sun_Exposed_Lower_leg
chr1	93992837	94121149	ABCA4	1.203530487	0.768094935	Whole_blood
chr17	69244435	69327182	ABCA5	0.023922998	0.004701346	Adipose_Subcutaneous
chr17	69244435	69327182	ABCA5	-0.223960551	0.004701346	Artery_Tibial
chr17	69244435	69327182	ABCA5	0.035511099	0.004701346	Brain_Cortex
chr17	69244435	69327182	ABCA5	0.012287644	0.004701346	Heart_Left_Ventricle
chr17	69244435	69327182	ABCA5	-0.184082256	0.004701346	Kidney_Cortex
chr17	69244435	69327182	ABCA5	0.030701092	0.004701346	Lung
chr17	69244435	69327182	ABCA5	0.434406783	0.004701346	Muscle_Skeletal
chr17	69244435	69327182	ABCA5	-0.04870501	0.004701346	Nerve_Tibial
chr17	69244435	69327182	ABCA5	0.043488109	0.004701346	Skin_Sun_Exposed_Lower_leg
chr17	69244435	69327182	ABCA5	-1.130985673	0.004701346	Whole_blood
chr17	69062044	69141927	ABCA6	-0.158997077	0.081345302	Adipose_Subcutaneous
chr17	69062044	69141927	ABCA6	0.921604799	0.081345302	Artery_Tibial
chr17	69062044	69141927	ABCA6	0.002838672	0.081345302	Brain_Cortex
chr17	69062044	69141927	ABCA6	-0.255144395	0.081345302	Heart_Left_Ventricle
chr17	69062044	69141927	ABCA6	0.492262511	0.081345302	Kidney_Cortex
chr17	69062044	69141927	ABCA6	0.260348856	0.081345302	Lung
chr17	69062044	69141927	ABCA6	0.568850867	0.081345302	Muscle_Skeletal
chr17	69062044	69141927	ABCA6	0.211463432	0.081345302	Nerve_Tibial
chr17	69062044	69141927	ABCA6	0.317651157	0.081345302	Skin_Sun_Exposed_Lower_leg
chr17	69062044	69141927	ABCA6	-0.794069589	0.081345302	Whole_blood
chr19	1040103	1065572	ABCA7	0.94832225	0.015986956	Adipose_Subcutaneous
chr19	1040103	1065572	ABCA7	-0.268463705	0.015986956	Artery_Tibial
chr19	1040103	1065572	ABCA7	0.158711897	0.015986956	Brain_Cortex
chr19	1040103	1065572	ABCA7	0.096707007	0.015986956	Heart_Left_Ventricle
chr19	1040103	1065572	ABCA7	0.533855534	0.015986956	Kidney_Cortex
chr19	1040103	1065572	ABCA7	0.216829656	0.015986956	Lung
chr19	1040103	1065572	ABCA7	0.654347126	0.015986956	Muscle_Skeletal
chr19	1040103	1065572	ABCA7	0.080944763	0.015986956	Nerve_Tibial
chr19	1040103	1065572	ABCA7	0.355063478	0.015986956	Skin_Sun_Exposed_Lower_leg
chr19	1040103	1065572	ABCA7	0.439692432	0.015986956	Whole_blood
chr17	68867285	68955426	ABCA8	-0.25460817	0.091666646	Adipose_Subcutaneous
chr17	68867285	68955426	ABCA8	0.945929997	0.091666646	Artery_Tibial
chr17	68867285	68955426	ABCA8	-0.409286822	0.091666646	Brain_Cortex
chr17	68867285	68955426	ABCA8	-0.247564348	0.091666646	Heart_Left_Ventricle
chr17	68867285	68955426	ABCA8	0.032617789	0.091666646	Kidney_Cortex
chr17	68867285	68955426	ABCA8	-0.049999797	0.091666646	Lung
chr17	68867285	68955426	ABCA8	0.553991834	0.091666646	Muscle_Skeletal
chr17	68867285	68955426	ABCA8	-0.049143454	0.091666646	Nerve_Tibial
chr17	68867285	68955426	ABCA8	0.559126192	0.091666646	Skin_Sun_Exposed_Lower_leg
chr17	68867285	68955426	ABCA8	-0.736100711	0.091666646	Whole_blood
chr17	68974632	69078978	ABCA9	0.088579922	0.002573285	Adipose_Subcutaneous
chr17	68974632	69078978	ABCA9	1.246547818	0.002573285	Artery_Tibial
chr17	68974632	69078978	ABCA9	0.198432111	0.002573285	Brain_Cortex
chr17	68974632	69078978	ABCA9	-0.252372558	0.002573285	Heart_Left_Ventricle
chr17	68974632	69078978	ABCA9	0.893362178	0.002573285	Kidney_Cortex
chr17	68974632	69078978	ABCA9	-0.029903523	0.002573285	Lung
chr17	68974632	69078978	ABCA9	0.656722265	0.002573285	Muscle_Skeletal
chr17	68974632	69078978	ABCA9	0.045074587	0.002573285	Nerve_Tibial
chr17	68974632	69078978	ABCA9	0.549175366	0.002573285	Skin_Sun_Exposed_Lower_leg
chr17	68974632	69078978	ABCA9	-0.382090241	0.002573285	Whole_blood
chr17	69004714	69018323	ABCA9-AS1	-0.446282657	0.827356099	Adipose_Subcutaneous
chr17	69004714	69018323	ABCA9-AS1	1.008279181	0.827356099	Artery_Tibial
chr17	69004714	69018323	ABCA9-AS1	0.098219299	0.827356099	Brain_Cortex
chr17	69004714	69018323	ABCA9-AS1	-0.415333016	0.827356099	Heart_Left_Ventricle
chr17	69004714	69018323	ABCA9-AS1	-0.38918671	0.827356099	Kidney_Cortex
chr17	69004714	69018323	ABCA9-AS1	-0.27315009	0.827356099	Lung
chr17	69004714	69018323	ABCA9-AS1	0.370737864	0.827356099	Muscle_Skeletal
chr17	69004714	69018323	ABCA9-AS1	-0.115518851	0.827356099	Nerve_Tibial
chr17	69004714	69018323	ABCA9-AS1	-0.204296193	0.827356099	Skin_Sun_Exposed_Lower_leg
chr17	69004714	69018323	ABCA9-AS1	0.804398715	0.827356099	Whole_blood
chr7	87503863	87713323	ABCB1	-0.644833764	0.31224489	Adipose_Subcutaneous
chr7	87503863	87713323	ABCB1	-0.492292866	0.31224489	Artery_Tibial
chr7	87503863	87713323	ABCB1	-0.375510554	0.31224489	Brain_Cortex
chr7	87503863	87713323	ABCB1	0.502393831	0.31224489	Heart_Left_Ventricle
chr7	87503863	87713323	ABCB1	-0.150822642	0.31224489	Kidney_Cortex
chr7	87503863	87713323	ABCB1	0.040958792	0.31224489	Lung
chr7	87503863	87713323	ABCB1	-0.120411747	0.31224489	Muscle_Skeletal
chr7	87503863	87713323	ABCB1	0.264436565	0.31224489	Nerve_Tibial
chr7	87503863	87713323	ABCB1	0.321438826	0.31224489	Skin_Sun_Exposed_Lower_leg
chr7	87503863	87713323	ABCB1	-0.802286704	0.31224489	Whole_blood
chr1	229516582	229558988	ABCB10	-0.006573632	0.578544443	Adipose_Subcutaneous
chr1	229516582	229558988	ABCB10	-0.183870887	0.578544443	Artery_Tibial
chr1	229516582	229558988	ABCB10	-0.074402512	0.578544443	Brain_Cortex
chr1	229516582	229558988	ABCB10	0.298678583	0.578544443	Heart_Left_Ventricle
chr1	229516582	229558988	ABCB10	-0.102487649	0.578544443	Kidney_Cortex
chr1	229516582	229558988	ABCB10	-0.117881381	0.578544443	Lung
chr1	229516582	229558988	ABCB10	-0.009738175	0.578544443	Muscle_Skeletal
chr1	229516582	229558988	ABCB10	-0.036973195	0.578544443	Nerve_Tibial
chr1	229516582	229558988	ABCB10	0.00848386	0.578544443	Skin_Sun_Exposed_Lower_leg
chr1	229516582	229558988	ABCB10	-0.314796431	0.578544443	Whole_blood
chr2	168915468	169031396	ABCB11	-1.186286022	0.168530808	Adipose_Subcutaneous
chr2	168915468	169031396	ABCB11	1.175004361	0.168530808	Artery_Tibial
chr2	168915468	169031396	ABCB11	-0.938085013	0.168530808	Brain_Cortex
chr2	168915468	169031396	ABCB11	-0.244170172	0.168530808	Heart_Left_Ventricle
chr2	168915468	169031396	ABCB11	1.719046524	0.168530808	Kidney_Cortex
chr2	168915468	169031396	ABCB11	0.350007195	0.168530808	Lung
chr2	168915468	169031396	ABCB11	-1.030560217	0.168530808	Muscle_Skeletal
chr2	168915468	169031396	ABCB11	-0.583138787	0.168530808	Nerve_Tibial
chr2	168915468	169031396	ABCB11	-0.405960209	0.168530808	Skin_Sun_Exposed_Lower_leg
chr2	168915468	169031396	ABCB11	0.833572354	0.168530808	Whole_blood
chr7	87398988	87476722	ABCB4	0.197511217	0.67998803	Adipose_Subcutaneous
chr7	87398988	87476722	ABCB4	0.103083148	0.67998803	Artery_Tibial
chr7	87398988	87476722	ABCB4	-0.207937782	0.67998803	Brain_Cortex
chr7	87398988	87476722	ABCB4	0.474542992	0.67998803	Heart_Left_Ventricle
chr7	87398988	87476722	ABCB4	0.716859764	0.67998803	Kidney_Cortex
chr7	87398988	87476722	ABCB4	0.141564133	0.67998803	Lung
chr7	87398988	87476722	ABCB4	-0.622438948	0.67998803	Muscle_Skeletal
chr7	87398988	87476722	ABCB4	0.231409688	0.67998803	Nerve_Tibial
chr7	87398988	87476722	ABCB4	-0.020613426	0.67998803	Skin_Sun_Exposed_Lower_leg
chr7	87398988	87476722	ABCB4	-0.417389412	0.67998803	Whole_blood
chr7	20615622	20757014	ABCB5	-1.030565051	0.003269943	Adipose_Subcutaneous
chr7	20615622	20757014	ABCB5	0.666878824	0.003269943	Artery_Tibial
chr7	20615622	20757014	ABCB5	1.224703741	0.003269943	Brain_Cortex
chr7	20615622	20757014	ABCB5	2.219286842	0.003269943	Heart_Left_Ventricle
chr7	20615622	20757014	ABCB5	3.298761339	0.003269943	Kidney_Cortex
chr7	20615622	20757014	ABCB5	-0.541939301	0.003269943	Lung
chr7	20615622	20757014	ABCB5	0.493940969	0.003269943	Muscle_Skeletal
chr7	20615622	20757014	ABCB5	-0.426187173	0.003269943	Nerve_Tibial
chr7	20615622	20757014	ABCB5	0.334927444	0.003269943	Skin_Sun_Exposed_Lower_leg
chr7	20615622	20757014	ABCB5	2.141258601	0.003269943	Whole_blood
chr2	219209766	219219017	ABCB6	0.024720153	0.000534368	Adipose_Subcutaneous
chr2	219209766	219219017	ABCB6	-0.261015481	0.000534368	Artery_Tibial
chr2	219209766	219219017	ABCB6	0.047485006	0.000534368	Brain_Cortex
chr2	219209766	219219017	ABCB6	-0.084301283	0.000534368	Heart_Left_Ventricle
chr2	219209766	219219017	ABCB6	0.561674181	0.000534368	Kidney_Cortex
chr2	219209766	219219017	ABCB6	-0.068315098	0.000534368	Lung
chr2	219209766	219219017	ABCB6	0.260444328	0.000534368	Muscle_Skeletal
chr2	219209766	219219017	ABCB6	-0.493845102	0.000534368	Nerve_Tibial
chr2	219209766	219219017	ABCB6	0.081140223	0.000534368	Skin_Sun_Exposed_Lower_leg
chr2	219209766	219219017	ABCB6	1.410451806	0.000534368	Whole_blood
chrX	75053280	75156340	ABCB7	-0.110809436	0.940340087	Adipose_Subcutaneous
chrX	75053280	75156340	ABCB7	0.056127415	0.940340087	Artery_Tibial
chrX	75053280	75156340	ABCB7	0.01120224	0.940340087	Brain_Cortex
chrX	75053280	75156340	ABCB7	0.151419982	0.940340087	Heart_Left_Ventricle
chrX	75053280	75156340	ABCB7	-0.027590194	0.940340087	Kidney_Cortex
chrX	75053280	75156340	ABCB7	0.02613422	0.940340087	Lung
chrX	75053280	75156340	ABCB7	0.196195568	0.940340087	Muscle_Skeletal
chrX	75053280	75156340	ABCB7	0.07140452	0.940340087	Nerve_Tibial
chrX	75053280	75156340	ABCB7	0.159039581	0.940340087	Skin_Sun_Exposed_Lower_leg
chrX	75053280	75156340	ABCB7	-0.000344629	0.940340087	Whole_blood
chr7	151028422	151047782	ABCB8	0.306901439	0.425980249	Adipose_Subcutaneous
chr7	151028422	151047782	ABCB8	-0.022947003	0.425980249	Artery_Tibial
chr7	151028422	151047782	ABCB8	-0.025154155	0.425980249	Brain_Cortex
chr7	151028422	151047782	ABCB8	0.180960688	0.425980249	Heart_Left_Ventricle
chr7	151028422	151047782	ABCB8	0.072524724	0.425980249	Kidney_Cortex
chr7	151028422	151047782	ABCB8	-0.054218794	0.425980249	Lung
chr7	151028422	151047782	ABCB8	-0.248729789	0.425980249	Muscle_Skeletal
chr7	151028422	151047782	ABCB8	-0.34311847	0.425980249	Nerve_Tibial
chr7	151028422	151047782	ABCB8	0.130870799	0.425980249	Skin_Sun_Exposed_Lower_leg
chr7	151028422	151047782	ABCB8	-0.178308157	0.425980249	Whole_blood
chr12	122917324	122975160	ABCB9	0.091501549	0.747547886	Adipose_Subcutaneous
chr12	122917324	122975160	ABCB9	-0.161545413	0.747547886	Artery_Tibial
chr12	122917324	122975160	ABCB9	0.124335453	0.747547886	Brain_Cortex
chr12	122917324	122975160	ABCB9	0.15847273	0.747547886	Heart_Left_Ventricle
chr12	122917324	122975160	ABCB9	-0.095583333	0.747547886	Kidney_Cortex
chr12	122917324	122975160	ABCB9	-0.052184393	0.747547886	Lung
chr12	122917324	122975160	ABCB9	-0.300297141	0.747547886	Muscle_Skeletal
chr12	122917324	122975160	ABCB9	0.0467034	0.747547886	Nerve_Tibial
chr12	122917324	122975160	ABCB9	-0.260283797	0.747547886	Skin_Sun_Exposed_Lower_leg
chr12	122917324	122975160	ABCB9	0.423550773	0.747547886	Whole_blood
chr16	15949577	16143074	ABCC1	-0.08355972	0.723828148	Adipose_Subcutaneous
chr16	15949577	16143074	ABCC1	0.17279846	0.723828148	Artery_Tibial
chr16	15949577	16143074	ABCC1	-0.017356926	0.723828148	Brain_Cortex
chr16	15949577	16143074	ABCC1	0.035565337	0.723828148	Heart_Left_Ventricle
chr16	15949577	16143074	ABCC1	0.036204485	0.723828148	Kidney_Cortex
chr16	15949577	16143074	ABCC1	0.104903895	0.723828148	Lung
chr16	15949577	16143074	ABCC1	0.126820322	0.723828148	Muscle_Skeletal
chr16	15949577	16143074	ABCC1	-0.242222379	0.723828148	Nerve_Tibial
chr16	15949577	16143074	ABCC1	0.11584116	0.723828148	Skin_Sun_Exposed_Lower_leg
chr16	15949577	16143074	ABCC1	-0.446493849	0.723828148	Whole_blood
chr6	43427538	43451994	ABCC10	0.056359801	0.400814057	Adipose_Subcutaneous
chr6	43427538	43451994	ABCC10	-0.044613269	0.400814057	Artery_Tibial
chr6	43427538	43451994	ABCC10	0.017290145	0.400814057	Brain_Cortex
chr6	43427538	43451994	ABCC10	0.096998044	0.400814057	Heart_Left_Ventricle
chr6	43427538	43451994	ABCC10	0.096473823	0.400814057	Kidney_Cortex
chr6	43427538	43451994	ABCC10	-0.044060599	0.400814057	Lung
chr6	43427538	43451994	ABCC10	0.0611465	0.400814057	Muscle_Skeletal
chr6	43427538	43451994	ABCC10	-0.254302004	0.400814057	Nerve_Tibial
chr6	43427538	43451994	ABCC10	0.226943012	0.400814057	Skin_Sun_Exposed_Lower_leg
chr6	43427538	43451994	ABCC10	-0.52310497	0.400814057	Whole_blood
chr16	48164842	48249973	ABCC11	1.051372953	0.28484594	Adipose_Subcutaneous
chr16	48164842	48249973	ABCC11	1.35328061	0.28484594	Artery_Tibial
chr16	48164842	48249973	ABCC11	-0.257555421	0.28484594	Brain_Cortex
chr16	48164842	48249973	ABCC11	-0.002396952	0.28484594	Heart_Left_Ventricle
chr16	48164842	48249973	ABCC11	-0.127693234	0.28484594	Kidney_Cortex
chr16	48164842	48249973	ABCC11	0.238667949	0.28484594	Lung
chr16	48164842	48249973	ABCC11	-0.628516863	0.28484594	Muscle_Skeletal
chr16	48164842	48249973	ABCC11	-0.109427172	0.28484594	Nerve_Tibial
chr16	48164842	48249973	ABCC11	-1.061913396	0.28484594	Skin_Sun_Exposed_Lower_leg
chr16	48164842	48249973	ABCC11	-0.079337412	0.28484594	Whole_blood
chr16	48082973	48146770	ABCC12	-0.28639338	0.619757302	Adipose_Subcutaneous
chr16	48082973	48146770	ABCC12	0.467196164	0.619757302	Artery_Tibial
chr16	48082973	48146770	ABCC12	-0.046565841	0.619757302	Brain_Cortex
chr16	48082973	48146770	ABCC12	0.230624735	0.619757302	Heart_Left_Ventricle
chr16	48082973	48146770	ABCC12	-1.125243853	0.619757302	Kidney_Cortex
chr16	48082973	48146770	ABCC12	0.077681105	0.619757302	Lung
chr16	48082973	48146770	ABCC12	-0.502637496	0.619757302	Muscle_Skeletal
chr16	48082973	48146770	ABCC12	-0.618325989	0.619757302	Nerve_Tibial
chr16	48082973	48146770	ABCC12	-0.902451583	0.619757302	Skin_Sun_Exposed_Lower_leg
chr16	48082973	48146770	ABCC12	-2.456864753	0.619757302	Whole_blood
chr21	14273799	14301386	ABCC13	2.773788153	0.000852308	Adipose_Subcutaneous
chr21	14273799	14301386	ABCC13	-0.383262986	0.000852308	Artery_Tibial
chr21	14273799	14301386	ABCC13	0.343012066	0.000852308	Brain_Cortex
chr21	14273799	14301386	ABCC13	-0.147268706	0.000852308	Heart_Left_Ventricle
chr21	14273799	14301386	ABCC13	2.359982731	0.000852308	Kidney_Cortex
chr21	14273799	14301386	ABCC13	-0.779456644	0.000852308	Lung
chr21	14273799	14301386	ABCC13	0.521633693	0.000852308	Muscle_Skeletal
chr21	14273799	14301386	ABCC13	1.023351419	0.000852308	Nerve_Tibial
chr21	14273799	14301386	ABCC13	1.222267597	0.000852308	Skin_Sun_Exposed_Lower_leg
chr21	14273799	14301386	ABCC13	1.489534689	0.000852308	Whole_blood
chr10	99782598	99853741	ABCC2	0.055392533	0.348414819	Adipose_Subcutaneous
chr10	99782598	99853741	ABCC2	1.283874028	0.348414819	Artery_Tibial
chr10	99782598	99853741	ABCC2	-0.075134866	0.348414819	Brain_Cortex
chr10	99782598	99853741	ABCC2	-0.098977287	0.348414819	Heart_Left_Ventricle
chr10	99782598	99853741	ABCC2	0.484047719	0.348414819	Kidney_Cortex
chr10	99782598	99853741	ABCC2	-0.123971596	0.348414819	Lung
chr10	99782598	99853741	ABCC2	0.109100889	0.348414819	Muscle_Skeletal
chr10	99782598	99853741	ABCC2	0.178995236	0.348414819	Nerve_Tibial
chr10	99782598	99853741	ABCC2	-0.024855039	0.348414819	Skin_Sun_Exposed_Lower_leg
chr10	99782598	99853741	ABCC2	-0.179923314	0.348414819	Whole_blood
chr17	50634843	50691704	ABCC3	0.161953732	0.301473985	Adipose_Subcutaneous
chr17	50634843	50691704	ABCC3	0.0803559	0.301473985	Artery_Tibial
chr17	50634843	50691704	ABCC3	0.221483212	0.301473985	Brain_Cortex
chr17	50634843	50691704	ABCC3	-0.800590579	0.301473985	Heart_Left_Ventricle
chr17	50634843	50691704	ABCC3	0.722359376	0.301473985	Kidney_Cortex
chr17	50634843	50691704	ABCC3	-0.193261991	0.301473985	Lung
chr17	50634843	50691704	ABCC3	1.416527207	0.301473985	Muscle_Skeletal
chr17	50634843	50691704	ABCC3	-0.538008828	0.301473985	Nerve_Tibial
chr17	50634843	50691704	ABCC3	0.448838199	0.301473985	Skin_Sun_Exposed_Lower_leg
chr17	50634843	50691704	ABCC3	0.367615909	0.301473985	Whole_blood
chr13	95019829	95301446	ABCC4	-0.270834023	0.246771086	Adipose_Subcutaneous
chr13	95019829	95301446	ABCC4	0.24484067	0.246771086	Artery_Tibial
chr13	95019829	95301446	ABCC4	0.035652155	0.246771086	Brain_Cortex
chr13	95019829	95301446	ABCC4	0.125727599	0.246771086	Heart_Left_Ventricle
chr13	95019829	95301446	ABCC4	0.052475006	0.246771086	Kidney_Cortex
chr13	95019829	95301446	ABCC4	-0.116096456	0.246771086	Lung
chr13	95019829	95301446	ABCC4	0.624722968	0.246771086	Muscle_Skeletal
chr13	95019829	95301446	ABCC4	0.149534564	0.246771086	Nerve_Tibial
chr13	95019829	95301446	ABCC4	-0.468281577	0.246771086	Skin_Sun_Exposed_Lower_leg
chr13	95019829	95301446	ABCC4	0.501440236	0.246771086	Whole_blood
chr3	183919934	184018010	ABCC5	0.399988145	0.787611484	Adipose_Subcutaneous
chr3	183919934	184018010	ABCC5	-0.013670158	0.787611484	Artery_Tibial
chr3	183919934	184018010	ABCC5	-0.025862672	0.787611484	Brain_Cortex
chr3	183919934	184018010	ABCC5	0.152963559	0.787611484	Heart_Left_Ventricle
chr3	183919934	184018010	ABCC5	0.024711939	0.787611484	Kidney_Cortex
chr3	183919934	184018010	ABCC5	-0.155425108	0.787611484	Lung
chr3	183919934	184018010	ABCC5	-0.087472768	0.787611484	Muscle_Skeletal
chr3	183919934	184018010	ABCC5	-0.349122854	0.787611484	Nerve_Tibial
chr3	183919934	184018010	ABCC5	0.435832347	0.787611484	Skin_Sun_Exposed_Lower_leg
chr3	183919934	184018010	ABCC5	-0.207609024	0.787611484	Whole_blood
chr16	16149565	16223617	ABCC6	2.066768817	0.002887116	Adipose_Subcutaneous
chr16	16149565	16223617	ABCC6	-0.056797313	0.002887116	Artery_Tibial
chr16	16149565	16223617	ABCC6	-0.20412587	0.002887116	Brain_Cortex
chr16	16149565	16223617	ABCC6	0.401798174	0.002887116	Heart_Left_Ventricle
chr16	16149565	16223617	ABCC6	-0.180841383	0.002887116	Kidney_Cortex
chr16	16149565	16223617	ABCC6	-0.035605742	0.002887116	Lung
chr16	16149565	16223617	ABCC6	-0.150674316	0.002887116	Muscle_Skeletal
chr16	16149565	16223617	ABCC6	0.184409988	0.002887116	Nerve_Tibial
chr16	16149565	16223617	ABCC6	0.242626564	0.002887116	Skin_Sun_Exposed_Lower_leg
chr16	16149565	16223617	ABCC6	0.24747898	0.002887116	Whole_blood
chr16	18571248	18598289	ABCC6P1	1.275942155	0.463552894	Adipose_Subcutaneous
chr16	18571248	18598289	ABCC6P1	0.508418736	0.463552894	Artery_Tibial
chr16	18571248	18598289	ABCC6P1	0.169241861	0.463552894	Brain_Cortex
chr16	18571248	18598289	ABCC6P1	-0.272669308	0.463552894	Heart_Left_Ventricle
chr16	18571248	18598289	ABCC6P1	-0.444932341	0.463552894	Kidney_Cortex
chr16	18571248	18598289	ABCC6P1	-0.183384488	0.463552894	Lung
chr16	18571248	18598289	ABCC6P1	-0.798325393	0.463552894	Muscle_Skeletal
chr16	18571248	18598289	ABCC6P1	0.593072632	0.463552894	Nerve_Tibial
chr16	18571248	18598289	ABCC6P1	-0.072314369	0.463552894	Skin_Sun_Exposed_Lower_leg
chr16	18571248	18598289	ABCC6P1	1.232184038	0.463552894	Whole_blood
chr16	14822432	14824702	ABCC6P2	0.836525147	0.028342903	Adipose_Subcutaneous
chr16	14822432	14824702	ABCC6P2	-1.519864577	0.028342903	Artery_Tibial
chr16	14822432	14824702	ABCC6P2	-0.098619131	0.028342903	Brain_Cortex
chr16	14822432	14824702	ABCC6P2	0.19248714	0.028342903	Heart_Left_Ventricle
chr16	14822432	14824702	ABCC6P2	-0.877321529	0.028342903	Kidney_Cortex
chr16	14822432	14824702	ABCC6P2	-0.262403607	0.028342903	Lung
chr16	14822432	14824702	ABCC6P2	-0.821083497	0.028342903	Muscle_Skeletal
chr16	14822432	14824702	ABCC6P2	-1.184409901	0.028342903	Nerve_Tibial
chr16	14822432	14824702	ABCC6P2	-0.973525345	0.028342903	Skin_Sun_Exposed_Lower_leg
chr16	14822432	14824702	ABCC6P2	-3.350171488	0.028342903	Whole_blood
chr11	17392885	17476849	ABCC8	-0.843974226	0.973247537	Adipose_Subcutaneous
chr11	17392885	17476849	ABCC8	0.194454383	0.973247537	Artery_Tibial
chr11	17392885	17476849	ABCC8	-0.035295038	0.973247537	Brain_Cortex
chr11	17392885	17476849	ABCC8	0.117470147	0.973247537	Heart_Left_Ventricle
chr11	17392885	17476849	ABCC8	0.313360966	0.973247537	Kidney_Cortex
chr11	17392885	17476849	ABCC8	-0.342441616	0.973247537	Lung
chr11	17392885	17476849	ABCC8	0.164651733	0.973247537	Muscle_Skeletal
chr11	17392885	17476849	ABCC8	0.18411032	0.973247537	Nerve_Tibial
chr11	17392885	17476849	ABCC8	0.241858986	0.973247537	Skin_Sun_Exposed_Lower_leg
chr11	17392885	17476849	ABCC8	0.026293369	0.973247537	Whole_blood
chr12	21797389	21941863	ABCC9	0.072803596	0.938391065	Adipose_Subcutaneous
chr12	21797389	21941863	ABCC9	0.376438986	0.938391065	Artery_Tibial
chr12	21797389	21941863	ABCC9	-0.230265801	0.938391065	Brain_Cortex
chr12	21797389	21941863	ABCC9	-0.009807021	0.938391065	Heart_Left_Ventricle
chr12	21797389	21941863	ABCC9	-0.095110924	0.938391065	Kidney_Cortex
chr12	21797389	21941863	ABCC9	0.036296209	0.938391065	Lung
chr12	21797389	21941863	ABCC9	0.183063535	0.938391065	Muscle_Skeletal
chr12	21797389	21941863	ABCC9	0.331799534	0.938391065	Nerve_Tibial
chr12	21797389	21941863	ABCC9	-0.24119792	0.938391065	Skin_Sun_Exposed_Lower_leg
chr12	21797389	21941863	ABCC9	-0.294624531	0.938391065	Whole_blood
chrX	153724851	153744762	ABCD1	0.137268067	0.935591656	Adipose_Subcutaneous
chrX	153724851	153744762	ABCD1	-0.070892875	0.935591656	Artery_Tibial
chrX	153724851	153744762	ABCD1	-0.125642888	0.935591656	Brain_Cortex
chrX	153724851	153744762	ABCD1	0.17377821	0.935591656	Heart_Left_Ventricle
chrX	153724851	153744762	ABCD1	0.209375632	0.935591656	Kidney_Cortex
chrX	153724851	153744762	ABCD1	0.099791126	0.935591656	Lung
chrX	153724851	153744762	ABCD1	0.082163288	0.935591656	Muscle_Skeletal
chrX	153724851	153744762	ABCD1	-0.008016645	0.935591656	Nerve_Tibial
chrX	153724851	153744762	ABCD1	0.117048017	0.935591656	Skin_Sun_Exposed_Lower_leg
chrX	153724851	153744762	ABCD1	0.343314371	0.935591656	Whole_blood
chr12	39530965	39651333	ABCD2	0.922770103	0.229777531	Adipose_Subcutaneous
chr12	39530965	39651333	ABCD2	-0.760052339	0.229777531	Artery_Tibial
chr12	39530965	39651333	ABCD2	0.077629614	0.229777531	Brain_Cortex
chr12	39530965	39651333	ABCD2	0.025418421	0.229777531	Heart_Left_Ventricle
chr12	39530965	39651333	ABCD2	1.396407682	0.229777531	Kidney_Cortex
chr12	39530965	39651333	ABCD2	0.549705087	0.229777531	Lung
chr12	39530965	39651333	ABCD2	0.346185077	0.229777531	Muscle_Skeletal
chr12	39530965	39651333	ABCD2	-0.101499691	0.229777531	Nerve_Tibial
chr12	39530965	39651333	ABCD2	0.328212275	0.229777531	Skin_Sun_Exposed_Lower_leg
chr12	39530965	39651333	ABCD2	-0.684242077	0.229777531	Whole_blood
chr1	94418086	94518663	ABCD3	0.055556796	0.149927892	Adipose_Subcutaneous
chr1	94418086	94518663	ABCD3	-0.136119807	0.149927892	Artery_Tibial
chr1	94418086	94518663	ABCD3	-0.079213668	0.149927892	Brain_Cortex
chr1	94418086	94518663	ABCD3	0.195234745	0.149927892	Heart_Left_Ventricle
chr1	94418086	94518663	ABCD3	0.050231414	0.149927892	Kidney_Cortex
chr1	94418086	94518663	ABCD3	-0.162763005	0.149927892	Lung
chr1	94418086	94518663	ABCD3	0.069081365	0.149927892	Muscle_Skeletal
chr1	94418086	94518663	ABCD3	0.223527942	0.149927892	Nerve_Tibial
chr1	94418086	94518663	ABCD3	-0.031681115	0.149927892	Skin_Sun_Exposed_Lower_leg
chr1	94418086	94518663	ABCD3	-0.73751454	0.149927892	Whole_blood
chr14	74285277	74303064	ABCD4	0.01472729	0.375735404	Adipose_Subcutaneous
chr14	74285277	74303064	ABCD4	-0.003775285	0.375735404	Artery_Tibial
chr14	74285277	74303064	ABCD4	-0.164369632	0.375735404	Brain_Cortex
chr14	74285277	74303064	ABCD4	-0.139068667	0.375735404	Heart_Left_Ventricle
chr14	74285277	74303064	ABCD4	0.098584828	0.375735404	Kidney_Cortex
chr14	74285277	74303064	ABCD4	-0.116047707	0.375735404	Lung
chr14	74285277	74303064	ABCD4	0.267376222	0.375735404	Muscle_Skeletal
chr14	74285277	74303064	ABCD4	-0.152697173	0.375735404	Nerve_Tibial
chr14	74285277	74303064	ABCD4	0.051269134	0.375735404	Skin_Sun_Exposed_Lower_leg
chr14	74285277	74303064	ABCD4	-0.411669849	0.375735404	Whole_blood
chr4	145098004	145129524	ABCE1	-0.463436997	0.103345198	Adipose_Subcutaneous
chr4	145098004	145129524	ABCE1	0.000202344	0.103345198	Artery_Tibial
chr4	145098004	145129524	ABCE1	-0.059631679	0.103345198	Brain_Cortex
chr4	145098004	145129524	ABCE1	0.044045738	0.103345198	Heart_Left_Ventricle
chr4	145098004	145129524	ABCE1	-0.117793595	0.103345198	Kidney_Cortex
chr4	145098004	145129524	ABCE1	-0.110834493	0.103345198	Lung
chr4	145098004	145129524	ABCE1	-0.0723261	0.103345198	Muscle_Skeletal
chr4	145098004	145129524	ABCE1	-0.106681972	0.103345198	Nerve_Tibial
chr4	145098004	145129524	ABCE1	0.137934868	0.103345198	Skin_Sun_Exposed_Lower_leg
chr4	145098004	145129524	ABCE1	-0.669666011	0.103345198	Whole_blood
chr6	30571393	30591532	ABCF1	-0.258575896	0.831204114	Adipose_Subcutaneous
chr6	30571393	30591532	ABCF1	-0.007552004	0.831204114	Artery_Tibial
chr6	30571393	30591532	ABCF1	-0.017605267	0.831204114	Brain_Cortex
chr6	30571393	30591532	ABCF1	-0.005176642	0.831204114	Heart_Left_Ventricle
chr6	30571393	30591532	ABCF1	0.0483288	0.831204114	Kidney_Cortex
chr6	30571393	30591532	ABCF1	0.122786771	0.831204114	Lung
chr6	30571393	30591532	ABCF1	-0.065783226	0.831204114	Muscle_Skeletal
chr6	30571393	30591532	ABCF1	-0.099034906	0.831204114	Nerve_Tibial
chr6	30571393	30591532	ABCF1	0.171312136	0.831204114	Skin_Sun_Exposed_Lower_leg
chr6	30571393	30591532	ABCF1	-0.112433013	0.831204114	Whole_blood
chr7	151207837	151227374	ABCF2	-0.164459723	0.258727753	Adipose_Subcutaneous
chr7	151207837	151227374	ABCF2	-0.106845686	0.258727753	Artery_Tibial
chr7	151207837	151227374	ABCF2	-0.047695176	0.258727753	Brain_Cortex
chr7	151207837	151227374	ABCF2	-0.075438728	0.258727753	Heart_Left_Ventricle
chr7	151207837	151227374	ABCF2	-0.041365087	0.258727753	Kidney_Cortex
chr7	151207837	151227374	ABCF2	-0.252527231	0.258727753	Lung
chr7	151207837	151227374	ABCF2	0.016189644	0.258727753	Muscle_Skeletal
chr7	151207837	151227374	ABCF2	-0.435694712	0.258727753	Nerve_Tibial
chr7	151207837	151227374	ABCF2	-0.293515553	0.258727753	Skin_Sun_Exposed_Lower_leg
chr7	151207837	151227374	ABCF2	-0.16662437	0.258727753	Whole_blood
chr3	184186075	184194012	ABCF3	-0.033780594	0.844547517	Adipose_Subcutaneous
chr3	184186075	184194012	ABCF3	0.100322244	0.844547517	Artery_Tibial
chr3	184186075	184194012	ABCF3	0.058419056	0.844547517	Brain_Cortex
chr3	184186075	184194012	ABCF3	-0.033022913	0.844547517	Heart_Left_Ventricle
chr3	184186075	184194012	ABCF3	0.025885455	0.844547517	Kidney_Cortex
chr3	184186075	184194012	ABCF3	-0.007374884	0.844547517	Lung
chr3	184186075	184194012	ABCF3	-0.1031427	0.844547517	Muscle_Skeletal
chr3	184186075	184194012	ABCF3	-0.163489197	0.844547517	Nerve_Tibial
chr3	184186075	184194012	ABCF3	0.09003174	0.844547517	Skin_Sun_Exposed_Lower_leg
chr3	184186075	184194012	ABCF3	-0.226555445	0.844547517	Whole_blood
chr21	42199689	42304387	ABCG1	-0.34483387	0.719297055	Adipose_Subcutaneous
chr21	42199689	42304387	ABCG1	0.175784645	0.719297055	Artery_Tibial
chr21	42199689	42304387	ABCG1	-0.21903017	0.719297055	Brain_Cortex
chr21	42199689	42304387	ABCG1	-0.265936114	0.719297055	Heart_Left_Ventricle
chr21	42199689	42304387	ABCG1	0.11425087	0.719297055	Kidney_Cortex
chr21	42199689	42304387	ABCG1	0.054802388	0.719297055	Lung
chr21	42199689	42304387	ABCG1	0.748641813	0.719297055	Muscle_Skeletal
chr21	42199689	42304387	ABCG1	-0.041089207	0.719297055	Nerve_Tibial
chr21	42199689	42304387	ABCG1	0.210700171	0.719297055	Skin_Sun_Exposed_Lower_leg
chr21	42199689	42304387	ABCG1	0.281393138	0.719297055	Whole_blood
chr4	88090264	88231626	ABCG2	0.241612646	0.326013772	Adipose_Subcutaneous
chr4	88090264	88231626	ABCG2	0.083556127	0.326013772	Artery_Tibial
chr4	88090264	88231626	ABCG2	0.063626248	0.326013772	Brain_Cortex
chr4	88090264	88231626	ABCG2	0.385996233	0.326013772	Heart_Left_Ventricle
chr4	88090264	88231626	ABCG2	-1.118774192	0.326013772	Kidney_Cortex
chr4	88090264	88231626	ABCG2	-0.13099305	0.326013772	Lung
chr4	88090264	88231626	ABCG2	0.232658641	0.326013772	Muscle_Skeletal
chr4	88090264	88231626	ABCG2	0.161790465	0.326013772	Nerve_Tibial
chr4	88090264	88231626	ABCG2	-0.547517103	0.326013772	Skin_Sun_Exposed_Lower_leg
chr4	88090264	88231626	ABCG2	0.268318784	0.326013772	Whole_blood
chr11	119149040	119162666	ABCG4	0.383082902	0.739595894	Adipose_Subcutaneous
chr11	119149040	119162666	ABCG4	-0.477694907	0.739595894	Artery_Tibial
chr11	119149040	119162666	ABCG4	-0.008438916	0.739595894	Brain_Cortex
chr11	119149040	119162666	ABCG4	0.142953589	0.739595894	Heart_Left_Ventricle
chr11	119149040	119162666	ABCG4	0.080440952	0.739595894	Kidney_Cortex
chr11	119149040	119162666	ABCG4	0.228090039	0.739595894	Lung
chr11	119149040	119162666	ABCG4	0.32094504	0.739595894	Muscle_Skeletal
chr11	119149040	119162666	ABCG4	0.276749528	0.739595894	Nerve_Tibial
chr11	119149040	119162666	ABCG4	-0.965745032	0.739595894	Skin_Sun_Exposed_Lower_leg
chr11	119149040	119162666	ABCG4	-0.262663826	0.739595894	Whole_blood
chr2	43806154	43838840	ABCG5	0.715244661	0.417485931	Adipose_Subcutaneous
chr2	43806154	43838840	ABCG5	0.220710574	0.417485931	Artery_Tibial
chr2	43806154	43838840	ABCG5	0.179199725	0.417485931	Brain_Cortex
chr2	43806154	43838840	ABCG5	-0.319996066	0.417485931	Heart_Left_Ventricle
chr2	43806154	43838840	ABCG5	-0.901649282	0.417485931	Kidney_Cortex
chr2	43806154	43838840	ABCG5	-0.148730356	0.417485931	Lung
chr2	43806154	43838840	ABCG5	-0.352147593	0.417485931	Muscle_Skeletal
chr2	43806154	43838840	ABCG5	-0.931684671	0.417485931	Nerve_Tibial
chr2	43806154	43838840	ABCG5	0.458385745	0.417485931	Skin_Sun_Exposed_Lower_leg
chr2	43806154	43838840	ABCG5	0.517876297	0.417485931	Whole_blood
chr2	43831942	43880051	ABCG8	2.019134585	0.00083134	Adipose_Subcutaneous
chr2	43831942	43880051	ABCG8	0.307780017	0.00083134	Artery_Tibial
chr2	43831942	43880051	ABCG8	0.168541149	0.00083134	Brain_Cortex
chr2	43831942	43880051	ABCG8	-2.293642188	0.00083134	Heart_Left_Ventricle
chr2	43831942	43880051	ABCG8	-1.950349676	0.00083134	Kidney_Cortex
chr2	43831942	43880051	ABCG8	0.281132703	0.00083134	Lung
chr2	43831942	43880051	ABCG8	-1.925962162	0.00083134	Muscle_Skeletal
chr2	43831942	43880051	ABCG8	1.085053237	0.00083134	Nerve_Tibial
chr2	43831942	43880051	ABCG8	0.123120863	0.00083134	Skin_Sun_Exposed_Lower_leg
chr2	43831942	43880051	ABCG8	0.708490177	0.00083134	Whole_blood
chr2	27123780	27131114	ABHD1	0.73773364	0.111773324	Adipose_Subcutaneous
chr2	27123780	27131114	ABHD1	0.086128086	0.111773324	Artery_Tibial
chr2	27123780	27131114	ABHD1	-0.110726156	0.111773324	Brain_Cortex
chr2	27123780	27131114	ABHD1	-0.19557003	0.111773324	Heart_Left_Ventricle
chr2	27123780	27131114	ABHD1	-0.724727291	0.111773324	Kidney_Cortex
chr2	27123780	27131114	ABHD1	-0.459791772	0.111773324	Lung
chr2	27123780	27131114	ABHD1	-0.650385962	0.111773324	Muscle_Skeletal
chr2	27123780	27131114	ABHD1	-0.034011777	0.111773324	Nerve_Tibial
chr2	27123780	27131114	ABHD1	-0.692987269	0.111773324	Skin_Sun_Exposed_Lower_leg
chr2	27123780	27131114	ABHD1	-0.724301396	0.111773324	Whole_blood
chr3	111978876	111993368	ABHD10	0.222383087	0.847316641	Adipose_Subcutaneous
chr3	111978876	111993368	ABHD10	-0.186582184	0.847316641	Artery_Tibial
chr3	111978876	111993368	ABHD10	-0.026437214	0.847316641	Brain_Cortex
chr3	111978876	111993368	ABHD10	0.068807629	0.847316641	Heart_Left_Ventricle
chr3	111978876	111993368	ABHD10	-0.179680838	0.847316641	Kidney_Cortex
chr3	111978876	111993368	ABHD10	-0.107563496	0.847316641	Lung
chr3	111978876	111993368	ABHD10	0.030659675	0.847316641	Muscle_Skeletal
chr3	111978876	111993368	ABHD10	0.001142459	0.847316641	Nerve_Tibial
chr3	111978876	111993368	ABHD10	0.153711246	0.847316641	Skin_Sun_Exposed_Lower_leg
chr3	111978876	111993368	ABHD10	-0.304272686	0.847316641	Whole_blood
chr7	73736094	73738867	ABHD11	0.271222027	0.64134479	Adipose_Subcutaneous
chr7	73736094	73738867	ABHD11	-0.053243331	0.64134479	Artery_Tibial
chr7	73736094	73738867	ABHD11	0.023813934	0.64134479	Brain_Cortex
chr7	73736094	73738867	ABHD11	0.03073739	0.64134479	Heart_Left_Ventricle
chr7	73736094	73738867	ABHD11	-0.101538069	0.64134479	Kidney_Cortex
chr7	73736094	73738867	ABHD11	-0.00553528	0.64134479	Lung
chr7	73736094	73738867	ABHD11	-0.132364581	0.64134479	Muscle_Skeletal
chr7	73736094	73738867	ABHD11	-0.070529554	0.64134479	Nerve_Tibial
chr7	73736094	73738867	ABHD11	0.158827574	0.64134479	Skin_Sun_Exposed_Lower_leg
chr7	73736094	73738867	ABHD11	0.430102167	0.64134479	Whole_blood
chr7	73735069	73736000	ABHD11-AS1	0.287568816	0.941691107	Adipose_Subcutaneous
chr7	73735069	73736000	ABHD11-AS1	0.501534425	0.941691107	Artery_Tibial
chr7	73735069	73736000	ABHD11-AS1	0.171711691	0.941691107	Brain_Cortex
chr7	73735069	73736000	ABHD11-AS1	-1.081809172	0.941691107	Heart_Left_Ventricle
chr7	73735069	73736000	ABHD11-AS1	0.507808333	0.941691107	Kidney_Cortex
chr7	73735069	73736000	ABHD11-AS1	-0.16345932	0.941691107	Lung
chr7	73735069	73736000	ABHD11-AS1	-0.205156787	0.941691107	Muscle_Skeletal
chr7	73735069	73736000	ABHD11-AS1	0.042604005	0.941691107	Nerve_Tibial
chr7	73735069	73736000	ABHD11-AS1	0.226285316	0.941691107	Skin_Sun_Exposed_Lower_leg
chr7	73735069	73736000	ABHD11-AS1	0.236473676	0.941691107	Whole_blood
chr20	25294743	25390982	ABHD12	0.168150416	0.762106157	Adipose_Subcutaneous
chr20	25294743	25390982	ABHD12	-0.115995376	0.762106157	Artery_Tibial
chr20	25294743	25390982	ABHD12	-0.11295413	0.762106157	Brain_Cortex
chr20	25294743	25390982	ABHD12	0.344211343	0.762106157	Heart_Left_Ventricle
chr20	25294743	25390982	ABHD12	-0.022933747	0.762106157	Kidney_Cortex
chr20	25294743	25390982	ABHD12	0.043431874	0.762106157	Lung
chr20	25294743	25390982	ABHD12	0.003334345	0.762106157	Muscle_Skeletal
chr20	25294743	25390982	ABHD12	0.269661428	0.762106157	Nerve_Tibial
chr20	25294743	25390982	ABHD12	0.036870805	0.762106157	Skin_Sun_Exposed_Lower_leg
chr20	25294743	25390982	ABHD12	-0.039296627	0.762106157	Whole_blood
chr14	50872090	50904970	ABHD12B	0.690886267	0.053995342	Adipose_Subcutaneous
chr14	50872090	50904970	ABHD12B	0.128194319	0.053995342	Artery_Tibial
chr14	50872090	50904970	ABHD12B	0.345970035	0.053995342	Brain_Cortex
chr14	50872090	50904970	ABHD12B	0.042763072	0.053995342	Heart_Left_Ventricle
chr14	50872090	50904970	ABHD12B	-0.937282459	0.053995342	Kidney_Cortex
chr14	50872090	50904970	ABHD12B	-0.411718377	0.053995342	Lung
chr14	50872090	50904970	ABHD12B	1.503276471	0.053995342	Muscle_Skeletal
chr14	50872090	50904970	ABHD12B	-0.03338185	0.053995342	Nerve_Tibial
chr14	50872090	50904970	ABHD12B	0.089603595	0.053995342	Skin_Sun_Exposed_Lower_leg
chr14	50872090	50904970	ABHD12B	0.141372518	0.053995342	Whole_blood
chr13	108218415	108235440	ABHD13	-0.128541862	0.101757121	Adipose_Subcutaneous
chr13	108218415	108235440	ABHD13	0.005015861	0.101757121	Artery_Tibial
chr13	108218415	108235440	ABHD13	-0.156579952	0.101757121	Brain_Cortex
chr13	108218415	108235440	ABHD13	0.059156158	0.101757121	Heart_Left_Ventricle
chr13	108218415	108235440	ABHD13	-0.172721062	0.101757121	Kidney_Cortex
chr13	108218415	108235440	ABHD13	-0.15985382	0.101757121	Lung
chr13	108218415	108235440	ABHD13	0.138240075	0.101757121	Muscle_Skeletal
chr13	108218415	108235440	ABHD13	-0.103833334	0.101757121	Nerve_Tibial
chr13	108218415	108235440	ABHD13	0.232174978	0.101757121	Skin_Sun_Exposed_Lower_leg
chr13	108218415	108235440	ABHD13	-0.633479966	0.101757121	Whole_blood
chr3	51975026	51981200	ABHD14A	0.111786791	0.779078174	Adipose_Subcutaneous
chr3	51975026	51981200	ABHD14A	-0.207725937	0.779078174	Artery_Tibial
chr3	51975026	51981200	ABHD14A	0.078869768	0.779078174	Brain_Cortex
chr3	51975026	51981200	ABHD14A	-0.015516682	0.779078174	Heart_Left_Ventricle
chr3	51975026	51981200	ABHD14A	-0.384286469	0.779078174	Kidney_Cortex
chr3	51975026	51981200	ABHD14A	-0.192134341	0.779078174	Lung
chr3	51975026	51981200	ABHD14A	-0.217767283	0.779078174	Muscle_Skeletal
chr3	51975026	51981200	ABHD14A	-0.016483806	0.779078174	Nerve_Tibial
chr3	51975026	51981200	ABHD14A	0.163839818	0.779078174	Skin_Sun_Exposed_Lower_leg
chr3	51975026	51981200	ABHD14A	-0.256235408	0.779078174	Whole_blood
chr3	51968510	51974630	ABHD14B	-0.103810992	0.992079929	Adipose_Subcutaneous
chr3	51968510	51974630	ABHD14B	0.093767216	0.992079929	Artery_Tibial
chr3	51968510	51974630	ABHD14B	0.091569853	0.992079929	Brain_Cortex
chr3	51968510	51974630	ABHD14B	-0.090623504	0.992079929	Heart_Left_Ventricle
chr3	51968510	51974630	ABHD14B	-0.138064886	0.992079929	Kidney_Cortex
chr3	51968510	51974630	ABHD14B	-0.100678065	0.992079929	Lung
chr3	51968510	51974630	ABHD14B	0.013519807	0.992079929	Muscle_Skeletal
chr3	51968510	51974630	ABHD14B	0.061865779	0.992079929	Nerve_Tibial
chr3	51968510	51974630	ABHD14B	-0.084349359	0.992079929	Skin_Sun_Exposed_Lower_leg
chr3	51968510	51974630	ABHD14B	-0.131102538	0.992079929	Whole_blood
chr17	29560661	29567024	ABHD15	0.458758777	0.030910806	Adipose_Subcutaneous
chr17	29560661	29567024	ABHD15	0.223534248	0.030910806	Artery_Tibial
chr17	29560661	29567024	ABHD15	-0.391048739	0.030910806	Brain_Cortex
chr17	29560661	29567024	ABHD15	0.042276012	0.030910806	Heart_Left_Ventricle
chr17	29560661	29567024	ABHD15	0.363136357	0.030910806	Kidney_Cortex
chr17	29560661	29567024	ABHD15	0.075055207	0.030910806	Lung
chr17	29560661	29567024	ABHD15	-0.158380813	0.030910806	Muscle_Skeletal
chr17	29560661	29567024	ABHD15	0.191452037	0.030910806	Nerve_Tibial
chr17	29560661	29567024	ABHD15	-0.206042243	0.030910806	Skin_Sun_Exposed_Lower_leg
chr17	29560661	29567024	ABHD15	-0.857101248	0.030910806	Whole_blood
chr6	31686949	31703360	ABHD16A	0.254173406	0.000146429	Adipose_Subcutaneous
chr6	31686949	31703360	ABHD16A	0.039095285	0.000146429	Artery_Tibial
chr6	31686949	31703360	ABHD16A	-0.061088878	0.000146429	Brain_Cortex
chr6	31686949	31703360	ABHD16A	0.164692674	0.000146429	Heart_Left_Ventricle
chr6	31686949	31703360	ABHD16A	-0.106517989	0.000146429	Kidney_Cortex
chr6	31686949	31703360	ABHD16A	-0.070175718	0.000146429	Lung
chr6	31686949	31703360	ABHD16A	1.123559349	0.000146429	Muscle_Skeletal
chr6	31686949	31703360	ABHD16A	-0.285507152	0.000146429	Nerve_Tibial
chr6	31686949	31703360	ABHD16A	0.110634857	0.000146429	Skin_Sun_Exposed_Lower_leg
chr6	31686949	31703360	ABHD16A	-0.161949266	0.000146429	Whole_blood
chr19	1876976	1885519	ABHD17A	0.222038502	0.817854424	Adipose_Subcutaneous
chr19	1876976	1885519	ABHD17A	-0.071468821	0.817854424	Artery_Tibial
chr19	1876976	1885519	ABHD17A	-0.058014467	0.817854424	Brain_Cortex
chr19	1876976	1885519	ABHD17A	-0.100270098	0.817854424	Heart_Left_Ventricle
chr19	1876976	1885519	ABHD17A	0.042717552	0.817854424	Kidney_Cortex
chr19	1876976	1885519	ABHD17A	0.174301999	0.817854424	Lung
chr19	1876976	1885519	ABHD17A	-0.025678666	0.817854424	Muscle_Skeletal
chr19	1876976	1885519	ABHD17A	-0.160945711	0.817854424	Nerve_Tibial
chr19	1876976	1885519	ABHD17A	0.203566585	0.817854424	Skin_Sun_Exposed_Lower_leg
chr19	1876976	1885519	ABHD17A	-0.26090736	0.817854424	Whole_blood
chr22	22117481	22118005	ABHD17AP5	1.747991194	0.014696068	Adipose_Subcutaneous
chr22	22117481	22118005	ABHD17AP5	-0.237151579	0.014696068	Artery_Tibial
chr22	22117481	22118005	ABHD17AP5	-0.533938148	0.014696068	Brain_Cortex
chr22	22117481	22118005	ABHD17AP5	-0.691059991	0.014696068	Heart_Left_Ventricle
chr22	22117481	22118005	ABHD17AP5	2.036842287	0.014696068	Kidney_Cortex
chr22	22117481	22118005	ABHD17AP5	1.471431883	0.014696068	Lung
chr22	22117481	22118005	ABHD17AP5	-1.770087031	0.014696068	Muscle_Skeletal
chr22	22117481	22118005	ABHD17AP5	-0.187570256	0.014696068	Nerve_Tibial
chr22	22117481	22118005	ABHD17AP5	0.977372801	0.014696068	Skin_Sun_Exposed_Lower_leg
chr22	22117481	22118005	ABHD17AP5	-0.377190707	0.014696068	Whole_blood
chr17	20840687	20844479	ABHD17AP6	1.419289297	0.212982302	Adipose_Subcutaneous
chr17	20840687	20844479	ABHD17AP6	0.83258298	0.212982302	Artery_Tibial
chr17	20840687	20844479	ABHD17AP6	-0.099568944	0.212982302	Brain_Cortex
chr17	20840687	20844479	ABHD17AP6	0.986613635	0.212982302	Heart_Left_Ventricle
chr17	20840687	20844479	ABHD17AP6	-0.280060528	0.212982302	Kidney_Cortex
chr17	20840687	20844479	ABHD17AP6	-1.192271572	0.212982302	Lung
chr17	20840687	20844479	ABHD17AP6	-0.028062166	0.212982302	Muscle_Skeletal
chr17	20840687	20844479	ABHD17AP6	0.284251047	0.212982302	Nerve_Tibial
chr17	20840687	20844479	ABHD17AP6	1.216614373	0.212982302	Skin_Sun_Exposed_Lower_leg
chr17	20840687	20844479	ABHD17AP6	0.058521787	0.212982302	Whole_blood
chr9	71862452	71911536	ABHD17B	-0.236578189	0.143337736	Adipose_Subcutaneous
chr9	71862452	71911536	ABHD17B	-0.070599096	0.143337736	Artery_Tibial
chr9	71862452	71911536	ABHD17B	-0.122119133	0.143337736	Brain_Cortex
chr9	71862452	71911536	ABHD17B	0.041450214	0.143337736	Heart_Left_Ventricle
chr9	71862452	71911536	ABHD17B	0.059926827	0.143337736	Kidney_Cortex
chr9	71862452	71911536	ABHD17B	-0.030192119	0.143337736	Lung
chr9	71862452	71911536	ABHD17B	0.465936478	0.143337736	Muscle_Skeletal
chr9	71862452	71911536	ABHD17B	0.103347969	0.143337736	Nerve_Tibial
chr9	71862452	71911536	ABHD17B	0.148925513	0.143337736	Skin_Sun_Exposed_Lower_leg
chr9	71862452	71911536	ABHD17B	-0.339631464	0.143337736	Whole_blood
chr15	80695311	80755621	ABHD17C	-0.054596206	0.563937889	Adipose_Subcutaneous
chr15	80695311	80755621	ABHD17C	0.136738166	0.563937889	Artery_Tibial
chr15	80695311	80755621	ABHD17C	-0.149026741	0.563937889	Brain_Cortex
chr15	80695311	80755621	ABHD17C	0.182223308	0.563937889	Heart_Left_Ventricle
chr15	80695311	80755621	ABHD17C	-0.048035544	0.563937889	Kidney_Cortex
chr15	80695311	80755621	ABHD17C	0.086194384	0.563937889	Lung
chr15	80695311	80755621	ABHD17C	-0.01380912	0.563937889	Muscle_Skeletal
chr15	80695311	80755621	ABHD17C	-0.244740189	0.563937889	Nerve_Tibial
chr15	80695311	80755621	ABHD17C	0.170232187	0.563937889	Skin_Sun_Exposed_Lower_leg
chr15	80695311	80755621	ABHD17C	-0.746377315	0.563937889	Whole_blood
chr4	127965256	128039711	ABHD18	0.076511516	0.131322255	Adipose_Subcutaneous
chr4	127965256	128039711	ABHD18	0.016929986	0.131322255	Artery_Tibial
chr4	127965256	128039711	ABHD18	-0.056760401	0.131322255	Brain_Cortex
chr4	127965256	128039711	ABHD18	0.483823776	0.131322255	Heart_Left_Ventricle
chr4	127965256	128039711	ABHD18	-0.119299608	0.131322255	Kidney_Cortex
chr4	127965256	128039711	ABHD18	-0.017572638	0.131322255	Lung
chr4	127965256	128039711	ABHD18	-0.131078341	0.131322255	Muscle_Skeletal
chr4	127965256	128039711	ABHD18	0.124715951	0.131322255	Nerve_Tibial
chr4	127965256	128039711	ABHD18	0.008337612	0.131322255	Skin_Sun_Exposed_Lower_leg
chr4	127965256	128039711	ABHD18	-0.560434873	0.131322255	Whole_blood
chr15	89088150	89202360	ABHD2	-0.257277836	0.441538783	Adipose_Subcutaneous
chr15	89088150	89202360	ABHD2	0.240828841	0.441538783	Artery_Tibial
chr15	89088150	89202360	ABHD2	-0.240031085	0.441538783	Brain_Cortex
chr15	89088150	89202360	ABHD2	0.47947723	0.441538783	Heart_Left_Ventricle
chr15	89088150	89202360	ABHD2	0.083193159	0.441538783	Kidney_Cortex
chr15	89088150	89202360	ABHD2	0.093706482	0.441538783	Lung
chr15	89088150	89202360	ABHD2	-0.498598276	0.441538783	Muscle_Skeletal
chr15	89088150	89202360	ABHD2	0.090026018	0.441538783	Nerve_Tibial
chr15	89088150	89202360	ABHD2	-0.099633891	0.441538783	Skin_Sun_Exposed_Lower_leg
chr15	89088150	89202360	ABHD2	-0.067723524	0.441538783	Whole_blood
chr18	21650897	21704805	ABHD3	0.152041274	0.43512652	Adipose_Subcutaneous
chr18	21650897	21704805	ABHD3	0.04688778	0.43512652	Artery_Tibial
chr18	21650897	21704805	ABHD3	-0.180607105	0.43512652	Brain_Cortex
chr18	21650897	21704805	ABHD3	-0.309158674	0.43512652	Heart_Left_Ventricle
chr18	21650897	21704805	ABHD3	-0.096043751	0.43512652	Kidney_Cortex
chr18	21650897	21704805	ABHD3	-0.258387533	0.43512652	Lung
chr18	21650897	21704805	ABHD3	0.631678136	0.43512652	Muscle_Skeletal
chr18	21650897	21704805	ABHD3	-0.3302773	0.43512652	Nerve_Tibial
chr18	21650897	21704805	ABHD3	0.099909827	0.43512652	Skin_Sun_Exposed_Lower_leg
chr18	21650897	21704805	ABHD3	-0.048600582	0.43512652	Whole_blood
chr14	22598238	22612864	ABHD4	0.190318509	0.164893212	Adipose_Subcutaneous
chr14	22598238	22612864	ABHD4	0.053243701	0.164893212	Artery_Tibial
chr14	22598238	22612864	ABHD4	-0.358197861	0.164893212	Brain_Cortex
chr14	22598238	22612864	ABHD4	-0.129687339	0.164893212	Heart_Left_Ventricle
chr14	22598238	22612864	ABHD4	0.154506679	0.164893212	Kidney_Cortex
chr14	22598238	22612864	ABHD4	-0.171607006	0.164893212	Lung
chr14	22598238	22612864	ABHD4	0.265827123	0.164893212	Muscle_Skeletal
chr14	22598238	22612864	ABHD4	-0.001473834	0.164893212	Nerve_Tibial
chr14	22598238	22612864	ABHD4	0.249366578	0.164893212	Skin_Sun_Exposed_Lower_leg
chr14	22598238	22612864	ABHD4	0.585577979	0.164893212	Whole_blood
chr3	43690870	43734371	ABHD5	-0.010178091	0.810407628	Adipose_Subcutaneous
chr3	43690870	43734371	ABHD5	0.133803596	0.810407628	Artery_Tibial
chr3	43690870	43734371	ABHD5	-0.10903057	0.810407628	Brain_Cortex
chr3	43690870	43734371	ABHD5	0.138698007	0.810407628	Heart_Left_Ventricle
chr3	43690870	43734371	ABHD5	-0.08476321	0.810407628	Kidney_Cortex
chr3	43690870	43734371	ABHD5	0.005438543	0.810407628	Lung
chr3	43690870	43734371	ABHD5	-0.133903889	0.810407628	Muscle_Skeletal
chr3	43690870	43734371	ABHD5	0.187389245	0.810407628	Nerve_Tibial
chr3	43690870	43734371	ABHD5	-0.031815249	0.810407628	Skin_Sun_Exposed_Lower_leg
chr3	43690870	43734371	ABHD5	0.560198255	0.810407628	Whole_blood
chr3	58237502	58294736	ABHD6	0.407443109	0.775235903	Adipose_Subcutaneous
chr3	58237502	58294736	ABHD6	-0.141906376	0.775235903	Artery_Tibial
chr3	58237502	58294736	ABHD6	0.041681179	0.775235903	Brain_Cortex
chr3	58237502	58294736	ABHD6	-0.107236422	0.775235903	Heart_Left_Ventricle
chr3	58237502	58294736	ABHD6	0.103157394	0.775235903	Kidney_Cortex
chr3	58237502	58294736	ABHD6	0.162859805	0.775235903	Lung
chr3	58237502	58294736	ABHD6	-0.044420786	0.775235903	Muscle_Skeletal
chr3	58237502	58294736	ABHD6	-0.061547173	0.775235903	Nerve_Tibial
chr3	58237502	58294736	ABHD6	0.341720819	0.775235903	Skin_Sun_Exposed_Lower_leg
chr3	58237502	58294736	ABHD6	-0.173192847	0.775235903	Whole_blood
chr19	17292131	17303473	ABHD8	-0.160608287	0.978641198	Adipose_Subcutaneous
chr19	17292131	17303473	ABHD8	-0.284606459	0.978641198	Artery_Tibial
chr19	17292131	17303473	ABHD8	-0.035567977	0.978641198	Brain_Cortex
chr19	17292131	17303473	ABHD8	0.021519427	0.978641198	Heart_Left_Ventricle
chr19	17292131	17303473	ABHD8	0.077460999	0.978641198	Kidney_Cortex
chr19	17292131	17303473	ABHD8	0.006345811	0.978641198	Lung
chr19	17292131	17303473	ABHD8	0.113125808	0.978641198	Muscle_Skeletal
chr19	17292131	17303473	ABHD8	-0.099112139	0.978641198	Nerve_Tibial
chr19	17292131	17303473	ABHD8	0.29314551	0.978641198	Skin_Sun_Exposed_Lower_leg
chr19	17292131	17303473	ABHD8	-0.013749836	0.978641198	Whole_blood
chr10	26746596	26861087	ABI1	-0.103787262	0.626084067	Adipose_Subcutaneous
chr10	26746596	26861087	ABI1	-0.081977939	0.626084067	Artery_Tibial
chr10	26746596	26861087	ABI1	-0.039766179	0.626084067	Brain_Cortex
chr10	26746596	26861087	ABI1	0.131786981	0.626084067	Heart_Left_Ventricle
chr10	26746596	26861087	ABI1	-0.125512928	0.626084067	Kidney_Cortex
chr10	26746596	26861087	ABI1	-0.007755668	0.626084067	Lung
chr10	26746596	26861087	ABI1	0.19666304	0.626084067	Muscle_Skeletal
chr10	26746596	26861087	ABI1	0.118554444	0.626084067	Nerve_Tibial
chr10	26746596	26861087	ABI1	0.189082755	0.626084067	Skin_Sun_Exposed_Lower_leg
chr10	26746596	26861087	ABI1	-0.176927869	0.626084067	Whole_blood
chr2	203325013	203432173	ABI2	-0.134998434	0.182946086	Adipose_Subcutaneous
chr2	203325013	203432173	ABI2	-0.162731248	0.182946086	Artery_Tibial
chr2	203325013	203432173	ABI2	-0.020315472	0.182946086	Brain_Cortex
chr2	203325013	203432173	ABI2	0.230111598	0.182946086	Heart_Left_Ventricle
chr2	203325013	203432173	ABI2	-0.234784112	0.182946086	Kidney_Cortex
chr2	203325013	203432173	ABI2	0.050315256	0.182946086	Lung
chr2	203325013	203432173	ABI2	-0.153674468	0.182946086	Muscle_Skeletal
chr2	203325013	203432173	ABI2	0.115432006	0.182946086	Nerve_Tibial
chr2	203325013	203432173	ABI2	0.054658729	0.182946086	Skin_Sun_Exposed_Lower_leg
chr2	203325013	203432173	ABI2	-0.530234403	0.182946086	Whole_blood
chr17	49210227	49223225	ABI3	-0.015425774	0.736212867	Adipose_Subcutaneous
chr17	49210227	49223225	ABI3	-0.295671371	0.736212867	Artery_Tibial
chr17	49210227	49223225	ABI3	-0.426060548	0.736212867	Brain_Cortex
chr17	49210227	49223225	ABI3	-0.640163562	0.736212867	Heart_Left_Ventricle
chr17	49210227	49223225	ABI3	-0.230804525	0.736212867	Kidney_Cortex
chr17	49210227	49223225	ABI3	0.227811226	0.736212867	Lung
chr17	49210227	49223225	ABI3	-0.125680104	0.736212867	Muscle_Skeletal
chr17	49210227	49223225	ABI3	0.099802921	0.736212867	Nerve_Tibial
chr17	49210227	49223225	ABI3	-0.271327426	0.736212867	Skin_Sun_Exposed_Lower_leg
chr17	49210227	49223225	ABI3	0.039140037	0.736212867	Whole_blood
chr3	100749329	100993508	ABI3BP	-0.574322381	0.026662033	Adipose_Subcutaneous
chr3	100749329	100993508	ABI3BP	0.445188052	0.026662033	Artery_Tibial
chr3	100749329	100993508	ABI3BP	1.173607468	0.026662033	Brain_Cortex
chr3	100749329	100993508	ABI3BP	-0.02660427	0.026662033	Heart_Left_Ventricle
chr3	100749329	100993508	ABI3BP	0.755611956	0.026662033	Kidney_Cortex
chr3	100749329	100993508	ABI3BP	0.13074908	0.026662033	Lung
chr3	100749329	100993508	ABI3BP	0.307564287	0.026662033	Muscle_Skeletal
chr3	100749329	100993508	ABI3BP	0.241469005	0.026662033	Nerve_Tibial
chr3	100749329	100993508	ABI3BP	-0.166896984	0.026662033	Skin_Sun_Exposed_Lower_leg
chr3	100749329	100993508	ABI3BP	-1.027421073	0.026662033	Whole_blood
chr9	130713881	130887675	ABL1	-0.428071394	0.000353459	Adipose_Subcutaneous
chr9	130713881	130887675	ABL1	-0.003635839	0.000353459	Artery_Tibial
chr9	130713881	130887675	ABL1	-0.157112988	0.000353459	Brain_Cortex
chr9	130713881	130887675	ABL1	-0.200666421	0.000353459	Heart_Left_Ventricle
chr9	130713881	130887675	ABL1	0.375551892	0.000353459	Kidney_Cortex
chr9	130713881	130887675	ABL1	0.133374286	0.000353459	Lung
chr9	130713881	130887675	ABL1	-0.031512797	0.000353459	Muscle_Skeletal
chr9	130713881	130887675	ABL1	-0.044900222	0.000353459	Nerve_Tibial
chr9	130713881	130887675	ABL1	-0.01799011	0.000353459	Skin_Sun_Exposed_Lower_leg
chr9	130713881	130887675	ABL1	-1.0240562	0.000353459	Whole_blood
chr1	179099327	179229693	ABL2	-0.453482739	0.091356729	Adipose_Subcutaneous
chr1	179099327	179229693	ABL2	0.254533073	0.091356729	Artery_Tibial
chr1	179099327	179229693	ABL2	-0.09849016	0.091356729	Brain_Cortex
chr1	179099327	179229693	ABL2	0.121622884	0.091356729	Heart_Left_Ventricle
chr1	179099327	179229693	ABL2	0.197342078	0.091356729	Kidney_Cortex
chr1	179099327	179229693	ABL2	0.103834056	0.091356729	Lung
chr1	179099327	179229693	ABL2	-0.087279836	0.091356729	Muscle_Skeletal
chr1	179099327	179229693	ABL2	-0.220006786	0.091356729	Nerve_Tibial
chr1	179099327	179229693	ABL2	-0.36031401	0.091356729	Skin_Sun_Exposed_Lower_leg
chr1	179099327	179229693	ABL2	-0.480487521	0.091356729	Whole_blood
chr10	114431110	114821643	ABLIM1	-0.345278711	0.094150326	Adipose_Subcutaneous
chr10	114431110	114821643	ABLIM1	0.615647834	0.094150326	Artery_Tibial
chr10	114431110	114821643	ABLIM1	0.065645126	0.094150326	Brain_Cortex
chr10	114431110	114821643	ABLIM1	0.080066691	0.094150326	Heart_Left_Ventricle
chr10	114431110	114821643	ABLIM1	0.014700613	0.094150326	Kidney_Cortex
chr10	114431110	114821643	ABLIM1	-0.090046959	0.094150326	Lung
chr10	114431110	114821643	ABLIM1	0.055115182	0.094150326	Muscle_Skeletal
chr10	114431110	114821643	ABLIM1	0.046200252	0.094150326	Nerve_Tibial
chr10	114431110	114821643	ABLIM1	-0.109540488	0.094150326	Skin_Sun_Exposed_Lower_leg
chr10	114431110	114821643	ABLIM1	-0.80709785	0.094150326	Whole_blood
chr4	7965310	8158832	ABLIM2	-0.136709115	0.72212521	Adipose_Subcutaneous
chr4	7965310	8158832	ABLIM2	0.062869127	0.72212521	Artery_Tibial
chr4	7965310	8158832	ABLIM2	-0.022791102	0.72212521	Brain_Cortex
chr4	7965310	8158832	ABLIM2	-0.005092528	0.72212521	Heart_Left_Ventricle
chr4	7965310	8158832	ABLIM2	-0.588472834	0.72212521	Kidney_Cortex
chr4	7965310	8158832	ABLIM2	-0.014545256	0.72212521	Lung
chr4	7965310	8158832	ABLIM2	-0.228296881	0.72212521	Muscle_Skeletal
chr4	7965310	8158832	ABLIM2	-0.57948104	0.72212521	Nerve_Tibial
chr4	7965310	8158832	ABLIM2	-0.395333933	0.72212521	Skin_Sun_Exposed_Lower_leg
chr4	7965310	8158832	ABLIM2	-0.406171423	0.72212521	Whole_blood
chr5	149141447	149260439	ABLIM3	-0.034270366	0.95813142	Adipose_Subcutaneous
chr5	149141447	149260439	ABLIM3	-0.003618282	0.95813142	Artery_Tibial
chr5	149141447	149260439	ABLIM3	-0.008435438	0.95813142	Brain_Cortex
chr5	149141447	149260439	ABLIM3	-0.421580635	0.95813142	Heart_Left_Ventricle
chr5	149141447	149260439	ABLIM3	-0.240862194	0.95813142	Kidney_Cortex
chr5	149141447	149260439	ABLIM3	-0.226794971	0.95813142	Lung
chr5	149141447	149260439	ABLIM3	0.066065705	0.95813142	Muscle_Skeletal
chr5	149141447	149260439	ABLIM3	0.039684245	0.95813142	Nerve_Tibial
chr5	149141447	149260439	ABLIM3	-0.241797543	0.95813142	Skin_Sun_Exposed_Lower_leg
chr5	149141447	149260439	ABLIM3	0.354819303	0.95813142	Whole_blood
chr9	133255176	133275214	ABO	0.229931113	0.942291827	Adipose_Subcutaneous
chr9	133255176	133275214	ABO	0.309795622	0.942291827	Artery_Tibial
chr9	133255176	133275214	ABO	0.08326465	0.942291827	Brain_Cortex
chr9	133255176	133275214	ABO	-0.097610955	0.942291827	Heart_Left_Ventricle
chr9	133255176	133275214	ABO	0.29416711	0.942291827	Kidney_Cortex
chr9	133255176	133275214	ABO	-0.041391127	0.942291827	Lung
chr9	133255176	133275214	ABO	0.038163286	0.942291827	Muscle_Skeletal
chr9	133255176	133275214	ABO	-0.079120204	0.942291827	Nerve_Tibial
chr9	133255176	133275214	ABO	-0.222434358	0.942291827	Skin_Sun_Exposed_Lower_leg
chr9	133255176	133275214	ABO	0.554749179	0.942291827	Whole_blood
chr17	1003518	1229712	ABR	0.020188282	0.15514738	Adipose_Subcutaneous
chr17	1003518	1229712	ABR	0.254528065	0.15514738	Artery_Tibial
chr17	1003518	1229712	ABR	-0.00517063	0.15514738	Brain_Cortex
chr17	1003518	1229712	ABR	0.471022785	0.15514738	Heart_Left_Ventricle
chr17	1003518	1229712	ABR	-0.124152256	0.15514738	Kidney_Cortex
chr17	1003518	1229712	ABR	0.137522295	0.15514738	Lung
chr17	1003518	1229712	ABR	-0.114560192	0.15514738	Muscle_Skeletal
chr17	1003518	1229712	ABR	0.17027254	0.15514738	Nerve_Tibial
chr17	1003518	1229712	ABR	0.161457502	0.15514738	Skin_Sun_Exposed_Lower_leg
chr17	1003518	1229712	ABR	0.474823376	0.15514738	Whole_blood
chr8	106759483	106809073	ABRA	-0.927738928	0.321640852	Adipose_Subcutaneous
chr8	106759483	106809073	ABRA	0.579162862	0.321640852	Artery_Tibial
chr8	106759483	106809073	ABRA	0.508093069	0.321640852	Brain_Cortex
chr8	106759483	106809073	ABRA	1.054261369	0.321640852	Heart_Left_Ventricle
chr8	106759483	106809073	ABRA	0.316834563	0.321640852	Kidney_Cortex
chr8	106759483	106809073	ABRA	0.842850157	0.321640852	Lung
chr8	106759483	106809073	ABRA	-0.625016992	0.321640852	Muscle_Skeletal
chr8	106759483	106809073	ABRA	-0.188418444	0.321640852	Nerve_Tibial
chr8	106759483	106809073	ABRA	-0.650191553	0.321640852	Skin_Sun_Exposed_Lower_leg
chr8	106759483	106809073	ABRA	0.239802548	0.321640852	Whole_blood
chr6	139028682	139043302	ABRACL	0.026792148	0.996833651	Adipose_Subcutaneous
chr6	139028682	139043302	ABRACL	-0.351749975	0.996833651	Artery_Tibial
chr6	139028682	139043302	ABRACL	0.060783522	0.996833651	Brain_Cortex
chr6	139028682	139043302	ABRACL	-0.005551737	0.996833651	Heart_Left_Ventricle
chr6	139028682	139043302	ABRACL	-0.148473065	0.996833651	Kidney_Cortex
chr6	139028682	139043302	ABRACL	-0.214288598	0.996833651	Lung
chr6	139028682	139043302	ABRACL	0.128419641	0.996833651	Muscle_Skeletal
chr6	139028682	139043302	ABRACL	-0.044365219	0.996833651	Nerve_Tibial
chr6	139028682	139043302	ABRACL	-0.043828899	0.996833651	Skin_Sun_Exposed_Lower_leg
chr6	139028682	139043302	ABRACL	0.034651636	0.996833651	Whole_blood
chr4	83460939	83485178	ABRAXAS1	-0.069852364	0.088083465	Adipose_Subcutaneous
chr4	83460939	83485178	ABRAXAS1	0.243103965	0.088083465	Artery_Tibial
chr4	83460939	83485178	ABRAXAS1	0.180710571	0.088083465	Brain_Cortex
chr4	83460939	83485178	ABRAXAS1	0.299607819	0.088083465	Heart_Left_Ventricle
chr4	83460939	83485178	ABRAXAS1	-0.180187994	0.088083465	Kidney_Cortex
chr4	83460939	83485178	ABRAXAS1	-0.086161916	0.088083465	Lung
chr4	83460939	83485178	ABRAXAS1	0.334705901	0.088083465	Muscle_Skeletal
chr4	83460939	83485178	ABRAXAS1	0.198099053	0.088083465	Nerve_Tibial
chr4	83460939	83485178	ABRAXAS1	-0.092495854	0.088083465	Skin_Sun_Exposed_Lower_leg
chr4	83460939	83485178	ABRAXAS1	-0.654232459	0.088083465	Whole_blood
chr10	124801785	124836670	ABRAXAS2	-0.024146732	0.049855971	Adipose_Subcutaneous
chr10	124801785	124836670	ABRAXAS2	-0.024113369	0.049855971	Artery_Tibial
chr10	124801785	124836670	ABRAXAS2	-0.038153652	0.049855971	Brain_Cortex
chr10	124801785	124836670	ABRAXAS2	0.258916959	0.049855971	Heart_Left_Ventricle
chr10	124801785	124836670	ABRAXAS2	0.018590112	0.049855971	Kidney_Cortex
chr10	124801785	124836670	ABRAXAS2	-0.148509143	0.049855971	Lung
chr10	124801785	124836670	ABRAXAS2	-0.051072743	0.049855971	Muscle_Skeletal
chr10	124801785	124836670	ABRAXAS2	0.128364498	0.049855971	Nerve_Tibial
chr10	124801785	124836670	ABRAXAS2	0.100789179	0.049855971	Skin_Sun_Exposed_Lower_leg
chr10	124801785	124836670	ABRAXAS2	-0.566910122	0.049855971	Whole_blood
chr6	26596943	26600050	ABT1	-0.171172048	0.535910515	Adipose_Subcutaneous
chr6	26596943	26600050	ABT1	0.118490092	0.535910515	Artery_Tibial
chr6	26596943	26600050	ABT1	-0.123469873	0.535910515	Brain_Cortex
chr6	26596943	26600050	ABT1	-0.09417167	0.535910515	Heart_Left_Ventricle
chr6	26596943	26600050	ABT1	0.012825908	0.535910515	Kidney_Cortex
chr6	26596943	26600050	ABT1	-0.119744482	0.535910515	Lung
chr6	26596943	26600050	ABT1	0.085997084	0.535910515	Muscle_Skeletal
chr6	26596943	26600050	ABT1	-0.091429231	0.535910515	Nerve_Tibial
chr6	26596943	26600050	ABT1	0.23252095	0.535910515	Skin_Sun_Exposed_Lower_leg
chr6	26596943	26600050	ABT1	-0.171657908	0.535910515	Whole_blood
chr3	127672928	127680926	ABTB1	-0.175389576	0.045164313	Adipose_Subcutaneous
chr3	127672928	127680926	ABTB1	0.106710017	0.045164313	Artery_Tibial
chr3	127672928	127680926	ABTB1	0.17316547	0.045164313	Brain_Cortex
chr3	127672928	127680926	ABTB1	-0.286399897	0.045164313	Heart_Left_Ventricle
chr3	127672928	127680926	ABTB1	0.28646174	0.045164313	Kidney_Cortex
chr3	127672928	127680926	ABTB1	-0.184697262	0.045164313	Lung
chr3	127672928	127680926	ABTB1	0.330731768	0.045164313	Muscle_Skeletal
chr3	127672928	127680926	ABTB1	0.010954433	0.045164313	Nerve_Tibial
chr3	127672928	127680926	ABTB1	0.188225934	0.045164313	Skin_Sun_Exposed_Lower_leg
chr3	127672928	127680926	ABTB1	1.094110351	0.045164313	Whole_blood
chr11	34150987	34358008	ABTB2	0.337481748	0.368998782	Adipose_Subcutaneous
chr11	34150987	34358008	ABTB2	0.148775599	0.368998782	Artery_Tibial
chr11	34150987	34358008	ABTB2	-0.237200653	0.368998782	Brain_Cortex
chr11	34150987	34358008	ABTB2	0.034671444	0.368998782	Heart_Left_Ventricle
chr11	34150987	34358008	ABTB2	-0.228635429	0.368998782	Kidney_Cortex
chr11	34150987	34358008	ABTB2	0.100377946	0.368998782	Lung
chr11	34150987	34358008	ABTB2	-0.439485005	0.368998782	Muscle_Skeletal
chr11	34150987	34358008	ABTB2	-0.037149173	0.368998782	Nerve_Tibial
chr11	34150987	34358008	ABTB2	0.383351799	0.368998782	Skin_Sun_Exposed_Lower_leg
chr11	34150987	34358008	ABTB2	-0.296043526	0.368998782	Whole_blood
chr3	38122710	38137242	ACAA1	0.38382846	0.205176831	Adipose_Subcutaneous
chr3	38122710	38137242	ACAA1	0.021406803	0.205176831	Artery_Tibial
chr3	38122710	38137242	ACAA1	-0.036229268	0.205176831	Brain_Cortex
chr3	38122710	38137242	ACAA1	0.102871628	0.205176831	Heart_Left_Ventricle
chr3	38122710	38137242	ACAA1	-0.083044322	0.205176831	Kidney_Cortex
chr3	38122710	38137242	ACAA1	0.005855696	0.205176831	Lung
chr3	38122710	38137242	ACAA1	-0.128074982	0.205176831	Muscle_Skeletal
chr3	38122710	38137242	ACAA1	0.063997143	0.205176831	Nerve_Tibial
chr3	38122710	38137242	ACAA1	-0.043959869	0.205176831	Skin_Sun_Exposed_Lower_leg
chr3	38122710	38137242	ACAA1	0.580782997	0.205176831	Whole_blood
chr18	49783504	49813881	ACAA2	0.394916876	0.949118562	Adipose_Subcutaneous
chr18	49783504	49813881	ACAA2	0.161701245	0.949118562	Artery_Tibial
chr18	49783504	49813881	ACAA2	-0.249354838	0.949118562	Brain_Cortex
chr18	49783504	49813881	ACAA2	0.002897703	0.949118562	Heart_Left_Ventricle
chr18	49783504	49813881	ACAA2	-0.048086485	0.949118562	Kidney_Cortex
chr18	49783504	49813881	ACAA2	-0.123266555	0.949118562	Lung
chr18	49783504	49813881	ACAA2	-0.008932118	0.949118562	Muscle_Skeletal
chr18	49783504	49813881	ACAA2	0.145894808	0.949118562	Nerve_Tibial
chr18	49783504	49813881	ACAA2	-0.127189904	0.949118562	Skin_Sun_Exposed_Lower_leg
chr18	49783504	49813881	ACAA2	0.107843874	0.949118562	Whole_blood
chr17	37084992	37406822	ACACA	0.473413181	0.508780082	Adipose_Subcutaneous
chr17	37084992	37406822	ACACA	-0.249201965	0.508780082	Artery_Tibial
chr17	37084992	37406822	ACACA	0.096316467	0.508780082	Brain_Cortex
chr17	37084992	37406822	ACACA	0.228302089	0.508780082	Heart_Left_Ventricle
chr17	37084992	37406822	ACACA	0.089339041	0.508780082	Kidney_Cortex
chr17	37084992	37406822	ACACA	-0.030477424	0.508780082	Lung
chr17	37084992	37406822	ACACA	-0.152970576	0.508780082	Muscle_Skeletal
chr17	37084992	37406822	ACACA	-0.068540441	0.508780082	Nerve_Tibial
chr17	37084992	37406822	ACACA	-0.12957877	0.508780082	Skin_Sun_Exposed_Lower_leg
chr17	37084992	37406822	ACACA	-0.428106818	0.508780082	Whole_blood
chr12	109112666	109268226	ACACB	0.03952165	0.859205296	Adipose_Subcutaneous
chr12	109112666	109268226	ACACB	0.195715657	0.859205296	Artery_Tibial
chr12	109112666	109268226	ACACB	0.065023166	0.859205296	Brain_Cortex
chr12	109112666	109268226	ACACB	-0.000763954	0.859205296	Heart_Left_Ventricle
chr12	109112666	109268226	ACACB	0.184537552	0.859205296	Kidney_Cortex
chr12	109112666	109268226	ACACB	-0.061276807	0.859205296	Lung
chr12	109112666	109268226	ACACB	-0.34120294	0.859205296	Muscle_Skeletal
chr12	109112666	109268226	ACACB	0.176900921	0.859205296	Nerve_Tibial
chr12	109112666	109268226	ACACB	-0.25344173	0.859205296	Skin_Sun_Exposed_Lower_leg
chr12	109112666	109268226	ACACB	-0.650891463	0.859205296	Whole_blood
chr12	111686053	111757107	ACAD10	0.30669048	0.566768567	Adipose_Subcutaneous
chr12	111686053	111757107	ACAD10	-0.035474349	0.566768567	Artery_Tibial
chr12	111686053	111757107	ACAD10	0.065425564	0.566768567	Brain_Cortex
chr12	111686053	111757107	ACAD10	0.185982198	0.566768567	Heart_Left_Ventricle
chr12	111686053	111757107	ACAD10	0.190313395	0.566768567	Kidney_Cortex
chr12	111686053	111757107	ACAD10	-0.061805418	0.566768567	Lung
chr12	111686053	111757107	ACAD10	-0.026308026	0.566768567	Muscle_Skeletal
chr12	111686053	111757107	ACAD10	-0.020230225	0.566768567	Nerve_Tibial
chr12	111686053	111757107	ACAD10	0.244521678	0.566768567	Skin_Sun_Exposed_Lower_leg
chr12	111686053	111757107	ACAD10	0.030862361	0.566768567	Whole_blood
chr3	132558138	132660131	ACAD11	0.400710634	0.037052175	Adipose_Subcutaneous
chr3	132558138	132660131	ACAD11	0.007864897	0.037052175	Artery_Tibial
chr3	132558138	132660131	ACAD11	-0.109189754	0.037052175	Brain_Cortex
chr3	132558138	132660131	ACAD11	0.281490225	0.037052175	Heart_Left_Ventricle
chr3	132558138	132660131	ACAD11	0.055954287	0.037052175	Kidney_Cortex
chr3	132558138	132660131	ACAD11	0.151534132	0.037052175	Lung
chr3	132558138	132660131	ACAD11	0.110084952	0.037052175	Muscle_Skeletal
chr3	132558138	132660131	ACAD11	0.04725683	0.037052175	Nerve_Tibial
chr3	132558138	132660131	ACAD11	0.547527796	0.037052175	Skin_Sun_Exposed_Lower_leg
chr3	132558138	132660131	ACAD11	-1.237481317	0.037052175	Whole_blood
chr11	134253538	134265858	ACAD8	0.208987256	0.154537086	Adipose_Subcutaneous
chr11	134253538	134265858	ACAD8	-0.091624295	0.154537086	Artery_Tibial
chr11	134253538	134265858	ACAD8	-0.030344216	0.154537086	Brain_Cortex
chr11	134253538	134265858	ACAD8	0.02592392	0.154537086	Heart_Left_Ventricle
chr11	134253538	134265858	ACAD8	-0.110390527	0.154537086	Kidney_Cortex
chr11	134253538	134265858	ACAD8	-0.237233879	0.154537086	Lung
chr11	134253538	134265858	ACAD8	0.009740538	0.154537086	Muscle_Skeletal
chr11	134253538	134265858	ACAD8	-0.179470903	0.154537086	Nerve_Tibial
chr11	134253538	134265858	ACAD8	-0.04333966	0.154537086	Skin_Sun_Exposed_Lower_leg
chr11	134253538	134265858	ACAD8	-0.460726125	0.154537086	Whole_blood
chr3	128879490	128913114	ACAD9	0.083409875	0.99599182	Adipose_Subcutaneous
chr3	128879490	128913114	ACAD9	-0.038534792	0.99599182	Artery_Tibial
chr3	128879490	128913114	ACAD9	0.043109293	0.99599182	Brain_Cortex
chr3	128879490	128913114	ACAD9	-0.006246449	0.99599182	Heart_Left_Ventricle
chr3	128879490	128913114	ACAD9	0.014484384	0.99599182	Kidney_Cortex
chr3	128879490	128913114	ACAD9	0.032132356	0.99599182	Lung
chr3	128879490	128913114	ACAD9	0.096085941	0.99599182	Muscle_Skeletal
chr3	128879490	128913114	ACAD9	-0.146580219	0.99599182	Nerve_Tibial
chr3	128879490	128913114	ACAD9	0.098693027	0.99599182	Skin_Sun_Exposed_Lower_leg
chr3	128879490	128913114	ACAD9	-0.017064901	0.99599182	Whole_blood
chr2	210187990	210225491	ACADL	0.064802725	0.487665187	Adipose_Subcutaneous
chr2	210187990	210225491	ACADL	-0.344120526	0.487665187	Artery_Tibial
chr2	210187990	210225491	ACADL	0.502382156	0.487665187	Brain_Cortex
chr2	210187990	210225491	ACADL	-0.812025409	0.487665187	Heart_Left_Ventricle
chr2	210187990	210225491	ACADL	-0.107435237	0.487665187	Kidney_Cortex
chr2	210187990	210225491	ACADL	-0.299855289	0.487665187	Lung
chr2	210187990	210225491	ACADL	-0.048870048	0.487665187	Muscle_Skeletal
chr2	210187990	210225491	ACADL	-0.221916237	0.487665187	Nerve_Tibial
chr2	210187990	210225491	ACADL	0.095060472	0.487665187	Skin_Sun_Exposed_Lower_leg
chr2	210187990	210225491	ACADL	-0.731303634	0.487665187	Whole_blood
chr1	75724347	75763679	ACADM	0.348198295	0.325922386	Adipose_Subcutaneous
chr1	75724347	75763679	ACADM	-0.207534894	0.325922386	Artery_Tibial
chr1	75724347	75763679	ACADM	0.025181078	0.325922386	Brain_Cortex
chr1	75724347	75763679	ACADM	0.350166647	0.325922386	Heart_Left_Ventricle
chr1	75724347	75763679	ACADM	-0.547124233	0.325922386	Kidney_Cortex
chr1	75724347	75763679	ACADM	-0.089057535	0.325922386	Lung
chr1	75724347	75763679	ACADM	-0.265930229	0.325922386	Muscle_Skeletal
chr1	75724347	75763679	ACADM	0.170566853	0.325922386	Nerve_Tibial
chr1	75724347	75763679	ACADM	-0.486473826	0.325922386	Skin_Sun_Exposed_Lower_leg
chr1	75724347	75763679	ACADM	-0.379408718	0.325922386	Whole_blood
chr12	120725738	120740008	ACADS	0.233142121	0.917057399	Adipose_Subcutaneous
chr12	120725738	120740008	ACADS	0.015615181	0.917057399	Artery_Tibial
chr12	120725738	120740008	ACADS	0.011303935	0.917057399	Brain_Cortex
chr12	120725738	120740008	ACADS	0.129894751	0.917057399	Heart_Left_Ventricle
chr12	120725738	120740008	ACADS	0.072399325	0.917057399	Kidney_Cortex
chr12	120725738	120740008	ACADS	0.110082827	0.917057399	Lung
chr12	120725738	120740008	ACADS	0.048652139	0.917057399	Muscle_Skeletal
chr12	120725738	120740008	ACADS	0.128888934	0.917057399	Nerve_Tibial
chr12	120725738	120740008	ACADS	0.111803509	0.917057399	Skin_Sun_Exposed_Lower_leg
chr12	120725738	120740008	ACADS	0.407686325	0.917057399	Whole_blood
chr10	123008913	123058290	ACADSB	0.226902152	0.018700182	Adipose_Subcutaneous
chr10	123008913	123058290	ACADSB	-0.048664342	0.018700182	Artery_Tibial
chr10	123008913	123058290	ACADSB	0.052506154	0.018700182	Brain_Cortex
chr10	123008913	123058290	ACADSB	0.556115168	0.018700182	Heart_Left_Ventricle
chr10	123008913	123058290	ACADSB	-0.808383248	0.018700182	Kidney_Cortex
chr10	123008913	123058290	ACADSB	0.067719772	0.018700182	Lung
chr10	123008913	123058290	ACADSB	0.008714102	0.018700182	Muscle_Skeletal
chr10	123008913	123058290	ACADSB	0.251682375	0.018700182	Nerve_Tibial
chr10	123008913	123058290	ACADSB	-0.032094804	0.018700182	Skin_Sun_Exposed_Lower_leg
chr10	123008913	123058290	ACADSB	-0.995352578	0.018700182	Whole_blood
chr17	7217125	7225267	ACADVL	0.133049773	0.834911369	Adipose_Subcutaneous
chr17	7217125	7225267	ACADVL	0.011722742	0.834911369	Artery_Tibial
chr17	7217125	7225267	ACADVL	0.12261583	0.834911369	Brain_Cortex
chr17	7217125	7225267	ACADVL	0.098865786	0.834911369	Heart_Left_Ventricle
chr17	7217125	7225267	ACADVL	0.155573129	0.834911369	Kidney_Cortex
chr17	7217125	7225267	ACADVL	-0.06597888	0.834911369	Lung
chr17	7217125	7225267	ACADVL	-0.072390432	0.834911369	Muscle_Skeletal
chr17	7217125	7225267	ACADVL	-0.174477432	0.834911369	Nerve_Tibial
chr17	7217125	7225267	ACADVL	0.361467487	0.834911369	Skin_Sun_Exposed_Lower_leg
chr17	7217125	7225267	ACADVL	0.098012104	0.834911369	Whole_blood
chr15	88803442	88875354	ACAN	-2.213152112	0.007736348	Adipose_Subcutaneous
chr15	88803442	88875354	ACAN	0.52783071	0.007736348	Artery_Tibial
chr15	88803442	88875354	ACAN	0.162767924	0.007736348	Brain_Cortex
chr15	88803442	88875354	ACAN	0.624922539	0.007736348	Heart_Left_Ventricle
chr15	88803442	88875354	ACAN	0.886320315	0.007736348	Kidney_Cortex
chr15	88803442	88875354	ACAN	1.059751353	0.007736348	Lung
chr15	88803442	88875354	ACAN	-0.029607744	0.007736348	Muscle_Skeletal
chr15	88803442	88875354	ACAN	1.704330476	0.007736348	Nerve_Tibial
chr15	88803442	88875354	ACAN	-0.362432401	0.007736348	Skin_Sun_Exposed_Lower_leg
chr15	88803442	88875354	ACAN	-0.055422416	0.007736348	Whole_blood
chr17	7336506	7354944	ACAP1	0.558240527	0.013007859	Adipose_Subcutaneous
chr17	7336506	7354944	ACAP1	-0.4961745	0.013007859	Artery_Tibial
chr17	7336506	7354944	ACAP1	-0.24655729	0.013007859	Brain_Cortex
chr17	7336506	7354944	ACAP1	-0.403876252	0.013007859	Heart_Left_Ventricle
chr17	7336506	7354944	ACAP1	0.847268441	0.013007859	Kidney_Cortex
chr17	7336506	7354944	ACAP1	0.053077331	0.013007859	Lung
chr17	7336506	7354944	ACAP1	-0.188466069	0.013007859	Muscle_Skeletal
chr17	7336506	7354944	ACAP1	0.078395588	0.013007859	Nerve_Tibial
chr17	7336506	7354944	ACAP1	-0.212206664	0.013007859	Skin_Sun_Exposed_Lower_leg
chr17	7336506	7354944	ACAP1	0.409252056	0.013007859	Whole_blood
chr3	195274736	195443176	ACAP2	0.025427717	0.969870916	Adipose_Subcutaneous
chr3	195274736	195443176	ACAP2	-0.044230554	0.969870916	Artery_Tibial
chr3	195274736	195443176	ACAP2	0.013887594	0.969870916	Brain_Cortex
chr3	195274736	195443176	ACAP2	0.073379705	0.969870916	Heart_Left_Ventricle
chr3	195274736	195443176	ACAP2	0.049686787	0.969870916	Kidney_Cortex
chr3	195274736	195443176	ACAP2	0.042252237	0.969870916	Lung
chr3	195274736	195443176	ACAP2	0.092367073	0.969870916	Muscle_Skeletal
chr3	195274736	195443176	ACAP2	0.073224486	0.969870916	Nerve_Tibial
chr3	195274736	195443176	ACAP2	0.090884457	0.969870916	Skin_Sun_Exposed_Lower_leg
chr3	195274736	195443176	ACAP2	-0.26762151	0.969870916	Whole_blood
chr1	1292384	1307925	ACAP3	0.058246688	0.506093364	Adipose_Subcutaneous
chr1	1292384	1307925	ACAP3	-0.114334539	0.506093364	Artery_Tibial
chr1	1292384	1307925	ACAP3	0.132203854	0.506093364	Brain_Cortex
chr1	1292384	1307925	ACAP3	-0.147854408	0.506093364	Heart_Left_Ventricle
chr1	1292384	1307925	ACAP3	-0.004116059	0.506093364	Kidney_Cortex
chr1	1292384	1307925	ACAP3	-0.076700723	0.506093364	Lung
chr1	1292384	1307925	ACAP3	0.135988747	0.506093364	Muscle_Skeletal
chr1	1292384	1307925	ACAP3	-0.283455097	0.506093364	Nerve_Tibial
chr1	1292384	1307925	ACAP3	0.493570574	0.506093364	Skin_Sun_Exposed_Lower_leg
chr1	1292384	1307925	ACAP3	0.052040226	0.506093364	Whole_blood
chr11	108116705	108148822	ACAT1	0.199178627	0.911410321	Adipose_Subcutaneous
chr11	108116705	108148822	ACAT1	-0.037280064	0.911410321	Artery_Tibial
chr11	108116705	108148822	ACAT1	0.016027123	0.911410321	Brain_Cortex
chr11	108116705	108148822	ACAT1	0.255607744	0.911410321	Heart_Left_Ventricle
chr11	108116705	108148822	ACAT1	-0.418908785	0.911410321	Kidney_Cortex
chr11	108116705	108148822	ACAT1	0.013237252	0.911410321	Lung
chr11	108116705	108148822	ACAT1	0.05922643	0.911410321	Muscle_Skeletal
chr11	108116705	108148822	ACAT1	0.141601563	0.911410321	Nerve_Tibial
chr11	108116705	108148822	ACAT1	0.161514911	0.911410321	Skin_Sun_Exposed_Lower_leg
chr11	108116705	108148822	ACAT1	0.057283364	0.911410321	Whole_blood
chr6	159761957	159779112	ACAT2	0.255091777	0.386928969	Adipose_Subcutaneous
chr6	159761957	159779112	ACAT2	0.077620596	0.386928969	Artery_Tibial
chr6	159761957	159779112	ACAT2	0.048462332	0.386928969	Brain_Cortex
chr6	159761957	159779112	ACAT2	0.716484727	0.386928969	Heart_Left_Ventricle
chr6	159761957	159779112	ACAT2	-0.197965874	0.386928969	Kidney_Cortex
chr6	159761957	159779112	ACAT2	-0.102846095	0.386928969	Lung
chr6	159761957	159779112	ACAT2	0.172596724	0.386928969	Muscle_Skeletal
chr6	159761957	159779112	ACAT2	0.579337312	0.386928969	Nerve_Tibial
chr6	159761957	159779112	ACAT2	-0.051679072	0.386928969	Skin_Sun_Exposed_Lower_leg
chr6	159761957	159779112	ACAT2	-0.140550458	0.386928969	Whole_blood
chr1	226144679	226186722	ACBD3	-0.308094585	0.027934375	Adipose_Subcutaneous
chr1	226144679	226186722	ACBD3	0.03552111	0.027934375	Artery_Tibial
chr1	226144679	226186722	ACBD3	-0.053352759	0.027934375	Brain_Cortex
chr1	226144679	226186722	ACBD3	0.436694337	0.027934375	Heart_Left_Ventricle
chr1	226144679	226186722	ACBD3	0.019562847	0.027934375	Kidney_Cortex
chr1	226144679	226186722	ACBD3	-0.186044124	0.027934375	Lung
chr1	226144679	226186722	ACBD3	0.061962281	0.027934375	Muscle_Skeletal
chr1	226144679	226186722	ACBD3	-0.120724139	0.027934375	Nerve_Tibial
chr1	226144679	226186722	ACBD3	0.063898034	0.027934375	Skin_Sun_Exposed_Lower_leg
chr1	226144679	226186722	ACBD3	-0.496647492	0.027934375	Whole_blood
chr1	226148003	226154977	ACBD3-AS1	-0.558826795	0.151728613	Adipose_Subcutaneous
chr1	226148003	226154977	ACBD3-AS1	-0.115307141	0.151728613	Artery_Tibial
chr1	226148003	226154977	ACBD3-AS1	0.673391984	0.151728613	Brain_Cortex
chr1	226148003	226154977	ACBD3-AS1	-0.575744344	0.151728613	Heart_Left_Ventricle
chr1	226148003	226154977	ACBD3-AS1	-0.230104694	0.151728613	Kidney_Cortex
chr1	226148003	226154977	ACBD3-AS1	0.06529568	0.151728613	Lung
chr1	226148003	226154977	ACBD3-AS1	1.710523125	0.151728613	Muscle_Skeletal
chr1	226148003	226154977	ACBD3-AS1	-0.591564569	0.151728613	Nerve_Tibial
chr1	226148003	226154977	ACBD3-AS1	0.367886485	0.151728613	Skin_Sun_Exposed_Lower_leg
chr1	226148003	226154977	ACBD3-AS1	-0.029753107	0.151728613	Whole_blood
chr17	45132600	45144181	ACBD4	0.199083494	0.686299142	Adipose_Subcutaneous
chr17	45132600	45144181	ACBD4	-0.125221017	0.686299142	Artery_Tibial
chr17	45132600	45144181	ACBD4	0.218943575	0.686299142	Brain_Cortex
chr17	45132600	45144181	ACBD4	-0.093982122	0.686299142	Heart_Left_Ventricle
chr17	45132600	45144181	ACBD4	-0.043345757	0.686299142	Kidney_Cortex
chr17	45132600	45144181	ACBD4	-0.037356136	0.686299142	Lung
chr17	45132600	45144181	ACBD4	0.116594885	0.686299142	Muscle_Skeletal
chr17	45132600	45144181	ACBD4	0.081284552	0.686299142	Nerve_Tibial
chr17	45132600	45144181	ACBD4	0.39569885	0.686299142	Skin_Sun_Exposed_Lower_leg
chr17	45132600	45144181	ACBD4	-0.093186568	0.686299142	Whole_blood
chr10	27182838	27243542	ACBD5	0.186599269	0.327176236	Adipose_Subcutaneous
chr10	27182838	27243542	ACBD5	-0.005292106	0.327176236	Artery_Tibial
chr10	27182838	27243542	ACBD5	-0.007112409	0.327176236	Brain_Cortex
chr10	27182838	27243542	ACBD5	0.240300146	0.327176236	Heart_Left_Ventricle
chr10	27182838	27243542	ACBD5	-0.174320389	0.327176236	Kidney_Cortex
chr10	27182838	27243542	ACBD5	0.047705139	0.327176236	Lung
chr10	27182838	27243542	ACBD5	-0.050930708	0.327176236	Muscle_Skeletal
chr10	27182838	27243542	ACBD5	0.299925665	0.327176236	Nerve_Tibial
chr10	27182838	27243542	ACBD5	0.214551141	0.327176236	Skin_Sun_Exposed_Lower_leg
chr10	27182838	27243542	ACBD5	-0.541434253	0.327176236	Whole_blood
chr1	180269663	180502887	ACBD6	-0.008427054	0.979514478	Adipose_Subcutaneous
chr1	180269663	180502887	ACBD6	0.005248877	0.979514478	Artery_Tibial
chr1	180269663	180502887	ACBD6	0.110401502	0.979514478	Brain_Cortex
chr1	180269663	180502887	ACBD6	0.075070978	0.979514478	Heart_Left_Ventricle
chr1	180269663	180502887	ACBD6	-0.05532335	0.979514478	Kidney_Cortex
chr1	180269663	180502887	ACBD6	-0.052103526	0.979514478	Lung
chr1	180269663	180502887	ACBD6	0.043197245	0.979514478	Muscle_Skeletal
chr1	180269663	180502887	ACBD6	-0.034825134	0.979514478	Nerve_Tibial
chr1	180269663	180502887	ACBD6	0.039814941	0.979514478	Skin_Sun_Exposed_Lower_leg
chr1	180269663	180502887	ACBD6	0.273250009	0.979514478	Whole_blood
chr10	15075475	15088776	ACBD7	0.554054929	0.880473789	Adipose_Subcutaneous
chr10	15075475	15088776	ACBD7	-0.761472214	0.880473789	Artery_Tibial
chr10	15075475	15088776	ACBD7	0.096976419	0.880473789	Brain_Cortex
chr10	15075475	15088776	ACBD7	0.079829437	0.880473789	Heart_Left_Ventricle
chr10	15075475	15088776	ACBD7	-0.033234174	0.880473789	Kidney_Cortex
chr10	15075475	15088776	ACBD7	0.222287863	0.880473789	Lung
chr10	15075475	15088776	ACBD7	-0.119838641	0.880473789	Muscle_Skeletal
chr10	15075475	15088776	ACBD7	0.395837861	0.880473789	Nerve_Tibial
chr10	15075475	15088776	ACBD7	-0.406141801	0.880473789	Skin_Sun_Exposed_Lower_leg
chr10	15075475	15088776	ACBD7	-0.019507024	0.880473789	Whole_blood
chr11	44066118	44084237	ACCS	0.334830617	0.221382672	Adipose_Subcutaneous
chr11	44066118	44084237	ACCS	0.096484053	0.221382672	Artery_Tibial
chr11	44066118	44084237	ACCS	0.165530781	0.221382672	Brain_Cortex
chr11	44066118	44084237	ACCS	-0.18965495	0.221382672	Heart_Left_Ventricle
chr11	44066118	44084237	ACCS	-0.185693456	0.221382672	Kidney_Cortex
chr11	44066118	44084237	ACCS	-0.158076044	0.221382672	Lung
chr11	44066118	44084237	ACCS	0.132128783	0.221382672	Muscle_Skeletal
chr11	44066118	44084237	ACCS	-0.187410228	0.221382672	Nerve_Tibial
chr11	44066118	44084237	ACCS	0.197537667	0.221382672	Skin_Sun_Exposed_Lower_leg
chr11	44066118	44084237	ACCS	-0.805290919	0.221382672	Whole_blood
chr16	67657512	67660832	ACD	0.042445226	0.858507664	Adipose_Subcutaneous
chr16	67657512	67660832	ACD	0.001093953	0.858507664	Artery_Tibial
chr16	67657512	67660832	ACD	0.100307027	0.858507664	Brain_Cortex
chr16	67657512	67660832	ACD	-0.225581232	0.858507664	Heart_Left_Ventricle
chr16	67657512	67660832	ACD	-0.026956777	0.858507664	Kidney_Cortex
chr16	67657512	67660832	ACD	0.108590316	0.858507664	Lung
chr16	67657512	67660832	ACD	0.208336971	0.858507664	Muscle_Skeletal
chr16	67657512	67660832	ACD	-0.01291298	0.858507664	Nerve_Tibial
chr16	67657512	67660832	ACD	0.068969161	0.858507664	Skin_Sun_Exposed_Lower_leg
chr16	67657512	67660832	ACD	0.257535814	0.858507664	Whole_blood
chr17	63477061	63498380	ACE	-0.447831831	0.915008413	Adipose_Subcutaneous
chr17	63477061	63498380	ACE	-0.472936394	0.915008413	Artery_Tibial
chr17	63477061	63498380	ACE	0.216102182	0.915008413	Brain_Cortex
chr17	63477061	63498380	ACE	-0.277206296	0.915008413	Heart_Left_Ventricle
chr17	63477061	63498380	ACE	-0.315511059	0.915008413	Kidney_Cortex
chr17	63477061	63498380	ACE	0.410429986	0.915008413	Lung
chr17	63477061	63498380	ACE	-0.260079238	0.915008413	Muscle_Skeletal
chr17	63477061	63498380	ACE	-0.007478275	0.915008413	Nerve_Tibial
chr17	63477061	63498380	ACE	-0.196061502	0.915008413	Skin_Sun_Exposed_Lower_leg
chr17	63477061	63498380	ACE	-0.608131868	0.915008413	Whole_blood
chrX	15494520	15602069	ACE2	0.893166744	0.683657976	Adipose_Subcutaneous
chrX	15494520	15602069	ACE2	-0.129959228	0.683657976	Artery_Tibial
chrX	15494520	15602069	ACE2	0.569878786	0.683657976	Brain_Cortex
chrX	15494520	15602069	ACE2	0.113309038	0.683657976	Heart_Left_Ventricle
chrX	15494520	15602069	ACE2	-0.456522193	0.683657976	Kidney_Cortex
chrX	15494520	15602069	ACE2	-0.651413949	0.683657976	Lung
chrX	15494520	15602069	ACE2	-0.709054114	0.683657976	Muscle_Skeletal
chrX	15494520	15602069	ACE2	-1.022095887	0.683657976	Nerve_Tibial
chrX	15494520	15602069	ACE2	0.008410294	0.683657976	Skin_Sun_Exposed_Lower_leg
chrX	15494520	15602069	ACE2	-0.867059643	0.683657976	Whole_blood
chr19	6306142	6360368	ACER1	0.32964608	2.30E-06	Adipose_Subcutaneous
chr19	6306142	6360368	ACER1	-0.537349594	2.30E-06	Artery_Tibial
chr19	6306142	6360368	ACER1	1.032954385	2.30E-06	Brain_Cortex
chr19	6306142	6360368	ACER1	-0.94803555	2.30E-06	Heart_Left_Ventricle
chr19	6306142	6360368	ACER1	1.22335711	2.30E-06	Kidney_Cortex
chr19	6306142	6360368	ACER1	0.300704379	2.30E-06	Lung
chr19	6306142	6360368	ACER1	5.429302129	2.30E-06	Muscle_Skeletal
chr19	6306142	6360368	ACER1	0.134170316	2.30E-06	Nerve_Tibial
chr19	6306142	6360368	ACER1	0.185882804	2.30E-06	Skin_Sun_Exposed_Lower_leg
chr19	6306142	6360368	ACER1	-0.984323817	2.30E-06	Whole_blood
chr9	19408927	19455173	ACER2	0.232241367	0.558068311	Adipose_Subcutaneous
chr9	19408927	19455173	ACER2	0.242413565	0.558068311	Artery_Tibial
chr9	19408927	19455173	ACER2	-0.753657912	0.558068311	Brain_Cortex
chr9	19408927	19455173	ACER2	-0.33019918	0.558068311	Heart_Left_Ventricle
chr9	19408927	19455173	ACER2	-0.186510723	0.558068311	Kidney_Cortex
chr9	19408927	19455173	ACER2	0.152415625	0.558068311	Lung
chr9	19408927	19455173	ACER2	0.046881898	0.558068311	Muscle_Skeletal
chr9	19408927	19455173	ACER2	0.265762813	0.558068311	Nerve_Tibial
chr9	19408927	19455173	ACER2	0.127446199	0.558068311	Skin_Sun_Exposed_Lower_leg
chr9	19408927	19455173	ACER2	-0.122673776	0.558068311	Whole_blood
chr11	76860873	77026797	ACER3	0.021963084	0.97417708	Adipose_Subcutaneous
chr11	76860873	77026797	ACER3	0.109569068	0.97417708	Artery_Tibial
chr11	76860873	77026797	ACER3	-0.143450878	0.97417708	Brain_Cortex
chr11	76860873	77026797	ACER3	0.085095137	0.97417708	Heart_Left_Ventricle
chr11	76860873	77026797	ACER3	-0.072460256	0.97417708	Kidney_Cortex
chr11	76860873	77026797	ACER3	0.117576438	0.97417708	Lung
chr11	76860873	77026797	ACER3	0.226675501	0.97417708	Muscle_Skeletal
chr11	76860873	77026797	ACER3	0.205125856	0.97417708	Nerve_Tibial
chr11	76860873	77026797	ACER3	0.040731783	0.97417708	Skin_Sun_Exposed_Lower_leg
chr11	76860873	77026797	ACER3	0.075720254	0.97417708	Whole_blood
chr7	100889994	100896133	ACHE	3.296301667	1.78E-05	Adipose_Subcutaneous
chr7	100889994	100896133	ACHE	0.066392583	1.78E-05	Artery_Tibial
chr7	100889994	100896133	ACHE	-0.075960401	1.78E-05	Brain_Cortex
chr7	100889994	100896133	ACHE	-0.542935802	1.78E-05	Heart_Left_Ventricle
chr7	100889994	100896133	ACHE	-0.347671096	1.78E-05	Kidney_Cortex
chr7	100889994	100896133	ACHE	-0.005865334	1.78E-05	Lung
chr7	100889994	100896133	ACHE	-0.018010726	1.78E-05	Muscle_Skeletal
chr7	100889994	100896133	ACHE	-0.241269696	1.78E-05	Nerve_Tibial
chr7	100889994	100896133	ACHE	-0.087607159	1.78E-05	Skin_Sun_Exposed_Lower_leg
chr7	100889994	100896133	ACHE	0.951538061	1.78E-05	Whole_blood
chr14	23058564	23095614	ACIN1	-0.0352043	0.463164441	Adipose_Subcutaneous
chr14	23058564	23095614	ACIN1	0.056886392	0.463164441	Artery_Tibial
chr14	23058564	23095614	ACIN1	-0.037180731	0.463164441	Brain_Cortex
chr14	23058564	23095614	ACIN1	-0.081536041	0.463164441	Heart_Left_Ventricle
chr14	23058564	23095614	ACIN1	0.202143909	0.463164441	Kidney_Cortex
chr14	23058564	23095614	ACIN1	0.0094219	0.463164441	Lung
chr14	23058564	23095614	ACIN1	0.150995183	0.463164441	Muscle_Skeletal
chr14	23058564	23095614	ACIN1	-0.143252047	0.463164441	Nerve_Tibial
chr14	23058564	23095614	ACIN1	0.176643729	0.463164441	Skin_Sun_Exposed_Lower_leg
chr14	23058564	23095614	ACIN1	0.192521376	0.463164441	Whole_blood
chr1	159204013	159206500	ACKR1	-0.103533992	0.859789	Adipose_Subcutaneous
chr1	159204013	159206500	ACKR1	0.015773199	0.859789	Artery_Tibial
chr1	159204013	159206500	ACKR1	-0.787500098	0.859789	Brain_Cortex
chr1	159204013	159206500	ACKR1	-0.377980704	0.859789	Heart_Left_Ventricle
chr1	159204013	159206500	ACKR1	0.434342428	0.859789	Kidney_Cortex
chr1	159204013	159206500	ACKR1	-0.400991447	0.859789	Lung
chr1	159204013	159206500	ACKR1	0.528757053	0.859789	Muscle_Skeletal
chr1	159204013	159206500	ACKR1	-0.170043916	0.859789	Nerve_Tibial
chr1	159204013	159206500	ACKR1	-0.705532343	0.859789	Skin_Sun_Exposed_Lower_leg
chr1	159204013	159206500	ACKR1	0.100697135	0.859789	Whole_blood
chr3	42809472	42867283	ACKR2	-0.810308701	0.025348106	Adipose_Subcutaneous
chr3	42809472	42867283	ACKR2	0.939438274	0.025348106	Artery_Tibial
chr3	42809472	42867283	ACKR2	0.331253881	0.025348106	Brain_Cortex
chr3	42809472	42867283	ACKR2	0.22726271	0.025348106	Heart_Left_Ventricle
chr3	42809472	42867283	ACKR2	-0.281200099	0.025348106	Kidney_Cortex
chr3	42809472	42867283	ACKR2	-0.108293436	0.025348106	Lung
chr3	42809472	42867283	ACKR2	0.163449491	0.025348106	Muscle_Skeletal
chr3	42809472	42867283	ACKR2	-0.117643383	0.025348106	Nerve_Tibial
chr3	42809472	42867283	ACKR2	-0.976447606	0.025348106	Skin_Sun_Exposed_Lower_leg
chr3	42809472	42867283	ACKR2	1.088619269	0.025348106	Whole_blood
chr2	236537131	236582358	ACKR3	-0.649386678	0.002166787	Adipose_Subcutaneous
chr2	236537131	236582358	ACKR3	0.334969843	0.002166787	Artery_Tibial
chr2	236537131	236582358	ACKR3	0.60301942	0.002166787	Brain_Cortex
chr2	236537131	236582358	ACKR3	-0.139483027	0.002166787	Heart_Left_Ventricle
chr2	236537131	236582358	ACKR3	0.45715735	0.002166787	Kidney_Cortex
chr2	236537131	236582358	ACKR3	-0.261883175	0.002166787	Lung
chr2	236537131	236582358	ACKR3	-0.544254192	0.002166787	Muscle_Skeletal
chr2	236537131	236582358	ACKR3	0.079032269	0.002166787	Nerve_Tibial
chr2	236537131	236582358	ACKR3	0.124762924	0.002166787	Skin_Sun_Exposed_Lower_leg
chr2	236537131	236582358	ACKR3	-1.745670822	0.002166787	Whole_blood
chr3	132597237	132602644	ACKR4	0.271088667	0.059981608	Adipose_Subcutaneous
chr3	132597237	132602644	ACKR4	1.081888225	0.059981608	Artery_Tibial
chr3	132597237	132602644	ACKR4	0.154091215	0.059981608	Brain_Cortex
chr3	132597237	132602644	ACKR4	1.257013336	0.059981608	Heart_Left_Ventricle
chr3	132597237	132602644	ACKR4	0.153530307	0.059981608	Kidney_Cortex
chr3	132597237	132602644	ACKR4	-0.201239184	0.059981608	Lung
chr3	132597237	132602644	ACKR4	-0.322488475	0.059981608	Muscle_Skeletal
chr3	132597237	132602644	ACKR4	0.393312041	0.059981608	Nerve_Tibial
chr3	132597237	132602644	ACKR4	0.515924485	0.059981608	Skin_Sun_Exposed_Lower_leg
chr3	132597237	132602644	ACKR4	-1.598873636	0.059981608	Whole_blood
chr17	41866916	41930542	ACLY	0.191840312	0.799861273	Adipose_Subcutaneous
chr17	41866916	41930542	ACLY	0.044342809	0.799861273	Artery_Tibial
chr17	41866916	41930542	ACLY	-0.156432962	0.799861273	Brain_Cortex
chr17	41866916	41930542	ACLY	0.079147216	0.799861273	Heart_Left_Ventricle
chr17	41866916	41930542	ACLY	0.443848338	0.799861273	Kidney_Cortex
chr17	41866916	41930542	ACLY	0.112721217	0.799861273	Lung
chr17	41866916	41930542	ACLY	-0.24247239	0.799861273	Muscle_Skeletal
chr17	41866916	41930542	ACLY	-0.077800181	0.799861273	Nerve_Tibial
chr17	41866916	41930542	ACLY	-0.242019236	0.799861273	Skin_Sun_Exposed_Lower_leg
chr17	41866916	41930542	ACLY	-0.248420583	0.799861273	Whole_blood
chr2	134838319	134902906	ACMSD	0.136724982	0.837570141	Adipose_Subcutaneous
chr2	134838319	134902906	ACMSD	-0.116234188	0.837570141	Artery_Tibial
chr2	134838319	134902906	ACMSD	0.193149973	0.837570141	Brain_Cortex
chr2	134838319	134902906	ACMSD	0.748178167	0.837570141	Heart_Left_Ventricle
chr2	134838319	134902906	ACMSD	-0.216783945	0.837570141	Kidney_Cortex
chr2	134838319	134902906	ACMSD	-0.208574594	0.837570141	Lung
chr2	134838319	134902906	ACMSD	0.591693673	0.837570141	Muscle_Skeletal
chr2	134838319	134902906	ACMSD	0.000764453	0.837570141	Nerve_Tibial
chr2	134838319	134902906	ACMSD	0.712157494	0.837570141	Skin_Sun_Exposed_Lower_leg
chr2	134838319	134902906	ACMSD	-0.366304975	0.837570141	Whole_blood
chr9	32384603	32450836	ACO1	0.406642701	0.460934524	Adipose_Subcutaneous
chr9	32384603	32450836	ACO1	-0.058483376	0.460934524	Artery_Tibial
chr9	32384603	32450836	ACO1	-0.051782024	0.460934524	Brain_Cortex
chr9	32384603	32450836	ACO1	0.165253517	0.460934524	Heart_Left_Ventricle
chr9	32384603	32450836	ACO1	-0.035960806	0.460934524	Kidney_Cortex
chr9	32384603	32450836	ACO1	0.161886701	0.460934524	Lung
chr9	32384603	32450836	ACO1	-0.18104141	0.460934524	Muscle_Skeletal
chr9	32384603	32450836	ACO1	-0.123774542	0.460934524	Nerve_Tibial
chr9	32384603	32450836	ACO1	-0.51545303	0.460934524	Skin_Sun_Exposed_Lower_leg
chr9	32384603	32450836	ACO1	0.228676827	0.460934524	Whole_blood
chr22	41468756	41528989	ACO2	0.267265865	0.940681531	Adipose_Subcutaneous
chr22	41468756	41528989	ACO2	0.113402707	0.940681531	Artery_Tibial
chr22	41468756	41528989	ACO2	-0.054666225	0.940681531	Brain_Cortex
chr22	41468756	41528989	ACO2	0.205634048	0.940681531	Heart_Left_Ventricle
chr22	41468756	41528989	ACO2	0.120857419	0.940681531	Kidney_Cortex
chr22	41468756	41528989	ACO2	0.129755251	0.940681531	Lung
chr22	41468756	41528989	ACO2	-0.239523526	0.940681531	Muscle_Skeletal
chr22	41468756	41528989	ACO2	0.164497516	0.940681531	Nerve_Tibial
chr22	41468756	41528989	ACO2	0.170732093	0.940681531	Skin_Sun_Exposed_Lower_leg
chr22	41468756	41528989	ACO2	-0.061464582	0.940681531	Whole_blood
chr14	73493021	73543799	ACOT1	0.447653622	0.616226504	Adipose_Subcutaneous
chr14	73493021	73543799	ACOT1	-0.027735246	0.616226504	Artery_Tibial
chr14	73493021	73543799	ACOT1	-0.130102893	0.616226504	Brain_Cortex
chr14	73493021	73543799	ACOT1	0.165997903	0.616226504	Heart_Left_Ventricle
chr14	73493021	73543799	ACOT1	0.164038258	0.616226504	Kidney_Cortex
chr14	73493021	73543799	ACOT1	0.255602373	0.616226504	Lung
chr14	73493021	73543799	ACOT1	-0.066991121	0.616226504	Muscle_Skeletal
chr14	73493021	73543799	ACOT1	0.309568967	0.616226504	Nerve_Tibial
chr14	73493021	73543799	ACOT1	-0.944246516	0.616226504	Skin_Sun_Exposed_Lower_leg
chr14	73493021	73543799	ACOT1	-0.057352696	0.616226504	Whole_blood
chr1	54548134	54634744	ACOT11	0.117699039	0.279767766	Adipose_Subcutaneous
chr1	54548134	54634744	ACOT11	0.090014842	0.279767766	Artery_Tibial
chr1	54548134	54634744	ACOT11	0.096963336	0.279767766	Brain_Cortex
chr1	54548134	54634744	ACOT11	0.069033128	0.279767766	Heart_Left_Ventricle
chr1	54548134	54634744	ACOT11	-0.023306829	0.279767766	Kidney_Cortex
chr1	54548134	54634744	ACOT11	0.122706429	0.279767766	Lung
chr1	54548134	54634744	ACOT11	-1.228576061	0.279767766	Muscle_Skeletal
chr1	54548134	54634744	ACOT11	-0.163712125	0.279767766	Nerve_Tibial
chr1	54548134	54634744	ACOT11	-0.192932737	0.279767766	Skin_Sun_Exposed_Lower_leg
chr1	54548134	54634744	ACOT11	-0.36556627	0.279767766	Whole_blood
chr5	81309045	81394174	ACOT12	-0.174624484	0.143533192	Adipose_Subcutaneous
chr5	81309045	81394174	ACOT12	-0.161064074	0.143533192	Artery_Tibial
chr5	81309045	81394174	ACOT12	0.58566842	0.143533192	Brain_Cortex
chr5	81309045	81394174	ACOT12	-0.170048287	0.143533192	Heart_Left_Ventricle
chr5	81309045	81394174	ACOT12	-1.045338207	0.143533192	Kidney_Cortex
chr5	81309045	81394174	ACOT12	0.890442091	0.143533192	Lung
chr5	81309045	81394174	ACOT12	0.319189632	0.143533192	Muscle_Skeletal
chr5	81309045	81394174	ACOT12	0.319011189	0.143533192	Nerve_Tibial
chr5	81309045	81394174	ACOT12	-0.744840652	0.143533192	Skin_Sun_Exposed_Lower_leg
chr5	81309045	81394174	ACOT12	2.955357348	0.143533192	Whole_blood
chr6	24667035	24705069	ACOT13	0.4200531	0.628806741	Adipose_Subcutaneous
chr6	24667035	24705069	ACOT13	-0.18720935	0.628806741	Artery_Tibial
chr6	24667035	24705069	ACOT13	-0.003119962	0.628806741	Brain_Cortex
chr6	24667035	24705069	ACOT13	-0.054638956	0.628806741	Heart_Left_Ventricle
chr6	24667035	24705069	ACOT13	-0.400248671	0.628806741	Kidney_Cortex
chr6	24667035	24705069	ACOT13	-0.136253428	0.628806741	Lung
chr6	24667035	24705069	ACOT13	0.066198262	0.628806741	Muscle_Skeletal
chr6	24667035	24705069	ACOT13	-0.032613442	0.628806741	Nerve_Tibial
chr6	24667035	24705069	ACOT13	0.022714944	0.628806741	Skin_Sun_Exposed_Lower_leg
chr6	24667035	24705069	ACOT13	0.147396582	0.628806741	Whole_blood
chr14	73567620	73575658	ACOT2	0.757702939	0.512442955	Adipose_Subcutaneous
chr14	73567620	73575658	ACOT2	-0.000417313	0.512442955	Artery_Tibial
chr14	73567620	73575658	ACOT2	0.028390093	0.512442955	Brain_Cortex
chr14	73567620	73575658	ACOT2	0.122173249	0.512442955	Heart_Left_Ventricle
chr14	73567620	73575658	ACOT2	0.010679329	0.512442955	Kidney_Cortex
chr14	73567620	73575658	ACOT2	0.026380827	0.512442955	Lung
chr14	73567620	73575658	ACOT2	-0.192717039	0.512442955	Muscle_Skeletal
chr14	73567620	73575658	ACOT2	0.235528215	0.512442955	Nerve_Tibial
chr14	73567620	73575658	ACOT2	0.079584037	0.512442955	Skin_Sun_Exposed_Lower_leg
chr14	73567620	73575658	ACOT2	-0.147513532	0.512442955	Whole_blood
chr14	73591706	73595766	ACOT4	0.997058153	0.096848632	Adipose_Subcutaneous
chr14	73591706	73595766	ACOT4	-0.325978138	0.096848632	Artery_Tibial
chr14	73591706	73595766	ACOT4	-0.143911761	0.096848632	Brain_Cortex
chr14	73591706	73595766	ACOT4	0.35982174	0.096848632	Heart_Left_Ventricle
chr14	73591706	73595766	ACOT4	-0.502279203	0.096848632	Kidney_Cortex
chr14	73591706	73595766	ACOT4	0.053256812	0.096848632	Lung
chr14	73591706	73595766	ACOT4	-0.069739777	0.096848632	Muscle_Skeletal
chr14	73591706	73595766	ACOT4	-0.379258057	0.096848632	Nerve_Tibial
chr14	73591706	73595766	ACOT4	-0.574289537	0.096848632	Skin_Sun_Exposed_Lower_leg
chr14	73591706	73595766	ACOT4	-0.153347442	0.096848632	Whole_blood
chr14	73612276	73619929	ACOT6	2.387649869	0.016678903	Adipose_Subcutaneous
chr14	73612276	73619929	ACOT6	-0.264697117	0.016678903	Artery_Tibial
chr14	73612276	73619929	ACOT6	-0.509397873	0.016678903	Brain_Cortex
chr14	73612276	73619929	ACOT6	-0.999922331	0.016678903	Heart_Left_Ventricle
chr14	73612276	73619929	ACOT6	-0.999897369	0.016678903	Kidney_Cortex
chr14	73612276	73619929	ACOT6	-0.365352917	0.016678903	Lung
chr14	73612276	73619929	ACOT6	-0.384991722	0.016678903	Muscle_Skeletal
chr14	73612276	73619929	ACOT6	0.331098865	0.016678903	Nerve_Tibial
chr14	73612276	73619929	ACOT6	1.089569113	0.016678903	Skin_Sun_Exposed_Lower_leg
chr14	73612276	73619929	ACOT6	0	0.016678903	Whole_blood
chr1	6264272	6393766	ACOT7	0.053555018	0.997569806	Adipose_Subcutaneous
chr1	6264272	6393766	ACOT7	0.010972009	0.997569806	Artery_Tibial
chr1	6264272	6393766	ACOT7	0.066784826	0.997569806	Brain_Cortex
chr1	6264272	6393766	ACOT7	-0.196461674	0.997569806	Heart_Left_Ventricle
chr1	6264272	6393766	ACOT7	0.017006309	0.997569806	Kidney_Cortex
chr1	6264272	6393766	ACOT7	0.081540045	0.997569806	Lung
chr1	6264272	6393766	ACOT7	-0.041355365	0.997569806	Muscle_Skeletal
chr1	6264272	6393766	ACOT7	-0.059860352	0.997569806	Nerve_Tibial
chr1	6264272	6393766	ACOT7	-0.100440394	0.997569806	Skin_Sun_Exposed_Lower_leg
chr1	6264272	6393766	ACOT7	0.280875078	0.997569806	Whole_blood
chr20	45841721	45857409	ACOT8	0.166756744	0.197769108	Adipose_Subcutaneous
chr20	45841721	45857409	ACOT8	0.000320607	0.197769108	Artery_Tibial
chr20	45841721	45857409	ACOT8	-0.078474798	0.197769108	Brain_Cortex
chr20	45841721	45857409	ACOT8	-0.004114002	0.197769108	Heart_Left_Ventricle
chr20	45841721	45857409	ACOT8	-0.144038701	0.197769108	Kidney_Cortex
chr20	45841721	45857409	ACOT8	-0.09928882	0.197769108	Lung
chr20	45841721	45857409	ACOT8	0.301654046	0.197769108	Muscle_Skeletal
chr20	45841721	45857409	ACOT8	-0.03087028	0.197769108	Nerve_Tibial
chr20	45841721	45857409	ACOT8	0.253962367	0.197769108	Skin_Sun_Exposed_Lower_leg
chr20	45841721	45857409	ACOT8	0.407847112	0.197769108	Whole_blood
chrX	23701055	23743290	ACOT9	-0.144595476	0.98480388	Adipose_Subcutaneous
chrX	23701055	23743290	ACOT9	0.010068149	0.98480388	Artery_Tibial
chrX	23701055	23743290	ACOT9	0.044215264	0.98480388	Brain_Cortex
chrX	23701055	23743290	ACOT9	0.117700452	0.98480388	Heart_Left_Ventricle
chrX	23701055	23743290	ACOT9	-0.060647449	0.98480388	Kidney_Cortex
chrX	23701055	23743290	ACOT9	0.094306022	0.98480388	Lung
chrX	23701055	23743290	ACOT9	-0.001434195	0.98480388	Muscle_Skeletal
chrX	23701055	23743290	ACOT9	6.88E-06	0.98480388	Nerve_Tibial
chrX	23701055	23743290	ACOT9	0.005339263	0.98480388	Skin_Sun_Exposed_Lower_leg
chrX	23701055	23743290	ACOT9	0.082258149	0.98480388	Whole_blood
chr17	75941507	75979434	ACOX1	0.429614213	0.545138555	Adipose_Subcutaneous
chr17	75941507	75979434	ACOX1	0.020567904	0.545138555	Artery_Tibial
chr17	75941507	75979434	ACOX1	-0.286376515	0.545138555	Brain_Cortex
chr17	75941507	75979434	ACOX1	0.14894168	0.545138555	Heart_Left_Ventricle
chr17	75941507	75979434	ACOX1	-0.149929232	0.545138555	Kidney_Cortex
chr17	75941507	75979434	ACOX1	-0.07995543	0.545138555	Lung
chr17	75941507	75979434	ACOX1	0.068309363	0.545138555	Muscle_Skeletal
chr17	75941507	75979434	ACOX1	-0.012632462	0.545138555	Nerve_Tibial
chr17	75941507	75979434	ACOX1	-0.0079241	0.545138555	Skin_Sun_Exposed_Lower_leg
chr17	75941507	75979434	ACOX1	0.477120112	0.545138555	Whole_blood
chr3	58505136	58537202	ACOX2	0.413587887	0.773872313	Adipose_Subcutaneous
chr3	58505136	58537202	ACOX2	-0.029460146	0.773872313	Artery_Tibial
chr3	58505136	58537202	ACOX2	0.137261509	0.773872313	Brain_Cortex
chr3	58505136	58537202	ACOX2	0.179167905	0.773872313	Heart_Left_Ventricle
chr3	58505136	58537202	ACOX2	-0.282886997	0.773872313	Kidney_Cortex
chr3	58505136	58537202	ACOX2	-0.053755524	0.773872313	Lung
chr3	58505136	58537202	ACOX2	0.30090787	0.773872313	Muscle_Skeletal
chr3	58505136	58537202	ACOX2	0.108823211	0.773872313	Nerve_Tibial
chr3	58505136	58537202	ACOX2	0.313484232	0.773872313	Skin_Sun_Exposed_Lower_leg
chr3	58505136	58537202	ACOX2	-0.471641482	0.773872313	Whole_blood
chr4	8366263	8440725	ACOX3	0.022342039	0.490971469	Adipose_Subcutaneous
chr4	8366263	8440725	ACOX3	0.136127789	0.490971469	Artery_Tibial
chr4	8366263	8440725	ACOX3	0.049473761	0.490971469	Brain_Cortex
chr4	8366263	8440725	ACOX3	0.415870519	0.490971469	Heart_Left_Ventricle
chr4	8366263	8440725	ACOX3	-0.143320703	0.490971469	Kidney_Cortex
chr4	8366263	8440725	ACOX3	0.146621003	0.490971469	Lung
chr4	8366263	8440725	ACOX3	-0.062389963	0.490971469	Muscle_Skeletal
chr4	8366263	8440725	ACOX3	-0.008110337	0.490971469	Nerve_Tibial
chr4	8366263	8440725	ACOX3	0.19856568	0.490971469	Skin_Sun_Exposed_Lower_leg
chr4	8366263	8440725	ACOX3	0.092173384	0.490971469	Whole_blood
chr2	110732539	111120610	ACOXL	0.207791456	0.568425567	Adipose_Subcutaneous
chr2	110732539	111120610	ACOXL	0.522509105	0.568425567	Artery_Tibial
chr2	110732539	111120610	ACOXL	0.228315953	0.568425567	Brain_Cortex
chr2	110732539	111120610	ACOXL	0.675879559	0.568425567	Heart_Left_Ventricle
chr2	110732539	111120610	ACOXL	0.321534971	0.568425567	Kidney_Cortex
chr2	110732539	111120610	ACOXL	-0.320173196	0.568425567	Lung
chr2	110732539	111120610	ACOXL	0.415053246	0.568425567	Muscle_Skeletal
chr2	110732539	111120610	ACOXL	0.594933845	0.568425567	Nerve_Tibial
chr2	110732539	111120610	ACOXL	-0.390899578	0.568425567	Skin_Sun_Exposed_Lower_leg
chr2	110732539	111120610	ACOXL	0.344372566	0.568425567	Whole_blood
chr2	111098341	111115588	ACOXL-AS1	0.052556198	0.671006074	Adipose_Subcutaneous
chr2	111098341	111115588	ACOXL-AS1	0.837505408	0.671006074	Artery_Tibial
chr2	111098341	111115588	ACOXL-AS1	0.165858092	0.671006074	Brain_Cortex
chr2	111098341	111115588	ACOXL-AS1	0.51731425	0.671006074	Heart_Left_Ventricle
chr2	111098341	111115588	ACOXL-AS1	0.07579773	0.671006074	Kidney_Cortex
chr2	111098341	111115588	ACOXL-AS1	-0.362201981	0.671006074	Lung
chr2	111098341	111115588	ACOXL-AS1	0.356429521	0.671006074	Muscle_Skeletal
chr2	111098341	111115588	ACOXL-AS1	0.536889265	0.671006074	Nerve_Tibial
chr2	111098341	111115588	ACOXL-AS1	0.280124886	0.671006074	Skin_Sun_Exposed_Lower_leg
chr2	111098341	111115588	ACOXL-AS1	-0.615465939	0.671006074	Whole_blood
chr2	264869	278283	ACP1	-0.044135484	0.570808014	Adipose_Subcutaneous
chr2	264869	278283	ACP1	-0.064633701	0.570808014	Artery_Tibial
chr2	264869	278283	ACP1	0.056334823	0.570808014	Brain_Cortex
chr2	264869	278283	ACP1	0.019576022	0.570808014	Heart_Left_Ventricle
chr2	264869	278283	ACP1	-0.338687691	0.570808014	Kidney_Cortex
chr2	264869	278283	ACP1	-0.127082736	0.570808014	Lung
chr2	264869	278283	ACP1	-0.037722444	0.570808014	Muscle_Skeletal
chr2	264869	278283	ACP1	-0.154235788	0.570808014	Nerve_Tibial
chr2	264869	278283	ACP1	0.007548025	0.570808014	Skin_Sun_Exposed_Lower_leg
chr2	264869	278283	ACP1	0.188383922	0.570808014	Whole_blood
chr11	47239302	47248847	ACP2	0.148940955	0.9229795	Adipose_Subcutaneous
chr11	47239302	47248847	ACP2	0.004689069	0.9229795	Artery_Tibial
chr11	47239302	47248847	ACP2	0.001367766	0.9229795	Brain_Cortex
chr11	47239302	47248847	ACP2	0.240783529	0.9229795	Heart_Left_Ventricle
chr11	47239302	47248847	ACP2	0.002731001	0.9229795	Kidney_Cortex
chr11	47239302	47248847	ACP2	-0.138762696	0.9229795	Lung
chr11	47239302	47248847	ACP2	-0.164726541	0.9229795	Muscle_Skeletal
chr11	47239302	47248847	ACP2	0.124707268	0.9229795	Nerve_Tibial
chr11	47239302	47248847	ACP2	-0.133592928	0.9229795	Skin_Sun_Exposed_Lower_leg
chr11	47239302	47248847	ACP2	0.153856913	0.9229795	Whole_blood
chr19	50790415	50795224	ACP4	0.101447037	0.753182295	Adipose_Subcutaneous
chr19	50790415	50795224	ACP4	-0.285350332	0.753182295	Artery_Tibial
chr19	50790415	50795224	ACP4	0.047009381	0.753182295	Brain_Cortex
chr19	50790415	50795224	ACP4	-0.71592656	0.753182295	Heart_Left_Ventricle
chr19	50790415	50795224	ACP4	0.549143938	0.753182295	Kidney_Cortex
chr19	50790415	50795224	ACP4	-0.307380193	0.753182295	Lung
chr19	50790415	50795224	ACP4	-0.789565863	0.753182295	Muscle_Skeletal
chr19	50790415	50795224	ACP4	0.90198716	0.753182295	Nerve_Tibial
chr19	50790415	50795224	ACP4	0.226469178	0.753182295	Skin_Sun_Exposed_Lower_leg
chr19	50790415	50795224	ACP4	-0.789385486	0.753182295	Whole_blood
chr19	11574660	11579008	ACP5	0.508202021	0.005352068	Adipose_Subcutaneous
chr19	11574660	11579008	ACP5	-2.293964409	0.005352068	Artery_Tibial
chr19	11574660	11579008	ACP5	0.438331911	0.005352068	Brain_Cortex
chr19	11574660	11579008	ACP5	1.053240826	0.005352068	Heart_Left_Ventricle
chr19	11574660	11579008	ACP5	0.295017778	0.005352068	Kidney_Cortex
chr19	11574660	11579008	ACP5	0.362470216	0.005352068	Lung
chr19	11574660	11579008	ACP5	1.223982396	0.005352068	Muscle_Skeletal
chr19	11574660	11579008	ACP5	0.019221745	0.005352068	Nerve_Tibial
chr19	11574660	11579008	ACP5	-0.038350928	0.005352068	Skin_Sun_Exposed_Lower_leg
chr19	11574660	11579008	ACP5	0.482733002	0.005352068	Whole_blood
chr1	147626182	147670543	ACP6	0.491968777	0.295817622	Adipose_Subcutaneous
chr1	147626182	147670543	ACP6	-0.16577404	0.295817622	Artery_Tibial
chr1	147626182	147670543	ACP6	0.01898367	0.295817622	Brain_Cortex
chr1	147626182	147670543	ACP6	-0.073831146	0.295817622	Heart_Left_Ventricle
chr1	147626182	147670543	ACP6	0.025463058	0.295817622	Kidney_Cortex
chr1	147626182	147670543	ACP6	0.005208796	0.295817622	Lung
chr1	147626182	147670543	ACP6	0.124658907	0.295817622	Muscle_Skeletal
chr1	147626182	147670543	ACP6	-0.31061246	0.295817622	Nerve_Tibial
chr1	147626182	147670543	ACP6	-0.039860622	0.295817622	Skin_Sun_Exposed_Lower_leg
chr1	147626182	147670543	ACP6	0.682018249	0.295817622	Whole_blood
chr19	39083011	39112074	ACP7	-0.346026208	0.006334392	Adipose_Subcutaneous
chr19	39083011	39112074	ACP7	0.498686422	0.006334392	Artery_Tibial
chr19	39083011	39112074	ACP7	-0.456807432	0.006334392	Brain_Cortex
chr19	39083011	39112074	ACP7	-1.051727041	0.006334392	Heart_Left_Ventricle
chr19	39083011	39112074	ACP7	0.131969321	0.006334392	Kidney_Cortex
chr19	39083011	39112074	ACP7	0.830855554	0.006334392	Lung
chr19	39083011	39112074	ACP7	3.740758714	0.006334392	Muscle_Skeletal
chr19	39083011	39112074	ACP7	0.34519994	0.006334392	Nerve_Tibial
chr19	39083011	39112074	ACP7	0.27766073	0.006334392	Skin_Sun_Exposed_Lower_leg
chr19	39083011	39112074	ACP7	-1.154195347	0.006334392	Whole_blood
chr22	50738224	50745299	ACR	-0.324034887	0.146591864	Adipose_Subcutaneous
chr22	50738224	50745299	ACR	1.00442663	0.146591864	Artery_Tibial
chr22	50738224	50745299	ACR	-0.892038824	0.146591864	Brain_Cortex
chr22	50738224	50745299	ACR	-0.994612565	0.146591864	Heart_Left_Ventricle
chr22	50738224	50745299	ACR	-0.400124837	0.146591864	Kidney_Cortex
chr22	50738224	50745299	ACR	-0.005740328	0.146591864	Lung
chr22	50738224	50745299	ACR	-0.744418357	0.146591864	Muscle_Skeletal
chr22	50738224	50745299	ACR	0.622946149	0.146591864	Nerve_Tibial
chr22	50738224	50745299	ACR	-0.51149193	0.146591864	Skin_Sun_Exposed_Lower_leg
chr22	50738224	50745299	ACR	-1.13763265	0.146591864	Whole_blood
chr12	6638076	6647414	ACRBP	0.64473833	0.291885768	Adipose_Subcutaneous
chr12	6638076	6647414	ACRBP	0.130342796	0.291885768	Artery_Tibial
chr12	6638076	6647414	ACRBP	-0.106995133	0.291885768	Brain_Cortex
chr12	6638076	6647414	ACRBP	-0.551195518	0.291885768	Heart_Left_Ventricle
chr12	6638076	6647414	ACRBP	0.445928557	0.291885768	Kidney_Cortex
chr12	6638076	6647414	ACRBP	0.13850234	0.291885768	Lung
chr12	6638076	6647414	ACRBP	0.063158879	0.291885768	Muscle_Skeletal
chr12	6638076	6647414	ACRBP	0.200746865	0.291885768	Nerve_Tibial
chr12	6638076	6647414	ACRBP	-0.832324803	0.291885768	Skin_Sun_Exposed_Lower_leg
chr12	6638076	6647414	ACRBP	0.589952632	0.291885768	Whole_blood
chr11	125672334	125680898	ACRV1	0.527831477	0.011574489	Adipose_Subcutaneous
chr11	125672334	125680898	ACRV1	-0.532870982	0.011574489	Artery_Tibial
chr11	125672334	125680898	ACRV1	-0.224299048	0.011574489	Brain_Cortex
chr11	125672334	125680898	ACRV1	-0.334046873	0.011574489	Heart_Left_Ventricle
chr11	125672334	125680898	ACRV1	-0.744181677	0.011574489	Kidney_Cortex
chr11	125672334	125680898	ACRV1	0.128703581	0.011574489	Lung
chr11	125672334	125680898	ACRV1	-1.144904716	0.011574489	Muscle_Skeletal
chr11	125672334	125680898	ACRV1	-1.317054573	0.011574489	Nerve_Tibial
chr11	125672334	125680898	ACRV1	-2.063236622	0.011574489	Skin_Sun_Exposed_Lower_leg
chr11	125672334	125680898	ACRV1	2.182234573	0.011574489	Whole_blood
chr15	78167468	78234707	ACSBG1	-0.520049948	0.432391604	Adipose_Subcutaneous
chr15	78167468	78234707	ACSBG1	0.04634397	0.432391604	Artery_Tibial
chr15	78167468	78234707	ACSBG1	-0.286665575	0.432391604	Brain_Cortex
chr15	78167468	78234707	ACSBG1	-0.262894565	0.432391604	Heart_Left_Ventricle
chr15	78167468	78234707	ACSBG1	-0.352220184	0.432391604	Kidney_Cortex
chr15	78167468	78234707	ACSBG1	0.565342615	0.432391604	Lung
chr15	78167468	78234707	ACSBG1	0.626430695	0.432391604	Muscle_Skeletal
chr15	78167468	78234707	ACSBG1	-0.281479419	0.432391604	Nerve_Tibial
chr15	78167468	78234707	ACSBG1	-0.473012221	0.432391604	Skin_Sun_Exposed_Lower_leg
chr15	78167468	78234707	ACSBG1	0.711527279	0.432391604	Whole_blood
chr19	6135633	6193103	ACSBG2	0.192716904	8.85E-05	Adipose_Subcutaneous
chr19	6135633	6193103	ACSBG2	-0.62516757	8.85E-05	Artery_Tibial
chr19	6135633	6193103	ACSBG2	-0.220156123	8.85E-05	Brain_Cortex
chr19	6135633	6193103	ACSBG2	0.340863031	8.85E-05	Heart_Left_Ventricle
chr19	6135633	6193103	ACSBG2	-0.390312977	8.85E-05	Kidney_Cortex
chr19	6135633	6193103	ACSBG2	0.226370759	8.85E-05	Lung
chr19	6135633	6193103	ACSBG2	0.524076734	8.85E-05	Muscle_Skeletal
chr19	6135633	6193103	ACSBG2	-0.301064005	8.85E-05	Nerve_Tibial
chr19	6135633	6193103	ACSBG2	-3.41801237	8.85E-05	Skin_Sun_Exposed_Lower_leg
chr19	6135633	6193103	ACSBG2	-1.038274736	8.85E-05	Whole_blood
chr17	50426158	50474845	ACSF2	1.111046287	0.193133074	Adipose_Subcutaneous
chr17	50426158	50474845	ACSF2	0.013102154	0.193133074	Artery_Tibial
chr17	50426158	50474845	ACSF2	0.091708871	0.193133074	Brain_Cortex
chr17	50426158	50474845	ACSF2	-0.271044585	0.193133074	Heart_Left_Ventricle
chr17	50426158	50474845	ACSF2	0.120641112	0.193133074	Kidney_Cortex
chr17	50426158	50474845	ACSF2	0.081119331	0.193133074	Lung
chr17	50426158	50474845	ACSF2	-0.290186625	0.193133074	Muscle_Skeletal
chr17	50426158	50474845	ACSF2	0.338848244	0.193133074	Nerve_Tibial
chr17	50426158	50474845	ACSF2	0.416045503	0.193133074	Skin_Sun_Exposed_Lower_leg
chr17	50426158	50474845	ACSF2	0.077719151	0.193133074	Whole_blood
chr16	89093809	89160556	ACSF3	0.123818176	0.915962562	Adipose_Subcutaneous
chr16	89093809	89160556	ACSF3	0.105215396	0.915962562	Artery_Tibial
chr16	89093809	89160556	ACSF3	0.0635573	0.915962562	Brain_Cortex
chr16	89093809	89160556	ACSF3	-0.084762469	0.915962562	Heart_Left_Ventricle
chr16	89093809	89160556	ACSF3	0.036032842	0.915962562	Kidney_Cortex
chr16	89093809	89160556	ACSF3	0.040623958	0.915962562	Lung
chr16	89093809	89160556	ACSF3	-0.065359391	0.915962562	Muscle_Skeletal
chr16	89093809	89160556	ACSF3	-0.109846263	0.915962562	Nerve_Tibial
chr16	89093809	89160556	ACSF3	0.10918692	0.915962562	Skin_Sun_Exposed_Lower_leg
chr16	89093809	89160556	ACSF3	-0.133845542	0.915962562	Whole_blood
chr4	184755595	184826593	ACSL1	0.465406537	0.537917579	Adipose_Subcutaneous
chr4	184755595	184826593	ACSL1	0.037363118	0.537917579	Artery_Tibial
chr4	184755595	184826593	ACSL1	-0.127650811	0.537917579	Brain_Cortex
chr4	184755595	184826593	ACSL1	0.087139283	0.537917579	Heart_Left_Ventricle
chr4	184755595	184826593	ACSL1	0.375293412	0.537917579	Kidney_Cortex
chr4	184755595	184826593	ACSL1	-0.234012678	0.537917579	Lung
chr4	184755595	184826593	ACSL1	-0.865565947	0.537917579	Muscle_Skeletal
chr4	184755595	184826593	ACSL1	0.109295423	0.537917579	Nerve_Tibial
chr4	184755595	184826593	ACSL1	-0.257092911	0.537917579	Skin_Sun_Exposed_Lower_leg
chr4	184755595	184826593	ACSL1	0.090029594	0.537917579	Whole_blood
chr2	222860934	222944651	ACSL3	-0.002307226	0.752203252	Adipose_Subcutaneous
chr2	222860934	222944651	ACSL3	-0.143411621	0.752203252	Artery_Tibial
chr2	222860934	222944651	ACSL3	0.029616013	0.752203252	Brain_Cortex
chr2	222860934	222944651	ACSL3	0.306092776	0.752203252	Heart_Left_Ventricle
chr2	222860934	222944651	ACSL3	-0.143408577	0.752203252	Kidney_Cortex
chr2	222860934	222944651	ACSL3	-0.030590843	0.752203252	Lung
chr2	222860934	222944651	ACSL3	0.047829166	0.752203252	Muscle_Skeletal
chr2	222860934	222944651	ACSL3	0.002767158	0.752203252	Nerve_Tibial
chr2	222860934	222944651	ACSL3	-0.042170469	0.752203252	Skin_Sun_Exposed_Lower_leg
chr2	222860934	222944651	ACSL3	-0.365753145	0.752203252	Whole_blood
chrX	109641330	109733403	ACSL4	-0.229972079	0.937399083	Adipose_Subcutaneous
chrX	109641330	109733403	ACSL4	-0.052359674	0.937399083	Artery_Tibial
chrX	109641330	109733403	ACSL4	-0.056283455	0.937399083	Brain_Cortex
chrX	109641330	109733403	ACSL4	0.279507928	0.937399083	Heart_Left_Ventricle
chrX	109641330	109733403	ACSL4	0.082029878	0.937399083	Kidney_Cortex
chrX	109641330	109733403	ACSL4	-0.221215097	0.937399083	Lung
chrX	109641330	109733403	ACSL4	0.490706937	0.937399083	Muscle_Skeletal
chrX	109641330	109733403	ACSL4	-0.174986379	0.937399083	Nerve_Tibial
[truncated: 201,492+ more rows]
