# Supplementary material for: A landscape of X-inactivation during human T cell development
Source: Nat Commun. 2024 Dec 4;15:10527. doi: 10.1038/s41467-024-54110-7 (PMC11618795; doi:10.1038/s41467-024-54110-7)
Supplement: Supplementary file 8 — Supplementary Data 6 [file 41467_2024_54110_MOESM8_ESM.xlsx]

## Sheet: Data S6
Supplementary Data 6: Male vs Female log2fc, Wald Test (two-tailed) p-values and BH-corrected q-values from Sleuth for method comparison; related to Supplementary Fig. 3b (referred to as pseudo alignment).
seqnames	start	end	target_id	log2FC	pval	qval	tissue_id
chr19	58346806	58353499	A1BG	-0.157330461	0.524142964	0.999985227	Adipose_Subcutaneous
chr19	58346806	58353499	A1BG	-0.046773225	0.849804958	0.999914461	Artery_Tibial
chr19	58346806	58353499	A1BG	0.031575231	0.898278523	1	Brain_Cortex
chr19	58346806	58353499	A1BG	0.093934896	0.70371735	1	Heart_Left_Ventricle
chr19	58346806	58353499	A1BG	0.064632205	0.793574622	0.999855186	Kidney_Cortex
chr19	58346806	58353499	A1BG	0.037624133	0.878929789	0.999930793	Lung
chr19	58346806	58353499	A1BG	0.425231461	0.085141439	0.903709514	Muscle_Skeletal
chr19	58346806	58353499	A1BG	-0.124766019	0.613466874	0.999900238	Nerve_Tibial
chr19	58346806	58353499	A1BG	-0.06438186	0.794356207	0.999959565	Skin_Sun_Exposed_Lower_leg
chr19	58346806	58353499	A1BG	0.124653738	0.613786173	0.806916123	Whole_Blood
chr19	58351970	58355183	A1BG-AS1	0.129787009	0.619292543	0.999985227	Adipose_Subcutaneous
chr19	58351970	58355183	A1BG-AS1	0.070751292	0.786505231	0.999914461	Artery_Tibial
chr19	58351970	58355183	A1BG-AS1	0.06511446	0.803150009	1	Brain_Cortex
chr19	58351970	58355183	A1BG-AS1	0.092305445	0.723814398	1	Heart_Left_Ventricle
chr19	58351970	58355183	A1BG-AS1	0.203961746	0.434913976	0.999855186	Kidney_Cortex
chr19	58351970	58355183	A1BG-AS1	-0.047717424	0.855054756	0.999930793	Lung
chr19	58351970	58355183	A1BG-AS1	0.620903829	0.017456144	0.641890214	Muscle_Skeletal
chr19	58351970	58355183	A1BG-AS1	-0.147622045	0.571985556	0.999900238	Nerve_Tibial
chr19	58351970	58355183	A1BG-AS1	-0.561236279	0.031671196	0.999959565	Skin_Sun_Exposed_Lower_leg
chr19	58351970	58355183	A1BG-AS1	0.05271156	0.840079761	0.927568904	Whole_Blood
chr10	50799409	50885675	A1CF	-0.034065626	0.911403969	0.999985227	Adipose_Subcutaneous
chr10	50799409	50885675	A1CF	0.233559317	0.445541046	0.999914461	Artery_Tibial
chr10	50799409	50885675	A1CF	-0.016566651	0.956846491	1	Brain_Cortex
chr10	50799409	50885675	A1CF	-0.357260334	0.243245993	1	Heart_Left_Ventricle
chr10	50799409	50885675	A1CF	-0.393062971	0.199193332	0.999855186	Kidney_Cortex
chr10	50799409	50885675	A1CF	0.023328219	0.939262797	0.999930793	Lung
chr10	50799409	50885675	A1CF	-0.048048239	0.875292974	0.999183667	Muscle_Skeletal
chr10	50799409	50885675	A1CF	0.033216333	0.913604001	0.999900238	Nerve_Tibial
chr10	50799409	50885675	A1CF	0.133053485	0.663860233	0.999959565	Skin_Sun_Exposed_Lower_leg
chr10	50799409	50885675	A1CF	0.129633916	0.6719885	0.842025866	Whole_Blood
chr12	9067708	9116229	A2M	0.075899474	0.725120768	0.999985227	Adipose_Subcutaneous
chr12	9067708	9116229	A2M	0.216652394	0.315524928	0.999914461	Artery_Tibial
chr12	9067708	9116229	A2M	0.028996336	0.893139423	1	Brain_Cortex
chr12	9067708	9116229	A2M	0.161520811	0.454287894	1	Heart_Left_Ventricle
chr12	9067708	9116229	A2M	0.074631884	0.729529928	0.999855186	Kidney_Cortex
chr12	9067708	9116229	A2M	0.102622588	0.634484186	0.999930793	Lung
chr12	9067708	9116229	A2M	-0.100244618	0.642355241	0.999183667	Muscle_Skeletal
chr12	9067708	9116229	A2M	0.303375945	0.15988303	0.999900238	Nerve_Tibial
chr12	9067708	9116229	A2M	-0.51966451	0.016063216	0.999959565	Skin_Sun_Exposed_Lower_leg
chr12	9067708	9116229	A2M	-0.054710981	0.79991097	0.909334345	Whole_Blood
chr12	9065177	9068055	A2M-AS1	0.14939794	0.520072691	0.999985227	Adipose_Subcutaneous
chr12	9065177	9068055	A2M-AS1	-0.135426409	0.559840199	0.999914461	Artery_Tibial
chr12	9065177	9068055	A2M-AS1	0.242398855	0.296647756	1	Brain_Cortex
chr12	9065177	9068055	A2M-AS1	-0.055997907	0.809478245	1	Heart_Left_Ventricle
chr12	9065177	9068055	A2M-AS1	-0.059940772	0.796348867	0.999855186	Kidney_Cortex
chr12	9065177	9068055	A2M-AS1	-0.071572047	0.75796538	0.999930793	Lung
chr12	9065177	9068055	A2M-AS1	-0.134199131	0.563402644	0.999183667	Muscle_Skeletal
chr12	9065177	9068055	A2M-AS1	0.272288296	0.241061293	0.999900238	Nerve_Tibial
chr12	9065177	9068055	A2M-AS1	0.030103755	0.896873549	0.999959565	Skin_Sun_Exposed_Lower_leg
chr12	9065177	9068055	A2M-AS1	-0.604480208	0.009252208	0.06625637	Whole_Blood
chr12	8822472	8887202	A2ML1	0.128277143	0.672327793	0.999985227	Adipose_Subcutaneous
chr12	8822472	8887202	A2ML1	-0.370454948	0.22191035	0.999914461	Artery_Tibial
chr12	8822472	8887202	A2ML1	0.247202705	0.415028356	1	Brain_Cortex
chr12	8822472	8887202	A2ML1	-0.168957506	0.577468186	1	Heart_Left_Ventricle
chr12	8822472	8887202	A2ML1	0.211642888	0.485284168	0.999855186	Kidney_Cortex
chr12	8822472	8887202	A2ML1	-0.200382076	0.508804848	0.999930793	Lung
chr12	8822472	8887202	A2ML1	0.591857543	0.051000833	0.856077092	Muscle_Skeletal
chr12	8822472	8887202	A2ML1	0.934328113	0.002065377	0.999900238	Nerve_Tibial
chr12	8822472	8887202	A2ML1	0.281495449	0.353331411	0.999959565	Skin_Sun_Exposed_Lower_leg
chr12	8822472	8887202	A2ML1	0.058889329	0.846042849	0.930559702	Whole_Blood
chr12	9228533	9234207	A2MP1	0.150169143	0.714412028	0.999985227	Adipose_Subcutaneous
chr12	9228533	9234207	A2MP1	-0.344561587	0.401110859	0.999914461	Artery_Tibial
chr12	9228533	9234207	A2MP1	-0.227936412	0.578591756	1	Brain_Cortex
chr12	9228533	9234207	A2MP1	-0.37398853	0.362112319	1	Heart_Left_Ventricle
chr12	9228533	9234207	A2MP1	-0.336287494	0.412514684	0.999855186	Kidney_Cortex
chr12	9228533	9234207	A2MP1	-0.103580827	0.800724832	0.999930793	Lung
chr12	9228533	9234207	A2MP1	-0.743616399	0.069975574	0.889586501	Muscle_Skeletal
chr12	9228533	9234207	A2MP1	0.100534963	0.806466587	0.999900238	Nerve_Tibial
chr12	9228533	9234207	A2MP1	0.774733249	0.059040006	0.999959565	Skin_Sun_Exposed_Lower_leg
chr12	9228533	9234207	A2MP1	-0.911950744	0.02626497	0.131551452	Whole_Blood
chr1	33306766	33321098	A3GALT2	NA	NA	NA	Adipose_Subcutaneous
chr1	33306766	33321098	A3GALT2	NA	NA	NA	Artery_Tibial
chr1	33306766	33321098	A3GALT2	NA	NA	NA	Brain_Cortex
chr1	33306766	33321098	A3GALT2	NA	NA	NA	Heart_Left_Ventricle
chr1	33306766	33321098	A3GALT2	NA	NA	NA	Kidney_Cortex
chr1	33306766	33321098	A3GALT2	NA	NA	NA	Lung
chr1	33306766	33321098	A3GALT2	NA	NA	NA	Muscle_Skeletal
chr1	33306766	33321098	A3GALT2	NA	NA	NA	Nerve_Tibial
chr1	33306766	33321098	A3GALT2	NA	NA	NA	Skin_Sun_Exposed_Lower_leg
chr1	33306766	33321098	A3GALT2	NA	NA	NA	Whole_Blood
chr22	42692112	42721301	A4GALT	-0.186325143	0.315966133	0.999985227	Adipose_Subcutaneous
chr22	42692112	42721301	A4GALT	0.076621194	0.680070439	0.999914461	Artery_Tibial
chr22	42692112	42721301	A4GALT	-0.0998962	0.590832112	1	Brain_Cortex
chr22	42692112	42721301	A4GALT	-0.068863431	0.710923889	1	Heart_Left_Ventricle
chr22	42692112	42721301	A4GALT	0.279914923	0.131946062	0.999855186	Kidney_Cortex
chr22	42692112	42721301	A4GALT	0.111613	0.548047054	0.999930793	Lung
chr22	42692112	42721301	A4GALT	0.07137474	0.700881237	0.999183667	Muscle_Skeletal
chr22	42692112	42721301	A4GALT	-0.007882908	0.96615993	0.999900238	Nerve_Tibial
chr22	42692112	42721301	A4GALT	-0.005193687	0.977700544	0.999959565	Skin_Sun_Exposed_Lower_leg
chr22	42692112	42721301	A4GALT	0.148324704	0.424715232	0.67601924	Whole_Blood
chr3	138123718	138133310	A4GNT	NA	NA	NA	Adipose_Subcutaneous
chr3	138123718	138133310	A4GNT	NA	NA	NA	Artery_Tibial
chr3	138123718	138133310	A4GNT	NA	NA	NA	Brain_Cortex
chr3	138123718	138133310	A4GNT	NA	NA	NA	Heart_Left_Ventricle
chr3	138123718	138133310	A4GNT	NA	NA	NA	Kidney_Cortex
chr3	138123718	138133310	A4GNT	NA	NA	NA	Lung
chr3	138123718	138133310	A4GNT	NA	NA	NA	Muscle_Skeletal
chr3	138123718	138133310	A4GNT	NA	NA	NA	Nerve_Tibial
chr3	138123718	138133310	A4GNT	NA	NA	NA	Skin_Sun_Exposed_Lower_leg
chr3	138123718	138133310	A4GNT	NA	NA	NA	Whole_Blood
chr17	33529787	33533760	AA06	NA	NA	NA	Adipose_Subcutaneous
chr17	33529787	33533760	AA06	NA	NA	NA	Artery_Tibial
chr17	33529787	33533760	AA06	NA	NA	NA	Brain_Cortex
chr17	33529787	33533760	AA06	NA	NA	NA	Heart_Left_Ventricle
chr17	33529787	33533760	AA06	NA	NA	NA	Kidney_Cortex
chr17	33529787	33533760	AA06	NA	NA	NA	Lung
chr17	33529787	33533760	AA06	NA	NA	NA	Muscle_Skeletal
chr17	33529787	33533760	AA06	NA	NA	NA	Nerve_Tibial
chr17	33529787	33533760	AA06	NA	NA	NA	Skin_Sun_Exposed_Lower_leg
chr17	33529787	33533760	AA06	NA	NA	NA	Whole_Blood
chr12	53307456	53321628	AAAS	0.058084345	0.666195151	0.999985227	Adipose_Subcutaneous
chr12	53307456	53321628	AAAS	-0.063452917	0.63746462	0.999914461	Artery_Tibial
chr12	53307456	53321628	AAAS	0.087192614	0.517273091	1	Brain_Cortex
chr12	53307456	53321628	AAAS	-0.169711565	0.2075254	1	Heart_Left_Ventricle
chr12	53307456	53321628	AAAS	-0.072828841	0.588591029	0.999855186	Kidney_Cortex
chr12	53307456	53321628	AAAS	-0.056259676	0.676075437	0.999930793	Lung
chr12	53307456	53321628	AAAS	-0.00338466	0.979945769	0.999183667	Muscle_Skeletal
chr12	53307456	53321628	AAAS	-0.125236128	0.352323013	0.999900238	Nerve_Tibial
chr12	53307456	53321628	AAAS	-0.070455735	0.600797118	0.999959565	Skin_Sun_Exposed_Lower_leg
chr12	53307456	53321628	AAAS	0.147500298	0.273322841	0.538438971	Whole_Blood
chr12	125065367	125143333	AACS	-0.139604217	0.457427434	0.999985227	Adipose_Subcutaneous
chr12	125065367	125143333	AACS	0.096659752	0.606900022	0.999914461	Artery_Tibial
chr12	125065367	125143333	AACS	0.028901784	0.877736443	1	Brain_Cortex
chr12	125065367	125143333	AACS	0.007159991	0.969598848	1	Heart_Left_Ventricle
chr12	125065367	125143333	AACS	0.161422007	0.390218045	0.999855186	Kidney_Cortex
chr12	125065367	125143333	AACS	0.028922992	0.877647432	0.999930793	Lung
chr12	125065367	125143333	AACS	-0.060593195	0.747053246	0.999183667	Muscle_Skeletal
chr12	125065367	125143333	AACS	-0.13522074	0.471674563	0.999900238	Nerve_Tibial
chr12	125065367	125143333	AACS	-0.023011263	0.902514882	0.999959565	Skin_Sun_Exposed_Lower_leg
chr12	125065367	125143333	AACS	-0.176333719	0.347938967	0.611598745	Whole_Blood
chr5	178764861	178818435	AACSP1	-0.159459726	0.619115355	0.999985227	Adipose_Subcutaneous
chr5	178764861	178818435	AACSP1	-0.135162381	0.673492778	0.999914461	Artery_Tibial
chr5	178764861	178818435	AACSP1	0.065093858	0.839193234	1	Brain_Cortex
chr5	178764861	178818435	AACSP1	0.442198779	0.168041664	1	Heart_Left_Ventricle
chr5	178764861	178818435	AACSP1	0.01233719	0.969320666	0.999855186	Kidney_Cortex
chr5	178764861	178818435	AACSP1	-0.173808204	0.587932258	0.999930793	Lung
chr5	178764861	178818435	AACSP1	0.188960459	0.555813663	0.999183667	Muscle_Skeletal
chr5	178764861	178818435	AACSP1	-0.257813487	0.421561323	0.999900238	Nerve_Tibial
chr5	178764861	178818435	AACSP1	-0.196921684	0.539288325	0.999959565	Skin_Sun_Exposed_Lower_leg
chr5	178764861	178818435	AACSP1	0.028626406	0.928890531	0.970956176	Whole_Blood
chr3	151814008	151828488	AADAC	NA	NA	NA	Adipose_Subcutaneous
chr3	151814008	151828488	AADAC	NA	NA	NA	Artery_Tibial
chr3	151814008	151828488	AADAC	NA	NA	NA	Brain_Cortex
chr3	151814008	151828488	AADAC	NA	NA	NA	Heart_Left_Ventricle
chr3	151814008	151828488	AADAC	NA	NA	NA	Kidney_Cortex
chr3	151814008	151828488	AADAC	NA	NA	NA	Lung
chr3	151814008	151828488	AADAC	NA	NA	NA	Muscle_Skeletal
chr3	151814008	151828488	AADAC	NA	NA	NA	Nerve_Tibial
chr3	151814008	151828488	AADAC	NA	NA	NA	Skin_Sun_Exposed_Lower_leg
chr3	151814008	151828488	AADAC	NA	NA	NA	Whole_Blood
chr3	151733916	151758016	AADACL2	NA	NA	NA	Adipose_Subcutaneous
chr3	151733916	151758016	AADACL2	NA	NA	NA	Artery_Tibial
chr3	151733916	151758016	AADACL2	NA	NA	NA	Brain_Cortex
chr3	151733916	151758016	AADACL2	NA	NA	NA	Heart_Left_Ventricle
chr3	151733916	151758016	AADACL2	NA	NA	NA	Kidney_Cortex
chr3	151733916	151758016	AADACL2	NA	NA	NA	Lung
chr3	151733916	151758016	AADACL2	NA	NA	NA	Muscle_Skeletal
chr3	151733916	151758016	AADACL2	NA	NA	NA	Nerve_Tibial
chr3	151733916	151758016	AADACL2	NA	NA	NA	Skin_Sun_Exposed_Lower_leg
chr3	151733916	151758016	AADACL2	NA	NA	NA	Whole_Blood
chr3	151751179	151928175	AADACL2-AS1	0.455194898	0.253483068	0.999985227	Adipose_Subcutaneous
chr3	151751179	151928175	AADACL2-AS1	0.294198741	0.460486991	0.999914461	Artery_Tibial
chr3	151751179	151928175	AADACL2-AS1	-0.357374765	0.369968445	1	Brain_Cortex
chr3	151751179	151928175	AADACL2-AS1	0.02029703	0.959390553	1	Heart_Left_Ventricle
chr3	151751179	151928175	AADACL2-AS1	0.131067119	0.742304524	0.999855186	Kidney_Cortex
chr3	151751179	151928175	AADACL2-AS1	0.26306044	0.509298934	0.999930793	Lung
chr3	151751179	151928175	AADACL2-AS1	-0.158120636	0.691609924	0.999183667	Muscle_Skeletal
chr3	151751179	151928175	AADACL2-AS1	-0.309821185	0.437019183	0.999900238	Nerve_Tibial
chr3	151751179	151928175	AADACL2-AS1	0.340567096	0.39290128	0.999959565	Skin_Sun_Exposed_Lower_leg
chr3	151751179	151928175	AADACL2-AS1	-0.373591386	0.348648236	0.612227581	Whole_Blood
HSCHR3_1_CTG2_1	172352	176309	AADACL2-AS1_1	NA	NA	NA	Adipose_Subcutaneous
HSCHR3_1_CTG2_1	172352	176309	AADACL2-AS1_1	NA	NA	NA	Artery_Tibial
HSCHR3_1_CTG2_1	172352	176309	AADACL2-AS1_1	NA	NA	NA	Brain_Cortex
HSCHR3_1_CTG2_1	172352	176309	AADACL2-AS1_1	NA	NA	NA	Heart_Left_Ventricle
HSCHR3_1_CTG2_1	172352	176309	AADACL2-AS1_1	NA	NA	NA	Kidney_Cortex
HSCHR3_1_CTG2_1	172352	176309	AADACL2-AS1_1	NA	NA	NA	Lung
HSCHR3_1_CTG2_1	172352	176309	AADACL2-AS1_1	NA	NA	NA	Muscle_Skeletal
HSCHR3_1_CTG2_1	172352	176309	AADACL2-AS1_1	NA	NA	NA	Nerve_Tibial
HSCHR3_1_CTG2_1	172352	176309	AADACL2-AS1_1	NA	NA	NA	Skin_Sun_Exposed_Lower_leg
HSCHR3_1_CTG2_1	172352	176309	AADACL2-AS1_1	NA	NA	NA	Whole_Blood
HSCHR3_1_CTG2_1	155089	178941	AADACL2_1	NA	NA	NA	Adipose_Subcutaneous
HSCHR3_1_CTG2_1	155089	178941	AADACL2_1	NA	NA	NA	Artery_Tibial
HSCHR3_1_CTG2_1	155089	178941	AADACL2_1	NA	NA	NA	Brain_Cortex
HSCHR3_1_CTG2_1	155089	178941	AADACL2_1	NA	NA	NA	Heart_Left_Ventricle
HSCHR3_1_CTG2_1	155089	178941	AADACL2_1	NA	NA	NA	Kidney_Cortex
HSCHR3_1_CTG2_1	155089	178941	AADACL2_1	NA	NA	NA	Lung
HSCHR3_1_CTG2_1	155089	178941	AADACL2_1	NA	NA	NA	Muscle_Skeletal
HSCHR3_1_CTG2_1	155089	178941	AADACL2_1	NA	NA	NA	Nerve_Tibial
HSCHR3_1_CTG2_1	155089	178941	AADACL2_1	NA	NA	NA	Skin_Sun_Exposed_Lower_leg
HSCHR3_1_CTG2_1	155089	178941	AADACL2_1	NA	NA	NA	Whole_Blood
chr1	12716115	12728759	AADACL3	NA	NA	NA	Adipose_Subcutaneous
chr1	12716115	12728759	AADACL3	NA	NA	NA	Artery_Tibial
chr1	12716115	12728759	AADACL3	NA	NA	NA	Brain_Cortex
chr1	12716115	12728759	AADACL3	NA	NA	NA	Heart_Left_Ventricle
chr1	12716115	12728759	AADACL3	NA	NA	NA	Kidney_Cortex
chr1	12716115	12728759	AADACL3	NA	NA	NA	Lung
chr1	12716115	12728759	AADACL3	NA	NA	NA	Muscle_Skeletal
chr1	12716115	12728759	AADACL3	NA	NA	NA	Nerve_Tibial
chr1	12716115	12728759	AADACL3	NA	NA	NA	Skin_Sun_Exposed_Lower_leg
chr1	12716115	12728759	AADACL3	NA	NA	NA	Whole_Blood
chr1	12644547	12667086	AADACL4	NA	NA	NA	Adipose_Subcutaneous
chr1	12644547	12667086	AADACL4	NA	NA	NA	Artery_Tibial
chr1	12644547	12667086	AADACL4	NA	NA	NA	Brain_Cortex
chr1	12644547	12667086	AADACL4	NA	NA	NA	Heart_Left_Ventricle
chr1	12644547	12667086	AADACL4	NA	NA	NA	Kidney_Cortex
chr1	12644547	12667086	AADACL4	NA	NA	NA	Lung
chr1	12644547	12667086	AADACL4	NA	NA	NA	Muscle_Skeletal
chr1	12644547	12667086	AADACL4	NA	NA	NA	Nerve_Tibial
chr1	12644547	12667086	AADACL4	NA	NA	NA	Skin_Sun_Exposed_Lower_leg
chr1	12644547	12667086	AADACL4	NA	NA	NA	Whole_Blood
chr3	151770456	151784894	AADACP1	NA	NA	NA	Adipose_Subcutaneous
chr3	151770456	151784894	AADACP1	NA	NA	NA	Artery_Tibial
chr3	151770456	151784894	AADACP1	NA	NA	NA	Brain_Cortex
chr3	151770456	151784894	AADACP1	NA	NA	NA	Heart_Left_Ventricle
chr3	151770456	151784894	AADACP1	NA	NA	NA	Kidney_Cortex
chr3	151770456	151784894	AADACP1	NA	NA	NA	Lung
chr3	151770456	151784894	AADACP1	NA	NA	NA	Muscle_Skeletal
chr3	151770456	151784894	AADACP1	NA	NA	NA	Nerve_Tibial
chr3	151770456	151784894	AADACP1	NA	NA	NA	Skin_Sun_Exposed_Lower_leg
chr3	151770456	151784894	AADACP1	NA	NA	NA	Whole_Blood
chr4	170060222	170091699	AADAT	-0.193316274	0.464124299	0.999985227	Adipose_Subcutaneous
chr4	170060222	170091699	AADAT	-0.068483463	0.795372043	0.999914461	Artery_Tibial
chr4	170060222	170091699	AADAT	-0.034359294	0.896474837	1	Brain_Cortex
chr4	170060222	170091699	AADAT	-0.154925098	0.557413025	1	Heart_Left_Ventricle
chr4	170060222	170091699	AADAT	-0.318069777	0.228394996	0.999855186	Kidney_Cortex
chr4	170060222	170091699	AADAT	-0.016151097	0.951229515	0.999930793	Lung
chr4	170060222	170091699	AADAT	0.002972931	0.991017412	0.999183667	Muscle_Skeletal
chr4	170060222	170091699	AADAT	-0.028391243	0.914380221	0.999900238	Nerve_Tibial
chr4	170060222	170091699	AADAT	-0.053098364	0.84063676	0.999959565	Skin_Sun_Exposed_Lower_leg
chr4	170060222	170091699	AADAT	0.356556141	0.176936374	0.423194308	Whole_Blood
chr9	96641251	96655331	AAED1	-0.30286495	0.107628041	0.999985227	Adipose_Subcutaneous
chr9	96641251	96655331	AAED1	0.106669708	0.570935328	0.999914461	Artery_Tibial
chr9	96641251	96655331	AAED1	0.0355496	0.850206865	1	Brain_Cortex
chr9	96641251	96655331	AAED1	0.088275489	0.639100606	1	Heart_Left_Ventricle
chr9	96641251	96655331	AAED1	-0.035257368	0.851423837	0.999855186	Kidney_Cortex
chr9	96641251	96655331	AAED1	-0.001387051	0.99412076	0.999930793	Lung
chr9	96641251	96655331	AAED1	-0.000959169	0.995934386	0.999267146	Muscle_Skeletal
chr9	96641251	96655331	AAED1	-0.033675738	0.858016427	0.999900238	Nerve_Tibial
chr9	96641251	96655331	AAED1	-0.237367475	0.207310197	0.999959565	Skin_Sun_Exposed_Lower_leg
chr9	96641251	96655331	AAED1	-0.476000181	0.011448129	0.076392634	Whole_Blood
chr15	67200675	67255198	AAGAB	-0.079384567	0.565824221	0.999985227	Adipose_Subcutaneous
chr15	67200675	67255198	AAGAB	-0.076419054	0.580426564	0.999914461	Artery_Tibial
chr15	67200675	67255198	AAGAB	0.034463427	0.803140937	1	Brain_Cortex
chr15	67200675	67255198	AAGAB	-0.035441597	0.797673171	1	Heart_Left_Ventricle
chr15	67200675	67255198	AAGAB	-0.065454759	0.635889495	0.999855186	Kidney_Cortex
chr15	67200675	67255198	AAGAB	-0.070447803	0.610352803	0.999930793	Lung
chr15	67200675	67255198	AAGAB	-0.056889706	0.68070582	0.999183667	Muscle_Skeletal
chr15	67200675	67255198	AAGAB	-0.201163139	0.1456491	0.999900238	Nerve_Tibial
chr15	67200675	67255198	AAGAB	-0.069685611	0.614221496	0.999959565	Skin_Sun_Exposed_Lower_leg
chr15	67200675	67255198	AAGAB	0.011314277	0.934774318	0.973494585	Whole_Blood
chr2	69457995	69643845	AAK1	0.206267584	0.112871477	0.999985227	Adipose_Subcutaneous
chr2	69457995	69643845	AAK1	0.031012422	0.8115955	0.999914461	Artery_Tibial
chr2	69457995	69643845	AAK1	0.055369726	0.670411153	1	Brain_Cortex
chr2	69457995	69643845	AAK1	0.057677124	0.657535048	1	Heart_Left_Ventricle
chr2	69457995	69643845	AAK1	0.021830417	0.866745859	0.999855186	Kidney_Cortex
chr2	69457995	69643845	AAK1	0.063883934	0.623408163	0.999930793	Lung
chr2	69457995	69643845	AAK1	0.151554322	0.244067746	0.999183667	Muscle_Skeletal
chr2	69457995	69643845	AAK1	-0.036308794	0.780185494	0.999900238	Nerve_Tibial
chr2	69457995	69643845	AAK1	-0.028987405	0.823688434	0.999959565	Skin_Sun_Exposed_Lower_leg
chr2	69457995	69643845	AAK1	-0.330014646	0.011194611	0.075198582	Whole_Blood
chr11	77821114	77901281	AAMDC	0.181050419	0.295098662	0.999985227	Adipose_Subcutaneous
chr11	77821114	77901281	AAMDC	-0.017441277	0.919660253	0.999914461	Artery_Tibial
chr11	77821114	77901281	AAMDC	0.003829153	0.982333309	1	Brain_Cortex
chr11	77821114	77901281	AAMDC	-0.152282067	0.378514536	1	Heart_Left_Ventricle
chr11	77821114	77901281	AAMDC	-0.084357267	0.625668693	0.999855186	Kidney_Cortex
chr11	77821114	77901281	AAMDC	0.224909831	0.19338242	0.999930793	Lung
chr11	77821114	77901281	AAMDC	-0.272303313	0.115323136	0.941043978	Muscle_Skeletal
chr11	77821114	77901281	AAMDC	0.08952931	0.604638445	0.999900238	Nerve_Tibial
chr11	77821114	77901281	AAMDC	0.180922427	0.295440167	0.999959565	Skin_Sun_Exposed_Lower_leg
chr11	77821114	77901281	AAMDC	0.325467711	0.059814682	0.220583191	Whole_Blood
chr2	218264127	218270209	AAMP	0.068145171	0.599473551	0.999985227	Adipose_Subcutaneous
chr2	218264127	218270209	AAMP	0.048632535	0.707820766	0.999914461	Artery_Tibial
chr2	218264127	218270209	AAMP	0.003098089	0.98095209	1	Brain_Cortex
chr2	218264127	218270209	AAMP	-0.071212162	0.58314727	1	Heart_Left_Ventricle
chr2	218264127	218270209	AAMP	0.06714679	0.604832469	0.999855186	Kidney_Cortex
chr2	218264127	218270209	AAMP	0.10200714	0.431801004	0.999930793	Lung
chr2	218264127	218270209	AAMP	-0.017555005	0.89238507	0.999183667	Muscle_Skeletal
chr2	218264127	218270209	AAMP	0.054335745	0.675409085	0.999900238	Nerve_Tibial
chr2	218264127	218270209	AAMP	0.058503928	0.652091957	0.999959565	Skin_Sun_Exposed_Lower_leg
chr2	218264127	218270209	AAMP	0.050916229	0.694774761	0.854935762	Whole_Blood
chr17	76453351	76470797	AANAT	0.489881676	0.164864993	0.999985227	Adipose_Subcutaneous
chr17	76453351	76470797	AANAT	0.687808218	0.051170421	0.999914461	Artery_Tibial
chr17	76453351	76470797	AANAT	0.236154629	0.503153204	1	Brain_Cortex
chr17	76453351	76470797	AANAT	-0.042678801	0.903689989	1	Heart_Left_Ventricle
chr17	76453351	76470797	AANAT	0.275573042	0.43462945	0.999855186	Kidney_Cortex
chr17	76453351	76470797	AANAT	-0.237713438	0.5003392	0.999930793	Lung
chr17	76453351	76470797	AANAT	-0.348003339	0.323816267	0.999183667	Muscle_Skeletal
chr17	76453351	76470797	AANAT	0.01836873	0.958466282	0.999900238	Nerve_Tibial
chr17	76453351	76470797	AANAT	0.066066334	0.851418548	0.999959565	Skin_Sun_Exposed_Lower_leg
chr17	76453351	76470797	AANAT	0.283321932	0.421822386	0.673776327	Whole_Blood
chr20	36236136	36256941	AAR2	-0.059150782	0.667086343	0.999985227	Adipose_Subcutaneous
chr20	36236136	36256941	AAR2	-0.026556428	0.846864256	0.999914461	Artery_Tibial
chr20	36236136	36256941	AAR2	0.04136363	0.76356674	1	Brain_Cortex
chr20	36236136	36256941	AAR2	0.0615225	0.654587989	1	Heart_Left_Ventricle
chr20	36236136	36256941	AAR2	0.031036538	0.821434188	0.999855186	Kidney_Cortex
chr20	36236136	36256941	AAR2	-0.154188909	0.262170059	0.999930793	Lung
chr20	36236136	36256941	AAR2	-0.057812323	0.674180957	0.999183667	Muscle_Skeletal
chr20	36236136	36256941	AAR2	0.055822484	0.684781874	0.999900238	Nerve_Tibial
chr20	36236136	36256941	AAR2	0.030348641	0.82532737	0.999959565	Skin_Sun_Exposed_Lower_leg
chr20	36236136	36256941	AAR2	-0.0284273	0.836223775	0.926033242	Whole_Blood
chr8	116938225	116944000	AARD	0.016900337	0.961176771	0.999985227	Adipose_Subcutaneous
chr8	116938225	116944000	AARD	0.415583624	0.231315164	0.999914461	Artery_Tibial
chr8	116938225	116944000	AARD	0.054251984	0.875829355	1	Brain_Cortex
chr8	116938225	116944000	AARD	-0.040661412	0.906769426	1	Heart_Left_Ventricle
chr8	116938225	116944000	AARD	0.042781279	0.901932829	0.999855186	Kidney_Cortex
chr8	116938225	116944000	AARD	0.271194504	0.434741611	0.999930793	Lung
chr8	116938225	116944000	AARD	-0.40009212	0.249173678	0.999183667	Muscle_Skeletal
chr8	116938225	116944000	AARD	0.351932096	0.310751392	0.999900238	Nerve_Tibial
chr8	116938225	116944000	AARD	0.434390123	0.210881571	0.999959565	Skin_Sun_Exposed_Lower_leg
chr8	116938225	116944000	AARD	0.499748524	0.150039352	0.385212263	Whole_Blood
chr16	70252295	70289509	AARS	-0.121877363	0.364507341	0.999985227	Adipose_Subcutaneous
chr16	70252295	70289509	AARS	-0.080580845	0.548806538	0.999914461	Artery_Tibial
chr16	70252295	70289509	AARS	0.014542374	0.913836797	1	Brain_Cortex
chr16	70252295	70289509	AARS	-0.006268241	0.962801837	1	Heart_Left_Ventricle
chr16	70252295	70289509	AARS	0.085451803	0.524912605	0.999855186	Kidney_Cortex
chr16	70252295	70289509	AARS	-0.005832047	0.965388692	0.999930793	Lung
chr16	70252295	70289509	AARS	-0.172026859	0.200566398	0.995220719	Muscle_Skeletal
chr16	70252295	70289509	AARS	-0.035546897	0.791409109	0.999900238	Nerve_Tibial
chr16	70252295	70289509	AARS	0.009983977	0.940784203	0.999959565	Skin_Sun_Exposed_Lower_leg
chr16	70252295	70289509	AARS	0.093086634	0.488562575	0.724112781	Whole_Blood
chr6	44297850	44313358	AARS2	0.011037836	0.941905701	0.999985227	Adipose_Subcutaneous
chr6	44297850	44313358	AARS2	0.013306569	0.929992986	0.999914461	Artery_Tibial
chr6	44297850	44313358	AARS2	-0.003851712	0.979711927	1	Brain_Cortex
chr6	44297850	44313358	AARS2	0.008477485	0.955365139	1	Heart_Left_Ventricle
chr6	44297850	44313358	AARS2	0.04410897	0.77088332	0.999855186	Kidney_Cortex
chr6	44297850	44313358	AARS2	0.07824496	0.605438939	0.999930793	Lung
chr6	44297850	44313358	AARS2	-0.061209953	0.686120721	0.999183667	Muscle_Skeletal
chr6	44297850	44313358	AARS2	-0.132920563	0.380172516	0.999900238	Nerve_Tibial
chr6	44297850	44313358	AARS2	-0.061478679	0.684816581	0.999959565	Skin_Sun_Exposed_Lower_leg
chr6	44297850	44313358	AARS2	-0.223765948	0.139577839	0.369680722	Whole_Blood
chr17	42950526	42964498	AARSD1	0.001994084	0.989038305	0.999985227	Adipose_Subcutaneous
chr17	42950526	42964498	AARSD1	-0.001648361	0.990938693	0.999914461	Artery_Tibial
chr17	42950526	42964498	AARSD1	0.048217457	0.739731071	1	Brain_Cortex
chr17	42950526	42964498	AARSD1	-0.086586454	0.550797908	1	Heart_Left_Ventricle
chr17	42950526	42964498	AARSD1	-0.019488941	0.893184916	0.999855186	Kidney_Cortex
chr17	42950526	42964498	AARSD1	0.036684054	0.800464147	0.999930793	Lung
chr17	42950526	42964498	AARSD1	-0.134557276	0.353887523	0.999183667	Muscle_Skeletal
chr17	42950526	42964498	AARSD1	-0.020967652	0.88513463	0.999900238	Nerve_Tibial
chr17	42950526	42964498	AARSD1	0.027485996	0.849800085	0.999959565	Skin_Sun_Exposed_Lower_leg
chr17	42950526	42964498	AARSD1	-0.044185528	0.760800125	0.891407792	Whole_Blood
chr4	56337687	56389418	AASDH	0.057501181	0.735204933	0.999985227	Adipose_Subcutaneous
chr4	56337687	56389418	AASDH	-0.043712492	0.797095554	0.999914461	Artery_Tibial
chr4	56337687	56389418	AASDH	0.035334367	0.835362169	1	Brain_Cortex
chr4	56337687	56389418	AASDH	0.119210433	0.483196294	1	Heart_Left_Ventricle
chr4	56337687	56389418	AASDH	-0.083144029	0.624816266	0.999855186	Kidney_Cortex
chr4	56337687	56389418	AASDH	-0.123595487	0.467248625	0.999930793	Lung
chr4	56337687	56389418	AASDH	-0.009930528	0.953422606	0.999183667	Muscle_Skeletal
chr4	56337687	56389418	AASDH	-0.003118989	0.985363431	0.999900238	Nerve_Tibial
chr4	56337687	56389418	AASDH	0.108210905	0.524467471	0.999959565	Skin_Sun_Exposed_Lower_leg
chr4	56337687	56389418	AASDH	-0.43408055	0.010674686	0.073009816	Whole_Blood
chr11	106077565	106098692	AASDHPPT	-0.036282498	0.798217257	0.999985227	Adipose_Subcutaneous
chr11	106077565	106098692	AASDHPPT	0.004583247	0.974237087	0.999914461	Artery_Tibial
chr11	106077565	106098692	AASDHPPT	0.035774328	0.800983636	1	Brain_Cortex
chr11	106077565	106098692	AASDHPPT	0.167359252	0.238297645	1	Heart_Left_Ventricle
chr11	106077565	106098692	AASDHPPT	-0.020804601	0.883452417	0.999855186	Kidney_Cortex
chr11	106077565	106098692	AASDHPPT	-0.145082541	0.306645754	0.999930793	Lung
chr11	106077565	106098692	AASDHPPT	0.084093413	0.553487776	0.999183667	Muscle_Skeletal
chr11	106077565	106098692	AASDHPPT	0.080616689	0.570005037	0.999900238	Nerve_Tibial
chr11	106077565	106098692	AASDHPPT	0.078512905	0.580112549	0.999959565	Skin_Sun_Exposed_Lower_leg
chr11	106077565	106098692	AASDHPPT	-0.306849762	0.030607747	0.145180296	Whole_Blood
chr7	122073544	122144290	AASS	-0.116578762	0.621375699	0.999985227	Adipose_Subcutaneous
chr7	122073544	122144290	AASS	0.261948886	0.267093152	0.999914461	Artery_Tibial
chr7	122073544	122144290	AASS	0.007984397	0.97301513	1	Brain_Cortex
chr7	122073544	122144290	AASS	0.053650158	0.820193511	1	Heart_Left_Ventricle
chr7	122073544	122144290	AASS	-0.052838803	0.822867272	0.999855186	Kidney_Cortex
chr7	122073544	122144290	AASS	0.007950552	0.973129473	0.999930793	Lung
chr7	122073544	122144290	AASS	-0.093208547	0.692923693	0.999183667	Muscle_Skeletal
chr7	122073544	122144290	AASS	0.054256956	0.81819522	0.999900238	Nerve_Tibial
chr7	122073544	122144290	AASS	-0.15515702	0.510960054	0.999959565	Skin_Sun_Exposed_Lower_leg
chr7	122073544	122144290	AASS	-0.144669098	0.539935823	0.761434707	Whole_Blood
chr21	43805758	43812567	AATBC	0.235739912	0.448913662	0.999985227	Adipose_Subcutaneous
chr21	43805758	43812567	AATBC	0.02544774	0.934852307	0.999914461	Artery_Tibial
chr21	43805758	43812567	AATBC	0.076667952	0.805475193	1	Brain_Cortex
chr21	43805758	43812567	AATBC	-0.008189337	0.979013891	1	Heart_Left_Ventricle
chr21	43805758	43812567	AATBC	0.491061061	0.114714506	0.999855186	Kidney_Cortex
chr21	43805758	43812567	AATBC	0.164877197	0.596384391	0.999930793	Lung
chr21	43805758	43812567	AATBC	-0.137057338	0.659758906	0.999183667	Muscle_Skeletal
chr21	43805758	43812567	AATBC	-0.330346277	0.288637483	0.999900238	Nerve_Tibial
chr21	43805758	43812567	AATBC	0.031036959	0.920586659	0.999959565	Skin_Sun_Exposed_Lower_leg
chr21	43805758	43812567	AATBC	0.355037053	0.254109139	0.517180802	Whole_Blood
chr17	36948875	37056871	AATF	-0.207848331	0.120879897	0.999985227	Adipose_Subcutaneous
chr17	36948875	37056871	AATF	0.063827696	0.633845587	0.999914461	Artery_Tibial
chr17	36948875	37056871	AATF	-0.076572104	0.567709751	1	Brain_Cortex
chr17	36948875	37056871	AATF	-0.146413072	0.274559107	1	Heart_Left_Ventricle
chr17	36948875	37056871	AATF	0.182634	0.172905766	0.999855186	Kidney_Cortex
chr17	36948875	37056871	AATF	0.058266012	0.663695635	0.999930793	Lung
chr17	36948875	37056871	AATF	-0.00902511	0.946302378	0.999183667	Muscle_Skeletal
chr17	36948875	37056871	AATF	-0.054223178	0.685737447	0.999900238	Nerve_Tibial
chr17	36948875	37056871	AATF	-0.061627188	0.645588263	0.999959565	Skin_Sun_Exposed_Lower_leg
chr17	36948875	37056871	AATF	0.311723463	0.020004127	0.109999731	Whole_Blood
HSCHR17_7_CTG4	1185240	1293236	AATF_1	NA	NA	NA	Adipose_Subcutaneous
HSCHR17_7_CTG4	1185240	1293236	AATF_1	NA	NA	NA	Artery_Tibial
HSCHR17_7_CTG4	1185240	1293236	AATF_1	NA	NA	NA	Brain_Cortex
HSCHR17_7_CTG4	1185240	1293236	AATF_1	NA	NA	NA	Heart_Left_Ventricle
HSCHR17_7_CTG4	1185240	1293236	AATF_1	NA	NA	NA	Kidney_Cortex
HSCHR17_7_CTG4	1185240	1293236	AATF_1	NA	NA	NA	Lung
HSCHR17_7_CTG4	1185240	1293236	AATF_1	NA	NA	NA	Muscle_Skeletal
HSCHR17_7_CTG4	1185240	1293236	AATF_1	NA	NA	NA	Nerve_Tibial
HSCHR17_7_CTG4	1185240	1293236	AATF_1	NA	NA	NA	Skin_Sun_Exposed_Lower_leg
HSCHR17_7_CTG4	1185240	1293236	AATF_1	NA	NA	NA	Whole_Blood
chr17	81117295	81166072	AATK	-0.527636537	0.039127071	0.958485733	Adipose_Subcutaneous
chr17	81117295	81166072	AATK	0.053548042	0.834173893	0.999914461	Artery_Tibial
chr17	81117295	81166072	AATK	-0.139460648	0.585591625	1	Brain_Cortex
chr17	81117295	81166072	AATK	-0.036345651	0.887003411	1	Heart_Left_Ventricle
chr17	81117295	81166072	AATK	-0.407277535	0.111319018	0.999855186	Kidney_Cortex
chr17	81117295	81166072	AATK	0.071725963	0.779155407	0.999930793	Lung
chr17	81117295	81166072	AATK	-0.119722705	0.63973601	0.999183667	Muscle_Skeletal
chr17	81117295	81166072	AATK	0.180536297	0.480297113	0.999900238	Nerve_Tibial
chr17	81117295	81166072	AATK	0.157741894	0.537427496	0.999959565	Skin_Sun_Exposed_Lower_leg
chr17	81117295	81166072	AATK	0.471099062	0.065503082	0.234168323	Whole_Blood
chr20	31721507	31723409	ABALON	-0.49927433	0.085693208	0.999985227	Adipose_Subcutaneous
chr20	31721507	31723409	ABALON	-0.162405182	0.57614823	0.999914461	Artery_Tibial
chr20	31721507	31723409	ABALON	-0.129726074	0.655211541	1	Brain_Cortex
chr20	31721507	31723409	ABALON	0.097167133	0.738031026	1	Heart_Left_Ventricle
chr20	31721507	31723409	ABALON	-0.114839012	0.692628273	0.999855186	Kidney_Cortex
chr20	31721507	31723409	ABALON	-0.074196823	0.798417941	0.999930793	Lung
chr20	31721507	31723409	ABALON	-0.259591242	0.371564406	0.999183667	Muscle_Skeletal
chr20	31721507	31723409	ABALON	0.251927795	0.385849832	0.999900238	Nerve_Tibial
chr20	31721507	31723409	ABALON	0.185043514	0.524161418	0.999959565	Skin_Sun_Exposed_Lower_leg
chr20	31721507	31723409	ABALON	1.114041432	0.00012573	0.003215856	Whole_Blood
chr16	8674587	8784575	ABAT	0.233244185	0.376839852	0.999985227	Adipose_Subcutaneous
chr16	8674587	8784575	ABAT	0.332028469	0.208386107	0.999914461	Artery_Tibial
chr16	8674587	8784575	ABAT	0.072441651	0.78372143	1	Brain_Cortex
chr16	8674587	8784575	ABAT	0.3164546	0.230524788	1	Heart_Left_Ventricle
chr16	8674587	8784575	ABAT	-0.370228838	0.160690749	0.999855186	Kidney_Cortex
chr16	8674587	8784575	ABAT	0.051803129	0.844394321	0.999930793	Lung
chr16	8674587	8784575	ABAT	0.047672146	0.85666273	0.999183667	Muscle_Skeletal
chr16	8674587	8784575	ABAT	0.310173425	0.239910908	0.999900238	Nerve_Tibial
chr16	8674587	8784575	ABAT	-0.030899581	0.906800806	0.999959565	Skin_Sun_Exposed_Lower_leg
chr16	8674587	8784575	ABAT	0.19838374	0.452260399	0.696663562	Whole_Blood
chr9	104781002	104928246	ABCA1	-0.013742435	0.958111736	0.999985227	Adipose_Subcutaneous
chr9	104781002	104928246	ABCA1	0.271988979	0.298555488	0.999914461	Artery_Tibial
chr9	104781002	104928246	ABCA1	-0.209176144	0.424019812	1	Brain_Cortex
chr9	104781002	104928246	ABCA1	-0.08972789	0.731645042	1	Heart_Left_Ventricle
chr9	104781002	104928246	ABCA1	0.334590017	0.200968934	0.999855186	Kidney_Cortex
chr9	104781002	104928246	ABCA1	-0.197772524	0.449719724	0.999930793	Lung
chr9	104781002	104928246	ABCA1	0.386509663	0.139613541	0.966997913	Muscle_Skeletal
chr9	104781002	104928246	ABCA1	-0.261540856	0.317502392	0.999900238	Nerve_Tibial
chr9	104781002	104928246	ABCA1	0.157395963	0.547464388	0.999959565	Skin_Sun_Exposed_Lower_leg
chr9	104781002	104928246	ABCA1	-0.125460581	0.631577517	0.817441027	Whole_Blood
chr17	69148007	69244815	ABCA10	-0.058403471	0.825619979	0.999985227	Adipose_Subcutaneous
chr17	69148007	69244815	ABCA10	0.375095516	0.157063076	0.999914461	Artery_Tibial
chr17	69148007	69244815	ABCA10	0.149444038	0.572913432	1	Brain_Cortex
chr17	69148007	69244815	ABCA10	-0.337862179	0.202465506	1	Heart_Left_Ventricle
chr17	69148007	69244815	ABCA10	-0.080697412	0.760804373	0.999855186	Kidney_Cortex
chr17	69148007	69244815	ABCA10	-0.137432033	0.604143227	0.999930793	Lung
chr17	69148007	69244815	ABCA10	0.330393217	0.21262398	0.999183667	Muscle_Skeletal
chr17	69148007	69244815	ABCA10	0.10629257	0.68843455	0.999900238	Nerve_Tibial
chr17	69148007	69244815	ABCA10	0.375419828	0.156704684	0.999959565	Skin_Sun_Exposed_Lower_leg
chr17	69148007	69244815	ABCA10	-0.103600242	0.695927475	0.855731092	Whole_Blood
chr4	425435	474209	ABCA11P	-0.040766379	0.846129629	0.999985227	Adipose_Subcutaneous
chr4	425435	474209	ABCA11P	0.005946524	0.977417237	0.999914461	Artery_Tibial
chr4	425435	474209	ABCA11P	-0.016828007	0.936153031	1	Brain_Cortex
chr4	425435	474209	ABCA11P	-0.202937812	0.334024527	1	Heart_Left_Ventricle
chr4	425435	474209	ABCA11P	-0.275903805	0.189055846	0.999855186	Kidney_Cortex
chr4	425435	474209	ABCA11P	-0.057474909	0.784394932	0.999930793	Lung
chr4	425435	474209	ABCA11P	-0.10288723	0.624295777	0.999183667	Muscle_Skeletal
chr4	425435	474209	ABCA11P	0.177895191	0.397090117	0.999900238	Nerve_Tibial
chr4	425435	474209	ABCA11P	-0.151610931	0.470473198	0.999959565	Skin_Sun_Exposed_Lower_leg
chr4	425435	474209	ABCA11P	-0.428060097	0.041581676	0.17527431	Whole_Blood
chr2	214931542	215138591	ABCA12	NA	NA	NA	Adipose_Subcutaneous
chr2	214931542	215138591	ABCA12	NA	NA	NA	Artery_Tibial
chr2	214931542	215138591	ABCA12	NA	NA	NA	Brain_Cortex
chr2	214931542	215138591	ABCA12	NA	NA	NA	Heart_Left_Ventricle
chr2	214931542	215138591	ABCA12	NA	NA	NA	Kidney_Cortex
chr2	214931542	215138591	ABCA12	NA	NA	NA	Lung
chr2	214931542	215138591	ABCA12	NA	NA	NA	Muscle_Skeletal
chr2	214931542	215138591	ABCA12	NA	NA	NA	Nerve_Tibial
chr2	214931542	215138591	ABCA12	NA	NA	NA	Skin_Sun_Exposed_Lower_leg
chr2	214931542	215138591	ABCA12	NA	NA	NA	Whole_Blood
chr7	48171424	48647497	ABCA13	0.21964108	0.549745733	0.999985227	Adipose_Subcutaneous
chr7	48171424	48647497	ABCA13	-0.241086541	0.511474883	0.999914461	Artery_Tibial
chr7	48171424	48647497	ABCA13	-0.017656063	0.961650761	1	Brain_Cortex
chr7	48171424	48647497	ABCA13	-0.350382238	0.339990415	1	Heart_Left_Ventricle
chr7	48171424	48647497	ABCA13	-0.022806844	0.95047594	0.999855186	Kidney_Cortex
chr7	48171424	48647497	ABCA13	0.063691728	0.862298084	0.999930793	Lung
chr7	48171424	48647497	ABCA13	0.248855912	0.497961322	0.999183667	Muscle_Skeletal
chr7	48171424	48647497	ABCA13	0.657168536	0.073510996	0.999900238	Nerve_Tibial
chr7	48171424	48647497	ABCA13	-0.424112551	0.248102107	0.999959565	Skin_Sun_Exposed_Lower_leg
chr7	48171424	48647497	ABCA13	0.110691126	0.763077907	0.892602671	Whole_Blood
chr16	2340922	2426699	ABCA17P	0.251370908	0.471361071	0.999985227	Adipose_Subcutaneous
chr16	2340922	2426699	ABCA17P	-0.229027067	0.511667604	0.999914461	Artery_Tibial
chr16	2340922	2426699	ABCA17P	0.007968531	0.981783763	1	Brain_Cortex
chr16	2340922	2426699	ABCA17P	-0.200875769	0.564899177	1	Heart_Left_Ventricle
chr16	2340922	2426699	ABCA17P	0.006621731	0.98486217	0.999855186	Kidney_Cortex
chr16	2340922	2426699	ABCA17P	-0.062992932	0.856762443	0.999930793	Lung
chr16	2340922	2426699	ABCA17P	0.109096405	0.754584838	0.999183667	Muscle_Skeletal
chr16	2340922	2426699	ABCA17P	-0.261942846	0.452918348	0.999900238	Nerve_Tibial
chr16	2340922	2426699	ABCA17P	-0.205116365	0.556713069	0.999959565	Skin_Sun_Exposed_Lower_leg
chr16	2340922	2426699	ABCA17P	0.163883569	0.638652117	0.822319864	Whole_Blood
chr9	137007234	137028922	ABCA2	0.378512306	0.006933565	0.558122889	Adipose_Subcutaneous
chr9	137007234	137028922	ABCA2	-0.03868345	0.782595491	0.999914461	Artery_Tibial
chr9	137007234	137028922	ABCA2	-0.126784791	0.365790717	1	Brain_Cortex
chr9	137007234	137028922	ABCA2	0.13376464	0.339995066	1	Heart_Left_Ventricle
chr9	137007234	137028922	ABCA2	0.035586391	0.799614386	0.999855186	Kidney_Cortex
chr9	137007234	137028922	ABCA2	0.135516307	0.333708999	0.999930793	Lung
chr9	137007234	137028922	ABCA2	-0.10092674	0.471565358	0.999183667	Muscle_Skeletal
chr9	137007234	137028922	ABCA2	0.227087737	0.105260021	0.999900238	Nerve_Tibial
chr9	137007234	137028922	ABCA2	0.172983156	0.217228987	0.999959565	Skin_Sun_Exposed_Lower_leg
chr9	137007234	137028922	ABCA2	-0.02994352	0.830863482	0.923674496	Whole_Blood
chr16	2275878	2340746	ABCA3	0.043373214	0.849118511	0.999985227	Adipose_Subcutaneous
chr16	2275878	2340746	ABCA3	0.028114958	0.901855592	0.999914461	Artery_Tibial
chr16	2275878	2340746	ABCA3	-0.062101789	0.785321853	1	Brain_Cortex
chr16	2275878	2340746	ABCA3	0.177027556	0.437467437	1	Heart_Left_Ventricle
chr16	2275878	2340746	ABCA3	0.205921757	0.366413146	0.999855186	Kidney_Cortex
chr16	2275878	2340746	ABCA3	-0.517099591	0.023323214	0.999930793	Lung
chr16	2275878	2340746	ABCA3	-0.212643891	0.350976417	0.999183667	Muscle_Skeletal
chr16	2275878	2340746	ABCA3	0.024813699	0.913331253	0.999900238	Nerve_Tibial
chr16	2275878	2340746	ABCA3	-0.072678868	0.74989069	0.999959565	Skin_Sun_Exposed_Lower_leg
chr16	2275878	2340746	ABCA3	-0.18386883	0.419963785	0.671984147	Whole_Blood
chr1	93992837	94121149	ABCA4	-0.043175552	0.912911268	0.999985227	Adipose_Subcutaneous
chr1	93992837	94121149	ABCA4	0.04625585	0.906725481	0.999914461	Artery_Tibial
chr1	93992837	94121149	ABCA4	-0.155528084	0.693606692	1	Brain_Cortex
chr1	93992837	94121149	ABCA4	-0.211663921	0.591846673	1	Heart_Left_Ventricle
chr1	93992837	94121149	ABCA4	-0.493316873	0.211441441	0.999855186	Kidney_Cortex
chr1	93992837	94121149	ABCA4	0.238885022	0.545102495	0.999930793	Lung
chr1	93992837	94121149	ABCA4	-0.432337697	0.273452476	0.999183667	Muscle_Skeletal
chr1	93992837	94121149	ABCA4	0.143037864	0.717108047	0.999900238	Nerve_Tibial
chr1	93992837	94121149	ABCA4	-0.25424471	0.519560857	0.999959565	Skin_Sun_Exposed_Lower_leg
chr1	93992837	94121149	ABCA4	0.382543326	0.332538563	0.596902565	Whole_Blood
chr17	69244435	69327182	ABCA5	0.013733721	0.93181745	0.999985227	Adipose_Subcutaneous
chr17	69244435	69327182	ABCA5	-0.118199211	0.461512738	0.999914461	Artery_Tibial
chr17	69244435	69327182	ABCA5	0.076941357	0.631704057	1	Brain_Cortex
chr17	69244435	69327182	ABCA5	-0.008559436	0.957474056	1	Heart_Left_Ventricle
chr17	69244435	69327182	ABCA5	-0.113065537	0.481198399	0.999855186	Kidney_Cortex
chr17	69244435	69327182	ABCA5	0.014341601	0.928807417	0.999930793	Lung
chr17	69244435	69327182	ABCA5	0.189526446	0.237716733	0.999183667	Muscle_Skeletal
chr17	69244435	69327182	ABCA5	-0.018605661	0.907724135	0.999900238	Nerve_Tibial
chr17	69244435	69327182	ABCA5	0.055451121	0.729756284	0.999959565	Skin_Sun_Exposed_Lower_leg
chr17	69244435	69327182	ABCA5	-0.714850584	8.45E-06	0.000420233	Whole_Blood
chr17	69062044	69141927	ABCA6	0.011648242	0.962950053	0.999985227	Adipose_Subcutaneous
chr17	69062044	69141927	ABCA6	0.636649907	0.011120455	0.999914461	Artery_Tibial
chr17	69062044	69141927	ABCA6	0.218080033	0.384475578	1	Brain_Cortex
chr17	69062044	69141927	ABCA6	-0.196659925	0.432888484	1	Heart_Left_Ventricle
chr17	69062044	69141927	ABCA6	0.384773858	0.124922333	0.999855186	Kidney_Cortex
chr17	69062044	69141927	ABCA6	0.051520342	0.837214676	0.999930793	Lung
chr17	69062044	69141927	ABCA6	0.371887188	0.138062259	0.964644941	Muscle_Skeletal
chr17	69062044	69141927	ABCA6	0.097872331	0.696311593	0.999900238	Nerve_Tibial
chr17	69062044	69141927	ABCA6	0.140900658	0.574186517	0.999959565	Skin_Sun_Exposed_Lower_leg
chr17	69062044	69141927	ABCA6	-0.337370493	0.178497094	0.425329269	Whole_Blood
chr19	1040103	1065572	ABCA7	0.664384996	0.001414713	0.279413092	Adipose_Subcutaneous
chr19	1040103	1065572	ABCA7	0.090801526	0.662691244	0.999914461	Artery_Tibial
chr19	1040103	1065572	ABCA7	0.146085879	0.48281608	1	Brain_Cortex
chr19	1040103	1065572	ABCA7	0.126168287	0.544449314	1	Heart_Left_Ventricle
chr19	1040103	1065572	ABCA7	0.379929862	0.067979724	0.999855186	Kidney_Cortex
chr19	1040103	1065572	ABCA7	0.164432651	0.429576628	0.999930793	Lung
chr19	1040103	1065572	ABCA7	0.403781484	0.052413513	0.861882056	Muscle_Skeletal
chr19	1040103	1065572	ABCA7	-0.013971845	0.946486806	0.999900238	Nerve_Tibial
chr19	1040103	1065572	ABCA7	0.192730428	0.354520952	0.999959565	Skin_Sun_Exposed_Lower_leg
chr19	1040103	1065572	ABCA7	0.424316778	0.041512838	0.175176863	Whole_Blood
chr17	68867285	68955426	ABCA8	-0.210822474	0.437085926	0.999985227	Adipose_Subcutaneous
chr17	68867285	68955426	ABCA8	0.687378721	0.011283898	0.999914461	Artery_Tibial
chr17	68867285	68955426	ABCA8	-0.216664864	0.424487932	1	Brain_Cortex
chr17	68867285	68955426	ABCA8	-0.233375874	0.389646447	1	Heart_Left_Ventricle
chr17	68867285	68955426	ABCA8	0.213675454	0.430907316	0.999855186	Kidney_Cortex
chr17	68867285	68955426	ABCA8	0.073147725	0.78744218	0.999930793	Lung
chr17	68867285	68955426	ABCA8	0.297688325	0.272499732	0.999183667	Muscle_Skeletal
chr17	68867285	68955426	ABCA8	-0.015513097	0.954398929	0.999900238	Nerve_Tibial
chr17	68867285	68955426	ABCA8	0.288163837	0.288137903	0.999959565	Skin_Sun_Exposed_Lower_leg
chr17	68867285	68955426	ABCA8	-0.3499751	0.197029457	0.450064426	Whole_Blood
chr17	68974632	69078978	ABCA9	0.060702962	0.80154814	0.999985227	Adipose_Subcutaneous
chr17	68974632	69078978	ABCA9	0.791106912	0.001054293	0.696488049	Artery_Tibial
chr17	68974632	69078978	ABCA9	0.135423944	0.574981308	1	Brain_Cortex
chr17	68974632	69078978	ABCA9	-0.191686294	0.427377167	1	Heart_Left_Ventricle
chr17	68974632	69078978	ABCA9	0.555215329	0.021510604	0.999855186	Kidney_Cortex
chr17	68974632	69078978	ABCA9	0.016246263	0.946367902	0.999930793	Lung
chr17	68974632	69078978	ABCA9	0.338289101	0.1613023	0.980666604	Muscle_Skeletal
chr17	68974632	69078978	ABCA9	0.03106858	0.897641565	0.999900238	Nerve_Tibial
chr17	68974632	69078978	ABCA9	0.254287815	0.292390044	0.999959565	Skin_Sun_Exposed_Lower_leg
chr17	68974632	69078978	ABCA9	0.257487517	0.28635967	0.552475183	Whole_Blood
chr17	69004714	69018323	ABCA9-AS1	NA	NA	NA	Adipose_Subcutaneous
chr17	69004714	69018323	ABCA9-AS1	NA	NA	NA	Artery_Tibial
chr17	69004714	69018323	ABCA9-AS1	NA	NA	NA	Brain_Cortex
chr17	69004714	69018323	ABCA9-AS1	NA	NA	NA	Heart_Left_Ventricle
chr17	69004714	69018323	ABCA9-AS1	NA	NA	NA	Kidney_Cortex
chr17	69004714	69018323	ABCA9-AS1	NA	NA	NA	Lung
chr17	69004714	69018323	ABCA9-AS1	NA	NA	NA	Muscle_Skeletal
chr17	69004714	69018323	ABCA9-AS1	NA	NA	NA	Nerve_Tibial
chr17	69004714	69018323	ABCA9-AS1	NA	NA	NA	Skin_Sun_Exposed_Lower_leg
chr17	69004714	69018323	ABCA9-AS1	NA	NA	NA	Whole_Blood
chr7	87503863	87713323	ABCB1	-0.296505625	0.301344519	0.999985227	Adipose_Subcutaneous
chr7	87503863	87713323	ABCB1	-0.187459747	0.513470021	0.999914461	Artery_Tibial
chr7	87503863	87713323	ABCB1	-0.0358245	0.900621361	1	Brain_Cortex
chr7	87503863	87713323	ABCB1	0.37465956	0.19155864	1	Heart_Left_Ventricle
chr7	87503863	87713323	ABCB1	-0.05848925	0.838446599	0.999855186	Kidney_Cortex
chr7	87503863	87713323	ABCB1	0.19573774	0.495049662	0.999930793	Lung
chr7	87503863	87713323	ABCB1	-0.186789467	0.514977004	0.999183667	Muscle_Skeletal
chr7	87503863	87713323	ABCB1	0.228472844	0.425795586	0.999900238	Nerve_Tibial
chr7	87503863	87713323	ABCB1	0.123982108	0.665614384	0.999959565	Skin_Sun_Exposed_Lower_leg
chr7	87503863	87713323	ABCB1	-0.604584687	0.035078477	0.158498456	Whole_Blood
chr1	229516582	229558988	ABCB10	0.006212528	0.967319183	0.999985227	Adipose_Subcutaneous
chr1	229516582	229558988	ABCB10	-0.14279702	0.346332306	0.999914461	Artery_Tibial
chr1	229516582	229558988	ABCB10	-0.040906087	0.787337076	1	Brain_Cortex
chr1	229516582	229558988	ABCB10	0.204266081	0.177945624	1	Heart_Left_Ventricle
chr1	229516582	229558988	ABCB10	-0.036275053	0.810927924	0.999855186	Kidney_Cortex
chr1	229516582	229558988	ABCB10	-0.103640752	0.494292917	0.999930793	Lung
chr1	229516582	229558988	ABCB10	-0.030549969	0.840328774	0.999183667	Muscle_Skeletal
chr1	229516582	229558988	ABCB10	0.009361992	0.950769022	0.999900238	Nerve_Tibial
chr1	229516582	229558988	ABCB10	-0.005827791	0.969342048	0.999959565	Skin_Sun_Exposed_Lower_leg
chr1	229516582	229558988	ABCB10	-0.371607845	0.014257714	0.088255022	Whole_Blood
chr2	168915468	169031396	ABCB11	NA	NA	NA	Adipose_Subcutaneous
chr2	168915468	169031396	ABCB11	NA	NA	NA	Artery_Tibial
chr2	168915468	169031396	ABCB11	NA	NA	NA	Brain_Cortex
chr2	168915468	169031396	ABCB11	NA	NA	NA	Heart_Left_Ventricle
chr2	168915468	169031396	ABCB11	NA	NA	NA	Kidney_Cortex
chr2	168915468	169031396	ABCB11	NA	NA	NA	Lung
chr2	168915468	169031396	ABCB11	NA	NA	NA	Muscle_Skeletal
chr2	168915468	169031396	ABCB11	NA	NA	NA	Nerve_Tibial
chr2	168915468	169031396	ABCB11	NA	NA	NA	Skin_Sun_Exposed_Lower_leg
chr2	168915468	169031396	ABCB11	NA	NA	NA	Whole_Blood
HSCHR2_1_CTG7_2	109566	123061	ABCB11_1	NA	NA	NA	Adipose_Subcutaneous
HSCHR2_1_CTG7_2	109566	123061	ABCB11_1	NA	NA	NA	Artery_Tibial
HSCHR2_1_CTG7_2	109566	123061	ABCB11_1	NA	NA	NA	Brain_Cortex
HSCHR2_1_CTG7_2	109566	123061	ABCB11_1	NA	NA	NA	Heart_Left_Ventricle
HSCHR2_1_CTG7_2	109566	123061	ABCB11_1	NA	NA	NA	Kidney_Cortex
HSCHR2_1_CTG7_2	109566	123061	ABCB11_1	NA	NA	NA	Lung
HSCHR2_1_CTG7_2	109566	123061	ABCB11_1	NA	NA	NA	Muscle_Skeletal
HSCHR2_1_CTG7_2	109566	123061	ABCB11_1	NA	NA	NA	Nerve_Tibial
HSCHR2_1_CTG7_2	109566	123061	ABCB11_1	NA	NA	NA	Skin_Sun_Exposed_Lower_leg
HSCHR2_1_CTG7_2	109566	123061	ABCB11_1	NA	NA	NA	Whole_Blood
chr7	87398988	87476722	ABCB4	0.073949804	0.820350914	0.999985227	Adipose_Subcutaneous
chr7	87398988	87476722	ABCB4	0.371077098	0.254475198	0.999914461	Artery_Tibial
chr7	87398988	87476722	ABCB4	0.014279943	0.965021972	1	Brain_Cortex
chr7	87398988	87476722	ABCB4	0.27224041	0.403139425	1	Heart_Left_Ventricle
chr7	87398988	87476722	ABCB4	0.506370033	0.119941309	0.999855186	Kidney_Cortex
chr7	87398988	87476722	ABCB4	-0.040306708	0.901490635	0.999930793	Lung
chr7	87398988	87476722	ABCB4	-0.174482245	0.592082702	0.999183667	Muscle_Skeletal
chr7	87398988	87476722	ABCB4	0.276381626	0.39602329	0.999900238	Nerve_Tibial
chr7	87398988	87476722	ABCB4	0.049781615	0.878496714	0.999959565	Skin_Sun_Exposed_Lower_leg
chr7	87398988	87476722	ABCB4	-0.165401022	0.611500544	0.805329445	Whole_Blood
chr7	20615622	20757014	ABCB5	-0.392689312	0.159956498	0.999985227	Adipose_Subcutaneous
chr7	20615622	20757014	ABCB5	0.351500581	0.208454621	0.999914461	Artery_Tibial
chr7	20615622	20757014	ABCB5	0.104751224	0.70777448	1	Brain_Cortex
chr7	20615622	20757014	ABCB5	-0.512039964	0.066905566	1	Heart_Left_Ventricle
chr7	20615622	20757014	ABCB5	0.125501527	0.653359117	0.999855186	Kidney_Cortex
chr7	20615622	20757014	ABCB5	-0.07754111	0.781414056	0.999930793	Lung
chr7	20615622	20757014	ABCB5	0.129781571	0.642349392	0.999183667	Muscle_Skeletal
chr7	20615622	20757014	ABCB5	-0.268987298	0.335769994	0.999900238	Nerve_Tibial
chr7	20615622	20757014	ABCB5	0.378757287	0.175301974	0.999959565	Skin_Sun_Exposed_Lower_leg
chr7	20615622	20757014	ABCB5	-0.100696526	0.718594999	0.869415818	Whole_Blood
chr2	219209766	219219017	ABCB6	0.134875552	0.424729387	0.999985227	Adipose_Subcutaneous
chr2	219209766	219219017	ABCB6	-0.055837091	0.741049041	0.999914461	Artery_Tibial
chr2	219209766	219219017	ABCB6	0.043052813	0.798875722	1	Brain_Cortex
chr2	219209766	219219017	ABCB6	-0.062700815	0.7105731	1	Heart_Left_Ventricle
chr2	219209766	219219017	ABCB6	0.356613635	0.034809221	0.999855186	Kidney_Cortex
chr2	219209766	219219017	ABCB6	-0.034676414	0.83739416	0.999930793	Lung
chr2	219209766	219219017	ABCB6	-0.036725774	0.82793041	0.999183667	Muscle_Skeletal
chr2	219209766	219219017	ABCB6	-0.112468123	0.505649058	0.999900238	Nerve_Tibial
chr2	219209766	219219017	ABCB6	0.004556004	0.97848836	0.999959565	Skin_Sun_Exposed_Lower_leg
chr2	219209766	219219017	ABCB6	0.990580669	4.56E-09	1.36E-06	Whole_Blood
chrX	75053280	75156340	ABCB7	-0.054042324	0.71515507	0.999985227	Adipose_Subcutaneous
chrX	75053280	75156340	ABCB7	0.030659109	0.835980663	0.999914461	Artery_Tibial
chrX	75053280	75156340	ABCB7	-0.005524956	0.970238325	1	Brain_Cortex
chrX	75053280	75156340	ABCB7	0.072301423	0.625377679	1	Heart_Left_Ventricle
chrX	75053280	75156340	ABCB7	0.003320998	0.982107892	0.999855186	Kidney_Cortex
chrX	75053280	75156340	ABCB7	0.055917959	0.70572223	0.999930793	Lung
chrX	75053280	75156340	ABCB7	0.086669078	0.55836876	0.999183667	Muscle_Skeletal
chrX	75053280	75156340	ABCB7	0.104125638	0.481963345	0.999900238	Nerve_Tibial
chrX	75053280	75156340	ABCB7	0.074889589	0.613052765	0.999959565	Skin_Sun_Exposed_Lower_leg
chrX	75053280	75156340	ABCB7	0.006620835	0.96433868	0.986661771	Whole_Blood
chr7	151028422	151047782	ABCB8	0.234179122	0.094447211	0.999985227	Adipose_Subcutaneous
chr7	151028422	151047782	ABCB8	-0.012783814	0.927257667	0.999914461	Artery_Tibial
chr7	151028422	151047782	ABCB8	-0.00481603	0.972563208	1	Brain_Cortex
chr7	151028422	151047782	ABCB8	0.104965745	0.453487638	1	Heart_Left_Ventricle
chr7	151028422	151047782	ABCB8	0.030697478	0.826473874	0.999855186	Kidney_Cortex
chr7	151028422	151047782	ABCB8	-0.055288197	0.692960315	0.999930793	Lung
chr7	151028422	151047782	ABCB8	-0.178496234	0.202404259	0.99876348	Muscle_Skeletal
chr7	151028422	151047782	ABCB8	-0.223546852	0.110385957	0.999900238	Nerve_Tibial
chr7	151028422	151047782	ABCB8	0.05565946	0.691004489	0.999959565	Skin_Sun_Exposed_Lower_leg
chr7	151028422	151047782	ABCB8	-0.045518138	0.74512963	0.882983451	Whole_Blood
chr12	122917324	122975160	ABCB9	0.145512647	0.503828022	0.999985227	Adipose_Subcutaneous
chr12	122917324	122975160	ABCB9	-0.067189704	0.757575166	0.999914461	Artery_Tibial
chr12	122917324	122975160	ABCB9	0.101984509	0.639418203	1	Brain_Cortex
chr12	122917324	122975160	ABCB9	0.085115356	0.695785226	1	Heart_Left_Ventricle
chr12	122917324	122975160	ABCB9	-0.01985172	0.927335311	0.999855186	Kidney_Cortex
chr12	122917324	122975160	ABCB9	0.036114641	0.868228493	0.999930793	Lung
chr12	122917324	122975160	ABCB9	-0.401395705	0.065183951	0.889586501	Muscle_Skeletal
chr12	122917324	122975160	ABCB9	0.113919028	0.60073832	0.999900238	Nerve_Tibial
chr12	122917324	122975160	ABCB9	-0.266254341	0.221268939	0.999959565	Skin_Sun_Exposed_Lower_leg
chr12	122917324	122975160	ABCB9	0.333020873	0.126045587	0.346913375	Whole_Blood
chr16	15949577	16143074	ABCC1	-0.027963542	0.851130017	0.999985227	Adipose_Subcutaneous
chr16	15949577	16143074	ABCC1	0.144324968	0.332727638	0.999914461	Artery_Tibial
chr16	15949577	16143074	ABCC1	0.014533408	0.92229701	1	Brain_Cortex
chr16	15949577	16143074	ABCC1	0.004204174	0.977489689	1	Heart_Left_Ventricle
chr16	15949577	16143074	ABCC1	0.044355849	0.765937126	0.999855186	Kidney_Cortex
chr16	15949577	16143074	ABCC1	0.079709747	0.592670244	0.999930793	Lung
chr16	15949577	16143074	ABCC1	-0.064148774	0.666807728	0.999183667	Muscle_Skeletal
chr16	15949577	16143074	ABCC1	-0.164393681	0.269885968	0.999900238	Nerve_Tibial
chr16	15949577	16143074	ABCC1	0.032154647	0.829139495	0.999959565	Skin_Sun_Exposed_Lower_leg
chr16	15949577	16143074	ABCC1	-0.2532553	0.089183919	0.28250422	Whole_Blood
chr6	43427538	43451994	ABCC10	0.075971751	0.594741544	0.999985227	Adipose_Subcutaneous
chr6	43427538	43451994	ABCC10	-0.041439195	0.771686202	0.999914461	Artery_Tibial
chr6	43427538	43451994	ABCC10	0.042310227	0.767024495	1	Brain_Cortex
chr6	43427538	43451994	ABCC10	0.055261008	0.698789849	1	Heart_Left_Ventricle
chr6	43427538	43451994	ABCC10	0.053830139	0.706221777	0.999855186	Kidney_Cortex
chr6	43427538	43451994	ABCC10	0.001290656	0.992789159	0.999930793	Lung
chr6	43427538	43451994	ABCC10	0.089002779	0.533136799	0.999183667	Muscle_Skeletal
chr6	43427538	43451994	ABCC10	-0.138153918	0.333346013	0.999900238	Nerve_Tibial
chr6	43427538	43451994	ABCC10	0.120360109	0.399341163	0.999959565	Skin_Sun_Exposed_Lower_leg
chr6	43427538	43451994	ABCC10	-0.21400609	0.133993939	0.361170171	Whole_Blood
chr16	48164842	48249973	ABCC11	NA	NA	NA	Adipose_Subcutaneous
chr16	48164842	48249973	ABCC11	NA	NA	NA	Artery_Tibial
chr16	48164842	48249973	ABCC11	NA	NA	NA	Brain_Cortex
chr16	48164842	48249973	ABCC11	NA	NA	NA	Heart_Left_Ventricle
chr16	48164842	48249973	ABCC11	NA	NA	NA	Kidney_Cortex
chr16	48164842	48249973	ABCC11	NA	NA	NA	Lung
chr16	48164842	48249973	ABCC11	NA	NA	NA	Muscle_Skeletal
chr16	48164842	48249973	ABCC11	NA	NA	NA	Nerve_Tibial
chr16	48164842	48249973	ABCC11	NA	NA	NA	Skin_Sun_Exposed_Lower_leg
chr16	48164842	48249973	ABCC11	NA	NA	NA	Whole_Blood
chr16	48082973	48146770	ABCC12	NA	NA	NA	Adipose_Subcutaneous
chr16	48082973	48146770	ABCC12	NA	NA	NA	Artery_Tibial
chr16	48082973	48146770	ABCC12	NA	NA	NA	Brain_Cortex
chr16	48082973	48146770	ABCC12	NA	NA	NA	Heart_Left_Ventricle
chr16	48082973	48146770	ABCC12	NA	NA	NA	Kidney_Cortex
chr16	48082973	48146770	ABCC12	NA	NA	NA	Lung
chr16	48082973	48146770	ABCC12	NA	NA	NA	Muscle_Skeletal
chr16	48082973	48146770	ABCC12	NA	NA	NA	Nerve_Tibial
chr16	48082973	48146770	ABCC12	NA	NA	NA	Skin_Sun_Exposed_Lower_leg
chr16	48082973	48146770	ABCC12	NA	NA	NA	Whole_Blood
chr21	14273799	14301386	ABCC13	0.077420021	0.829861055	0.999985227	Adipose_Subcutaneous
chr21	14273799	14301386	ABCC13	0.542290134	0.132290709	0.999914461	Artery_Tibial
chr21	14273799	14301386	ABCC13	-0.199031888	0.580664534	1	Brain_Cortex
chr21	14273799	14301386	ABCC13	-0.129811461	0.718628364	1	Heart_Left_Ventricle
chr21	14273799	14301386	ABCC13	0.244844141	0.496778981	0.999855186	Kidney_Cortex
chr21	14273799	14301386	ABCC13	-0.324565871	0.36767622	0.999930793	Lung
chr21	14273799	14301386	ABCC13	0.242807202	0.500366645	0.999183667	Muscle_Skeletal
chr21	14273799	14301386	ABCC13	0.189015756	0.599851231	0.999900238	Nerve_Tibial
chr21	14273799	14301386	ABCC13	0.083028176	0.817745808	0.999959565	Skin_Sun_Exposed_Lower_leg
chr21	14273799	14301386	ABCC13	1.82686132	3.97E-07	4.32E-05	Whole_Blood
HSCHR16_1_CTG1	1665690	1800966	ABCC1_1	NA	NA	NA	Adipose_Subcutaneous
HSCHR16_1_CTG1	1665690	1800966	ABCC1_1	NA	NA	NA	Artery_Tibial
HSCHR16_1_CTG1	1665690	1800966	ABCC1_1	NA	NA	NA	Brain_Cortex
HSCHR16_1_CTG1	1665690	1800966	ABCC1_1	NA	NA	NA	Heart_Left_Ventricle
HSCHR16_1_CTG1	1665690	1800966	ABCC1_1	NA	NA	NA	Kidney_Cortex
HSCHR16_1_CTG1	1665690	1800966	ABCC1_1	NA	NA	NA	Lung
HSCHR16_1_CTG1	1665690	1800966	ABCC1_1	NA	NA	NA	Muscle_Skeletal
HSCHR16_1_CTG1	1665690	1800966	ABCC1_1	NA	NA	NA	Nerve_Tibial
HSCHR16_1_CTG1	1665690	1800966	ABCC1_1	NA	NA	NA	Skin_Sun_Exposed_Lower_leg
HSCHR16_1_CTG1	1665690	1800966	ABCC1_1	NA	NA	NA	Whole_Blood
chr10	99782598	99853741	ABCC2	0.141521584	0.641274404	0.999985227	Adipose_Subcutaneous
chr10	99782598	99853741	ABCC2	0.696525099	0.021842153	0.999914461	Artery_Tibial
chr10	99782598	99853741	ABCC2	0.21890497	0.471106737	1	Brain_Cortex
chr10	99782598	99853741	ABCC2	0.129776418	0.669197067	1	Heart_Left_Ventricle
chr10	99782598	99853741	ABCC2	0.321592072	0.289715373	0.999855186	Kidney_Cortex
chr10	99782598	99853741	ABCC2	-0.098453356	0.745840838	0.999930793	Lung
chr10	99782598	99853741	ABCC2	0.044612924	0.88323086	0.999183667	Muscle_Skeletal
chr10	99782598	99853741	ABCC2	0.148594494	0.624697871	0.999900238	Nerve_Tibial
chr10	99782598	99853741	ABCC2	-0.018557251	0.951284167	0.999959565	Skin_Sun_Exposed_Lower_leg
chr10	99782598	99853741	ABCC2	0.062063518	0.838099013	0.926967959	Whole_Blood
chr17	50634843	50691704	ABCC3	0.27569253	0.446512621	0.999985227	Adipose_Subcutaneous
chr17	50634843	50691704	ABCC3	0.399556761	0.269916177	0.999914461	Artery_Tibial
chr17	50634843	50691704	ABCC3	0.351086586	0.332335764	1	Brain_Cortex
chr17	50634843	50691704	ABCC3	0.066082972	0.855215295	1	Heart_Left_Ventricle
chr17	50634843	50691704	ABCC3	0.593582279	0.101213547	0.999855186	Kidney_Cortex
chr17	50634843	50691704	ABCC3	-0.018092574	0.960156502	0.999930793	Lung
chr17	50634843	50691704	ABCC3	0.315963245	0.382969858	0.999183667	Muscle_Skeletal
chr17	50634843	50691704	ABCC3	-0.336006107	0.353521894	0.999900238	Nerve_Tibial
chr17	50634843	50691704	ABCC3	0.221805845	0.540240062	0.999959565	Skin_Sun_Exposed_Lower_leg
chr17	50634843	50691704	ABCC3	0.116790563	0.747087609	0.883800808	Whole_Blood
chr13	95019829	95301446	ABCC4	-0.22016732	0.251764288	0.999985227	Adipose_Subcutaneous
chr13	95019829	95301446	ABCC4	0.125205795	0.514559149	0.999914461	Artery_Tibial
chr13	95019829	95301446	ABCC4	0.055819466	0.7713828	1	Brain_Cortex
chr13	95019829	95301446	ABCC4	0.095538703	0.618960627	1	Heart_Left_Ventricle
chr13	95019829	95301446	ABCC4	0.021598392	0.910482626	0.999855186	Kidney_Cortex
chr13	95019829	95301446	ABCC4	-0.098151766	0.609402757	0.999930793	Lung
chr13	95019829	95301446	ABCC4	0.431491195	0.02469665	0.728900581	Muscle_Skeletal
chr13	95019829	95301446	ABCC4	0.167533271	0.383159509	0.999900238	Nerve_Tibial
chr13	95019829	95301446	ABCC4	-0.203432271	0.289617639	0.999959565	Skin_Sun_Exposed_Lower_leg
chr13	95019829	95301446	ABCC4	0.38835374	0.043221401	0.179368855	Whole_Blood
chr3	183919934	184018010	ABCC5	0.177949005	0.402080012	0.999985227	Adipose_Subcutaneous
chr3	183919934	184018010	ABCC5	-0.058696159	0.782253274	0.999914461	Artery_Tibial
chr3	183919934	184018010	ABCC5	0.036047714	0.865215694	1	Brain_Cortex
chr3	183919934	184018010	ABCC5	0.034124968	0.872341544	1	Heart_Left_Ventricle
chr3	183919934	184018010	ABCC5	-0.013195596	0.950455821	0.999855186	Kidney_Cortex
chr3	183919934	184018010	ABCC5	-0.036305232	0.864262134	0.999930793	Lung
chr3	183919934	184018010	ABCC5	-0.078175873	0.712792431	0.999183667	Muscle_Skeletal
chr3	183919934	184018010	ABCC5	-0.172968093	0.415382347	0.999900238	Nerve_Tibial
chr3	183919934	184018010	ABCC5	0.168122817	0.428568616	0.999959565	Skin_Sun_Exposed_Lower_leg
chr3	183919934	184018010	ABCC5	0.067001992	0.752386848	0.886920209	Whole_Blood
chr3	184006338	184011419	ABCC5-AS1	NA	NA	NA	Adipose_Subcutaneous
chr3	184006338	184011419	ABCC5-AS1	NA	NA	NA	Artery_Tibial
chr3	184006338	184011419	ABCC5-AS1	NA	NA	NA	Brain_Cortex
chr3	184006338	184011419	ABCC5-AS1	NA	NA	NA	Heart_Left_Ventricle
chr3	184006338	184011419	ABCC5-AS1	NA	NA	NA	Kidney_Cortex
chr3	184006338	184011419	ABCC5-AS1	NA	NA	NA	Lung
chr3	184006338	184011419	ABCC5-AS1	NA	NA	NA	Muscle_Skeletal
chr3	184006338	184011419	ABCC5-AS1	NA	NA	NA	Nerve_Tibial
chr3	184006338	184011419	ABCC5-AS1	NA	NA	NA	Skin_Sun_Exposed_Lower_leg
chr3	184006338	184011419	ABCC5-AS1	NA	NA	NA	Whole_Blood
chr16	16149565	16223617	ABCC6	1.300069322	0.001043149	0.24038858	Adipose_Subcutaneous
chr16	16149565	16223617	ABCC6	-0.031150414	0.937384431	0.999914461	Artery_Tibial
chr16	16149565	16223617	ABCC6	-0.180256666	0.649406928	1	Brain_Cortex
chr16	16149565	16223617	ABCC6	0.886436571	0.025385233	1	Heart_Left_Ventricle
chr16	16149565	16223617	ABCC6	-0.251512154	0.525895322	0.999855186	Kidney_Cortex
chr16	16149565	16223617	ABCC6	-0.121553045	0.759191567	0.999930793	Lung
chr16	16149565	16223617	ABCC6	-0.23703648	0.549987867	0.999183667	Muscle_Skeletal
chr16	16149565	16223617	ABCC6	0.131309653	0.740532996	0.999900238	Nerve_Tibial
chr16	16149565	16223617	ABCC6	0.324528503	0.413115711	0.999959565	Skin_Sun_Exposed_Lower_leg
chr16	16149565	16223617	ABCC6	0.563041768	0.155629355	0.393551635	Whole_Blood
chr16	18571248	18598289	ABCC6P1	NA	NA	NA	Adipose_Subcutaneous
chr16	18571248	18598289	ABCC6P1	NA	NA	NA	Artery_Tibial
chr16	18571248	18598289	ABCC6P1	NA	NA	NA	Brain_Cortex
chr16	18571248	18598289	ABCC6P1	NA	NA	NA	Heart_Left_Ventricle
chr16	18571248	18598289	ABCC6P1	NA	NA	NA	Kidney_Cortex
chr16	18571248	18598289	ABCC6P1	NA	NA	NA	Lung
chr16	18571248	18598289	ABCC6P1	NA	NA	NA	Muscle_Skeletal
chr16	18571248	18598289	ABCC6P1	NA	NA	NA	Nerve_Tibial
chr16	18571248	18598289	ABCC6P1	NA	NA	NA	Skin_Sun_Exposed_Lower_leg
chr16	18571248	18598289	ABCC6P1	NA	NA	NA	Whole_Blood
chr16	14822432	14824702	ABCC6P2	NA	NA	NA	Adipose_Subcutaneous
chr16	14822432	14824702	ABCC6P2	NA	NA	NA	Artery_Tibial
chr16	14822432	14824702	ABCC6P2	NA	NA	NA	Brain_Cortex
chr16	14822432	14824702	ABCC6P2	NA	NA	NA	Heart_Left_Ventricle
chr16	14822432	14824702	ABCC6P2	NA	NA	NA	Kidney_Cortex
chr16	14822432	14824702	ABCC6P2	NA	NA	NA	Lung
chr16	14822432	14824702	ABCC6P2	NA	NA	NA	Muscle_Skeletal
chr16	14822432	14824702	ABCC6P2	NA	NA	NA	Nerve_Tibial
chr16	14822432	14824702	ABCC6P2	NA	NA	NA	Skin_Sun_Exposed_Lower_leg
chr16	14822432	14824702	ABCC6P2	NA	NA	NA	Whole_Blood
HSCHR16_1_CTG1	962183	964453	ABCC6P2_1	NA	NA	NA	Adipose_Subcutaneous
HSCHR16_1_CTG1	962183	964453	ABCC6P2_1	NA	NA	NA	Artery_Tibial
HSCHR16_1_CTG1	962183	964453	ABCC6P2_1	NA	NA	NA	Brain_Cortex
HSCHR16_1_CTG1	962183	964453	ABCC6P2_1	NA	NA	NA	Heart_Left_Ventricle
HSCHR16_1_CTG1	962183	964453	ABCC6P2_1	NA	NA	NA	Kidney_Cortex
HSCHR16_1_CTG1	962183	964453	ABCC6P2_1	NA	NA	NA	Lung
HSCHR16_1_CTG1	962183	964453	ABCC6P2_1	NA	NA	NA	Muscle_Skeletal
HSCHR16_1_CTG1	962183	964453	ABCC6P2_1	NA	NA	NA	Nerve_Tibial
HSCHR16_1_CTG1	962183	964453	ABCC6P2_1	NA	NA	NA	Skin_Sun_Exposed_Lower_leg
HSCHR16_1_CTG1	962183	964453	ABCC6P2_1	NA	NA	NA	Whole_Blood
HSCHR16_1_CTG1	1807491	1881466	ABCC6_1	NA	NA	NA	Adipose_Subcutaneous
HSCHR16_1_CTG1	1807491	1881466	ABCC6_1	NA	NA	NA	Artery_Tibial
HSCHR16_1_CTG1	1807491	1881466	ABCC6_1	NA	NA	NA	Brain_Cortex
HSCHR16_1_CTG1	1807491	1881466	ABCC6_1	NA	NA	NA	Heart_Left_Ventricle
HSCHR16_1_CTG1	1807491	1881466	ABCC6_1	NA	NA	NA	Kidney_Cortex
HSCHR16_1_CTG1	1807491	1881466	ABCC6_1	NA	NA	NA	Lung
HSCHR16_1_CTG1	1807491	1881466	ABCC6_1	NA	NA	NA	Muscle_Skeletal
HSCHR16_1_CTG1	1807491	1881466	ABCC6_1	NA	NA	NA	Nerve_Tibial
HSCHR16_1_CTG1	1807491	1881466	ABCC6_1	NA	NA	NA	Skin_Sun_Exposed_Lower_leg
HSCHR16_1_CTG1	1807491	1881466	ABCC6_1	NA	NA	NA	Whole_Blood
chr11	17392885	17476849	ABCC8	-0.443115953	0.326636867	0.999985227	Adipose_Subcutaneous
chr11	17392885	17476849	ABCC8	0.92979675	0.039565273	0.999914461	Artery_Tibial
chr11	17392885	17476849	ABCC8	0.029823891	0.947361807	1	Brain_Cortex
chr11	17392885	17476849	ABCC8	0.078681695	0.861727965	1	Heart_Left_Ventricle
chr11	17392885	17476849	ABCC8	0.161059382	0.721442486	0.999855186	Kidney_Cortex
chr11	17392885	17476849	ABCC8	-0.017775978	0.968611287	0.999930793	Lung
chr11	17392885	17476849	ABCC8	0.448748942	0.320524766	0.999183667	Muscle_Skeletal
chr11	17392885	17476849	ABCC8	0.832048175	0.065493233	0.999900238	Nerve_Tibial
chr11	17392885	17476849	ABCC8	0.596817459	0.186449936	0.999959565	Skin_Sun_Exposed_Lower_leg
chr11	17392885	17476849	ABCC8	-0.133054466	0.768346763	0.894870643	Whole_Blood
chr12	21797389	21941863	ABCC9	0.006379081	0.967005919	0.999985227	Adipose_Subcutaneous
chr12	21797389	21941863	ABCC9	0.225025032	0.144530666	0.999914461	Artery_Tibial
chr12	21797389	21941863	ABCC9	-0.051032537	0.740713054	1	Brain_Cortex
chr12	21797389	21941863	ABCC9	-0.014538201	0.924894872	1	Heart_Left_Ventricle
chr12	21797389	21941863	ABCC9	-0.003456467	0.982118749	0.999855186	Kidney_Cortex
chr12	21797389	21941863	ABCC9	0.119490864	0.438450681	0.999930793	Lung
chr12	21797389	21941863	ABCC9	0.029856424	0.84649114	0.999183667	Muscle_Skeletal
chr12	21797389	21941863	ABCC9	0.090959674	0.555319429	0.999900238	Nerve_Tibial
chr12	21797389	21941863	ABCC9	-0.172705881	0.262767817	0.999959565	Skin_Sun_Exposed_Lower_leg
chr12	21797389	21941863	ABCC9	0.051089628	0.74043344	0.879758363	Whole_Blood
chrX	153724851	153744762	ABCD1	0.11441952	0.506559883	0.999985227	Adipose_Subcutaneous
chrX	153724851	153744762	ABCD1	-0.066793961	0.69820989	0.999914461	Artery_Tibial
chrX	153724851	153744762	ABCD1	-0.024136755	0.888570278	1	Brain_Cortex
chrX	153724851	153744762	ABCD1	0.081975769	0.634168242	1	Heart_Left_Ventricle
chrX	153724851	153744762	ABCD1	0.105585107	0.539929144	0.999855186	Kidney_Cortex
chrX	153724851	153744762	ABCD1	0.114769129	0.505262008	0.999930793	Lung
chrX	153724851	153744762	ABCD1	0.007187604	0.966718762	0.999183667	Muscle_Skeletal
chrX	153724851	153744762	ABCD1	-0.022812349	0.894647838	0.999900238	Nerve_Tibial
chrX	153724851	153744762	ABCD1	0.048978544	0.776165314	0.999959565	Skin_Sun_Exposed_Lower_leg
chrX	153724851	153744762	ABCD1	0.176665807	0.305107204	0.571047657	Whole_Blood
chr12	39530965	39651333	ABCD2	0.781869231	0.058010948	0.999985227	Adipose_Subcutaneous
chr12	39530965	39651333	ABCD2	-0.004678037	0.990950795	0.999914461	Artery_Tibial
chr12	39530965	39651333	ABCD2	0.156388717	0.704569729	1	Brain_Cortex
chr12	39530965	39651333	ABCD2	0.203137313	0.622366303	1	Heart_Left_Ventricle
chr12	39530965	39651333	ABCD2	0.190279037	0.644565444	0.999855186	Kidney_Cortex
chr12	39530965	39651333	ABCD2	0.298457815	0.469310878	0.999930793	Lung
chr12	39530965	39651333	ABCD2	0.16733632	0.684962175	0.999183667	Muscle_Skeletal
chr12	39530965	39651333	ABCD2	-0.092529473	0.822497003	0.999900238	Nerve_Tibial
chr12	39530965	39651333	ABCD2	0.20580844	0.617796631	0.999959565	Skin_Sun_Exposed_Lower_leg
chr12	39530965	39651333	ABCD2	-0.649602975	0.115270254	0.328965818	Whole_Blood
chr1	94418086	94518663	ABCD3	0.065863945	0.656403899	0.999985227	Adipose_Subcutaneous
chr1	94418086	94518663	ABCD3	-0.08686771	0.557368082	0.999914461	Artery_Tibial
chr1	94418086	94518663	ABCD3	-0.037514737	0.799961867	1	Brain_Cortex
chr1	94418086	94518663	ABCD3	0.114948896	0.437493951	1	Heart_Left_Ventricle
chr1	94418086	94518663	ABCD3	0.022815622	0.877522968	0.999855186	Kidney_Cortex
chr1	94418086	94518663	ABCD3	-0.082865391	0.575669571	0.999930793	Lung
chr1	94418086	94518663	ABCD3	0.03322119	0.822449707	0.999183667	Muscle_Skeletal
chr1	94418086	94518663	ABCD3	0.15629466	0.291102804	0.999900238	Nerve_Tibial
chr1	94418086	94518663	ABCD3	-0.033906211	0.818851538	0.999959565	Skin_Sun_Exposed_Lower_leg
chr1	94418086	94518663	ABCD3	-0.411089056	0.005490781	0.046472618	Whole_Blood
chr14	74285277	74303064	ABCD4	-0.008288619	0.951527112	0.999985227	Adipose_Subcutaneous
chr14	74285277	74303064	ABCD4	0.010361228	0.939427214	0.999914461	Artery_Tibial
chr14	74285277	74303064	ABCD4	-0.036631658	0.788192472	1	Brain_Cortex
chr14	74285277	74303064	ABCD4	-0.13879821	0.308700085	1	Heart_Left_Ventricle
chr14	74285277	74303064	ABCD4	0.056527577	0.67845214	0.999855186	Kidney_Cortex
chr14	74285277	74303064	ABCD4	-0.040458052	0.766679139	0.999930793	Lung
chr14	74285277	74303064	ABCD4	0.145380465	0.286320568	0.999183667	Muscle_Skeletal
chr14	74285277	74303064	ABCD4	-0.050713102	0.709943047	0.999900238	Nerve_Tibial
chr14	74285277	74303064	ABCD4	0.002514972	0.985283906	0.999959565	Skin_Sun_Exposed_Lower_leg
chr14	74285277	74303064	ABCD4	-0.235127329	0.084629109	0.273496308	Whole_Blood
chr4	145098004	145129524	ABCE1	-0.282764216	0.042496759	0.979203014	Adipose_Subcutaneous
chr4	145098004	145129524	ABCE1	-0.00362976	0.979224778	0.999914461	Artery_Tibial
chr4	145098004	145129524	ABCE1	-0.014864343	0.915074126	1	Brain_Cortex
chr4	145098004	145129524	ABCE1	-0.014965427	0.914498797	1	Heart_Left_Ventricle
chr4	145098004	145129524	ABCE1	-0.060640878	0.663523887	0.999855186	Kidney_Cortex
chr4	145098004	145129524	ABCE1	-0.044960358	0.747030722	0.999930793	Lung
chr4	145098004	145129524	ABCE1	-0.079236815	0.569719211	0.999183667	Muscle_Skeletal
chr4	145098004	145129524	ABCE1	-0.015829092	0.909585062	0.999900238	Nerve_Tibial
chr4	145098004	145129524	ABCE1	0.047981787	0.730670652	0.999959565	Skin_Sun_Exposed_Lower_leg
chr4	145098004	145129524	ABCE1	-0.52915382	0.000146881	0.003584648	Whole_Blood
chr6	30571393	30591532	ABCF1	-0.156730175	0.227655729	0.999985227	Adipose_Subcutaneous
chr6	30571393	30591532	ABCF1	-0.011683934	0.92833786	0.999914461	Artery_Tibial
chr6	30571393	30591532	ABCF1	0.00605965	0.962797173	1	Brain_Cortex
chr6	30571393	30591532	ABCF1	-0.038816523	0.765102196	1	Heart_Left_Ventricle
chr6	30571393	30591532	ABCF1	0.049740631	0.701812411	0.999855186	Kidney_Cortex
chr6	30571393	30591532	ABCF1	0.102325509	0.430905261	0.999930793	Lung
chr6	30571393	30591532	ABCF1	-0.126243817	0.331173435	0.999183667	Muscle_Skeletal
chr6	30571393	30591532	ABCF1	-0.054981634	0.67213672	0.999900238	Nerve_Tibial
chr6	30571393	30591532	ABCF1	0.065399606	0.614676798	0.999959565	Skin_Sun_Exposed_Lower_leg
chr6	30571393	30591532	ABCF1	-0.011917728	0.926907883	0.970047406	Whole_Blood
chr6	30563613	30571301	ABCF1-DT	NA	NA	NA	Adipose_Subcutaneous
chr6	30563613	30571301	ABCF1-DT	NA	NA	NA	Artery_Tibial
chr6	30563613	30571301	ABCF1-DT	NA	NA	NA	Brain_Cortex
chr6	30563613	30571301	ABCF1-DT	NA	NA	NA	Heart_Left_Ventricle
chr6	30563613	30571301	ABCF1-DT	NA	NA	NA	Kidney_Cortex
chr6	30563613	30571301	ABCF1-DT	NA	NA	NA	Lung
chr6	30563613	30571301	ABCF1-DT	NA	NA	NA	Muscle_Skeletal
chr6	30563613	30571301	ABCF1-DT	NA	NA	NA	Nerve_Tibial
chr6	30563613	30571301	ABCF1-DT	NA	NA	NA	Skin_Sun_Exposed_Lower_leg
chr6	30563613	30571301	ABCF1-DT	NA	NA	NA	Whole_Blood
HSCHR6_MHC_COX_CTG1	2043333	2051023	ABCF1-DT_1	NA	NA	NA	Adipose_Subcutaneous
HSCHR6_MHC_COX_CTG1	2043333	2051023	ABCF1-DT_1	NA	NA	NA	Artery_Tibial
HSCHR6_MHC_COX_CTG1	2043333	2051023	ABCF1-DT_1	NA	NA	NA	Brain_Cortex
HSCHR6_MHC_COX_CTG1	2043333	2051023	ABCF1-DT_1	NA	NA	NA	Heart_Left_Ventricle
HSCHR6_MHC_COX_CTG1	2043333	2051023	ABCF1-DT_1	NA	NA	NA	Kidney_Cortex
HSCHR6_MHC_COX_CTG1	2043333	2051023	ABCF1-DT_1	NA	NA	NA	Lung
HSCHR6_MHC_COX_CTG1	2043333	2051023	ABCF1-DT_1	NA	NA	NA	Muscle_Skeletal
HSCHR6_MHC_COX_CTG1	2043333	2051023	ABCF1-DT_1	NA	NA	NA	Nerve_Tibial
HSCHR6_MHC_COX_CTG1	2043333	2051023	ABCF1-DT_1	NA	NA	NA	Skin_Sun_Exposed_Lower_leg
HSCHR6_MHC_COX_CTG1	2043333	2051023	ABCF1-DT_1	NA	NA	NA	Whole_Blood
HSCHR6_MHC_DBB_CTG1	1819437	1827128	ABCF1-DT_2	NA	NA	NA	Adipose_Subcutaneous
HSCHR6_MHC_DBB_CTG1	1819437	1827128	ABCF1-DT_2	NA	NA	NA	Artery_Tibial
HSCHR6_MHC_DBB_CTG1	1819437	1827128	ABCF1-DT_2	NA	NA	NA	Brain_Cortex
HSCHR6_MHC_DBB_CTG1	1819437	1827128	ABCF1-DT_2	NA	NA	NA	Heart_Left_Ventricle
HSCHR6_MHC_DBB_CTG1	1819437	1827128	ABCF1-DT_2	NA	NA	NA	Kidney_Cortex
HSCHR6_MHC_DBB_CTG1	1819437	1827128	ABCF1-DT_2	NA	NA	NA	Lung
HSCHR6_MHC_DBB_CTG1	1819437	1827128	ABCF1-DT_2	NA	NA	NA	Muscle_Skeletal
HSCHR6_MHC_DBB_CTG1	1819437	1827128	ABCF1-DT_2	NA	NA	NA	Nerve_Tibial
HSCHR6_MHC_DBB_CTG1	1819437	1827128	ABCF1-DT_2	NA	NA	NA	Skin_Sun_Exposed_Lower_leg
HSCHR6_MHC_DBB_CTG1	1819437	1827128	ABCF1-DT_2	NA	NA	NA	Whole_Blood
HSCHR6_MHC_MANN_CTG1	1873842	1881530	ABCF1-DT_3	NA	NA	NA	Adipose_Subcutaneous
HSCHR6_MHC_MANN_CTG1	1873842	1881530	ABCF1-DT_3	NA	NA	NA	Artery_Tibial
HSCHR6_MHC_MANN_CTG1	1873842	1881530	ABCF1-DT_3	NA	NA	NA	Brain_Cortex
HSCHR6_MHC_MANN_CTG1	1873842	1881530	ABCF1-DT_3	NA	NA	NA	Heart_Left_Ventricle
HSCHR6_MHC_MANN_CTG1	1873842	1881530	ABCF1-DT_3	NA	NA	NA	Kidney_Cortex
HSCHR6_MHC_MANN_CTG1	1873842	1881530	ABCF1-DT_3	NA	NA	NA	Lung
HSCHR6_MHC_MANN_CTG1	1873842	1881530	ABCF1-DT_3	NA	NA	NA	Muscle_Skeletal
HSCHR6_MHC_MANN_CTG1	1873842	1881530	ABCF1-DT_3	NA	NA	NA	Nerve_Tibial
HSCHR6_MHC_MANN_CTG1	1873842	1881530	ABCF1-DT_3	NA	NA	NA	Skin_Sun_Exposed_Lower_leg
HSCHR6_MHC_MANN_CTG1	1873842	1881530	ABCF1-DT_3	NA	NA	NA	Whole_Blood
HSCHR6_MHC_MCF_CTG1	1907659	1915347	ABCF1-DT_4	NA	NA	NA	Adipose_Subcutaneous
HSCHR6_MHC_MCF_CTG1	1907659	1915347	ABCF1-DT_4	NA	NA	NA	Artery_Tibial
HSCHR6_MHC_MCF_CTG1	1907659	1915347	ABCF1-DT_4	NA	NA	NA	Brain_Cortex
HSCHR6_MHC_MCF_CTG1	1907659	1915347	ABCF1-DT_4	NA	NA	NA	Heart_Left_Ventricle
HSCHR6_MHC_MCF_CTG1	1907659	1915347	ABCF1-DT_4	NA	NA	NA	Kidney_Cortex
HSCHR6_MHC_MCF_CTG1	1907659	1915347	ABCF1-DT_4	NA	NA	NA	Lung
HSCHR6_MHC_MCF_CTG1	1907659	1915347	ABCF1-DT_4	NA	NA	NA	Muscle_Skeletal
HSCHR6_MHC_MCF_CTG1	1907659	1915347	ABCF1-DT_4	NA	NA	NA	Nerve_Tibial
HSCHR6_MHC_MCF_CTG1	1907659	1915347	ABCF1-DT_4	NA	NA	NA	Skin_Sun_Exposed_Lower_leg
HSCHR6_MHC_MCF_CTG1	1907659	1915347	ABCF1-DT_4	NA	NA	NA	Whole_Blood
HSCHR6_MHC_QBL_CTG1	1818698	1826388	ABCF1-DT_5	NA	NA	NA	Adipose_Subcutaneous
HSCHR6_MHC_QBL_CTG1	1818698	1826388	ABCF1-DT_5	NA	NA	NA	Artery_Tibial
HSCHR6_MHC_QBL_CTG1	1818698	1826388	ABCF1-DT_5	NA	NA	NA	Brain_Cortex
HSCHR6_MHC_QBL_CTG1	1818698	1826388	ABCF1-DT_5	NA	NA	NA	Heart_Left_Ventricle
HSCHR6_MHC_QBL_CTG1	1818698	1826388	ABCF1-DT_5	NA	NA	NA	Kidney_Cortex
HSCHR6_MHC_QBL_CTG1	1818698	1826388	ABCF1-DT_5	NA	NA	NA	Lung
HSCHR6_MHC_QBL_CTG1	1818698	1826388	ABCF1-DT_5	NA	NA	NA	Muscle_Skeletal
HSCHR6_MHC_QBL_CTG1	1818698	1826388	ABCF1-DT_5	NA	NA	NA	Nerve_Tibial
HSCHR6_MHC_QBL_CTG1	1818698	1826388	ABCF1-DT_5	NA	NA	NA	Skin_Sun_Exposed_Lower_leg
HSCHR6_MHC_QBL_CTG1	1818698	1826388	ABCF1-DT_5	NA	NA	NA	Whole_Blood
HSCHR6_MHC_SSTO_CTG1	1864368	1872058	ABCF1-DT_6	NA	NA	NA	Adipose_Subcutaneous
HSCHR6_MHC_SSTO_CTG1	1864368	1872058	ABCF1-DT_6	NA	NA	NA	Artery_Tibial
HSCHR6_MHC_SSTO_CTG1	1864368	1872058	ABCF1-DT_6	NA	NA	NA	Brain_Cortex
HSCHR6_MHC_SSTO_CTG1	1864368	1872058	ABCF1-DT_6	NA	NA	NA	Heart_Left_Ventricle
HSCHR6_MHC_SSTO_CTG1	1864368	1872058	ABCF1-DT_6	NA	NA	NA	Kidney_Cortex
HSCHR6_MHC_SSTO_CTG1	1864368	1872058	ABCF1-DT_6	NA	NA	NA	Lung
HSCHR6_MHC_SSTO_CTG1	1864368	1872058	ABCF1-DT_6	NA	NA	NA	Muscle_Skeletal
HSCHR6_MHC_SSTO_CTG1	1864368	1872058	ABCF1-DT_6	NA	NA	NA	Nerve_Tibial
HSCHR6_MHC_SSTO_CTG1	1864368	1872058	ABCF1-DT_6	NA	NA	NA	Skin_Sun_Exposed_Lower_leg
HSCHR6_MHC_SSTO_CTG1	1864368	1872058	ABCF1-DT_6	NA	NA	NA	Whole_Blood
HSCHR6_MHC_COX_CTG1	2051115	2071250	ABCF1_1	NA	NA	NA	Adipose_Subcutaneous
HSCHR6_MHC_COX_CTG1	2051115	2071250	ABCF1_1	NA	NA	NA	Artery_Tibial
HSCHR6_MHC_COX_CTG1	2051115	2071250	ABCF1_1	NA	NA	NA	Brain_Cortex
HSCHR6_MHC_COX_CTG1	2051115	2071250	ABCF1_1	NA	NA	NA	Heart_Left_Ventricle
HSCHR6_MHC_COX_CTG1	2051115	2071250	ABCF1_1	NA	NA	NA	Kidney_Cortex
HSCHR6_MHC_COX_CTG1	2051115	2071250	ABCF1_1	NA	NA	NA	Lung
HSCHR6_MHC_COX_CTG1	2051115	2071250	ABCF1_1	NA	NA	NA	Muscle_Skeletal
HSCHR6_MHC_COX_CTG1	2051115	2071250	ABCF1_1	NA	NA	NA	Nerve_Tibial
HSCHR6_MHC_COX_CTG1	2051115	2071250	ABCF1_1	NA	NA	NA	Skin_Sun_Exposed_Lower_leg
HSCHR6_MHC_COX_CTG1	2051115	2071250	ABCF1_1	NA	NA	NA	Whole_Blood
HSCHR6_MHC_DBB_CTG1	1827220	1847359	ABCF1_2	NA	NA	NA	Adipose_Subcutaneous
HSCHR6_MHC_DBB_CTG1	1827220	1847359	ABCF1_2	NA	NA	NA	Artery_Tibial
HSCHR6_MHC_DBB_CTG1	1827220	1847359	ABCF1_2	NA	NA	NA	Brain_Cortex
HSCHR6_MHC_DBB_CTG1	1827220	1847359	ABCF1_2	NA	NA	NA	Heart_Left_Ventricle
HSCHR6_MHC_DBB_CTG1	1827220	1847359	ABCF1_2	NA	NA	NA	Kidney_Cortex
HSCHR6_MHC_DBB_CTG1	1827220	1847359	ABCF1_2	NA	NA	NA	Lung
HSCHR6_MHC_DBB_CTG1	1827220	1847359	ABCF1_2	NA	NA	NA	Muscle_Skeletal
HSCHR6_MHC_DBB_CTG1	1827220	1847359	ABCF1_2	NA	NA	NA	Nerve_Tibial
HSCHR6_MHC_DBB_CTG1	1827220	1847359	ABCF1_2	NA	NA	NA	Skin_Sun_Exposed_Lower_leg
HSCHR6_MHC_DBB_CTG1	1827220	1847359	ABCF1_2	NA	NA	NA	Whole_Blood
HSCHR6_MHC_MANN_CTG1	1881622	1901761	ABCF1_3	NA	NA	NA	Adipose_Subcutaneous
HSCHR6_MHC_MANN_CTG1	1881622	1901761	ABCF1_3	NA	NA	NA	Artery_Tibial
HSCHR6_MHC_MANN_CTG1	1881622	1901761	ABCF1_3	NA	NA	NA	Brain_Cortex
HSCHR6_MHC_MANN_CTG1	1881622	1901761	ABCF1_3	NA	NA	NA	Heart_Left_Ventricle
HSCHR6_MHC_MANN_CTG1	1881622	1901761	ABCF1_3	NA	NA	NA	Kidney_Cortex
HSCHR6_MHC_MANN_CTG1	1881622	1901761	ABCF1_3	NA	NA	NA	Lung
HSCHR6_MHC_MANN_CTG1	1881622	1901761	ABCF1_3	NA	NA	NA	Muscle_Skeletal
HSCHR6_MHC_MANN_CTG1	1881622	1901761	ABCF1_3	NA	NA	NA	Nerve_Tibial
HSCHR6_MHC_MANN_CTG1	1881622	1901761	ABCF1_3	NA	NA	NA	Skin_Sun_Exposed_Lower_leg
HSCHR6_MHC_MANN_CTG1	1881622	1901761	ABCF1_3	NA	NA	NA	Whole_Blood
HSCHR6_MHC_MCF_CTG1	1915439	1935578	ABCF1_4	NA	NA	NA	Adipose_Subcutaneous
HSCHR6_MHC_MCF_CTG1	1915439	1935578	ABCF1_4	NA	NA	NA	Artery_Tibial
HSCHR6_MHC_MCF_CTG1	1915439	1935578	ABCF1_4	NA	NA	NA	Brain_Cortex
HSCHR6_MHC_MCF_CTG1	1915439	1935578	ABCF1_4	NA	NA	NA	Heart_Left_Ventricle
HSCHR6_MHC_MCF_CTG1	1915439	1935578	ABCF1_4	NA	NA	NA	Kidney_Cortex
HSCHR6_MHC_MCF_CTG1	1915439	1935578	ABCF1_4	NA	NA	NA	Lung
HSCHR6_MHC_MCF_CTG1	1915439	1935578	ABCF1_4	NA	NA	NA	Muscle_Skeletal
HSCHR6_MHC_MCF_CTG1	1915439	1935578	ABCF1_4	NA	NA	NA	Nerve_Tibial
HSCHR6_MHC_MCF_CTG1	1915439	1935578	ABCF1_4	NA	NA	NA	Skin_Sun_Exposed_Lower_leg
HSCHR6_MHC_MCF_CTG1	1915439	1935578	ABCF1_4	NA	NA	NA	Whole_Blood
HSCHR6_MHC_QBL_CTG1	1826480	1846615	ABCF1_5	NA	NA	NA	Adipose_Subcutaneous
HSCHR6_MHC_QBL_CTG1	1826480	1846615	ABCF1_5	NA	NA	NA	Artery_Tibial
HSCHR6_MHC_QBL_CTG1	1826480	1846615	ABCF1_5	NA	NA	NA	Brain_Cortex
HSCHR6_MHC_QBL_CTG1	1826480	1846615	ABCF1_5	NA	NA	NA	Heart_Left_Ventricle
HSCHR6_MHC_QBL_CTG1	1826480	1846615	ABCF1_5	NA	NA	NA	Kidney_Cortex
HSCHR6_MHC_QBL_CTG1	1826480	1846615	ABCF1_5	NA	NA	NA	Lung
HSCHR6_MHC_QBL_CTG1	1826480	1846615	ABCF1_5	NA	NA	NA	Muscle_Skeletal
HSCHR6_MHC_QBL_CTG1	1826480	1846615	ABCF1_5	NA	NA	NA	Nerve_Tibial
HSCHR6_MHC_QBL_CTG1	1826480	1846615	ABCF1_5	NA	NA	NA	Skin_Sun_Exposed_Lower_leg
HSCHR6_MHC_QBL_CTG1	1826480	1846615	ABCF1_5	NA	NA	NA	Whole_Blood
HSCHR6_MHC_SSTO_CTG1	1872150	1892288	ABCF1_6	NA	NA	NA	Adipose_Subcutaneous
HSCHR6_MHC_SSTO_CTG1	1872150	1892288	ABCF1_6	NA	NA	NA	Artery_Tibial
HSCHR6_MHC_SSTO_CTG1	1872150	1892288	ABCF1_6	NA	NA	NA	Brain_Cortex
HSCHR6_MHC_SSTO_CTG1	1872150	1892288	ABCF1_6	NA	NA	NA	Heart_Left_Ventricle
HSCHR6_MHC_SSTO_CTG1	1872150	1892288	ABCF1_6	NA	NA	NA	Kidney_Cortex
HSCHR6_MHC_SSTO_CTG1	1872150	1892288	ABCF1_6	NA	NA	NA	Lung
HSCHR6_MHC_SSTO_CTG1	1872150	1892288	ABCF1_6	NA	NA	NA	Muscle_Skeletal
HSCHR6_MHC_SSTO_CTG1	1872150	1892288	ABCF1_6	NA	NA	NA	Nerve_Tibial
HSCHR6_MHC_SSTO_CTG1	1872150	1892288	ABCF1_6	NA	NA	NA	Skin_Sun_Exposed_Lower_leg
HSCHR6_MHC_SSTO_CTG1	1872150	1892288	ABCF1_6	NA	NA	NA	Whole_Blood
chr7	151207837	151227374	ABCF2	-0.105748254	0.421570215	0.999985227	Adipose_Subcutaneous
chr7	151207837	151227374	ABCF2	-0.006128741	0.962848605	0.999914461	Artery_Tibial
chr7	151207837	151227374	ABCF2	-0.036696105	0.780325382	1	Brain_Cortex
chr7	151207837	151227374	ABCF2	-0.045442289	0.729818388	1	Heart_Left_Ventricle
chr7	151207837	151227374	ABCF2	0.052755394	0.688458667	0.999855186	Kidney_Cortex
chr7	151207837	151227374	ABCF2	-0.029104419	0.824938846	0.999930793	Lung
chr7	151207837	151227374	ABCF2	-0.123709615	0.347110528	0.999183667	Muscle_Skeletal
chr7	151207837	151227374	ABCF2	-0.189889904	0.148967736	0.999900238	Nerve_Tibial
chr7	151207837	151227374	ABCF2	-0.107006064	0.416069241	0.999959565	Skin_Sun_Exposed_Lower_leg
chr7	151207837	151227374	ABCF2	-0.124856629	0.342658183	0.606321739	Whole_Blood
chr3	184186075	184194012	ABCF3	0.001355968	0.991788279	0.999985227	Adipose_Subcutaneous
chr3	184186075	184194012	ABCF3	0.048258458	0.714148242	0.999914461	Artery_Tibial
chr3	184186075	184194012	ABCF3	0.056312091	0.669074057	1	Brain_Cortex
chr3	184186075	184194012	ABCF3	-0.032911186	0.802740494	1	Heart_Left_Ventricle
chr3	184186075	184194012	ABCF3	0.032726328	0.803825812	0.999855186	Kidney_Cortex
chr3	184186075	184194012	ABCF3	-0.005569113	0.966282983	0.999930793	Lung
chr3	184186075	184194012	ABCF3	-0.161138322	0.221303412	0.999183667	Muscle_Skeletal
chr3	184186075	184194012	ABCF3	-0.095158554	0.470127893	0.999900238	Nerve_Tibial
chr3	184186075	184194012	ABCF3	0.025159027	0.848555633	0.999959565	Skin_Sun_Exposed_Lower_leg
chr3	184186075	184194012	ABCF3	-0.068843928	0.601295715	0.799332195	Whole_Blood
chr21	42199689	42304387	ABCG1	-0.278810017	0.275370133	0.999985227	Adipose_Subcutaneous
chr21	42199689	42304387	ABCG1	0.425001199	0.09636893	0.999914461	Artery_Tibial
chr21	42199689	42304387	ABCG1	-0.108374422	0.671573403	1	Brain_Cortex
chr21	42199689	42304387	ABCG1	-0.226934398	0.374633397	1	Heart_Left_Ventricle
chr21	42199689	42304387	ABCG1	0.140508065	0.582521756	0.999855186	Kidney_Cortex
chr21	42199689	42304387	ABCG1	0.141815031	0.579019047	0.999930793	Lung
chr21	42199689	42304387	ABCG1	0.364845015	0.153473033	0.974591278	Muscle_Skeletal
chr21	42199689	42304387	ABCG1	0.02300391	0.928289265	0.999900238	Nerve_Tibial
chr21	42199689	42304387	ABCG1	0.023723499	0.926052405	0.999959565	Skin_Sun_Exposed_Lower_leg
chr21	42199689	42304387	ABCG1	0.247455737	0.332988076	0.597320745	Whole_Blood
chr4	88090264	88231626	ABCG2	0.205993645	0.446349473	0.999985227	Adipose_Subcutaneous
chr4	88090264	88231626	ABCG2	0.0443819	0.869675622	0.999914461	Artery_Tibial
chr4	88090264	88231626	ABCG2	0.206155853	0.44599153	1	Brain_Cortex
chr4	88090264	88231626	ABCG2	0.226393525	0.4026324	1	Heart_Left_Ventricle
chr4	88090264	88231626	ABCG2	-0.713118963	0.008382782	0.706459972	Kidney_Cortex
chr4	88090264	88231626	ABCG2	-0.068038208	0.80140985	0.999930793	Lung
chr4	88090264	88231626	ABCG2	0.054590919	0.840064389	0.999183667	Muscle_Skeletal
chr4	88090264	88231626	ABCG2	0.066334607	0.806282175	0.999900238	Nerve_Tibial
chr4	88090264	88231626	ABCG2	-0.36182277	0.181032568	0.999959565	Skin_Sun_Exposed_Lower_leg
chr4	88090264	88231626	ABCG2	0.138800312	0.607870532	0.803655487	Whole_Blood
chr11	119149040	119162666	ABCG4	0.560105764	0.137207762	0.999985227	Adipose_Subcutaneous
chr11	119149040	119162666	ABCG4	-0.375571409	0.318959527	0.999914461	Artery_Tibial
chr11	119149040	119162666	ABCG4	0.04466682	0.905651105	1	Brain_Cortex
chr11	119149040	119162666	ABCG4	0.100358243	0.790003684	1	Heart_Left_Ventricle
chr11	119149040	119162666	ABCG4	0.072575598	0.847285457	0.999855186	Kidney_Cortex
chr11	119149040	119162666	ABCG4	0.25554271	0.497710891	0.999930793	Lung
chr11	119149040	119162666	ABCG4	-0.047623953	0.899436958	0.999183667	Muscle_Skeletal
chr11	119149040	119162666	ABCG4	0.086800088	0.817836471	0.999900238	Nerve_Tibial
chr11	119149040	119162666	ABCG4	-0.506680162	0.17878604	0.999959565	Skin_Sun_Exposed_Lower_leg
chr11	119149040	119162666	ABCG4	-0.150686699	0.68926331	0.851984418	Whole_Blood
chr2	43806154	43838840	ABCG5	NA	NA	NA	Adipose_Subcutaneous
chr2	43806154	43838840	ABCG5	NA	NA	NA	Artery_Tibial
chr2	43806154	43838840	ABCG5	NA	NA	NA	Brain_Cortex
chr2	43806154	43838840	ABCG5	NA	NA	NA	Heart_Left_Ventricle
chr2	43806154	43838840	ABCG5	NA	NA	NA	Kidney_Cortex
chr2	43806154	43838840	ABCG5	NA	NA	NA	Lung
chr2	43806154	43838840	ABCG5	NA	NA	NA	Muscle_Skeletal
chr2	43806154	43838840	ABCG5	NA	NA	NA	Nerve_Tibial
chr2	43806154	43838840	ABCG5	NA	NA	NA	Skin_Sun_Exposed_Lower_leg
chr2	43806154	43838840	ABCG5	NA	NA	NA	Whole_Blood
chr2	43831942	43880051	ABCG8	NA	NA	NA	Adipose_Subcutaneous
chr2	43831942	43880051	ABCG8	NA	NA	NA	Artery_Tibial
chr2	43831942	43880051	ABCG8	NA	NA	NA	Brain_Cortex
chr2	43831942	43880051	ABCG8	NA	NA	NA	Heart_Left_Ventricle
chr2	43831942	43880051	ABCG8	NA	NA	NA	Kidney_Cortex
chr2	43831942	43880051	ABCG8	NA	NA	NA	Lung
chr2	43831942	43880051	ABCG8	NA	NA	NA	Muscle_Skeletal
chr2	43831942	43880051	ABCG8	NA	NA	NA	Nerve_Tibial
chr2	43831942	43880051	ABCG8	NA	NA	NA	Skin_Sun_Exposed_Lower_leg
chr2	43831942	43880051	ABCG8	NA	NA	NA	Whole_Blood
chr2	27123780	27131114	ABHD1	0.468506709	0.170833216	0.999985227	Adipose_Subcutaneous
chr2	27123780	27131114	ABHD1	0.232457517	0.496810877	0.999914461	Artery_Tibial
chr2	27123780	27131114	ABHD1	0.003621262	0.991554059	1	Brain_Cortex
chr2	27123780	27131114	ABHD1	-0.134162922	0.694923047	1	Heart_Left_Ventricle
chr2	27123780	27131114	ABHD1	-0.433254732	0.205340066	0.999855186	Kidney_Cortex
chr2	27123780	27131114	ABHD1	-0.118033799	0.730068403	0.999930793	Lung
chr2	27123780	27131114	ABHD1	-0.194712066	0.569234504	0.999183667	Muscle_Skeletal
chr2	27123780	27131114	ABHD1	0.128773952	0.706597254	0.999900238	Nerve_Tibial
chr2	27123780	27131114	ABHD1	-0.098301325	0.773842134	0.999959565	Skin_Sun_Exposed_Lower_leg
chr2	27123780	27131114	ABHD1	-0.690505289	0.0435419	0.180012025	Whole_Blood
chr3	111978876	111993368	ABHD10	0.18461621	0.223076749	0.999985227	Adipose_Subcutaneous
chr3	111978876	111993368	ABHD10	-0.173240081	0.252909924	0.999914461	Artery_Tibial
chr3	111978876	111993368	ABHD10	-0.004778301	0.974843093	1	Brain_Cortex
chr3	111978876	111993368	ABHD10	-0.004487708	0.976372556	1	Heart_Left_Ventricle
chr3	111978876	111993368	ABHD10	-0.100096922	0.508871056	0.999855186	Kidney_Cortex
chr3	111978876	111993368	ABHD10	-0.081766988	0.589454347	0.999930793	Lung
chr3	111978876	111993368	ABHD10	0.189473148	0.211138419	0.999183667	Muscle_Skeletal
chr3	111978876	111993368	ABHD10	0.038649711	0.79866791	0.999900238	Nerve_Tibial
chr3	111978876	111993368	ABHD10	0.092650472	0.540899572	0.999959565	Skin_Sun_Exposed_Lower_leg
chr3	111978876	111993368	ABHD10	-0.193964654	0.200515871	0.454875403	Whole_Blood
chr7	73736094	73738867	ABHD11	0.159024817	0.318854546	0.999985227	Adipose_Subcutaneous
chr7	73736094	73738867	ABHD11	-0.026330834	0.868905064	0.999914461	Artery_Tibial
chr7	73736094	73738867	ABHD11	0.099207832	0.534031301	1	Brain_Cortex
chr7	73736094	73738867	ABHD11	0.024568044	0.877609926	1	Heart_Left_Ventricle
chr7	73736094	73738867	ABHD11	-0.049080312	0.758348751	0.999855186	Kidney_Cortex
chr7	73736094	73738867	ABHD11	-0.042234937	0.791208944	0.999930793	Lung
chr7	73736094	73738867	ABHD11	-0.04466875	0.77947987	0.999183667	Muscle_Skeletal
chr7	73736094	73738867	ABHD11	-0.05442719	0.73297884	0.999900238	Nerve_Tibial
chr7	73736094	73738867	ABHD11	0.150432835	0.345702668	0.999959565	Skin_Sun_Exposed_Lower_leg
chr7	73736094	73738867	ABHD11	0.206290648	0.195979685	0.449166026	Whole_Blood
chr7	73735069	73736000	ABHD11-AS1	NA	NA	NA	Adipose_Subcutaneous
chr7	73735069	73736000	ABHD11-AS1	NA	NA	NA	Artery_Tibial
chr7	73735069	73736000	ABHD11-AS1	NA	NA	NA	Brain_Cortex
chr7	73735069	73736000	ABHD11-AS1	NA	NA	NA	Heart_Left_Ventricle
chr7	73735069	73736000	ABHD11-AS1	NA	NA	NA	Kidney_Cortex
chr7	73735069	73736000	ABHD11-AS1	NA	NA	NA	Lung
chr7	73735069	73736000	ABHD11-AS1	NA	NA	NA	Muscle_Skeletal
chr7	73735069	73736000	ABHD11-AS1	NA	NA	NA	Nerve_Tibial
chr7	73735069	73736000	ABHD11-AS1	NA	NA	NA	Skin_Sun_Exposed_Lower_leg
chr7	73735069	73736000	ABHD11-AS1	NA	NA	NA	Whole_Blood
chr20	25294743	25390982	ABHD12	0.129278074	0.336822953	0.999985227	Adipose_Subcutaneous
chr20	25294743	25390982	ABHD12	-0.065375038	0.627180692	0.999914461	Artery_Tibial
chr20	25294743	25390982	ABHD12	-0.057064274	0.671598871	1	Brain_Cortex
chr20	25294743	25390982	ABHD12	0.20056559	0.136201428	1	Heart_Left_Ventricle
chr20	25294743	25390982	ABHD12	0.03008365	0.823143131	0.999855186	Kidney_Cortex
chr20	25294743	25390982	ABHD12	0.061731429	0.646500651	0.999930793	Lung
chr20	25294743	25390982	ABHD12	-0.045867152	0.733279368	0.999183667	Muscle_Skeletal
chr20	25294743	25390982	ABHD12	0.182833914	0.174352458	0.999900238	Nerve_Tibial
chr20	25294743	25390982	ABHD12	0.053165749	0.692849623	0.999959565	Skin_Sun_Exposed_Lower_leg
chr20	25294743	25390982	ABHD12	0.041617674	0.757172942	0.890287232	Whole_Blood
chr14	50872090	50904970	ABHD12B	0.282944654	0.270878108	0.999985227	Adipose_Subcutaneous
chr14	50872090	50904970	ABHD12B	-0.020111386	0.937620547	0.999914461	Artery_Tibial
chr14	50872090	50904970	ABHD12B	0.178592044	0.487075419	1	Brain_Cortex
chr14	50872090	50904970	ABHD12B	0.305163372	0.235028921	1	Heart_Left_Ventricle
chr14	50872090	50904970	ABHD12B	-0.165136262	0.52047949	0.999855186	Kidney_Cortex
chr14	50872090	50904970	ABHD12B	-0.274697788	0.285091747	0.999930793	Lung
chr14	50872090	50904970	ABHD12B	0.367440009	0.152761398	0.974591278	Muscle_Skeletal
chr14	50872090	50904970	ABHD12B	-0.043125807	0.866726057	0.999900238	Nerve_Tibial
chr14	50872090	50904970	ABHD12B	-0.011605294	0.963979376	0.999959565	Skin_Sun_Exposed_Lower_leg
chr14	50872090	50904970	ABHD12B	-0.038037673	0.882328012	0.947847219	Whole_Blood
chr13	108218415	108235440	ABHD13	-0.090524892	0.56384336	0.999985227	Adipose_Subcutaneous
chr13	108218415	108235440	ABHD13	-0.012186649	0.938069806	0.999914461	Artery_Tibial
chr13	108218415	108235440	ABHD13	-0.066901062	0.669722921	1	Brain_Cortex
chr13	108218415	108235440	ABHD13	0.018236873	0.907439077	1	Heart_Left_Ventricle
chr13	108218415	108235440	ABHD13	-0.108157477	0.490471584	0.999855186	Kidney_Cortex
chr13	108218415	108235440	ABHD13	-0.093719034	0.550169245	0.999930793	Lung
chr13	108218415	108235440	ABHD13	0.096021145	0.540416246	0.999183667	Muscle_Skeletal
chr13	108218415	108235440	ABHD13	-0.065203506	0.677625491	0.999900238	Nerve_Tibial
chr13	108218415	108235440	ABHD13	0.133544895	0.394537936	0.999959565	Skin_Sun_Exposed_Lower_leg
chr13	108218415	108235440	ABHD13	-0.462617836	0.003183667	0.03190409	Whole_Blood
chr3	51975026	51981200	ABHD14A	-0.00152902	0.99355883	0.999985227	Adipose_Subcutaneous
chr3	51975026	51981200	ABHD14A	0.009816028	0.958666936	0.999914461	Artery_Tibial
chr3	51975026	51981200	ABHD14A	0.089665874	0.635916123	1	Brain_Cortex
chr3	51975026	51981200	ABHD14A	-0.021445516	0.90985005	1	Heart_Left_Ventricle
chr3	51975026	51981200	ABHD14A	-0.22273372	0.239600532	0.999855186	Kidney_Cortex
chr3	51975026	51981200	ABHD14A	-0.045826053	0.808817633	0.999930793	Lung
chr3	51975026	51981200	ABHD14A	-0.194080444	0.305503466	0.999183667	Muscle_Skeletal
chr3	51975026	51981200	ABHD14A	0.10881039	0.56563267	0.999900238	Nerve_Tibial
chr3	51975026	51981200	ABHD14A	0.099266741	0.600204182	0.999959565	Skin_Sun_Exposed_Lower_leg
chr3	51975026	51981200	ABHD14A	0.0233555	0.901860048	0.958213323	Whole_Blood
chr3	51975026	51989202	ABHD14A-ACY1	2.32E-05	0.999977102	0.999985227	Adipose_Subcutaneous
chr3	51975026	51989202	ABHD14A-ACY1	0.219224031	0.786316267	0.999914461	Artery_Tibial
chr3	51975026	51989202	ABHD14A-ACY1	0.752404869	0.352143189	1	Brain_Cortex
chr3	51975026	51989202	ABHD14A-ACY1	-0.332966285	0.68052021	1	Heart_Left_Ventricle
chr3	51975026	51989202	ABHD14A-ACY1	0.242480064	0.764286901	0.999855186	Kidney_Cortex
chr3	51975026	51989202	ABHD14A-ACY1	-1.272820354	0.115488058	0.999930793	Lung
chr3	51975026	51989202	ABHD14A-ACY1	-0.588319182	0.466902378	0.999183667	Muscle_Skeletal
chr3	51975026	51989202	ABHD14A-ACY1	0.043335855	0.957261774	0.999900238	Nerve_Tibial
chr3	51975026	51989202	ABHD14A-ACY1	0.758719118	0.348116676	0.999959565	Skin_Sun_Exposed_Lower_leg
chr3	51975026	51989202	ABHD14A-ACY1	-0.73675131	0.362251794	0.623485748	Whole_Blood
chr3	51968510	51974630	ABHD14B	-0.093090399	0.4948083	0.999985227	Adipose_Subcutaneous
chr3	51968510	51974630	ABHD14B	0.080541582	0.554752212	0.999914461	Artery_Tibial
chr3	51968510	51974630	ABHD14B	0.108448517	0.426432944	1	Brain_Cortex
chr3	51968510	51974630	ABHD14B	-0.076133165	0.576622586	1	Heart_Left_Ventricle
chr3	51968510	51974630	ABHD14B	-0.054186263	0.691089787	0.999855186	Kidney_Cortex
chr3	51968510	51974630	ABHD14B	-0.056596775	0.678102272	0.999930793	Lung
chr3	51968510	51974630	ABHD14B	0.022696467	0.867806594	0.999183667	Muscle_Skeletal
chr3	51968510	51974630	ABHD14B	0.083730621	0.539188231	0.999900238	Nerve_Tibial
chr3	51968510	51974630	ABHD14B	-0.097694144	0.473717903	0.999959565	Skin_Sun_Exposed_Lower_leg
chr3	51968510	51974630	ABHD14B	-0.016621887	0.902980509	0.958869722	Whole_Blood
chr17	29560661	29567024	ABHD15	0.310179023	0.062874552	0.999985227	Adipose_Subcutaneous
chr17	29560661	29567024	ABHD15	0.131555065	0.430165945	0.999914461	Artery_Tibial
chr17	29560661	29567024	ABHD15	-0.095153697	0.568259655	1	Brain_Cortex
chr17	29560661	29567024	ABHD15	-0.006843118	0.967266623	1	Heart_Left_Ventricle
chr17	29560661	29567024	ABHD15	0.240721527	0.148863979	0.999855186	Kidney_Cortex
chr17	29560661	29567024	ABHD15	0.060808201	0.715369823	0.999930793	Lung
chr17	29560661	29567024	ABHD15	-0.122880683	0.461189672	0.999183667	Muscle_Skeletal
chr17	29560661	29567024	ABHD15	0.109500072	0.511406878	0.999900238	Nerve_Tibial
chr17	29560661	29567024	ABHD15	-0.195912003	0.240057704	0.999959565	Skin_Sun_Exposed_Lower_leg
chr17	29560661	29567024	ABHD15	-0.612985779	0.00023697	0.00504992	Whole_Blood
chr6	31686949	31703360	ABHD16A	0.080476305	0.544631122	0.999985227	Adipose_Subcutaneous
chr6	31686949	31703360	ABHD16A	0.005852857	0.964856379	0.999914461	Artery_Tibial
chr6	31686949	31703360	ABHD16A	0.020109811	0.879670885	1	Brain_Cortex
chr6	31686949	31703360	ABHD16A	0.019485567	0.88337897	1	Heart_Left_Ventricle
chr6	31686949	31703360	ABHD16A	0.027895833	0.833668039	0.999855186	Kidney_Cortex
chr6	31686949	31703360	ABHD16A	-0.036035213	0.786181304	0.999930793	Lung
chr6	31686949	31703360	ABHD16A	0.433572068	0.001098799	0.185459452	Muscle_Skeletal
chr6	31686949	31703360	ABHD16A	-0.058339289	0.660532896	0.999900238	Nerve_Tibial
chr6	31686949	31703360	ABHD16A	0.031797627	0.810816987	0.999959565	Skin_Sun_Exposed_Lower_leg
chr6	31686949	31703360	ABHD16A	0.212184932	0.110193081	0.32151676	Whole_Blood
HSCHR6_MHC_COX_CTG1	3164239	3180649	ABHD16A_1	NA	NA	NA	Adipose_Subcutaneous
HSCHR6_MHC_COX_CTG1	3164239	3180649	ABHD16A_1	NA	NA	NA	Artery_Tibial
HSCHR6_MHC_COX_CTG1	3164239	3180649	ABHD16A_1	NA	NA	NA	Brain_Cortex
HSCHR6_MHC_COX_CTG1	3164239	3180649	ABHD16A_1	NA	NA	NA	Heart_Left_Ventricle
HSCHR6_MHC_COX_CTG1	3164239	3180649	ABHD16A_1	NA	NA	NA	Kidney_Cortex
HSCHR6_MHC_COX_CTG1	3164239	3180649	ABHD16A_1	NA	NA	NA	Lung
HSCHR6_MHC_COX_CTG1	3164239	3180649	ABHD16A_1	NA	NA	NA	Muscle_Skeletal
HSCHR6_MHC_COX_CTG1	3164239	3180649	ABHD16A_1	NA	NA	NA	Nerve_Tibial
HSCHR6_MHC_COX_CTG1	3164239	3180649	ABHD16A_1	NA	NA	NA	Skin_Sun_Exposed_Lower_leg
HSCHR6_MHC_COX_CTG1	3164239	3180649	ABHD16A_1	NA	NA	NA	Whole_Blood
HSCHR6_MHC_DBB_CTG1	2934713	2951124	ABHD16A_2	NA	NA	NA	Adipose_Subcutaneous
HSCHR6_MHC_DBB_CTG1	2934713	2951124	ABHD16A_2	NA	NA	NA	Artery_Tibial
HSCHR6_MHC_DBB_CTG1	2934713	2951124	ABHD16A_2	NA	NA	NA	Brain_Cortex
HSCHR6_MHC_DBB_CTG1	2934713	2951124	ABHD16A_2	NA	NA	NA	Heart_Left_Ventricle
HSCHR6_MHC_DBB_CTG1	2934713	2951124	ABHD16A_2	NA	NA	NA	Kidney_Cortex
HSCHR6_MHC_DBB_CTG1	2934713	2951124	ABHD16A_2	NA	NA	NA	Lung
HSCHR6_MHC_DBB_CTG1	2934713	2951124	ABHD16A_2	NA	NA	NA	Muscle_Skeletal
HSCHR6_MHC_DBB_CTG1	2934713	2951124	ABHD16A_2	NA	NA	NA	Nerve_Tibial
HSCHR6_MHC_DBB_CTG1	2934713	2951124	ABHD16A_2	NA	NA	NA	Skin_Sun_Exposed_Lower_leg
HSCHR6_MHC_DBB_CTG1	2934713	2951124	ABHD16A_2	NA	NA	NA	Whole_Blood
HSCHR6_MHC_MANN_CTG1	2991996	3008408	ABHD16A_3	NA	NA	NA	Adipose_Subcutaneous
HSCHR6_MHC_MANN_CTG1	2991996	3008408	ABHD16A_3	NA	NA	NA	Artery_Tibial
HSCHR6_MHC_MANN_CTG1	2991996	3008408	ABHD16A_3	NA	NA	NA	Brain_Cortex
HSCHR6_MHC_MANN_CTG1	2991996	3008408	ABHD16A_3	NA	NA	NA	Heart_Left_Ventricle
HSCHR6_MHC_MANN_CTG1	2991996	3008408	ABHD16A_3	NA	NA	NA	Kidney_Cortex
HSCHR6_MHC_MANN_CTG1	2991996	3008408	ABHD16A_3	NA	NA	NA	Lung
HSCHR6_MHC_MANN_CTG1	2991996	3008408	ABHD16A_3	NA	NA	NA	Muscle_Skeletal
HSCHR6_MHC_MANN_CTG1	2991996	3008408	ABHD16A_3	NA	NA	NA	Nerve_Tibial
HSCHR6_MHC_MANN_CTG1	2991996	3008408	ABHD16A_3	NA	NA	NA	Skin_Sun_Exposed_Lower_leg
HSCHR6_MHC_MANN_CTG1	2991996	3008408	ABHD16A_3	NA	NA	NA	Whole_Blood
HSCHR6_MHC_MCF_CTG1	3028821	3045233	ABHD16A_4	NA	NA	NA	Adipose_Subcutaneous
HSCHR6_MHC_MCF_CTG1	3028821	3045233	ABHD16A_4	NA	NA	NA	Artery_Tibial
HSCHR6_MHC_MCF_CTG1	3028821	3045233	ABHD16A_4	NA	NA	NA	Brain_Cortex
HSCHR6_MHC_MCF_CTG1	3028821	3045233	ABHD16A_4	NA	NA	NA	Heart_Left_Ventricle
HSCHR6_MHC_MCF_CTG1	3028821	3045233	ABHD16A_4	NA	NA	NA	Kidney_Cortex
HSCHR6_MHC_MCF_CTG1	3028821	3045233	ABHD16A_4	NA	NA	NA	Lung
HSCHR6_MHC_MCF_CTG1	3028821	3045233	ABHD16A_4	NA	NA	NA	Muscle_Skeletal
HSCHR6_MHC_MCF_CTG1	3028821	3045233	ABHD16A_4	NA	NA	NA	Nerve_Tibial
HSCHR6_MHC_MCF_CTG1	3028821	3045233	ABHD16A_4	NA	NA	NA	Skin_Sun_Exposed_Lower_leg
HSCHR6_MHC_MCF_CTG1	3028821	3045233	ABHD16A_4	NA	NA	NA	Whole_Blood
HSCHR6_MHC_QBL_CTG1	2942773	2959192	ABHD16A_5	NA	NA	NA	Adipose_Subcutaneous
HSCHR6_MHC_QBL_CTG1	2942773	2959192	ABHD16A_5	NA	NA	NA	Artery_Tibial
HSCHR6_MHC_QBL_CTG1	2942773	2959192	ABHD16A_5	NA	NA	NA	Brain_Cortex
HSCHR6_MHC_QBL_CTG1	2942773	2959192	ABHD16A_5	NA	NA	NA	Heart_Left_Ventricle
HSCHR6_MHC_QBL_CTG1	2942773	2959192	ABHD16A_5	NA	NA	NA	Kidney_Cortex
HSCHR6_MHC_QBL_CTG1	2942773	2959192	ABHD16A_5	NA	NA	NA	Lung
HSCHR6_MHC_QBL_CTG1	2942773	2959192	ABHD16A_5	NA	NA	NA	Muscle_Skeletal
HSCHR6_MHC_QBL_CTG1	2942773	2959192	ABHD16A_5	NA	NA	NA	Nerve_Tibial
HSCHR6_MHC_QBL_CTG1	2942773	2959192	ABHD16A_5	NA	NA	NA	Skin_Sun_Exposed_Lower_leg
HSCHR6_MHC_QBL_CTG1	2942773	2959192	ABHD16A_5	NA	NA	NA	Whole_Blood
HSCHR6_MHC_SSTO_CTG1	2986234	3002657	ABHD16A_6	NA	NA	NA	Adipose_Subcutaneous
HSCHR6_MHC_SSTO_CTG1	2986234	3002657	ABHD16A_6	NA	NA	NA	Artery_Tibial
HSCHR6_MHC_SSTO_CTG1	2986234	3002657	ABHD16A_6	NA	NA	NA	Brain_Cortex
HSCHR6_MHC_SSTO_CTG1	2986234	3002657	ABHD16A_6	NA	NA	NA	Heart_Left_Ventricle
HSCHR6_MHC_SSTO_CTG1	2986234	3002657	ABHD16A_6	NA	NA	NA	Kidney_Cortex
HSCHR6_MHC_SSTO_CTG1	2986234	3002657	ABHD16A_6	NA	NA	NA	Lung
HSCHR6_MHC_SSTO_CTG1	2986234	3002657	ABHD16A_6	NA	NA	NA	Muscle_Skeletal
HSCHR6_MHC_SSTO_CTG1	2986234	3002657	ABHD16A_6	NA	NA	NA	Nerve_Tibial
HSCHR6_MHC_SSTO_CTG1	2986234	3002657	ABHD16A_6	NA	NA	NA	Skin_Sun_Exposed_Lower_leg
HSCHR6_MHC_SSTO_CTG1	2986234	3002657	ABHD16A_6	NA	NA	NA	Whole_Blood
chr20	63861213	63862988	ABHD16B	0.123443876	0.562522113	0.999985227	Adipose_Subcutaneous
chr20	63861213	63862988	ABHD16B	-0.137372055	0.519290671	0.999914461	Artery_Tibial
chr20	63861213	63862988	ABHD16B	-0.082995597	0.697018295	1	Brain_Cortex
chr20	63861213	63862988	ABHD16B	-0.124567944	0.558969651	1	Heart_Left_Ventricle
chr20	63861213	63862988	ABHD16B	-0.047215167	0.824706569	0.999855186	Kidney_Cortex
chr20	63861213	63862988	ABHD16B	0.077928306	0.714680784	0.999930793	Lung
chr20	63861213	63862988	ABHD16B	0.186105403	0.382632077	0.999183667	Muscle_Skeletal
chr20	63861213	63862988	ABHD16B	0.024036633	0.910220395	0.999900238	Nerve_Tibial
chr20	63861213	63862988	ABHD16B	-0.036632701	0.863554535	0.999959565	Skin_Sun_Exposed_Lower_leg
chr20	63861213	63862988	ABHD16B	0.317357463	0.136543733	0.364734957	Whole_Blood
chr19	1876976	1885519	ABHD17A	0.133975817	0.366984226	0.999985227	Adipose_Subcutaneous
chr19	1876976	1885519	ABHD17A	-0.04887653	0.742069537	0.999914461	Artery_Tibial
chr19	1876976	1885519	ABHD17A	-0.005699291	0.969387397	1	Brain_Cortex
chr19	1876976	1885519	ABHD17A	-0.051522137	0.728645121	1	Heart_Left_Ventricle
chr19	1876976	1885519	ABHD17A	-0.046892777	0.75218755	0.999855186	Kidney_Cortex
chr19	1876976	1885519	ABHD17A	0.133111811	0.370082467	0.999930793	Lung
chr19	1876976	1885519	ABHD17A	-0.05286727	0.721851091	0.999183667	Muscle_Skeletal
chr19	1876976	1885519	ABHD17A	-0.038149298	0.797270397	0.999900238	Nerve_Tibial
chr19	1876976	1885519	ABHD17A	0.188204099	0.205052622	0.999959565	Skin_Sun_Exposed_Lower_leg
chr19	1876976	1885519	ABHD17A	-0.037080911	0.802829224	0.911065174	Whole_Blood
chr9	71862452	71911536	ABHD17B	-0.137443515	0.418239985	0.999985227	Adipose_Subcutaneous
chr9	71862452	71911536	ABHD17B	-0.020558082	0.903629605	0.999914461	Artery_Tibial
chr9	71862452	71911536	ABHD17B	-0.089157147	0.599517719	1	Brain_Cortex
chr9	71862452	71911536	ABHD17B	0.015686046	0.926393327	1	Heart_Left_Ventricle
chr9	71862452	71911536	ABHD17B	0.088125	0.603750059	0.999855186	Kidney_Cortex
chr9	71862452	71911536	ABHD17B	0.026363579	0.876609068	0.999930793	Lung
chr9	71862452	71911536	ABHD17B	0.19362667	0.254131707	0.999183667	Muscle_Skeletal
chr9	71862452	71911536	ABHD17B	0.105400737	0.534756636	0.999900238	Nerve_Tibial
chr9	71862452	71911536	ABHD17B	0.082844576	0.625609288	0.999959565	Skin_Sun_Exposed_Lower_leg
chr9	71862452	71911536	ABHD17B	-0.181122535	0.28609486	0.552149705	Whole_Blood
chr15	80695311	80755621	ABHD17C	-0.001898568	0.992387518	0.999985227	Adipose_Subcutaneous
chr15	80695311	80755621	ABHD17C	0.108567888	0.5853463	0.999914461	Artery_Tibial
chr15	80695311	80755621	ABHD17C	-0.084199686	0.672197995	1	Brain_Cortex
chr15	80695311	80755621	ABHD17C	0.139061063	0.48465752	1	Heart_Left_Ventricle
chr15	80695311	80755621	ABHD17C	0.039769943	0.841591574	0.999855186	Kidney_Cortex
chr15	80695311	80755621	ABHD17C	0.019062003	0.923684714	0.999930793	Lung
chr15	80695311	80755621	ABHD17C	-0.12210133	0.539478011	0.999183667	Muscle_Skeletal
chr15	80695311	80755621	ABHD17C	-0.137818235	0.488569674	0.999900238	Nerve_Tibial
chr15	80695311	80755621	ABHD17C	0.067647636	0.733891631	0.999959565	Skin_Sun_Exposed_Lower_leg
chr15	80695311	80755621	ABHD17C	-0.28748754	0.148534596	0.382963334	Whole_Blood
chr4	127965256	128039711	ABHD18	0.050356176	0.74536957	0.999985227	Adipose_Subcutaneous
chr4	127965256	128039711	ABHD18	0.003271063	0.9831696	0.999914461	Artery_Tibial
chr4	127965256	128039711	ABHD18	-0.018045962	0.907351521	1	Brain_Cortex
chr4	127965256	128039711	ABHD18	0.241594933	0.119217894	1	Heart_Left_Ventricle
chr4	127965256	128039711	ABHD18	-0.066147985	0.66967538	0.999855186	Kidney_Cortex
chr4	127965256	128039711	ABHD18	0.008312487	0.957247573	0.999930793	Lung
chr4	127965256	128039711	ABHD18	-0.056448138	0.715829267	0.999183667	Muscle_Skeletal
chr4	127965256	128039711	ABHD18	0.084539175	0.585616107	0.999900238	Nerve_Tibial
chr4	127965256	128039711	ABHD18	-0.038208984	0.805362735	0.999959565	Skin_Sun_Exposed_Lower_leg
chr4	127965256	128039711	ABHD18	-0.364349935	0.018787464	0.105418351	Whole_Blood
chr15	89088150	89202360	ABHD2	-0.152192089	0.388314987	0.999985227	Adipose_Subcutaneous
chr15	89088150	89202360	ABHD2	0.164504992	0.351093196	0.999914461	Artery_Tibial
chr15	89088150	89202360	ABHD2	-0.142606493	0.418893321	1	Brain_Cortex
chr15	89088150	89202360	ABHD2	0.226964769	0.198263572	1	Heart_Left_Ventricle
chr15	89088150	89202360	ABHD2	0.082093834	0.641690773	0.999855186	Kidney_Cortex
chr15	89088150	89202360	ABHD2	0.105056671	0.551511045	0.999930793	Lung
chr15	89088150	89202360	ABHD2	-0.307749268	0.081084342	0.899493779	Muscle_Skeletal
chr15	89088150	89202360	ABHD2	0.092173306	0.601343102	0.999900238	Nerve_Tibial
chr15	89088150	89202360	ABHD2	-0.14756166	0.402912871	0.999959565	Skin_Sun_Exposed_Lower_leg
chr15	89088150	89202360	ABHD2	-0.017892925	0.919214474	0.966325225	Whole_Blood
chr18	21650897	21704805	ABHD3	0.169154896	0.367673502	0.999985227	Adipose_Subcutaneous
chr18	21650897	21704805	ABHD3	0.051372358	0.784403462	0.999914461	Artery_Tibial
chr18	21650897	21704805	ABHD3	-0.084858791	0.651327912	1	Brain_Cortex
chr18	21650897	21704805	ABHD3	-0.256678417	0.17164126	1	Heart_Left_Ventricle
chr18	21650897	21704805	ABHD3	-0.010797256	0.954146005	0.999855186	Kidney_Cortex
chr18	21650897	21704805	ABHD3	-0.153200262	0.41457284	0.999930793	Lung
chr18	21650897	21704805	ABHD3	0.384501048	0.04059209	0.805034425	Muscle_Skeletal
chr18	21650897	21704805	ABHD3	-0.135949952	0.469062168	0.999900238	Nerve_Tibial
chr18	21650897	21704805	ABHD3	-0.011217438	0.952363649	0.999959565	Skin_Sun_Exposed_Lower_leg
chr18	21650897	21704805	ABHD3	0.040648013	0.828619622	0.923054699	Whole_Blood
chr14	22598238	22612864	ABHD4	0.138385078	0.363937364	0.999985227	Adipose_Subcutaneous
chr14	22598238	22612864	ABHD4	0.016217891	0.915265809	0.999914461	Artery_Tibial
chr14	22598238	22612864	ABHD4	-0.11201367	0.462415008	1	Brain_Cortex
chr14	22598238	22612864	ABHD4	-0.094490885	0.535312985	1	Heart_Left_Ventricle
chr14	22598238	22612864	ABHD4	0.132475427	0.384783001	0.999855186	Kidney_Cortex
chr14	22598238	22612864	ABHD4	-0.079555965	0.601716116	0.999930793	Lung
chr14	22598238	22612864	ABHD4	0.122240006	0.422572143	0.999183667	Muscle_Skeletal
chr14	22598238	22612864	ABHD4	0.000352697	0.998153774	0.999900238	Nerve_Tibial
chr14	22598238	22612864	ABHD4	0.13289406	0.38328272	0.999959565	Skin_Sun_Exposed_Lower_leg
chr14	22598238	22612864	ABHD4	0.469422107	0.002072182	0.024022455	Whole_Blood
chr3	43690870	43734371	ABHD5	-0.179120998	0.375598392	0.999985227	Adipose_Subcutaneous
chr3	43690870	43734371	ABHD5	0.064147397	0.75100844	0.999914461	Artery_Tibial
chr3	43690870	43734371	ABHD5	-0.013684592	0.946030925	1	Brain_Cortex
chr3	43690870	43734371	ABHD5	-0.026442713	0.895932833	1	Heart_Left_Ventricle
chr3	43690870	43734371	ABHD5	-0.038350016	0.849543247	0.999855186	Kidney_Cortex
chr3	43690870	43734371	ABHD5	-0.030734242	0.87916387	0.999930793	Lung
chr3	43690870	43734371	ABHD5	-0.01132547	0.955324049	0.999183667	Muscle_Skeletal
chr3	43690870	43734371	ABHD5	0.079613643	0.693717716	0.999900238	Nerve_Tibial
chr3	43690870	43734371	ABHD5	-0.048309365	0.811132012	0.999959565	Skin_Sun_Exposed_Lower_leg
chr3	43690870	43734371	ABHD5	0.572643818	0.00461674	0.041061977	Whole_Blood
chr3	58237502	58294736	ABHD6	0.304402045	0.077711909	0.999985227	Adipose_Subcutaneous
chr3	58237502	58294736	ABHD6	-0.094361468	0.584475872	0.999914461	Artery_Tibial
chr3	58237502	58294736	ABHD6	0.037047371	0.829999019	1	Brain_Cortex
chr3	58237502	58294736	ABHD6	-0.059609355	0.729750358	1	Heart_Left_Ventricle
chr3	58237502	58294736	ABHD6	0.091572872	0.595628282	0.999855186	Kidney_Cortex
chr3	58237502	58294736	ABHD6	0.081643026	0.636105687	0.999930793	Lung
chr3	58237502	58294736	ABHD6	-0.140426506	0.415746898	0.999183667	Muscle_Skeletal
chr3	58237502	58294736	ABHD6	0.002168134	0.989974753	0.999900238	Nerve_Tibial
chr3	58237502	58294736	ABHD6	0.217890891	0.206676882	0.999959565	Skin_Sun_Exposed_Lower_leg
chr3	58237502	58294736	ABHD6	-0.048537224	0.77848748	0.899153744	Whole_Blood
chr19	17292131	17303473	ABHD8	-0.027126904	0.883394007	0.999985227	Adipose_Subcutaneous
chr19	17292131	17303473	ABHD8	-0.141646478	0.443768212	0.999914461	Artery_Tibial
chr19	17292131	17303473	ABHD8	-0.02765492	0.881141013	1	Brain_Cortex
chr19	17292131	17303473	ABHD8	0.017688975	0.923806754	1	Heart_Left_Ventricle
chr19	17292131	17303473	ABHD8	0.093487922	0.613232418	0.999855186	Kidney_Cortex
chr19	17292131	17303473	ABHD8	0.080496884	0.663398649	0.999930793	Lung
chr19	17292131	17303473	ABHD8	0.001139663	0.99508358	0.999190978	Muscle_Skeletal
chr19	17292131	17303473	ABHD8	0.009428834	0.959342057	0.999900238	Nerve_Tibial
chr19	17292131	17303473	ABHD8	0.138017788	0.455530803	0.999959565	Skin_Sun_Exposed_Lower_leg
chr19	17292131	17303473	ABHD8	0.136241234	0.46135298	0.70472	Whole_Blood
chr10	26746596	26861087	ABI1	-0.059071103	0.651687001	0.999985227	Adipose_Subcutaneous
chr10	26746596	26861087	ABI1	-0.064236653	0.623500846	0.999914461	Artery_Tibial
chr10	26746596	26861087	ABI1	-0.00774873	0.952780393	1	Brain_Cortex
chr10	26746596	26861087	ABI1	0.065759522	0.615292967	1	Heart_Left_Ventricle
chr10	26746596	26861087	ABI1	-0.072632261	0.578857839	0.999855186	Kidney_Cortex
chr10	26746596	26861087	ABI1	0.008176779	0.950175226	0.999930793	Lung
chr10	26746596	26861087	ABI1	0.148714642	0.255758497	0.999183667	Muscle_Skeletal
chr10	26746596	26861087	ABI1	0.093623047	0.474321844	0.999900238	Nerve_Tibial
chr10	26746596	26861087	ABI1	0.086125989	0.510427266	0.999959565	Skin_Sun_Exposed_Lower_leg
chr10	26746596	26861087	ABI1	-0.109079637	0.404515603	0.659381427	Whole_Blood
chr2	203325013	203432173	ABI2	-0.068523058	0.605430785	0.999985227	Adipose_Subcutaneous
chr2	203325013	203432173	ABI2	-0.110956783	0.402861595	0.999914461	Artery_Tibial
chr2	203325013	203432173	ABI2	0.014666436	0.911955214	1	Brain_Cortex
chr2	203325013	203432173	ABI2	0.109767812	0.407921066	1	Heart_Left_Ventricle
chr2	203325013	203432173	ABI2	-0.153208559	0.248063976	0.999855186	Kidney_Cortex
chr2	203325013	203432173	ABI2	0.052249894	0.693639683	0.999930793	Lung
chr2	203325013	203432173	ABI2	-0.094453035	0.476404708	0.999183667	Muscle_Skeletal
chr2	203325013	203432173	ABI2	0.101592475	0.443722462	0.999900238	Nerve_Tibial
chr2	203325013	203432173	ABI2	-0.013775941	0.917281171	0.999959565	Skin_Sun_Exposed_Lower_leg
chr2	203325013	203432173	ABI2	-0.275395215	0.037870839	0.16612304	Whole_Blood
chr17	49210227	49223225	ABI3	-0.020944922	0.935739239	0.999985227	Adipose_Subcutaneous
chr17	49210227	49223225	ABI3	0.056698067	0.827229877	0.999914461	Artery_Tibial
chr17	49210227	49223225	ABI3	-0.064399604	0.804209996	1	Brain_Cortex
chr17	49210227	49223225	ABI3	-0.368743914	0.155765831	1	Heart_Left_Ventricle
chr17	49210227	49223225	ABI3	-0.138847681	0.593005615	0.999855186	Kidney_Cortex
chr17	49210227	49223225	ABI3	0.190302219	0.463828869	0.999930793	Lung
chr17	49210227	49223225	ABI3	-0.193067136	0.457360577	0.999183667	Muscle_Skeletal
chr17	49210227	49223225	ABI3	0.104536078	0.687385849	0.999900238	Nerve_Tibial
chr17	49210227	49223225	ABI3	-0.184851004	0.476729509	0.999959565	Skin_Sun_Exposed_Lower_leg
chr17	49210227	49223225	ABI3	0.05246385	0.839950843	0.927533474	Whole_Blood
chr3	100749329	100993508	ABI3BP	-0.480468213	0.102770051	0.999985227	Adipose_Subcutaneous
chr3	100749329	100993508	ABI3BP	0.284888458	0.333333105	0.999914461	Artery_Tibial
chr3	100749329	100993508	ABI3BP	0.30884703	0.29427922	1	Brain_Cortex
chr3	100749329	100993508	ABI3BP	-0.013118851	0.964466879	1	Heart_Left_Ventricle
chr3	100749329	100993508	ABI3BP	0.341474116	0.246221818	0.999855186	Kidney_Cortex
chr3	100749329	100993508	ABI3BP	0.226837452	0.441126188	0.999930793	Lung
chr3	100749329	100993508	ABI3BP	0.174726449	0.552957165	0.999183667	Muscle_Skeletal
chr3	100749329	100993508	ABI3BP	0.121001631	0.681148501	0.999900238	Nerve_Tibial
chr3	100749329	100993508	ABI3BP	-0.236206286	0.422490789	0.999959565	Skin_Sun_Exposed_Lower_leg
chr3	100749329	100993508	ABI3BP	-0.585710136	0.046706727	0.188001336	Whole_Blood
chr9	130713881	130887675	ABL1	-0.293173624	0.030685225	0.90421921	Adipose_Subcutaneous
chr9	130713881	130887675	ABL1	-0.004649023	0.972661612	0.999914461	Artery_Tibial
chr9	130713881	130887675	ABL1	-0.068814053	0.611970181	1	Brain_Cortex
chr9	130713881	130887675	ABL1	-0.151672663	0.263543138	1	Heart_Left_Ventricle
chr9	130713881	130887675	ABL1	0.271511543	0.045344045	0.999855186	Kidney_Cortex
chr9	130713881	130887675	ABL1	0.094455875	0.486252249	0.999930793	Lung
chr9	130713881	130887675	ABL1	-0.138620946	0.30685424	0.999183667	Muscle_Skeletal
chr9	130713881	130887675	ABL1	-0.045741827	0.735976597	0.999900238	Nerve_Tibial
chr9	130713881	130887675	ABL1	-0.084171777	0.534946618	0.999959565	Skin_Sun_Exposed_Lower_leg
chr9	130713881	130887675	ABL1	-0.561062747	3.54E-05	0.00121186	Whole_Blood
chr1	179099327	179229693	ABL2	-0.329738786	0.025919507	0.855418935	Adipose_Subcutaneous
chr1	179099327	179229693	ABL2	0.210938713	0.154183131	0.999914461	Artery_Tibial
chr1	179099327	179229693	ABL2	-0.03929451	0.790672059	1	Brain_Cortex
chr1	179099327	179229693	ABL2	0.103882742	0.482842932	1	Heart_Left_Ventricle
chr1	179099327	179229693	ABL2	0.108619921	0.463108738	0.999855186	Kidney_Cortex
chr1	179099327	179229693	ABL2	0.091461973	0.536684773	0.999930793	Lung
chr1	179099327	179229693	ABL2	-0.043065269	0.771120284	0.999183667	Muscle_Skeletal
chr1	179099327	179229693	ABL2	-0.088359758	0.550588672	0.999900238	Nerve_Tibial
chr1	179099327	179229693	ABL2	-0.232901905	0.115655464	0.999959565	Skin_Sun_Exposed_Lower_leg
chr1	179099327	179229693	ABL2	-0.149000886	0.314168086	0.580875439	Whole_Blood
chr10	114431110	114821643	ABLIM1	-0.200318969	0.271232228	0.999985227	Adipose_Subcutaneous
chr10	114431110	114821643	ABLIM1	0.356522399	0.05021136	0.999914461	Artery_Tibial
chr10	114431110	114821643	ABLIM1	0.054038042	0.766620854	1	Brain_Cortex
chr10	114431110	114821643	ABLIM1	0.088623564	0.626432029	1	Heart_Left_Ventricle
chr10	114431110	114821643	ABLIM1	0.023649898	0.89664998	0.999855186	Kidney_Cortex
chr10	114431110	114821643	ABLIM1	-0.034255792	0.850762151	0.999930793	Lung
chr10	114431110	114821643	ABLIM1	0.203263403	0.264250411	0.999183667	Muscle_Skeletal
chr10	114431110	114821643	ABLIM1	0.027107528	0.881644351	0.999900238	Nerve_Tibial
chr10	114431110	114821643	ABLIM1	-0.079595041	0.661990408	0.999959565	Skin_Sun_Exposed_Lower_leg
chr10	114431110	114821643	ABLIM1	-0.520802042	0.004230451	0.038625706	Whole_Blood
chr4	7965310	8158832	ABLIM2	-0.119958734	0.657483455	0.999985227	Adipose_Subcutaneous
chr4	7965310	8158832	ABLIM2	-0.035197414	0.896490208	0.999914461	Artery_Tibial
chr4	7965310	8158832	ABLIM2	0.042327585	0.875677693	1	Brain_Cortex
chr4	7965310	8158832	ABLIM2	0.075392884	0.780500822	1	Heart_Left_Ventricle
chr4	7965310	8158832	ABLIM2	-0.063331429	0.814918986	0.999855186	Kidney_Cortex
chr4	7965310	8158832	ABLIM2	0.012998776	0.961679623	0.999930793	Lung
chr4	7965310	8158832	ABLIM2	-0.414101731	0.125868591	0.950931816	Muscle_Skeletal
chr4	7965310	8158832	ABLIM2	-0.207228189	0.443703201	0.999900238	Nerve_Tibial
chr4	7965310	8158832	ABLIM2	-0.232637081	0.389860215	0.999959565	Skin_Sun_Exposed_Lower_leg
chr4	7965310	8158832	ABLIM2	-0.077004044	0.775934068	0.898316707	Whole_Blood
chr5	149141447	149260439	ABLIM3	0.025762937	0.919111758	0.999985227	Adipose_Subcutaneous
chr5	149141447	149260439	ABLIM3	0.027861445	0.912548492	0.999914461	Artery_Tibial
chr5	149141447	149260439	ABLIM3	0.008262701	0.974017481	1	Brain_Cortex
chr5	149141447	149260439	ABLIM3	-0.25605251	0.312825542	1	Heart_Left_Ventricle
chr5	149141447	149260439	ABLIM3	0.250050417	0.32430401	0.999855186	Kidney_Cortex
chr5	149141447	149260439	ABLIM3	-0.097220812	0.701552061	0.999930793	Lung
chr5	149141447	149260439	ABLIM3	0.109908344	0.664841832	0.999183667	Muscle_Skeletal
chr5	149141447	149260439	ABLIM3	0.025482897	0.919988032	0.999900238	Nerve_Tibial
chr5	149141447	149260439	ABLIM3	-0.231309504	0.361885257	0.999959565	Skin_Sun_Exposed_Lower_leg
chr5	149141447	149260439	ABLIM3	0.307451162	0.225545012	0.486931323	Whole_Blood
chr9	133255176	133275214	ABO	0.039995887	0.911574017	0.999985227	Adipose_Subcutaneous
chr9	133255176	133275214	ABO	0.798822704	0.026552986	0.999914461	Artery_Tibial
chr9	133255176	133275214	ABO	0.184667861	0.60812448	1	Brain_Cortex
chr9	133255176	133275214	ABO	0.243785943	0.498468821	1	Heart_Left_Ventricle
chr9	133255176	133275214	ABO	0.302448034	0.401029925	0.999855186	Kidney_Cortex
chr9	133255176	133275214	ABO	0.052250484	0.884647916	0.999930793	Lung
chr9	133255176	133275214	ABO	-0.290438648	0.419990486	0.999183667	Muscle_Skeletal
chr9	133255176	133275214	ABO	-0.000459329	0.998982393	0.999900238	Nerve_Tibial
chr9	133255176	133275214	ABO	-0.184523894	0.608404166	0.999959565	Skin_Sun_Exposed_Lower_leg
chr9	133255176	133275214	ABO	0.386649834	0.28301112	0.54898802	Whole_Blood
HG2030_PATCH	81269	101308	ABO_1	NA	NA	NA	Adipose_Subcutaneous
HG2030_PATCH	81269	101308	ABO_1	NA	NA	NA	Artery_Tibial
HG2030_PATCH	81269	101308	ABO_1	NA	NA	NA	Brain_Cortex
HG2030_PATCH	81269	101308	ABO_1	NA	NA	NA	Heart_Left_Ventricle
HG2030_PATCH	81269	101308	ABO_1	NA	NA	NA	Kidney_Cortex
HG2030_PATCH	81269	101308	ABO_1	NA	NA	NA	Lung
HG2030_PATCH	81269	101308	ABO_1	NA	NA	NA	Muscle_Skeletal
HG2030_PATCH	81269	101308	ABO_1	NA	NA	NA	Nerve_Tibial
HG2030_PATCH	81269	101308	ABO_1	NA	NA	NA	Skin_Sun_Exposed_Lower_leg
HG2030_PATCH	81269	101308	ABO_1	NA	NA	NA	Whole_Blood
chr17	1003518	1229712	ABR	0.062299362	0.666311338	0.999985227	Adipose_Subcutaneous
chr17	1003518	1229712	ABR	0.223223144	0.12232735	0.999914461	Artery_Tibial
chr17	1003518	1229712	ABR	0.018386197	0.898732015	1	Brain_Cortex
chr17	1003518	1229712	ABR	0.292056649	0.04322582	1	Heart_Left_Ventricle
chr17	1003518	1229712	ABR	-0.113635075	0.431548189	0.999855186	Kidney_Cortex
chr17	1003518	1229712	ABR	0.082684654	0.567107671	0.999930793	Lung
chr17	1003518	1229712	ABR	0.009473132	0.947720217	0.999183667	Muscle_Skeletal
chr17	1003518	1229712	ABR	0.11708422	0.417699406	0.999900238	Nerve_Tibial
chr17	1003518	1229712	ABR	0.030552477	0.832517158	0.999959565	Skin_Sun_Exposed_Lower_leg
chr17	1003518	1229712	ABR	0.238271998	0.099098173	0.301358468	Whole_Blood
chr8	106759483	106809073	ABRA	-0.531520134	0.129713102	0.999985227	Adipose_Subcutaneous
chr8	106759483	106809073	ABRA	0.114826341	0.74340932	0.999914461	Artery_Tibial
chr8	106759483	106809073	ABRA	0.061902506	0.859925548	1	Brain_Cortex
chr8	106759483	106809073	ABRA	0.226896325	0.517744525	1	Heart_Left_Ventricle
chr8	106759483	106809073	ABRA	0.039463889	0.910425448	0.999855186	Kidney_Cortex
chr8	106759483	106809073	ABRA	0.042409908	0.903770006	0.999930793	Lung
chr8	106759483	106809073	ABRA	-0.689938898	0.0492008	0.849944933	Muscle_Skeletal
chr8	106759483	106809073	ABRA	-0.010101589	0.977026363	0.999900238	Nerve_Tibial
chr8	106759483	106809073	ABRA	-0.072789306	0.835615839	0.999959565	Skin_Sun_Exposed_Lower_leg
chr8	106759483	106809073	ABRA	0.235249229	0.502451072	0.734413491	Whole_Blood
chr6	139028682	139043302	ABRACL	0.03365459	0.89728215	0.999985227	Adipose_Subcutaneous
chr6	139028682	139043302	ABRACL	-0.15132226	0.561607128	0.999914461	Artery_Tibial
chr6	139028682	139043302	ABRACL	0.095396456	0.714416846	1	Brain_Cortex
chr6	139028682	139043302	ABRACL	0.04865262	0.851953678	1	Heart_Left_Ventricle
chr6	139028682	139043302	ABRACL	-0.010076193	0.969168481	0.999855186	Kidney_Cortex
chr6	139028682	139043302	ABRACL	-0.173100759	0.50669285	0.999930793	Lung
chr6	139028682	139043302	ABRACL	-0.478309087	0.066543838	0.889586501	Muscle_Skeletal
chr6	139028682	139043302	ABRACL	-0.026167897	0.920044823	0.999900238	Nerve_Tibial
chr6	139028682	139043302	ABRACL	-0.04984273	0.848375648	0.999959565	Skin_Sun_Exposed_Lower_leg
chr6	139028682	139043302	ABRACL	0.073615514	0.777651188	0.898838097	Whole_Blood
chr4	83460939	83485178	ABRAXAS1	-0.047738601	0.791191562	0.999985227	Adipose_Subcutaneous
chr4	83460939	83485178	ABRAXAS1	0.129712094	0.471895861	0.999914461	Artery_Tibial
chr4	83460939	83485178	ABRAXAS1	0.160545583	0.373249119	1	Brain_Cortex
chr4	83460939	83485178	ABRAXAS1	0.190975377	0.289521995	1	Heart_Left_Ventricle
chr4	83460939	83485178	ABRAXAS1	-0.112322712	0.533314534	0.999855186	Kidney_Cortex
chr4	83460939	83485178	ABRAXAS1	0.020560561	0.909213083	0.999930793	Lung
chr4	83460939	83485178	ABRAXAS1	0.114991991	0.523630932	0.999183667	Muscle_Skeletal
chr4	83460939	83485178	ABRAXAS1	0.136374241	0.449441295	0.999900238	Nerve_Tibial
chr4	83460939	83485178	ABRAXAS1	-0.031193772	0.862648166	0.999959565	Skin_Sun_Exposed_Lower_leg
chr4	83460939	83485178	ABRAXAS1	-0.323268211	0.072991847	0.249844166	Whole_Blood
chr10	124801785	124836670	ABRAXAS2	-0.001372272	0.99288546	0.999985227	Adipose_Subcutaneous
chr10	124801785	124836670	ABRAXAS2	-0.034621825	0.822003551	0.999914461	Artery_Tibial
chr10	124801785	124836670	ABRAXAS2	-0.005536566	0.9713015	1	Brain_Cortex
chr10	124801785	124836670	ABRAXAS2	0.149936678	0.329921514	1	Heart_Left_Ventricle
chr10	124801785	124836670	ABRAXAS2	0.026561579	0.862970405	0.999855186	Kidney_Cortex
chr10	124801785	124836670	ABRAXAS2	-0.138875836	0.366844502	0.999930793	Lung
chr10	124801785	124836670	ABRAXAS2	-0.074827024	0.626812794	0.999183667	Muscle_Skeletal
chr10	124801785	124836670	ABRAXAS2	0.107762127	0.483785925	0.999900238	Nerve_Tibial
chr10	124801785	124836670	ABRAXAS2	0.035369105	0.818228117	0.999959565	Skin_Sun_Exposed_Lower_leg
chr10	124801785	124836670	ABRAXAS2	-0.346031588	0.024545914	0.125567588	Whole_Blood
HSCHR17_2_CTG2	42765	231794	ABR_1	NA	NA	NA	Adipose_Subcutaneous
HSCHR17_2_CTG2	42765	231794	ABR_1	NA	NA	NA	Artery_Tibial
HSCHR17_2_CTG2	42765	231794	ABR_1	NA	NA	NA	Brain_Cortex
HSCHR17_2_CTG2	42765	231794	ABR_1	NA	NA	NA	Heart_Left_Ventricle
HSCHR17_2_CTG2	42765	231794	ABR_1	NA	NA	NA	Kidney_Cortex
HSCHR17_2_CTG2	42765	231794	ABR_1	NA	NA	NA	Lung
HSCHR17_2_CTG2	42765	231794	ABR_1	NA	NA	NA	Muscle_Skeletal
HSCHR17_2_CTG2	42765	231794	ABR_1	NA	NA	NA	Nerve_Tibial
HSCHR17_2_CTG2	42765	231794	ABR_1	NA	NA	NA	Skin_Sun_Exposed_Lower_leg
HSCHR17_2_CTG2	42765	231794	ABR_1	NA	NA	NA	Whole_Blood
HSCHR17_3_CTG2	42765	153205	ABR_2	NA	NA	NA	Adipose_Subcutaneous
HSCHR17_3_CTG2	42765	153205	ABR_2	NA	NA	NA	Artery_Tibial
HSCHR17_3_CTG2	42765	153205	ABR_2	NA	NA	NA	Brain_Cortex
HSCHR17_3_CTG2	42765	153205	ABR_2	NA	NA	NA	Heart_Left_Ventricle
HSCHR17_3_CTG2	42765	153205	ABR_2	NA	NA	NA	Kidney_Cortex
HSCHR17_3_CTG2	42765	153205	ABR_2	NA	NA	NA	Lung
HSCHR17_3_CTG2	42765	153205	ABR_2	NA	NA	NA	Muscle_Skeletal
HSCHR17_3_CTG2	42765	153205	ABR_2	NA	NA	NA	Nerve_Tibial
HSCHR17_3_CTG2	42765	153205	ABR_2	NA	NA	NA	Skin_Sun_Exposed_Lower_leg
HSCHR17_3_CTG2	42765	153205	ABR_2	NA	NA	NA	Whole_Blood
chr6	26596943	26600050	ABT1	-0.12971605	0.404119213	0.999985227	Adipose_Subcutaneous
chr6	26596943	26600050	ABT1	0.066823397	0.667352683	0.999914461	Artery_Tibial
chr6	26596943	26600050	ABT1	-0.074602921	0.631355936	1	Brain_Cortex
chr6	26596943	26600050	ABT1	-0.071275371	0.646652432	1	Heart_Left_Ventricle
chr6	26596943	26600050	ABT1	0.030125358	0.846367337	0.999855186	Kidney_Cortex
chr6	26596943	26600050	ABT1	-0.104093008	0.503183664	0.999930793	Lung
chr6	26596943	26600050	ABT1	0.035833469	0.817728108	0.999183667	Muscle_Skeletal
chr6	26596943	26600050	ABT1	-0.063444492	0.683235338	0.999900238	Nerve_Tibial
chr6	26596943	26600050	ABT1	0.125334788	0.420180346	0.999959565	Skin_Sun_Exposed_Lower_leg
chr6	26596943	26600050	ABT1	-0.097090507	0.532331231	0.756894888	Whole_Blood
chr3	127672928	127680926	ABTB1	-0.042897642	0.832518473	0.999985227	Adipose_Subcutaneous
chr3	127672928	127680926	ABTB1	0.093523478	0.644767756	0.999914461	Artery_Tibial
chr3	127672928	127680926	ABTB1	0.154608327	0.445956652	1	Brain_Cortex
chr3	127672928	127680926	ABTB1	-0.176687667	0.383744451	1	Heart_Left_Ventricle
chr3	127672928	127680926	ABTB1	0.205422176	0.311217633	0.999855186	Kidney_Cortex
chr3	127672928	127680926	ABTB1	-0.046139814	0.820069495	0.999930793	Lung
chr3	127672928	127680926	ABTB1	0.173674556	0.391907057	0.999183667	Muscle_Skeletal
chr3	127672928	127680926	ABTB1	0.141766514	0.484635247	0.999900238	Nerve_Tibial
chr3	127672928	127680926	ABTB1	0.072545668	0.720621259	0.999959565	Skin_Sun_Exposed_Lower_leg
chr3	127672928	127680926	ABTB1	0.681007835	0.000787457	0.012085723	Whole_Blood
chr11	34150987	34358008	ABTB2	0.088953342	0.601738536	0.999985227	Adipose_Subcutaneous
chr11	34150987	34358008	ABTB2	0.156983766	0.357026244	0.999914461	Artery_Tibial
chr11	34150987	34358008	ABTB2	-0.134189921	0.431099506	1	Brain_Cortex
chr11	34150987	34358008	ABTB2	0.039246184	0.817887405	1	Heart_Left_Ventricle
chr11	34150987	34358008	ABTB2	-0.053914699	0.751755616	0.999855186	Kidney_Cortex
chr11	34150987	34358008	ABTB2	0.149064203	0.381801871	0.999930793	Lung
chr11	34150987	34358008	ABTB2	-0.323898082	0.057386337	0.879525954	Muscle_Skeletal
chr11	34150987	34358008	ABTB2	0.006629663	0.968972358	0.999900238	Nerve_Tibial
chr11	34150987	34358008	ABTB2	0.253671705	0.136664319	0.999959565	Skin_Sun_Exposed_Lower_leg
chr11	34150987	34358008	ABTB2	-0.160605732	0.346040647	0.609760194	Whole_Blood
chr3	38122710	38137242	ACAA1	0.286648222	0.040792091	0.968960419	Adipose_Subcutaneous
chr3	38122710	38137242	ACAA1	0.01427615	0.918851643	0.999914461	Artery_Tibial
chr3	38122710	38137242	ACAA1	-0.017959709	0.898016251	1	Brain_Cortex
chr3	38122710	38137242	ACAA1	0.032292068	0.817742739	1	Heart_Left_Ventricle
chr3	38122710	38137242	ACAA1	-0.006155804	0.964959965	0.999855186	Kidney_Cortex
chr3	38122710	38137242	ACAA1	0.024546932	0.860940727	0.999930793	Lung
chr3	38122710	38137242	ACAA1	-0.119958789	0.391956741	0.999183667	Muscle_Skeletal
chr3	38122710	38137242	ACAA1	0.056672693	0.685889821	0.999900238	Nerve_Tibial
chr3	38122710	38137242	ACAA1	-0.091205117	0.515126262	0.999959565	Skin_Sun_Exposed_Lower_leg
chr3	38122710	38137242	ACAA1	0.509363919	0.000277953	0.00568305	Whole_Blood
chr18	49783504	49813881	ACAA2	0.253526227	0.197993757	0.999985227	Adipose_Subcutaneous
chr18	49783504	49813881	ACAA2	0.067621699	0.73133397	0.999914461	Artery_Tibial
chr18	49783504	49813881	ACAA2	-0.045578905	0.81698191	1	Brain_Cortex
chr18	49783504	49813881	ACAA2	0.044819881	0.819977008	1	Heart_Left_Ventricle
chr18	49783504	49813881	ACAA2	-0.001823533	0.992612451	0.999855186	Kidney_Cortex
chr18	49783504	49813881	ACAA2	-0.049124378	0.803027575	0.999930793	Lung
chr18	49783504	49813881	ACAA2	-0.049303641	0.802323652	0.999183667	Muscle_Skeletal
chr18	49783504	49813881	ACAA2	0.132114797	0.502336731	0.999900238	Nerve_Tibial
chr18	49783504	49813881	ACAA2	-0.107529016	0.585078018	0.999959565	Skin_Sun_Exposed_Lower_leg
chr18	49783504	49813881	ACAA2	0.054989009	0.780084698	0.900130256	Whole_Blood
chr17	37084992	37406822	ACACA	0.129529791	0.425458235	0.999985227	Adipose_Subcutaneous
chr17	37084992	37406822	ACACA	-0.180513576	0.266703011	0.999914461	Artery_Tibial
chr17	37084992	37406822	ACACA	0.085497928	0.598844663	1	Brain_Cortex
chr17	37084992	37406822	ACACA	0.147443113	0.364297345	1	Heart_Left_Ventricle
chr17	37084992	37406822	ACACA	0.036184971	0.823812936	0.999855186	Kidney_Cortex
chr17	37084992	37406822	ACACA	-0.10467049	0.519555923	0.999930793	Lung
chr17	37084992	37406822	ACACA	-0.073006615	0.653284132	0.999183667	Muscle_Skeletal
chr17	37084992	37406822	ACACA	-0.009102262	0.955337369	0.999900238	Nerve_Tibial
chr17	37084992	37406822	ACACA	-0.099540716	0.540228858	0.999959565	Skin_Sun_Exposed_Lower_leg
chr17	37084992	37406822	ACACA	-0.213459772	0.189047253	0.439694946	Whole_Blood
HSCHR17_7_CTG4	1320992	1645967	ACACA_1	NA	NA	NA	Adipose_Subcutaneous
HSCHR17_7_CTG4	1320992	1645967	ACACA_1	NA	NA	NA	Artery_Tibial
HSCHR17_7_CTG4	1320992	1645967	ACACA_1	NA	NA	NA	Brain_Cortex
HSCHR17_7_CTG4	1320992	1645967	ACACA_1	NA	NA	NA	Heart_Left_Ventricle
HSCHR17_7_CTG4	1320992	1645967	ACACA_1	NA	NA	NA	Kidney_Cortex
HSCHR17_7_CTG4	1320992	1645967	ACACA_1	NA	NA	NA	Lung
HSCHR17_7_CTG4	1320992	1645967	ACACA_1	NA	NA	NA	Muscle_Skeletal
HSCHR17_7_CTG4	1320992	1645967	ACACA_1	NA	NA	NA	Nerve_Tibial
HSCHR17_7_CTG4	1320992	1645967	ACACA_1	NA	NA	NA	Skin_Sun_Exposed_Lower_leg
HSCHR17_7_CTG4	1320992	1645967	ACACA_1	NA	NA	NA	Whole_Blood
chr12	109112666	109268226	ACACB	0.231829452	0.353992649	0.999985227	Adipose_Subcutaneous
chr12	109112666	109268226	ACACB	0.15932699	0.52412352	0.999914461	Artery_Tibial
chr12	109112666	109268226	ACACB	0.130773395	0.601083875	1	Brain_Cortex
chr12	109112666	109268226	ACACB	0.110968537	0.65728764	1	Heart_Left_Ventricle
chr12	109112666	109268226	ACACB	0.071638508	0.774559155	0.999855186	Kidney_Cortex
chr12	109112666	109268226	ACACB	-0.039257596	0.87528031	0.999930793	Lung
chr12	109112666	109268226	ACACB	-0.354517193	0.156369501	0.976979116	Muscle_Skeletal
chr12	109112666	109268226	ACACB	0.041236935	0.869047439	0.999900238	Nerve_Tibial
chr12	109112666	109268226	ACACB	-0.189869268	0.447785261	0.999959565	Skin_Sun_Exposed_Lower_leg
chr12	109112666	109268226	ACACB	-0.395052137	0.114232876	0.327450015	Whole_Blood
chr12	111686053	111757107	ACAD10	0.201255034	0.156552223	0.999985227	Adipose_Subcutaneous
chr12	111686053	111757107	ACAD10	-0.028422587	0.841414271	0.999914461	Artery_Tibial
chr12	111686053	111757107	ACAD10	0.058528077	0.680327254	1	Brain_Cortex
chr12	111686053	111757107	ACAD10	0.102723224	0.469597233	1	Heart_Left_Ventricle
chr12	111686053	111757107	ACAD10	0.125618258	0.376530325	0.999855186	Kidney_Cortex
chr12	111686053	111757107	ACAD10	-0.021112019	0.881852689	0.999930793	Lung
chr12	111686053	111757107	ACAD10	0.041729571	0.768940413	0.999183667	Muscle_Skeletal
chr12	111686053	111757107	ACAD10	0.036821476	0.79547326	0.999900238	Nerve_Tibial
chr12	111686053	111757107	ACAD10	0.118928267	0.402473294	0.999959565	Skin_Sun_Exposed_Lower_leg
chr12	111686053	111757107	ACAD10	0.069342823	0.625444643	0.813570645	Whole_Blood
chr3	132558138	132660131	ACAD11	0.360765904	0.029435785	0.895862144	Adipose_Subcutaneous
chr3	132558138	132660131	ACAD11	-0.070568561	0.670140436	0.999914461	Artery_Tibial
chr3	132558138	132660131	ACAD11	-3.69E-05	0.999822375	1	Brain_Cortex
chr3	132558138	132660131	ACAD11	0.153800573	0.353227206	1	Heart_Left_Ventricle
chr3	132558138	132660131	ACAD11	-0.022763314	0.890714254	0.999855186	Kidney_Cortex
chr3	132558138	132660131	ACAD11	0.021553089	0.896490872	0.999930793	Lung
chr3	132558138	132660131	ACAD11	0.061444434	0.71072572	0.999183667	Muscle_Skeletal
chr3	132558138	132660131	ACAD11	0.008447193	0.959335345	0.999900238	Nerve_Tibial
chr3	132558138	132660131	ACAD11	0.013142213	0.936772501	0.999959565	Skin_Sun_Exposed_Lower_leg
chr3	132558138	132660131	ACAD11	-0.533713233	0.00127513	0.01705931	Whole_Blood
chr11	134253538	134265858	ACAD8	0.180298431	0.189861363	0.999985227	Adipose_Subcutaneous
chr11	134253538	134265858	ACAD8	-0.040394347	0.768974823	0.999914461	Artery_Tibial
chr11	134253538	134265858	ACAD8	-0.01222134	0.929189966	1	Brain_Cortex
chr11	134253538	134265858	ACAD8	0.007244764	0.957988256	1	Heart_Left_Ventricle
chr11	134253538	134265858	ACAD8	-0.068179745	0.620070914	0.999855186	Kidney_Cortex
chr11	134253538	134265858	ACAD8	-0.123623697	0.368708617	0.999930793	Lung
chr11	134253538	134265858	ACAD8	-0.05396229	0.694783655	0.999183667	Muscle_Skeletal
chr11	134253538	134265858	ACAD8	-0.065667158	0.633020163	0.999900238	Nerve_Tibial
chr11	134253538	134265858	ACAD8	-0.083398632	0.544242725	0.999959565	Skin_Sun_Exposed_Lower_leg
chr11	134253538	134265858	ACAD8	-0.147825178	0.282433286	0.548808422	Whole_Blood
chr3	128879490	128913114	ACAD9	0.068141208	0.615491654	0.999985227	Adipose_Subcutaneous
chr3	128879490	128913114	ACAD9	-0.024000521	0.859585986	0.999914461	Artery_Tibial
chr3	128879490	128913114	ACAD9	0.040024244	0.767988038	1	Brain_Cortex
chr3	128879490	128913114	ACAD9	-0.036093387	0.790212724	1	Heart_Left_Ventricle
chr3	128879490	128913114	ACAD9	0.022203123	0.870004249	0.999855186	Kidney_Cortex
chr3	128879490	128913114	ACAD9	0.014887037	0.912624907	0.999930793	Lung
chr3	128879490	128913114	ACAD9	0.022635742	0.867494525	0.999183667	Muscle_Skeletal
chr3	128879490	128913114	ACAD9	-0.053432119	0.693704047	0.999900238	Nerve_Tibial
chr3	128879490	128913114	ACAD9	-0.007073671	0.958418674	0.999959565	Skin_Sun_Exposed_Lower_leg
chr3	128879490	128913114	ACAD9	0.09400799	0.488367955	0.723936341	Whole_Blood
chr2	210187990	210225491	ACADL	0.153811311	0.593214221	0.999985227	Adipose_Subcutaneous
chr2	210187990	210225491	ACADL	-0.011078031	0.969309913	0.999914461	Artery_Tibial
chr2	210187990	210225491	ACADL	0.268320806	0.351401893	1	Brain_Cortex
chr2	210187990	210225491	ACADL	-0.466605019	0.105122517	1	Heart_Left_Ventricle
chr2	210187990	210225491	ACADL	-0.092625647	0.747689621	0.999855186	Kidney_Cortex
chr2	210187990	210225491	ACADL	-0.123019303	0.669201679	0.999930793	Lung
chr2	210187990	210225491	ACADL	-0.138740024	0.6299184	0.999183667	Muscle_Skeletal
chr2	210187990	210225491	ACADL	-0.016939798	0.953086217	0.999900238	Nerve_Tibial
chr2	210187990	210225491	ACADL	-0.029579329	0.918178453	0.999959565	Skin_Sun_Exposed_Lower_leg
chr2	210187990	210225491	ACADL	-0.513987558	0.074249978	0.25270012	Whole_Blood
chr1	75724347	75763679	ACADM	0.203157453	0.338799302	0.999985227	Adipose_Subcutaneous
chr1	75724347	75763679	ACADM	-0.113375771	0.593469518	0.999914461	Artery_Tibial
chr1	75724347	75763679	ACADM	0.055370514	0.794320131	1	Brain_Cortex
chr1	75724347	75763679	ACADM	0.148785324	0.483592451	1	Heart_Left_Ventricle
chr1	75724347	75763679	ACADM	-0.305536651	0.15026971	0.999855186	Kidney_Cortex
chr1	75724347	75763679	ACADM	-0.034742243	0.870062327	0.999930793	Lung
chr1	75724347	75763679	ACADM	-0.172237016	0.417391215	0.999183667	Muscle_Skeletal
chr1	75724347	75763679	ACADM	0.170181715	0.422970491	0.999900238	Nerve_Tibial
chr1	75724347	75763679	ACADM	-0.20386638	0.337116493	0.999959565	Skin_Sun_Exposed_Lower_leg
chr1	75724347	75763679	ACADM	-0.318198496	0.134082307	0.361185158	Whole_Blood
chr12	120725738	120740008	ACADS	0.220186948	0.195283302	0.999985227	Adipose_Subcutaneous
chr12	120725738	120740008	ACADS	0.027730435	0.870434728	0.999914461	Artery_Tibial
chr12	120725738	120740008	ACADS	0.111840504	0.510647825	1	Brain_Cortex
chr12	120725738	120740008	ACADS	0.106400859	0.531423754	1	Heart_Left_Ventricle
chr12	120725738	120740008	ACADS	0.0486523	0.774751264	0.999855186	Kidney_Cortex
chr12	120725738	120740008	ACADS	0.080428925	0.6361625	0.999930793	Lung
chr12	120725738	120740008	ACADS	-0.078142431	0.645787408	0.999183667	Muscle_Skeletal
chr12	120725738	120740008	ACADS	0.052832137	0.755990065	0.999900238	Nerve_Tibial
chr12	120725738	120740008	ACADS	0.051656216	0.761254195	0.999959565	Skin_Sun_Exposed_Lower_leg
chr12	120725738	120740008	ACADS	0.309157094	0.06900053	0.241823661	Whole_Blood
chr10	123008913	123058290	ACADSB	0.161008545	0.374920761	0.999985227	Adipose_Subcutaneous
chr10	123008913	123058290	ACADSB	-0.038932216	0.830118523	0.999914461	Artery_Tibial
chr10	123008913	123058290	ACADSB	0.046063226	0.79961339	1	Brain_Cortex
chr10	123008913	123058290	ACADSB	0.296786311	0.101934949	1	Heart_Left_Ventricle
chr10	123008913	123058290	ACADSB	-0.359474456	0.047590217	0.999855186	Kidney_Cortex
chr10	123008913	123058290	ACADSB	0.027100122	0.881281665	0.999930793	Lung
chr10	123008913	123058290	ACADSB	-0.080035861	0.659165549	0.999183667	Muscle_Skeletal
chr10	123008913	123058290	ACADSB	0.167174206	0.356908544	0.999900238	Nerve_Tibial
chr10	123008913	123058290	ACADSB	-0.067192815	0.711166833	0.999959565	Skin_Sun_Exposed_Lower_leg
chr10	123008913	123058290	ACADSB	-0.229436732	0.206089661	0.462759696	Whole_Blood
chr17	7217125	7225267	ACADVL	0.134042066	0.361197281	0.999985227	Adipose_Subcutaneous
chr17	7217125	7225267	ACADVL	0.008799354	0.952202909	0.999914461	Artery_Tibial
chr17	7217125	7225267	ACADVL	0.109106068	0.457346306	1	Brain_Cortex
chr17	7217125	7225267	ACADVL	0.077672105	0.596737845	1	Heart_Left_Ventricle
chr17	7217125	7225267	ACADVL	0.108065966	0.461646409	0.999855186	Kidney_Cortex
chr17	7217125	7225267	ACADVL	-0.023283436	0.873979862	0.999930793	Lung
chr17	7217125	7225267	ACADVL	-0.115899189	0.429821039	0.999183667	Muscle_Skeletal
chr17	7217125	7225267	ACADVL	-0.112228871	0.444571746	0.999900238	Nerve_Tibial
chr17	7217125	7225267	ACADVL	0.169358216	0.24864064	0.999959565	Skin_Sun_Exposed_Lower_leg
chr17	7217125	7225267	ACADVL	0.1447095	0.324254855	0.58988458	Whole_Blood
chr15	88803442	88875354	ACAN	-0.288122642	0.553187632	0.999985227	Adipose_Subcutaneous
chr15	88803442	88875354	ACAN	0.849127744	0.080532472	0.999914461	Artery_Tibial
chr15	88803442	88875354	ACAN	0.089808759	0.853356887	1	Brain_Cortex
chr15	88803442	88875354	ACAN	0.650882618	0.180377682	1	Heart_Left_Ventricle
chr15	88803442	88875354	ACAN	0.239050761	0.622723154	0.999855186	Kidney_Cortex
chr15	88803442	88875354	ACAN	0.622140317	0.200391131	0.999930793	Lung
chr15	88803442	88875354	ACAN	-0.077715239	0.872922737	0.999183667	Muscle_Skeletal
chr15	88803442	88875354	ACAN	0.863183591	0.075645033	0.999900238	Nerve_Tibial
chr15	88803442	88875354	ACAN	-0.110811525	0.819597136	0.999959565	Skin_Sun_Exposed_Lower_leg
chr15	88803442	88875354	ACAN	-0.509583769	0.294277823	0.559698033	Whole_Blood
chr17	7336506	7354944	ACAP1	0.449976582	0.021043583	0.814555762	Adipose_Subcutaneous
chr17	7336506	7354944	ACAP1	-0.016962799	0.930691589	0.999914461	Artery_Tibial
chr17	7336506	7354944	ACAP1	-0.213923388	0.272699613	1	Brain_Cortex
chr17	7336506	7354944	ACAP1	-0.244633821	0.209721744	1	Heart_Left_Ventricle
chr17	7336506	7354944	ACAP1	0.515753487	0.008182019	0.699781799	Kidney_Cortex
chr17	7336506	7354944	ACAP1	0.091672612	0.638326113	0.999930793	Lung
chr17	7336506	7354944	ACAP1	-0.129597251	0.506373835	0.999183667	Muscle_Skeletal
chr17	7336506	7354944	ACAP1	0.049001225	0.801622393	0.999900238	Nerve_Tibial
chr17	7336506	7354944	ACAP1	-0.13484665	0.48930778	0.999959565	Skin_Sun_Exposed_Lower_leg
chr17	7336506	7354944	ACAP1	0.297039528	0.127749952	0.350233769	Whole_Blood
chr3	195274736	195443176	ACAP2	0.049472704	0.710363081	0.999985227	Adipose_Subcutaneous
chr3	195274736	195443176	ACAP2	-0.043922424	0.741622769	0.999914461	Artery_Tibial
chr3	195274736	195443176	ACAP2	0.009043368	0.945877701	1	Brain_Cortex
chr3	195274736	195443176	ACAP2	0.029310459	0.825855629	1	Heart_Left_Ventricle
chr3	195274736	195443176	ACAP2	0.024902923	0.851711891	0.999855186	Kidney_Cortex
chr3	195274736	195443176	ACAP2	0.004477131	0.973189954	0.999930793	Lung
chr3	195274736	195443176	ACAP2	0.075585883	0.570450632	0.999183667	Muscle_Skeletal
chr3	195274736	195443176	ACAP2	0.072516151	0.586204153	0.999900238	Nerve_Tibial
chr3	195274736	195443176	ACAP2	0.047408925	0.721932924	0.999959565	Skin_Sun_Exposed_Lower_leg
chr3	195274736	195443176	ACAP2	-0.138605134	0.29813364	0.564001607	Whole_Blood
chr1	1292384	1307925	ACAP3	0.061908977	0.666247322	0.999985227	Adipose_Subcutaneous
chr1	1292384	1307925	ACAP3	-0.082519418	0.565364543	0.999914461	Artery_Tibial
chr1	1292384	1307925	ACAP3	0.109093093	0.447240412	1	Brain_Cortex
chr1	1292384	1307925	ACAP3	-0.14390536	0.316077122	1	Heart_Left_Ventricle
chr1	1292384	1307925	ACAP3	-0.01553833	0.913796132	0.999855186	Kidney_Cortex
chr1	1292384	1307925	ACAP3	-0.001200651	0.99332607	0.999930793	Lung
chr1	1292384	1307925	ACAP3	0.05228033	0.715690966	0.999183667	Muscle_Skeletal
chr1	1292384	1307925	ACAP3	-0.180044518	0.209724205	0.999900238	Nerve_Tibial
chr1	1292384	1307925	ACAP3	0.285502185	0.046698909	0.999959565	Skin_Sun_Exposed_Lower_leg
chr1	1292384	1307925	ACAP3	0.082326907	0.566271995	0.77723448	Whole_Blood
chr11	108116705	108148822	ACAT1	0.148234671	0.461735481	0.999985227	Adipose_Subcutaneous
chr11	108116705	108148822	ACAT1	-0.012534855	0.950374778	0.999914461	Artery_Tibial
chr11	108116705	108148822	ACAT1	0.021157636	0.916337194	1	Brain_Cortex
chr11	108116705	108148822	ACAT1	0.104695847	0.603189161	1	Heart_Left_Ventricle
chr11	108116705	108148822	ACAT1	-0.176322409	0.381329602	0.999855186	Kidney_Cortex
chr11	108116705	108148822	ACAT1	0.072385882	0.719296382	0.999930793	Lung
chr11	108116705	108148822	ACAT1	0.026217306	0.896431799	0.999183667	Muscle_Skeletal
chr11	108116705	108148822	ACAT1	0.136742687	0.497179747	0.999900238	Nerve_Tibial
chr11	108116705	108148822	ACAT1	0.085108561	0.67261046	0.999959565	Skin_Sun_Exposed_Lower_leg
chr11	108116705	108148822	ACAT1	0.063640625	0.752018671	0.88669904	Whole_Blood
chr6	159761957	159779112	ACAT2	0.116464701	0.592164634	0.999985227	Adipose_Subcutaneous
chr6	159761957	159779112	ACAT2	0.074462944	0.73196963	0.999914461	Artery_Tibial
chr6	159761957	159779112	ACAT2	0.063796617	0.769182159	1	Brain_Cortex
chr6	159761957	159779112	ACAT2	0.361288597	0.096549566	1	Heart_Left_Ventricle
chr6	159761957	159779112	ACAT2	-0.005667155	0.979203761	0.999855186	Kidney_Cortex
chr6	159761957	159779112	ACAT2	0.021760757	0.920270655	0.999930793	Lung
chr6	159761957	159779112	ACAT2	0.089935858	0.679110445	0.999183667	Muscle_Skeletal
chr6	159761957	159779112	ACAT2	0.395456482	0.06891474	0.999900238	Nerve_Tibial
chr6	159761957	159779112	ACAT2	0.006104562	0.977599057	0.999959565	Skin_Sun_Exposed_Lower_leg
chr6	159761957	159779112	ACAT2	-0.021369278	0.921700341	0.967558089	Whole_Blood
chr1	226144679	226186722	ACBD3	-0.175981619	0.194744376	0.999985227	Adipose_Subcutaneous
chr1	226144679	226186722	ACBD3	0.013416026	0.92125561	0.999914461	Artery_Tibial
chr1	226144679	226186722	ACBD3	-0.019895203	0.883453902	1	Brain_Cortex
chr1	226144679	226186722	ACBD3	0.263171511	0.052488515	1	Heart_Left_Ventricle
chr1	226144679	226186722	ACBD3	0.034434283	0.799712393	0.999855186	Kidney_Cortex
chr1	226144679	226186722	ACBD3	-0.085825135	0.527139654	0.999930793	Lung
chr1	226144679	226186722	ACBD3	0.003288448	0.980669144	0.999183667	Muscle_Skeletal
chr1	226144679	226186722	ACBD3	-0.048195003	0.722506183	0.999900238	Nerve_Tibial
chr1	226144679	226186722	ACBD3	-0.003272701	0.980761694	0.999959565	Skin_Sun_Exposed_Lower_leg
chr1	226144679	226186722	ACBD3	-0.40589872	0.002782926	0.029134045	Whole_Blood
chr1	226148003	226154977	ACBD3-AS1	-0.064821506	0.869646543	0.999985227	Adipose_Subcutaneous
chr1	226148003	226154977	ACBD3-AS1	0.449341369	0.255291868	0.999914461	Artery_Tibial
chr1	226148003	226154977	ACBD3-AS1	0.49954962	0.205978531	1	Brain_Cortex
chr1	226148003	226154977	ACBD3-AS1	-0.474614832	0.229528606	1	Heart_Left_Ventricle
chr1	226148003	226154977	ACBD3-AS1	0.217878133	0.581223639	0.999855186	Kidney_Cortex
chr1	226148003	226154977	ACBD3-AS1	-0.030883755	0.937678618	0.999930793	Lung
chr1	226148003	226154977	ACBD3-AS1	0.70579598	0.073961527	0.890677188	Muscle_Skeletal
chr1	226148003	226154977	ACBD3-AS1	-0.258120271	0.513447808	0.999900238	Nerve_Tibial
chr1	226148003	226154977	ACBD3-AS1	0.095469587	0.809013654	0.999959565	Skin_Sun_Exposed_Lower_leg
chr1	226148003	226154977	ACBD3-AS1	-0.510557711	0.196159824	0.449329916	Whole_Blood
chr17	45132600	45144181	ACBD4	0.208512158	0.178952328	0.999985227	Adipose_Subcutaneous
chr17	45132600	45144181	ACBD4	-0.123270071	0.426874926	0.999914461	Artery_Tibial
chr17	45132600	45144181	ACBD4	0.175769268	0.25723947	1	Brain_Cortex
chr17	45132600	45144181	ACBD4	-0.06912423	0.655923962	1	Heart_Left_Ventricle
chr17	45132600	45144181	ACBD4	0.038617553	0.803427583	0.999855186	Kidney_Cortex
chr17	45132600	45144181	ACBD4	0.038915998	0.801939898	0.999930793	Lung
chr17	45132600	45144181	ACBD4	0.044733005	0.773093032	0.999183667	Muscle_Skeletal
chr17	45132600	45144181	ACBD4	0.087897311	0.571018807	0.999900238	Nerve_Tibial
chr17	45132600	45144181	ACBD4	0.234921691	0.129971741	0.999959565	Skin_Sun_Exposed_Lower_leg
chr17	45132600	45144181	ACBD4	-0.017691072	0.909214225	0.961298351	Whole_Blood
chr10	27182838	27243542	ACBD5	0.116901318	0.392157207	0.999985227	Adipose_Subcutaneous
chr10	27182838	27243542	ACBD5	0.005997459	0.96498324	0.999914461	Artery_Tibial
chr10	27182838	27243542	ACBD5	0.015453685	0.909935256	1	Brain_Cortex
chr10	27182838	27243542	ACBD5	0.14723819	0.281133647	1	Heart_Left_Ventricle
chr10	27182838	27243542	ACBD5	-0.099414782	0.466790369	0.999855186	Kidney_Cortex
chr10	27182838	27243542	ACBD5	-0.017585544	0.897575013	0.999930793	Lung
chr10	27182838	27243542	ACBD5	0.004031142	0.976459631	0.999183667	Muscle_Skeletal
chr10	27182838	27243542	ACBD5	0.152013805	0.26582292	0.999900238	Nerve_Tibial
chr10	27182838	27243542	ACBD5	0.09330309	0.494623299	0.999959565	Skin_Sun_Exposed_Lower_leg
chr10	27182838	27243542	ACBD5	-0.294214021	0.031269048	0.146934613	Whole_Blood
chr1	180269663	180502887	ACBD6	-0.053940807	0.716441832	0.999985227	Adipose_Subcutaneous
chr1	180269663	180502887	ACBD6	-0.010061307	0.94598522	0.999914461	Artery_Tibial
chr1	180269663	180502887	ACBD6	0.099651755	0.502208032	1	Brain_Cortex
chr1	180269663	180502887	ACBD6	0.116825105	0.431481587	1	Heart_Left_Ventricle
chr1	180269663	180502887	ACBD6	-0.02265861	0.878733397	0.999855186	Kidney_Cortex
chr1	180269663	180502887	ACBD6	0.047760735	0.747752812	0.999930793	Lung
chr1	180269663	180502887	ACBD6	-0.001382815	0.992570695	0.999183667	Muscle_Skeletal
chr1	180269663	180502887	ACBD6	0.101633673	0.493744619	0.999900238	Nerve_Tibial
chr1	180269663	180502887	ACBD6	0.016712865	0.910396433	0.999959565	Skin_Sun_Exposed_Lower_leg
chr1	180269663	180502887	ACBD6	-0.036142034	0.807720601	0.913423722	Whole_Blood
chr10	15075475	15088776	ACBD7	0.120632952	0.536750408	0.999985227	Adipose_Subcutaneous
chr10	15075475	15088776	ACBD7	-0.1713632	0.380208211	0.999914461	Artery_Tibial
chr10	15075475	15088776	ACBD7	0.13360794	0.493863747	1	Brain_Cortex
chr10	15075475	15088776	ACBD7	0.028202444	0.88517007	1	Heart_Left_Ventricle
chr10	15075475	15088776	ACBD7	-0.000406452	0.998339326	0.999855186	Kidney_Cortex
chr10	15075475	15088776	ACBD7	-0.016310758	0.933435092	0.999930793	Lung
chr10	15075475	15088776	ACBD7	0.11696513	0.549204667	0.999183667	Muscle_Skeletal
chr10	15075475	15088776	ACBD7	0.195832239	0.315950992	0.999900238	Nerve_Tibial
chr10	15075475	15088776	ACBD7	-0.036741063	0.85076472	0.999959565	Skin_Sun_Exposed_Lower_leg
chr10	15075475	15088776	ACBD7	0.151201035	0.438773049	0.687215016	Whole_Blood
chr10	15015072	15088776	ACBD7-DCLRE1CP1	NA	NA	NA	Adipose_Subcutaneous
chr10	15015072	15088776	ACBD7-DCLRE1CP1	NA	NA	NA	Artery_Tibial
chr10	15015072	15088776	ACBD7-DCLRE1CP1	NA	NA	NA	Brain_Cortex
chr10	15015072	15088776	ACBD7-DCLRE1CP1	NA	NA	NA	Heart_Left_Ventricle
chr10	15015072	15088776	ACBD7-DCLRE1CP1	NA	NA	NA	Kidney_Cortex
chr10	15015072	15088776	ACBD7-DCLRE1CP1	NA	NA	NA	Lung
chr10	15015072	15088776	ACBD7-DCLRE1CP1	NA	NA	NA	Muscle_Skeletal
chr10	15015072	15088776	ACBD7-DCLRE1CP1	NA	NA	NA	Nerve_Tibial
chr10	15015072	15088776	ACBD7-DCLRE1CP1	NA	NA	NA	Skin_Sun_Exposed_Lower_leg
chr10	15015072	15088776	ACBD7-DCLRE1CP1	NA	NA	NA	Whole_Blood
chr11	44066118	44084237	ACCS	0.294331639	0.143526271	0.999985227	Adipose_Subcutaneous
chr11	44066118	44084237	ACCS	0.09491624	0.637126871	0.999914461	Artery_Tibial
chr11	44066118	44084237	ACCS	0.186942885	0.352848382	1	Brain_Cortex
chr11	44066118	44084237	ACCS	-0.173942868	0.387329542	1	Heart_Left_Ventricle
chr11	44066118	44084237	ACCS	-0.115645522	0.565466355	0.999855186	Kidney_Cortex
chr11	44066118	44084237	ACCS	-0.064034449	0.750301558	0.999930793	Lung
chr11	44066118	44084237	ACCS	0.239823206	0.233305972	0.999183667	Muscle_Skeletal
chr11	44066118	44084237	ACCS	-0.037025126	0.854006071	0.999900238	Nerve_Tibial
chr11	44066118	44084237	ACCS	0.055195137	0.783845106	0.999959565	Skin_Sun_Exposed_Lower_leg
chr11	44066118	44084237	ACCS	-0.230527769	0.251923861	0.514921298	Whole_Blood
chr11	44047981	44060667	ACCSL	NA	NA	NA	Adipose_Subcutaneous
chr11	44047981	44060667	ACCSL	NA	NA	NA	Artery_Tibial
chr11	44047981	44060667	ACCSL	NA	NA	NA	Brain_Cortex
chr11	44047981	44060667	ACCSL	NA	NA	NA	Heart_Left_Ventricle
chr11	44047981	44060667	ACCSL	NA	NA	NA	Kidney_Cortex
chr11	44047981	44060667	ACCSL	NA	NA	NA	Lung
chr11	44047981	44060667	ACCSL	NA	NA	NA	Muscle_Skeletal
chr11	44047981	44060667	ACCSL	NA	NA	NA	Nerve_Tibial
chr11	44047981	44060667	ACCSL	NA	NA	NA	Skin_Sun_Exposed_Lower_leg
chr11	44047981	44060667	ACCSL	NA	NA	NA	Whole_Blood
chr16	67657512	67660832	ACD	0.053431627	0.723503266	0.999985227	Adipose_Subcutaneous
chr16	67657512	67660832	ACD	0.016151455	0.914835178	0.999914461	Artery_Tibial
chr16	67657512	67660832	ACD	0.092161044	0.541719212	1	Brain_Cortex
chr16	67657512	67660832	ACD	-0.143787671	0.341074313	1	Heart_Left_Ventricle
chr16	67657512	67660832	ACD	0.024434765	0.871473524	0.999855186	Kidney_Cortex
chr16	67657512	67660832	ACD	0.118364813	0.433207204	0.999930793	Lung
chr16	67657512	67660832	ACD	0.068848094	0.648493578	0.999183667	Muscle_Skeletal
chr16	67657512	67660832	ACD	0.011710351	0.938196839	0.999900238	Nerve_Tibial
chr16	67657512	67660832	ACD	0.005751751	0.969621182	0.999959565	Skin_Sun_Exposed_Lower_leg
chr16	67657512	67660832	ACD	0.194781476	0.197160365	0.450256083	Whole_Blood
chr17	63477061	63498380	ACE	-0.317434997	0.40056047	0.999985227	Adipose_Subcutaneous
chr17	63477061	63498380	ACE	0.060931816	0.871811771	0.999914461	Artery_Tibial
chr17	63477061	63498380	ACE	0.136744788	0.717260157	1	Brain_Cortex
chr17	63477061	63498380	ACE	0.258808581	0.49311162	1	Heart_Left_Ventricle
chr17	63477061	63498380	ACE	0.062503757	0.868534436	0.999855186	Kidney_Cortex
chr17	63477061	63498380	ACE	0.378103001	0.31669163	0.999930793	Lung
chr17	63477061	63498380	ACE	0.146813422	0.697434187	0.999183667	Muscle_Skeletal
chr17	63477061	63498380	ACE	-0.043334077	0.908638649	0.999900238	Nerve_Tibial
chr17	63477061	63498380	ACE	-0.254837438	0.499769843	0.999959565	Skin_Sun_Exposed_Lower_leg
chr17	63477061	63498380	ACE	-0.185425501	0.623399873	0.812816826	Whole_Blood
chrX	15494520	15602069	ACE2	0.464842754	0.304882897	0.999985227	Adipose_Subcutaneous
chrX	15494520	15602069	ACE2	0.1813011	0.68902791	0.999914461	Artery_Tibial
chrX	15494520	15602069	ACE2	0.012269297	0.978394925	1	Brain_Cortex
chrX	15494520	15602069	ACE2	0.165302275	0.715214864	1	Heart_Left_Ventricle
chrX	15494520	15602069	ACE2	-0.17744582	0.695305682	0.999855186	Kidney_Cortex
chrX	15494520	15602069	ACE2	-0.367444945	0.417343665	0.999930793	Lung
chrX	15494520	15602069	ACE2	-0.610205093	0.178022859	0.98815543	Muscle_Skeletal
chrX	15494520	15602069	ACE2	-0.618096689	0.172477479	0.999900238	Nerve_Tibial
chrX	15494520	15602069	ACE2	-0.183916231	0.684781667	0.999959565	Skin_Sun_Exposed_Lower_leg
chrX	15494520	15602069	ACE2	-0.522544879	0.248754145	0.511224191	Whole_Blood
chr19	6306142	6360368	ACER1	NA	NA	NA	Adipose_Subcutaneous
chr19	6306142	6360368	ACER1	NA	NA	NA	Artery_Tibial
chr19	6306142	6360368	ACER1	NA	NA	NA	Brain_Cortex
chr19	6306142	6360368	ACER1	NA	NA	NA	Heart_Left_Ventricle
chr19	6306142	6360368	ACER1	NA	NA	NA	Kidney_Cortex
chr19	6306142	6360368	ACER1	NA	NA	NA	Lung
chr19	6306142	6360368	ACER1	NA	NA	NA	Muscle_Skeletal
chr19	6306142	6360368	ACER1	NA	NA	NA	Nerve_Tibial
chr19	6306142	6360368	ACER1	NA	NA	NA	Skin_Sun_Exposed_Lower_leg
chr19	6306142	6360368	ACER1	NA	NA	NA	Whole_Blood
chr9	19408927	19455173	ACER2	0.246717706	0.32413322	0.999985227	Adipose_Subcutaneous
chr9	19408927	19455173	ACER2	0.16130285	0.519159264	0.999914461	Artery_Tibial
chr9	19408927	19455173	ACER2	-0.326028697	0.192587142	1	Brain_Cortex
chr9	19408927	19455173	ACER2	-0.255800073	0.306640266	1	Heart_Left_Ventricle
chr9	19408927	19455173	ACER2	-0.031415936	0.900085906	0.999855186	Kidney_Cortex
chr9	19408927	19455173	ACER2	0.026761953	0.914826005	0.999930793	Lung
chr9	19408927	19455173	ACER2	0.077131965	0.75788789	0.999183667	Muscle_Skeletal
chr9	19408927	19455173	ACER2	0.130350585	0.602407084	0.999900238	Nerve_Tibial
chr9	19408927	19455173	ACER2	0.081814678	0.743690679	0.999959565	Skin_Sun_Exposed_Lower_leg
chr9	19408927	19455173	ACER2	-0.399416439	0.110431738	0.321918933	Whole_Blood
chr11	76860873	77026797	ACER3	0.103146429	0.481214583	0.999985227	Adipose_Subcutaneous
chr11	76860873	77026797	ACER3	0.153413967	0.29481851	0.999914461	Artery_Tibial
chr11	76860873	77026797	ACER3	-0.083746089	0.56740845	1	Brain_Cortex
chr11	76860873	77026797	ACER3	0.020513826	0.888595481	1	Heart_Left_Ventricle
chr11	76860873	77026797	ACER3	-0.033124236	0.821050794	0.999855186	Kidney_Cortex
chr11	76860873	77026797	ACER3	0.087306842	0.551049987	0.999930793	Lung
chr11	76860873	77026797	ACER3	0.112984485	0.440392251	0.999183667	Muscle_Skeletal
chr11	76860873	77026797	ACER3	0.145305088	0.321081954	0.999900238	Nerve_Tibial
chr11	76860873	77026797	ACER3	-0.017873813	0.902856302	0.999959565	Skin_Sun_Exposed_Lower_leg
chr11	76860873	77026797	ACER3	0.076990435	0.599068594	0.797647767	Whole_Blood
chr7	100889994	100896133	ACHE	0.868975517	0.012340623	0.673141243	Adipose_Subcutaneous
chr7	100889994	100896133	ACHE	-0.00952819	0.978111328	0.999914461	Artery_Tibial
chr7	100889994	100896133	ACHE	-0.005255054	0.987926753	1	Brain_Cortex
chr7	100889994	100896133	ACHE	-0.259647538	0.454661651	1	Heart_Left_Ventricle
chr7	100889994	100896133	ACHE	-0.190429416	0.583451946	0.999855186	Kidney_Cortex
chr7	100889994	100896133	ACHE	0.006346612	0.985419203	0.999930793	Lung
chr7	100889994	100896133	ACHE	0.010624933	0.975592577	0.999183667	Muscle_Skeletal
chr7	100889994	100896133	ACHE	-0.055247199	0.873600623	0.999900238	Nerve_Tibial
chr7	100889994	100896133	ACHE	-0.0435501	0.90020345	0.999959565	Skin_Sun_Exposed_Lower_leg
chr7	100889994	100896133	ACHE	0.896040211	0.009874728	0.069144751	Whole_Blood
chr14	23058564	23095614	ACIN1	-0.002158654	0.987280235	0.999985227	Adipose_Subcutaneous
chr14	23058564	23095614	ACIN1	0.037505689	0.781784188	0.999914461	Artery_Tibial
chr14	23058564	23095614	ACIN1	0.013165074	0.922544226	1	Brain_Cortex
chr14	23058564	23095614	ACIN1	-0.123580799	0.361403402	1	Heart_Left_Ventricle
chr14	23058564	23095614	ACIN1	0.146099427	0.280586226	0.999855186	Kidney_Cortex
chr14	23058564	23095614	ACIN1	0.007167741	0.95778237	0.999930793	Lung
chr14	23058564	23095614	ACIN1	0.031336871	0.816976516	0.999183667	Muscle_Skeletal
chr14	23058564	23095614	ACIN1	-0.075495062	0.577143805	0.999900238	Nerve_Tibial
chr14	23058564	23095614	ACIN1	0.061994567	0.647056651	0.999959565	Skin_Sun_Exposed_Lower_leg
chr14	23058564	23095614	ACIN1	0.312806673	0.020876873	0.113270783	Whole_Blood
chr1	159204013	159206500	ACKR1	-0.126701834	0.788649809	0.999985227	Adipose_Subcutaneous
chr1	159204013	159206500	ACKR1	0.053419146	0.910015163	0.999914461	Artery_Tibial
chr1	159204013	159206500	ACKR1	-0.30443367	0.519514921	1	Brain_Cortex
chr1	159204013	159206500	ACKR1	-0.263454355	0.577258961	1	Heart_Left_Ventricle
chr1	159204013	159206500	ACKR1	0.568801206	0.228814479	0.999855186	Kidney_Cortex
chr1	159204013	159206500	ACKR1	-0.26222597	0.579035521	0.999930793	Lung
chr1	159204013	159206500	ACKR1	0.064122061	0.892087163	0.999183667	Muscle_Skeletal
chr1	159204013	159206500	ACKR1	-0.029881619	0.949590652	0.999900238	Nerve_Tibial
[truncated: 443,352+ more rows]
