# Supplementary material for: A landscape of X-inactivation during human T cell development
Source: Nat Commun. 2024 Dec 4;15:10527. doi: 10.1038/s41467-024-54110-7 (PMC11618795; doi:10.1038/s41467-024-54110-7)
Supplement: Supplementary file 11 — Supplementary Data 9 [file 41467_2024_54110_MOESM11_ESM.xlsx]

## Sheet: Data S9
Supplementary Data 9: Clustering results for each cell based on allelic expression of XIST and inactive genes (see methods under "Analysis of Smart-seq2" for details on how the clustering was performed); related to Fig. 5a, 5b, 5c, Supplementary Fig. 6a, 6b, 6c and 6d.
cell_id	final_clustering	basis_for_clustering
CD4SP_1	cluster2	XIST_clustering
CD4SP_10	cluster1	TMSB4X_clustering
CD4SP_11	cluster2	TMSB4X_clustering
CD4SP_12	cluster2	ITM2A_clustering
CD4SP_13	cluster1	ITM2A_clustering
CD4SP_14	cluster2	TMSB4X_clustering
CD4SP_15	cluster2	ITM2A_clustering
CD4SP_16	cluster1	ITM2A_clustering
CD4SP_17	cluster1	XIST_clustering
CD4SP_18	cluster1	TMSB4X_clustering
CD4SP_19	cluster2	ITM2A_clustering
CD4SP_2	cluster1	XIST_clustering
CD4SP_20	cluster1	TMSB4X_clustering
CD4SP_21	cluster1	ITM2A_clustering
CD4SP_22	cluster1	TMSB4X_clustering
CD4SP_23	cluster2	TMSB4X_clustering
CD4SP_24	cluster2	TMSB4X_clustering
CD4SP_26	cluster2	ITM2A_clustering
CD4SP_27	cluster2	ITM2A_clustering
CD4SP_28	cluster1	ITM2A_clustering
CD4SP_29	cluster1	XIST_clustering
CD4SP_3	cluster2	TMSB4X_clustering
CD4SP_30	cluster1	XIST_clustering
CD4SP_31	cluster2	TMSB4X_clustering
CD4SP_32	cluster1	XIST_clustering
CD4SP_33	cluster1	XIST_clustering
CD4SP_34	cluster1	XIST_clustering
CD4SP_35	cluster1	XIST_clustering
CD4SP_36	cluster1	TMSB4X_clustering
CD4SP_37	cluster2	TMSB4X_clustering
CD4SP_38	cluster1	TMSB4X_clustering
CD4SP_39	cluster2	ITM2A_clustering
CD4SP_4	cluster2	XIST_clustering
CD4SP_40	cluster1	XIST_clustering
CD4SP_41	cluster1	ITM2A_clustering
CD4SP_42	cluster1	ITM2A_clustering
CD4SP_43	cluster2	XIST_clustering
CD4SP_44	cluster1	ITM2A_clustering
CD4SP_45	cluster1	TMSB4X_clustering
CD4SP_46	cluster2	ITM2A_clustering
CD4SP_47	cluster2	TMSB4X_clustering
CD4SP_48	cluster2	ITM2A_clustering
CD4SP_49	cluster2	XIST_clustering
CD4SP_5	cluster1	ITM2A_clustering
CD4SP_50	cluster2	XIST_clustering
CD4SP_51	cluster2	ITM2A_clustering
CD4SP_52	cluster1	ITM2A_clustering
CD4SP_53	cluster2	XIST_clustering
CD4SP_54	cluster2	XIST_clustering
CD4SP_55	cluster1	XIST_clustering
CD4SP_56	cluster2	TMSB4X_clustering
CD4SP_57	cluster1	ITM2A_clustering
CD4SP_58	cluster2	XIST_clustering
CD4SP_59	cluster1	XIST_clustering
CD4SP_6	cluster2	TMSB4X_clustering
CD4SP_60	cluster2	XIST_clustering
CD4SP_61	cluster2	ITM2A_clustering
CD4SP_62	cluster2	TMSB4X_clustering
CD4SP_63	cluster1	ITM2A_clustering
CD4SP_64	cluster1	TMSB4X_clustering
CD4SP_65	cluster2	XIST_clustering
CD4SP_66	cluster1	ITM2A_clustering
CD4SP_67	cluster2	XIST_clustering
CD4SP_68	cluster2	ITM2A_clustering
CD4SP_69	cluster2	ITM2A_clustering
CD4SP_7	cluster1	ITM2A_clustering
CD4SP_70	cluster2	TMSB4X_clustering
CD4SP_71	cluster1	XIST_clustering
CD4SP_72	cluster2	ITM2A_clustering
CD4SP_73	cluster2	XIST_clustering
CD4SP_74	cluster2	XIST_clustering
CD4SP_75	cluster1	ITM2A_clustering
CD4SP_76	cluster2	XIST_clustering
CD4SP_77	cluster1	XIST_clustering
CD4SP_78	cluster1	ITM2A_clustering
CD4SP_79	cluster2	ITM2A_clustering
CD4SP_8	cluster1	XIST_clustering
CD4SP_80	cluster2	ITM2A_clustering
CD4SP_81	cluster2	ITM2A_clustering
CD4SP_82	cluster2	ITM2A_clustering
CD4SP_83	cluster1	ITM2A_clustering
CD4SP_84	cluster1	XIST_clustering
CD4SP_85	cluster2	TMSB4X_clustering
CD4SP_86	cluster1	XIST_clustering
CD4SP_87	cluster1	ITM2A_clustering
CD4SP_88	cluster2	ITM2A_clustering
CD4SP_89	cluster2	ITM2A_clustering
CD4SP_9	cluster2	XIST_clustering
CD4SP_90	cluster2	TMSB4X_clustering
CD4SP_91	cluster1	ITM2A_clustering
CD4SP_92	cluster1	TMSB4X_clustering
CD4SP_93	cluster1	ITM2A_clustering
CD4SP_94	cluster1	ITM2A_clustering
CD4SP_95	cluster1	TMSB4X_clustering
CD4SP_96	cluster2	TMSB4X_clustering
CD8SP_1	cluster1	TMSB4X_clustering
CD8SP_10	cluster2	TMSB4X_clustering
CD8SP_11	cluster2	XIST_clustering
CD8SP_12	cluster1	ITM2A_clustering
CD8SP_13	cluster2	TMSB4X_clustering
CD8SP_15	cluster2	TMSB4X_clustering
CD8SP_17	cluster1	XIST_clustering
CD8SP_18	cluster2	XIST_clustering
CD8SP_19	cluster1	TMSB4X_clustering
CD8SP_2	cluster2	TMSB4X_clustering
CD8SP_20	cluster2	TMSB4X_clustering
CD8SP_21	cluster2	ITM2A_clustering
CD8SP_22	cluster2	TMSB4X_clustering
CD8SP_23	cluster2	TMSB4X_clustering
CD8SP_25	cluster1	ITM2A_clustering
CD8SP_26	cluster1	TMSB4X_clustering
CD8SP_27	cluster1	XIST_clustering
CD8SP_28	cluster1	TMSB4X_clustering
CD8SP_29	cluster1	TMSB4X_clustering
CD8SP_3	cluster1	ITM2A_clustering
CD8SP_30	cluster2	XIST_clustering
CD8SP_31	cluster2	TMSB4X_clustering
CD8SP_32	cluster2	TMSB4X_clustering
CD8SP_33	cluster1	TMSB4X_clustering
CD8SP_34	cluster2	TMSB4X_clustering
CD8SP_35	cluster2	TMSB4X_clustering
CD8SP_36	cluster2	XIST_clustering
CD8SP_37	cluster2	XIST_clustering
CD8SP_39	cluster1	TMSB4X_clustering
CD8SP_4	cluster1	TMSB4X_clustering
CD8SP_40	cluster2	TMSB4X_clustering
CD8SP_41	cluster1	ITM2A_clustering
CD8SP_43	cluster1	XIST_clustering
CD8SP_44	cluster2	XIST_clustering
CD8SP_45	cluster2	TMSB4X_clustering
CD8SP_46	cluster1	ITM2A_clustering
CD8SP_47	cluster2	TMSB4X_clustering
CD8SP_48	cluster2	TMSB4X_clustering
CD8SP_5	cluster1	TMSB4X_clustering
CD8SP_50	cluster2	TMSB4X_clustering
CD8SP_51	cluster2	TMSB4X_clustering
CD8SP_52	cluster2	XIST_clustering
CD8SP_53	cluster2	TMSB4X_clustering
CD8SP_54	cluster1	TMSB4X_clustering
CD8SP_55	cluster2	TMSB4X_clustering
CD8SP_56	cluster1	XIST_clustering
CD8SP_57	cluster2	TMSB4X_clustering
CD8SP_58	cluster1	XIST_clustering
CD8SP_59	cluster1	TMSB4X_clustering
CD8SP_6	cluster2	TMSB4X_clustering
CD8SP_60	cluster1	XIST_clustering
CD8SP_64	cluster2	TMSB4X_clustering
CD8SP_65	cluster2	TMSB4X_clustering
CD8SP_66	cluster1	TMSB4X_clustering
CD8SP_67	cluster2	TMSB4X_clustering
CD8SP_69	cluster1	PIN4_clustering
CD8SP_7	cluster1	TMSB4X_clustering
CD8SP_70	cluster1	TMSB4X_clustering
CD8SP_71	cluster2	TMSB4X_clustering
CD8SP_73	cluster2	TMSB4X_clustering
CD8SP_74	cluster1	TMSB4X_clustering
CD8SP_75	cluster1	TMSB4X_clustering
CD8SP_76	cluster2	TMSB4X_clustering
CD8SP_77	cluster2	TMSB4X_clustering
CD8SP_79	cluster2	TMSB4X_clustering
CD8SP_8	cluster2	XIST_clustering
CD8SP_82	cluster1	TMSB4X_clustering
CD8SP_83	cluster2	XIST_clustering
CD8SP_84	cluster1	TMSB4X_clustering
CD8SP_85	cluster2	TMSB4X_clustering
CD8SP_86	cluster2	TMSB4X_clustering
CD8SP_89	cluster1	TMSB4X_clustering
CD8SP_9	cluster2	XIST_clustering
CD8SP_90	cluster1	TMSB4X_clustering
CD8SP_91	cluster2	TMSB4X_clustering
CD8SP_92	cluster2	TMSB4X_clustering
CD8SP_93	cluster2	TMSB4X_clustering
CD8SP_94	cluster2	TMSB4X_clustering
CD8SP_95	cluster2	TMSB4X_clustering
DN_1	cluster1	XIST_clustering
DN_10	cluster1	XIST_clustering
DN_11	cluster2	TMSB4X_clustering
DN_12	cluster2	TMSB4X_clustering
DN_13	cluster2	XIST_clustering
DN_14	cluster2	TMSB4X_clustering
DN_15	cluster2	XIST_clustering
DN_16	cluster1	TMSB4X_clustering
DN_17	cluster2	TMSB4X_clustering
DN_18	cluster2	XIST_clustering
DN_19	cluster1	XIST_clustering
DN_2	cluster2	TMSB4X_clustering
DN_20	cluster2	XIST_clustering
DN_21	cluster2	XIST_clustering
DN_22	cluster1	TMSB4X_clustering
DN_23	cluster1	TMSB4X_clustering
DN_24	cluster2	XIST_clustering
DN_25	cluster1	XIST_clustering
DN_26	cluster2	TMSB4X_clustering
DN_27	cluster1	XIST_clustering
DN_28	cluster1	TMSB4X_clustering
DN_29	cluster2	XIST_clustering
DN_3	cluster1	TMSB4X_clustering
DN_30	cluster2	TMSB4X_clustering
DN_31	cluster2	TMSB4X_clustering
DN_32	cluster2	TMSB4X_clustering
DN_33	cluster2	XIST_clustering
DN_34	cluster1	XIST_clustering
DN_35	cluster2	TMSB4X_clustering
DN_36	cluster2	XIST_clustering
DN_37	cluster2	XIST_clustering
DN_38	cluster1	XIST_clustering
DN_39	cluster2	TMSB4X_clustering
DN_4	cluster1	XIST_clustering
DN_40	cluster1	TMSB4X_clustering
DN_41	cluster1	XIST_clustering
DN_42	cluster1	XIST_clustering
DN_43	cluster1	TMSB4X_clustering
DN_44	cluster1	ITM2A_clustering
DN_45	cluster2	XIST_clustering
DN_46	cluster2	XIST_clustering
DN_47	cluster1	XIST_clustering
DN_48	cluster1	TMSB4X_clustering
DN_49	cluster2	XIST_clustering
DN_51	cluster1	XIST_clustering
DN_52	cluster1	TMSB4X_clustering
DN_53	cluster2	XIST_clustering
DN_54	cluster1	XIST_clustering
DN_55	cluster2	TMSB4X_clustering
DN_56	cluster2	ITM2A_clustering
DN_57	cluster1	TMSB4X_clustering
DN_58	cluster1	TMSB4X_clustering
DN_59	cluster2	TMSB4X_clustering
DN_6	cluster1	XIST_clustering
DN_60	cluster1	TMSB4X_clustering
DN_61	cluster1	TMSB4X_clustering
DN_62	cluster1	TMSB4X_clustering
DN_63	cluster2	TMSB4X_clustering
DN_64	cluster2	XIST_clustering
DN_65	cluster2	XIST_clustering
DN_66	cluster1	TMSB4X_clustering
DN_67	cluster2	XIST_clustering
DN_69	cluster2	TMSB4X_clustering
DN_7	cluster1	XIST_clustering
DN_70	cluster2	TMSB4X_clustering
DN_71	cluster2	TMSB4X_clustering
DN_73	cluster1	TMSB4X_clustering
DN_74	cluster2	TMSB4X_clustering
DN_75	cluster1	TMSB4X_clustering
DN_76	cluster2	XIST_clustering
DN_77	cluster2	TMSB4X_clustering
DN_78	cluster1	TMSB4X_clustering
DN_79	cluster1	XIST_clustering
DN_8	cluster2	TMSB4X_clustering
DN_80	cluster1	XIST_clustering
DN_81	cluster1	TMSB4X_clustering
DN_83	cluster2	XIST_clustering
DN_84	cluster1	TMSB4X_clustering
DN_85	cluster2	TMSB4X_clustering
DN_87	cluster2	TMSB4X_clustering
DN_88	cluster2	TMSB4X_clustering
DN_89	cluster2	XIST_clustering
DN_9	cluster1	XIST_clustering
DN_90	cluster1	XIST_clustering
DN_91	cluster2	XIST_clustering
DN_92	cluster2	XIST_clustering
DN_93	cluster1	TMSB4X_clustering
DN_94	cluster2	XIST_clustering
DN_95	cluster1	XIST_clustering
DN_96	cluster1	XIST_clustering
DPearly_1	cluster2	TMSB4X_clustering
DPearly_10	cluster1	TMSB4X_clustering
DPearly_11	cluster2	ITM2A_clustering
DPearly_12	cluster2	TMSB4X_clustering
DPearly_13	cluster2	TMSB4X_clustering
DPearly_14	cluster2	TMSB4X_clustering
DPearly_15	cluster2	TMSB4X_clustering
DPearly_16	cluster1	TMSB4X_clustering
DPearly_17	cluster2	TMSB4X_clustering
DPearly_18	cluster2	TMSB4X_clustering
DPearly_19	cluster1	TMSB4X_clustering
DPearly_2	cluster1	XIST_clustering
DPearly_20	cluster1	ITM2A_clustering
DPearly_21	cluster1	XIST_clustering
DPearly_22	cluster2	ITM2A_clustering
DPearly_23	cluster1	TMSB4X_clustering
DPearly_24	cluster1	TMSB4X_clustering
DPearly_25	cluster2	TMSB4X_clustering
DPearly_26	cluster1	TMSB4X_clustering
DPearly_28	cluster1	TMSB4X_clustering
DPearly_29	cluster1	XIST_clustering
DPearly_3	cluster1	XIST_clustering
DPearly_30	cluster1	TMSB4X_clustering
DPearly_31	cluster2	TMSB4X_clustering
DPearly_32	cluster1	XIST_clustering
DPearly_33	cluster2	TMSB4X_clustering
DPearly_34	cluster2	TMSB4X_clustering
DPearly_35	cluster1	XIST_clustering
DPearly_36	cluster1	XIST_clustering
DPearly_37	cluster1	XIST_clustering
DPearly_38	cluster2	ITM2A_clustering
DPearly_39	cluster2	TMSB4X_clustering
DPearly_4	cluster1	ITM2A_clustering
DPearly_40	cluster2	ITM2A_clustering
DPearly_41	cluster2	TMSB4X_clustering
DPearly_42	cluster1	TMSB4X_clustering
DPearly_43	cluster2	TMSB4X_clustering
DPearly_44	cluster2	ATRX_clustering
DPearly_45	cluster2	TMSB4X_clustering
DPearly_46	cluster2	TMSB4X_clustering
DPearly_47	cluster2	TMSB4X_clustering
DPearly_48	cluster2	ITM2A_clustering
DPearly_49	cluster2	TMSB4X_clustering
DPearly_5	cluster1	TMSB4X_clustering
DPearly_50	cluster1	TMSB4X_clustering
DPearly_51	cluster1	TMSB4X_clustering
DPearly_52	cluster2	ITM2A_clustering
DPearly_53	cluster2	ITM2A_clustering
DPearly_54	cluster2	TMSB4X_clustering
DPearly_55	cluster1	XIST_clustering
DPearly_56	cluster1	TMSB4X_clustering
DPearly_58	cluster1	ITM2A_clustering
DPearly_59	cluster2	TMSB4X_clustering
DPearly_6	cluster2	TMSB4X_clustering
DPearly_60	cluster2	TMSB4X_clustering
DPearly_61	cluster2	XIST_clustering
DPearly_62	cluster1	TMSB4X_clustering
DPearly_63	cluster2	XIST_clustering
DPearly_64	cluster2	TMSB4X_clustering
DPearly_65	cluster1	TMSB4X_clustering
DPearly_66	cluster1	TMSB4X_clustering
DPearly_67	cluster2	TMSB4X_clustering
DPearly_68	cluster2	ITM2A_clustering
DPearly_69	cluster1	TMSB4X_clustering
DPearly_7	cluster2	TMSB4X_clustering
DPearly_70	cluster1	XIST_clustering
DPearly_71	cluster2	TMSB4X_clustering
DPearly_72	cluster1	TMSB4X_clustering
DPearly_73	cluster2	TMSB4X_clustering
DPearly_74	cluster1	TMSB4X_clustering
DPearly_75	cluster1	ITM2A_clustering
DPearly_76	cluster2	TMSB4X_clustering
DPearly_77	cluster2	ITM2A_clustering
DPearly_78	cluster1	TMSB4X_clustering
DPearly_79	cluster2	TMSB4X_clustering
DPearly_80	cluster1	XIST_clustering
DPearly_81	cluster2	TMSB4X_clustering
DPearly_82	cluster2	TMSB4X_clustering
DPearly_83	cluster1	ITM2A_clustering
DPearly_84	cluster1	TMSB4X_clustering
DPearly_85	cluster2	XIST_clustering
DPearly_86	cluster2	TMSB4X_clustering
DPearly_87	cluster2	TMSB4X_clustering
DPearly_88	cluster1	TMSB4X_clustering
DPearly_9	cluster1	TMSB4X_clustering
DPearly_91	cluster2	TMSB4X_clustering
DPearly_93	cluster2	TMSB4X_clustering
DPearly_94	cluster2	TMSB4X_clustering
DPearly_95	cluster1	TMSB4X_clustering
DPlate_1	cluster1	TMSB4X_clustering
DPlate_10	cluster1	TMSB4X_clustering
DPlate_11	cluster2	TMSB4X_clustering
DPlate_12	cluster1	XIST_clustering
DPlate_14	cluster1	TMSB4X_clustering
DPlate_15	cluster1	TMSB4X_clustering
DPlate_16	cluster1	TMSB4X_clustering
DPlate_17	cluster1	TMSB4X_clustering
DPlate_18	cluster2	TMSB4X_clustering
DPlate_2	cluster1	TMSB4X_clustering
DPlate_20	cluster1	TMSB4X_clustering
DPlate_23	cluster2	TMSB4X_clustering
DPlate_24	cluster1	TMSB4X_clustering
DPlate_25	cluster1	TMSB4X_clustering
DPlate_26	cluster1	XIST_clustering
DPlate_27	cluster2	TMSB4X_clustering
DPlate_28	cluster1	TMSB4X_clustering
DPlate_3	cluster2	TMSB4X_clustering
DPlate_31	cluster1	TMSB4X_clustering
DPlate_32	cluster2	TMSB4X_clustering
DPlate_33	cluster1	TMSB4X_clustering
DPlate_34	cluster1	TMSB4X_clustering
DPlate_35	cluster1	XIST_clustering
DPlate_36	cluster1	XIST_clustering
DPlate_38	cluster1	TMSB4X_clustering
DPlate_39	cluster1	TMSB4X_clustering
DPlate_4	cluster2	TMSB4X_clustering
DPlate_40	cluster1	ITM2A_clustering
DPlate_41	cluster2	TMSB4X_clustering
DPlate_42	cluster2	TMSB4X_clustering
DPlate_43	cluster1	TMSB4X_clustering
DPlate_44	cluster1	XIST_clustering
DPlate_46	cluster1	TMSB4X_clustering
DPlate_47	cluster1	TMSB4X_clustering
DPlate_48	cluster2	TMSB4X_clustering
DPlate_50	cluster2	TMSB4X_clustering
DPlate_51	cluster1	TMSB4X_clustering
DPlate_52	cluster2	TMSB4X_clustering
DPlate_54	cluster1	TMSB4X_clustering
DPlate_55	cluster2	XIST_clustering
DPlate_56	cluster2	TMSB4X_clustering
DPlate_57	cluster1	TMSB4X_clustering
DPlate_58	cluster2	LAMP2_clustering
DPlate_59	cluster1	TMSB4X_clustering
DPlate_6	cluster2	TMSB4X_clustering
DPlate_60	cluster2	TMSB4X_clustering
DPlate_62	cluster1	TMSB4X_clustering
DPlate_63	cluster1	XIST_clustering
DPlate_64	cluster1	TMSB4X_clustering
DPlate_65	cluster2	ITM2A_clustering
DPlate_66	cluster1	ITM2A_clustering
DPlate_67	cluster1	TMSB4X_clustering
DPlate_68	cluster1	XIST_clustering
DPlate_7	cluster2	TMSB4X_clustering
DPlate_70	cluster2	XIST_clustering
DPlate_71	cluster2	TMSB4X_clustering
DPlate_72	cluster1	ITM2A_clustering
DPlate_73	cluster2	XIST_clustering
DPlate_74	cluster1	TMSB4X_clustering
DPlate_75	cluster2	XIST_clustering
DPlate_76	cluster2	TMSB4X_clustering
DPlate_78	cluster2	TMSB4X_clustering
DPlate_79	cluster2	TMSB4X_clustering
DPlate_8	cluster1	TMSB4X_clustering
DPlate_80	cluster1	TMSB4X_clustering
DPlate_82	cluster2	TMSB4X_clustering
DPlate_83	cluster2	TMSB4X_clustering
DPlate_84	cluster2	TMSB4X_clustering
DPlate_86	cluster1	TMSB4X_clustering
DPlate_87	cluster1	TMSB4X_clustering
DPlate_88	cluster1	TMSB4X_clustering
DPlate_89	cluster1	TMSB4X_clustering
DPlate_9	cluster1	TMSB4X_clustering
DPlate_90	cluster2	TMSB4X_clustering
DPlate_91	cluster2	TMSB4X_clustering
DPlate_92	cluster2	TMSB4X_clustering
DPlate_94	cluster2	TMSB4X_clustering
DPlate_95	cluster2	TMSB4X_clustering
ETP_1	cluster2	TMSB4X_clustering
ETP_10	cluster1	TMSB4X_clustering
ETP_11	cluster1	TMSB4X_clustering
ETP_13	cluster1	TMSB4X_clustering
ETP_14	cluster1	XIST_clustering
ETP_15	cluster2	XIST_clustering
ETP_16	cluster2	TMSB4X_clustering
ETP_17	cluster1	TMSB4X_clustering
ETP_18	cluster1	XIST_clustering
ETP_19	cluster1	ITM2A_clustering
ETP_2	cluster1	TMSB4X_clustering
ETP_20	cluster1	TMSB4X_clustering
ETP_21	cluster1	XIST_clustering
ETP_22	cluster2	TMSB4X_clustering
ETP_23	cluster2	XIST_clustering
ETP_24	cluster2	XIST_clustering
ETP_25	cluster2	XIST_clustering
ETP_26	cluster2	XIST_clustering
ETP_27	cluster2	TMSB4X_clustering
ETP_28	cluster1	XIST_clustering
ETP_29	cluster1	XIST_clustering
ETP_3	cluster1	XIST_clustering
ETP_30	cluster1	TMSB4X_clustering
ETP_32	cluster1	TMSB4X_clustering
ETP_33	cluster2	TMSB4X_clustering
ETP_34	cluster1	TMSB4X_clustering
ETP_35	cluster1	ITM2A_clustering
ETP_36	cluster1	XIST_clustering
ETP_37	cluster1	XIST_clustering
ETP_39	cluster1	TMSB4X_clustering
ETP_4	cluster2	TMSB4X_clustering
ETP_40	cluster2	TMSB4X_clustering
ETP_41	cluster1	XIST_clustering
ETP_42	cluster2	TMSB4X_clustering
ETP_43	cluster1	XIST_clustering
ETP_44	cluster2	XIST_clustering
ETP_45	cluster1	XIST_clustering
ETP_46	cluster2	TMSB4X_clustering
ETP_47	cluster1	TMSB4X_clustering
ETP_48	cluster2	TMSB4X_clustering
ETP_49	cluster2	TMSB4X_clustering
ETP_5	cluster1	TMSB4X_clustering
ETP_50	cluster2	ITM2A_clustering
ETP_51	cluster1	TMSB4X_clustering
ETP_52	cluster1	XIST_clustering
ETP_53	cluster1	TMSB4X_clustering
ETP_54	cluster2	TMSB4X_clustering
ETP_55	cluster1	TMSB4X_clustering
ETP_56	cluster1	TMSB4X_clustering
ETP_58	cluster1	TMSB4X_clustering
ETP_59	cluster1	TMSB4X_clustering
ETP_6	cluster2	TMSB4X_clustering
ETP_60	cluster2	XIST_clustering
ETP_61	cluster1	TMSB4X_clustering
ETP_63	cluster2	XIST_clustering
ETP_64	cluster1	XIST_clustering
ETP_65	cluster1	XIST_clustering
ETP_66	cluster1	XIST_clustering
ETP_67	cluster2	TMSB4X_clustering
ETP_68	cluster2	XIST_clustering
ETP_69	cluster2	XIST_clustering
ETP_7	cluster1	TMSB4X_clustering
ETP_70	cluster1	XIST_clustering
ETP_72	cluster2	XIST_clustering
ETP_73	cluster2	TMSB4X_clustering
ETP_74	cluster1	TMSB4X_clustering
ETP_75	cluster2	ITM2A_clustering
ETP_76	cluster2	TMSB4X_clustering
ETP_77	cluster1	XIST_clustering
ETP_78	cluster1	XIST_clustering
ETP_79	cluster2	TMSB4X_clustering
ETP_8	cluster1	XIST_clustering
ETP_80	cluster2	XIST_clustering
ETP_81	cluster1	TMSB4X_clustering
ETP_82	cluster2	ITM2A_clustering
ETP_83	cluster2	TMSB4X_clustering
ETP_84	cluster2	TMSB4X_clustering
ETP_85	cluster1	XIST_clustering
ETP_86	cluster2	TMSB4X_clustering
ETP_88	cluster2	ITM2A_clustering
ETP_9	cluster2	XIST_clustering
ETP_90	cluster1	TMSB4X_clustering
ETP_91	cluster2	TMSB4X_clustering
ETP_92	cluster1	TMSB4X_clustering
ETP_93	cluster1	XIST_clustering
