# Supplementary material for: A landscape of X-inactivation during human T cell development
Source: Nat Commun. 2024 Dec 4;15:10527. doi: 10.1038/s41467-024-54110-7 (PMC11618795; doi:10.1038/s41467-024-54110-7)
Supplement: Supplementary file 12 — Supplementary Data 10 [file 41467_2024_54110_MOESM12_ESM.xlsx]

## Sheet: Data S10
Supplementary Data 10: gene, allele-specific expression (ASE) category (mean ASE across thymocyte subtypes < 0.4 = escape, ASE > 0.4 = inactive, no data = NA), Methylation_category (TSS -500 methylation < 0.25 = low, 0.25-0.75 = intermediate, > 0.75 = high) and sex-bias expression (log2FC, positive values indicate female-bias, negative values indicate male-bias); related to Fig. 7a.
gene	ASE_category	Methylation_category	log2FC	XCI_catergory
ABCB7	Inactive	0.26-0.75	-0.004269527759519	Inactive
ABCD1	NA	0.26-0.75	0.011898244509748	Inactive
ACOT9	NA	0.26-0.75	0.08062048825686	Inactive
ACSL4	Inactive	0.26-0.75	0.030670922008771	Inactive
AFF2	Inactive	0.26-0.75	0.131754052475715	Inactive
AIFM1	NA	0.26-0.75	0.05534459547104	Inactive
ALG13	NA	0.26-0.75	-0.046401165977833	Inactive
AMER1	Inactive	0.26-0.75	-0.109532828606301	Inactive
AMMECR1	Inactive	0.26-0.75	0.001816996404519	Inactive
AMOT	NA	0.26-0.75	0.025361612976477	Inactive
AP1S2	NA	0.25	0.158869030102534	low_confidence_escapee
APEX2	NA	0.26-0.75	-0.004561840983967	Inactive
APLN	NA	0.26-0.75	0.298019419175578	Unclassified
APOO	Inactive	0.26-0.75	0.064659802529459	Inactive
APOOL	NA	0.26-0.75	-0.103204925264334	Inactive
AR	NA	0.26-0.75	-0.477575858008885	Inactive
ARAF	NA	0.26-0.75	0.027669366715432	Inactive
ARHGAP4	Inactive	0.26-0.75	0.029991767376517	Inactive
ARHGEF6	Inactive	0.26-0.75	0.015757751276378	Inactive
ARHGEF9	NA	0.26-0.75	-0.090510083375806	Inactive
ARL13A	NA	0.26-0.75	-0.192857238010615	Inactive
ARMCX1	NA	0.26-0.75	0.012947966619055	Inactive
ARMCX2	NA	0.26-0.75	-0.21702091025998	Inactive
ARMCX3	NA	0.26-0.75	0.021669749859347	Inactive
ARMCX4	NA	0.26-0.75	-0.19632240594566	Inactive
ARMCX5	NA	0.26-0.75	-0.044142356074966	Inactive
ARMCX5-GPRASP2	NA	0.26-0.75	-0.111465895255676	Inactive
ARMCX6	NA	0.26-0.75	0.062173105686616	Inactive
ARR3	NA	0.76	0.443686697562211	Unclassified
ARSD	Inactive	0.25	-0.135029907190964	Inactive
ASB11	NA	0.76	-0.149883146193975	Inactive
ASB9	NA	0.26-0.75	-0.091131426631189	Inactive
ATG4A	NA	0.26-0.75	-0.011921355645853	Inactive
ATP11C	Inactive	0.26-0.75	-0.043462042983563	Inactive
ATP1B4	NA	0.76	0.01685226656007	Inactive
ATP6AP1	NA	0.26-0.75	0.048528375892738	Inactive
ATP6AP2	NA	0.26-0.75	0.015240940997617	Inactive
ATP7A	Inactive	0.26-0.75	-0.119163717586998	Inactive
ATRX	Inactive	0.26-0.75	-0.057091585341879	Inactive
AVPR2	NA	0.76	-0.002391800440358	Inactive
BCAP31	NA	0.26-0.75	0.051514762747213	Inactive
BCLAF3	NA	0.76	-0.053814416009102	Inactive
BCOR	Inactive	0.26-0.75	-0.003673101410469	Inactive
BCORL1	NA	0.26-0.75	0.009829570942925	Inactive
BEND2	NA	0.76	0.026151560522999	Inactive
BEX1	NA	0.26-0.75	0.795574592686979	Unclassified
BEX2	Inactive	0.26-0.75	0.365069547699592	Inactive
BEX3	NA	0.26-0.75	0.232987394573991	Unclassified
BEX4	NA	0.26-0.75	-0.016705326480943	Inactive
BHLHB9	NA	0.26-0.75	-0.073981783509677	Inactive
BRCC3	NA	0.26-0.75	-0.026398259576013	Inactive
BRWD3	Inactive	0.26-0.75	-0.08765599014508	Inactive
BTK	Inactive	0.26-0.75	-0.143779196227893	Inactive
C1GALT1C1	Inactive	0.26-0.75	0.07931516809536	Inactive
CA5B	NA	0.25	0.07391481029553	low_confidence_escapee
CA5BP1	NA	0.25	0.462836443014364	high_confidence_escapee
CACNA1F	Inactive	0.76	-0.123232981066639	Inactive
CASK	Inactive	0.26-0.75	0.059806061413105	Inactive
CCDC120	NA	0.26-0.75	0.071520501167158	Inactive
CCDC22	NA	0.26-0.75	0.056143349742888	Inactive
CCNB3	NA	0.26-0.75	-0.409145582747288	Inactive
CCNQ	NA	0.26-0.75	0.018256205866116	Inactive
CD40LG	Inactive	0.26-0.75	-0.244317546264075	Inactive
CD99L2	Inactive	0.26-0.75	0.013068193415071	Inactive
CDK16	NA	0.26-0.75	0.262184228143367	Unclassified
CDKL5	NA	0.26-0.75	-0.209589264778595	Inactive
CENPI	Inactive	0.26-0.75	0.251093135528054	Inactive
CETN2	NA	0.26-0.75	-0.017686785199894	Inactive
CFP	NA	0.26-0.75	-0.019351816294849	Inactive
CH17-340M24.3	NA	0.26-0.75	0.107109222163441	Inactive
CHIC1	NA	0.26-0.75	-0.180468629846299	Inactive
CHM	NA	0.26-0.75	-0.013200394170822	Inactive
CHRDL1	Inactive	0.26-0.75	0.392180793501106	Inactive
CHST7	NA	0.26-0.75	0.169541492261811	Inactive
CLCN5	NA	0.26-0.75	-0.029174456452603	Inactive
CLIC2	NA	0.26-0.75	0.206943844580826	Unclassified
CLTRN	NA	0.26-0.75	-0.359168569565169	Inactive
CMC4	NA	0.26-0.75	-0.00453791828926	Inactive
CNKSR2	NA	0.26-0.75	-0.173487152879793	Inactive
COX7B	NA	0.26-0.75	0.04659864498499	Inactive
CSTF2	NA	0.26-0.75	-0.037869271826049	Inactive
CTPS2	NA	0.25	-0.040603134231814	Unclassified
CUL4B	NA	0.26-0.75	-0.012341434717279	Inactive
CXorf38	NA	0.25	0.093674043853742	low_confidence_escapee
CXorf56	Inactive	0.26-0.75	0.054757599927036	Inactive
CYSLTR1	NA	0.26-0.75	0.163352419718411	Inactive
DANT2	NA	0.26-0.75	-0.11801218918646	Inactive
DCX	NA	0.26-0.75	0.012686319967902	Inactive
DDX3X	Escape	0.25	0.307457177539584	Escape
DIAPH2	NA	0.26-0.75	-0.04973487271466	Inactive
DKC1	Inactive	0.26-0.75	-0.071605203637023	Inactive
DLG3	Inactive	0.26-0.75	0.025480300669747	Inactive
DMD	NA	0.26-0.75	0.674127050035402	Unclassified
DNASE1L1	NA	0.26-0.75	0.143530857159749	Inactive
DRP2	NA	0.26-0.75	-0.311515138350619	Inactive
DYNLT3	NA	0.26-0.75	0.108247487874775	Inactive
EBP	NA	0.26-0.75	0.100023271222528	Inactive
EFHC2	NA	0.25	-0.173128843672676	Unclassified
EFNB1	NA	0.26-0.75	-0.051927362853678	Inactive
EIF1AX	Escape	0.25	0.397175711718774	Escape
EIF2S3	Escape	0.25	0.267875966435614	Escape
ELF4	Inactive	0.26-0.75	-0.017039341781279	Inactive
ELK1	NA	0.26-0.75	-0.033008620408371	Inactive
EMD	Inactive	0.26-0.75	0.02980868376802	Inactive
ENOX2	NA	0.26-0.75	0.01477971396427	Inactive
ERCC6L	NA	0.26-0.75	0.267214029063555	Unclassified
F8	NA	0.25	-0.211460954938476	Unclassified
FAAH2	NA	0.26-0.75	-0.157029982785662	Inactive
FAM104B	NA	0.26-0.75	-0.000420094431193	Inactive
FAM120C	NA	0.26-0.75	-0.068973089333313	Inactive
FAM122B	Inactive	0.26-0.75	0.02402067487531	Inactive
FAM122C	NA	0.26-0.75	-0.005669504876544	Inactive
FAM156A	NA	0.26-0.75	0.05177347730914	Inactive
FAM199X	Inactive	0.26-0.75	-0.070291266003701	Inactive
FAM3A	NA	0.26-0.75	0.071792872763485	Inactive
FAM50A	NA	0.26-0.75	-0.023656570567126	Inactive
FAM9B	NA	0.76	-0.060703824792882	Inactive
FANCB	Inactive	0.26-0.75	0.275525997803394	Inactive
FGD1	NA	0.26-0.75	0.179002117156322	Inactive
FHL1	NA	0.26-0.75	-0.049307196065285	Inactive
FIRRE	NA	0.25	-0.384138123265207	Unclassified
FLNA	Inactive	0.26-0.75	0.023615087916912	Inactive
FMR1	Inactive	0.26-0.75	-0.017269247683222	Inactive
FOXO4	NA	0.25	0.061384280683649	low_confidence_escapee
FOXP3	NA	0.76	-0.056273410528225	Inactive
FTSJ1	NA	0.26-0.75	0.048253524016182	Inactive
FTX	NA	0.26-0.75	0.055781552548188	Inactive
FUNDC1	NA	0.25	0.312888686468099	high_confidence_escapee
FUNDC2	NA	0.26-0.75	0.048653370428157	Inactive
G6PD	Inactive	0.26-0.75	0.072557662854744	Inactive
GAB3	NA	0.26-0.75	-0.025325894936215	Inactive
GCNA	NA	0.76	-0.093983773336654	Inactive
GDI1	NA	0.26-0.75	0.033064980515221	Inactive
GEMIN8	Inactive	0.25	-0.035991700080738	Inactive
GK	NA	0.26-0.75	0.042015730938707	Inactive
GLA	NA	0.26-0.75	0.112505127144448	Inactive
GNL3L	NA	0.26-0.75	-0.003141767046519	Inactive
GPC3	NA	0.26-0.75	0.078822083986812	Inactive
GPKOW	NA	0.26-0.75	0.117685305123572	Inactive
GPM6B	NA	0.26-0.75	-0.241056750378242	Inactive
GPR173	NA	0.26-0.75	-0.07484190908005	Inactive
GPR174	NA	0.26-0.75	-0.086934117766953	Inactive
GPR34	NA	0.26-0.75	0.257011224435134	Unclassified
GPR82	NA	0.26-0.75	-0.034763914361525	Inactive
GPRASP1	NA	0.26-0.75	-0.220768514748807	Inactive
GPRASP2	NA	0.26-0.75	-0.232224848173018	Inactive
GRIPAP1	NA	0.26-0.75	-0.020157116763118	Inactive
GSPT2	NA	0.26-0.75	0.054476477777074	Inactive
HAUS7	NA	0.26-0.75	0.040893508087883	Inactive
HCCS	NA	0.26-0.75	-0.004240472198696	Inactive
HCFC1	Inactive	0.26-0.75	0.093298871196293	Inactive
HDAC6	Inactive	0.26-0.75	0.052247248030341	Inactive
HDAC8	NA	0.26-0.75	0.052848899647951	Inactive
HMGB3	NA	0.26-0.75	0.335338410422759	Unclassified
HMGN5	NA	0.25	0.131182862361815	low_confidence_escapee
HNRNPH2	NA	0.26-0.75	-0.033318737466023	Inactive
HPRT1	NA	0.26-0.75	0.039310411298256	Inactive
HSD17B10	NA	0.26-0.75	0.076966156218816	Inactive
HTATSF1	Inactive	0.26-0.75	0.032496216091105	Inactive
HUWE1	Inactive	0.26-0.75	-0.060304028320669	Inactive
IDH3G	Inactive	0.26-0.75	0.074178184282581	Inactive
IDS	Inactive	0.26-0.75	-0.060554288061786	Inactive
IGBP1	NA	0.26-0.75	0.030237226111396	Inactive
IKBKG	NA	0.26-0.75	0.071662018187909	Inactive
IL13RA1	NA	0.26-0.75	-0.088447248802876	Inactive
IL2RG	Inactive	0.26-0.75	0.01330613650094	Inactive
INE1	NA	0.76	0.143430877440261	Inactive
INGX	NA	0.26-0.75	-0.02743259701072	Inactive
INTS6L	Inactive	0.26-0.75	-0.080828780062897	Inactive
IRAK1	NA	0.26-0.75	-0.013317725175547	Inactive
ITGB1BP2	NA	0.76	0.176138663545908	Inactive
ITM2A	Inactive	0.26-0.75	0.235191284838367	Inactive
JADE3	Inactive	0.26-0.75	0.194569905225044	Inactive
JPX	NA	0.25	0.381858568009181	high_confidence_escapee
KANTR	NA	0.26-0.75	-0.087270034264915	Inactive
KCND1	NA	0.26-0.75	-0.070139773339274	Inactive
KDM5C	NA	0.25	0.480130073950471	high_confidence_escapee
KDM6A	Escape	0.25	0.537696626504554	Escape
KIAA1210	NA	0.26-0.75	-0.011249639693228	Inactive
KIF4A	NA	0.26-0.75	0.481681236784694	Unclassified
KLF8	NA	0.26-0.75	0.062442616559765	Inactive
KLHL13	NA	0.26-0.75	0.012682128913591	Inactive
KLHL15	Inactive	0.26-0.75	-0.046079364029572	Inactive
KRBOX4	NA	0.26-0.75	-0.03403368221376	Inactive
L1CAM	NA	0.26-0.75	0.126067949083707	Inactive
LAGE3	Inactive	0.26-0.75	0.028820873467529	Inactive
LAMP2	NA	0.26-0.75	0.064805649309414	Inactive
LAS1L	NA	0.26-0.75	0.01646872797733	Inactive
LDOC1	NA	0.26-0.75	0.250795982440817	Unclassified
LHFPL1	NA	0.25	-0.266050912085853	Unclassified
LINC00269	NA	0.26-0.75	-0.028459419708473	Inactive
LINC00629	NA	0.26-0.75	0.068735360242053	Inactive
LINC00630	NA	0.25	0.015500782813415	low_confidence_escapee
LINC00894	NA	0.26-0.75	-0.254586500054335	Inactive
LINC01278	NA	0.25	-0.044901776630948	Unclassified
LINC01560	NA	0.26-0.75	-0.057504064418784	Inactive
LOC101928402	NA	0.26-0.75	0.154549454775695	Inactive
LOC105373383	NA	0.26-0.75	0.153015279262851	Inactive
LONRF3	NA	0.26-0.75	0.111577731851817	Inactive
LPAR4	NA	0.26-0.75	0.228526434720712	Unclassified
LRCH2	NA	0.26-0.75	-0.660824354406388	Inactive
MAGEA10	NA	0.26-0.75	-0.076131856679802	Inactive
MAGEB10	NA	0.76	-0.0386288580244	Inactive
MAGED1	NA	0.26-0.75	0.082069465108075	Inactive
MAGED2	Inactive	0.26-0.75	0.048661329015147	Inactive
MAGEE1	NA	0.26-0.75	-0.0064799008567	Inactive
MAGEH1	NA	0.26-0.75	0.108877757140047	Inactive
MAGIX	NA	0.76	0.066401591665852	Inactive
MAGT1	NA	0.26-0.75	0.03183003827902	Inactive
MAOA	NA	0.26-0.75	0.040490666029288	Inactive
MAOB	NA	0.26-0.75	0.158597391746191	Inactive
MAP2K4P1	NA	0.26-0.75	-0.386398147568389	Inactive
MAP3K15	NA	0.26-0.75	0.239363007335319	Unclassified
MAP7D2	NA	0.26-0.75	1	Unclassified
MAP7D3	NA	0.26-0.75	-0.069562403419023	Inactive
MBNL3	NA	0.26-0.75	-0.114197794293966	Inactive
MBTPS2	Inactive	0.26-0.75	-0.015741086945297	Inactive
MCF2	NA	0.26-0.75	-0.168663269017292	Inactive
MCTS1	NA	0.26-0.75	-0.079734694286066	Inactive
MECP2	NA	0.26-0.75	0.01709455894233	Inactive
MED12	Inactive	0.26-0.75	-0.01638477741674	Inactive
MED14	NA	0.25	0.06648165242555	low_confidence_escapee
MED14OS	NA	0.25	0.359089599633121	high_confidence_escapee
MID1	NA	0.26-0.75	0.182692528762962	Inactive
MID1IP1	NA	0.26-0.75	-0.01379964594231	Inactive
MID1IP1-AS1	NA	0.26-0.75	-0.094422133903103	Inactive
MIR503HG	NA	0.76	0.183247545645482	Inactive
MMGT1	NA	0.26-0.75	0.001920860749591	Inactive
MORC4	NA	0.26-0.75	-0.15367154804006	Inactive
MORF4L2	Inactive	0.26-0.75	-0.012855874901252	Inactive
MORF4L2-AS1	NA	0.26-0.75	-0.136949995492144	Inactive
MOSPD1	NA	0.26-0.75	0.026955554285777	Inactive
MOSPD2	NA	0.26-0.75	-9.90512552182664E-05	Inactive
MPP1	Inactive	0.26-0.75	0.159725870156017	Inactive
MSL3	Inactive	0.26-0.75	-0.051149122382979	Inactive
MSN	NA	0.26-0.75	-0.057110906585134	Inactive
MTCP1	NA	0.26-0.75	-0.011423278146965	Inactive
MTM1	NA	0.26-0.75	0.05048129626372	Inactive
MTMR1	Inactive	0.26-0.75	-0.001314306151153	Inactive
MTMR8	NA	0.26-0.75	0.034340980245378	Inactive
NAA10	Inactive	0.26-0.75	0.060739770942308	Inactive
NAP1L3	Inactive	0.25	-0.397255866146321	Inactive
NBDY	NA	0.25	-0.000225004595312	Unclassified
NDUFA1	NA	0.26-0.75	0.122955792836181	Inactive
NDUFB11	NA	0.26-0.75	0.098723308705618	Inactive
NKAP	NA	0.26-0.75	-0.015687817383487	Inactive
NKAPP1	NA	0.26-0.75	0.024656703310534	Inactive
NKRF	NA	0.26-0.75	0.070126929376211	Inactive
NLGN3	NA	0.76	0.051123087341501	Inactive
NLGN4X	Inactive	0.25	0.684683333949194	Inactive
NONO	Inactive	0.26-0.75	0.060073361620202	Inactive
NSDHL	NA	0.26-0.75	0.072530324728854	Inactive
NUDT10	NA	0.26-0.75	-0.193830324953652	Inactive
NUP62CL	NA	0.26-0.75	-0.064528823073568	Inactive
NXT2	NA	0.26-0.75	0.034300296119933	Inactive
OCRL	NA	0.26-0.75	-0.048159007425877	Inactive
OFD1	NA	0.25	-0.070205481674337	Unclassified
OGT	NA	0.26-0.75	-0.09530090221732	Inactive
OPHN1	NA	0.26-0.75	-0.208281871455799	Inactive
OTUD5	NA	0.26-0.75	0.044438311808564	Inactive
OTUD6A	NA	0.76	0.036597476876786	Inactive
P2RY4	NA	0.26-0.75	-0.038961720681167	Inactive
PAK3	NA	0.26-0.75	-0.007935941897925	Inactive
PBDC1	Inactive	0.26-0.75	0.03826558728788	Inactive
PCSK1N	NA	0.26-0.75	0.211779091787559	Unclassified
PCYT1B	Inactive	0.26-0.75	0.011954974212503	Inactive
PDHA1	NA	0.26-0.75	-0.037137120793085	Inactive
PDK3	NA	0.26-0.75	0.042204044062987	Inactive
PDZD11	NA	0.26-0.75	0.065296470030325	Inactive
PFKFB1	NA	0.76	0.139470763034323	Inactive
PGK1	Inactive	0.26-0.75	0.019502901316504	Inactive
PGRMC1	NA	0.26-0.75	0.076388823354754	Inactive
PHF6	Inactive	0.26-0.75	0.027095503294154	Inactive
PHF8	NA	0.26-0.75	-0.035169558458724	Inactive
PHKA1	NA	0.26-0.75	-0.053693641108866	Inactive
PHKA2	NA	0.25	0.033649083840655	low_confidence_escapee
PHKA2-AS1	NA	0.26-0.75	0.082313691017437	Inactive
PIGA	Inactive	0.26-0.75	-0.020771265474039	Inactive
PIM2	NA	0.26-0.75	0.035152825762793	Inactive
PIN4	Inactive	0.26-0.75	-0.08079338524675	Inactive
PJA1	Inactive	0.26-0.75	-0.179408678367821	Inactive
PLP2	NA	0.26-0.75	0.202552371190364	Unclassified
PLS3	NA	0.26-0.75	0.106111379239731	Inactive
PLXNA3	NA	0.26-0.75	-0.123363844904774	Inactive
PLXNB3	NA	0.26-0.75	0.054582732066961	Inactive
PNMA3	NA	0.26-0.75	-0.499389165289003	Inactive
PNPLA4	NA	0.25	0.347855921461906	high_confidence_escapee
POF1B	NA	0.26-0.75	-0.448581033881638	Inactive
POLA1	NA	0.26-0.75	0.005781376445083	Inactive
PORCN	NA	0.26-0.75	-0.022387550705843	Inactive
PPP1R3F	NA	0.26-0.75	-0.062289141855234	Inactive
PQBP1	NA	0.26-0.75	0.026218898503956	Inactive
PRAF2	NA	0.26-0.75	0.03231197627663	Inactive
PRDX4	NA	0.26-0.75	-0.029452160740899	Inactive
PRICKLE3	NA	0.26-0.75	-0.028329638891055	Inactive
PRKX	Escape	0.25	0.361597527791712	Escape
PRPS1	NA	0.26-0.75	0.008885392940934	Inactive
PSMD10	NA	0.26-0.75	0.074146885496438	Inactive
PUDP	Escape	0.25	0.515491193372844	Escape
RAB33A	NA	0.26-0.75	0.021046537829432	Inactive
RAB39B	Inactive	0.26-0.75	0.001668807267544	Inactive
RAB40A	NA	0.26-0.75	-0.298460001582675	Inactive
RAB41	NA	0.76	0.063033864897938	Inactive
RAB9A	NA	0.25	0.056953400224393	low_confidence_escapee
RAB9B	Inactive	0.26-0.75	-0.196187827548344	Inactive
RAP2C	NA	0.26-0.75	0.025146181114049	Inactive
RAP2C-AS1	NA	0.26-0.75	-0.213094838654919	Inactive
RBBP7	Inactive	0.25	0.055655777549373	Inactive
RBM10	NA	0.26-0.75	0.052985628972255	Inactive
RBM3	NA	0.26-0.75	0.120761999435605	Inactive
RBM41	Inactive	0.26-0.75	-0.067699492083481	Inactive
RBMX	NA	0.26-0.75	0.085960636307407	Inactive
RBMX2	NA	0.26-0.75	0.048586712052983	Inactive
RENBP	NA	0.26-0.75	0.111183181231789	Inactive
REPS2	NA	0.26-0.75	0.042914854638102	Inactive
RIBC1	NA	0.25	0.37447957739432	high_confidence_escapee
RLIM	Inactive	0.26-0.75	-0.034451132298808	Inactive
RNF113A	NA	0.26-0.75	0.052723025467371	Inactive
RP2	Inactive	0.26-0.75	0.077372209539872	Inactive
RPGR	NA	0.26-0.75	0.06314494960114	Inactive
RRAGB	NA	0.26-0.75	-0.046719741444288	Inactive
RTL5	NA	0.26-0.75	0.577095337215974	Unclassified
RTL8A	NA	0.26-0.75	0.034336692412859	Inactive
RTL8C	NA	0.26-0.75	0.124504221549886	Inactive
SASH3	Inactive	0.26-0.75	0.049713067580954	Inactive
SAT1	NA	0.25	0.073368164323591	low_confidence_escapee
SCML1	Inactive	0.26-0.75	-0.272446930308832	Inactive
SCML2	NA	0.26-0.75	-0.085856975109282	Inactive
2024-09-06	Escape	0.26-0.75	0.308124776731512	Escape
SH2D1A	NA	0.26-0.75	0.192505727638921	Inactive
SH3BGRL	Inactive	0.26-0.75	-0.051982529668914	Inactive
SH3KBP1	NA	0.26-0.75	-0.092854306974528	Inactive
SHROOM4	NA	0.26-0.75	-0.062057887711501	Inactive
SLC10A3	NA	0.26-0.75	0.144037658793664	Inactive
SLC25A14	NA	0.26-0.75	0.039600541846126	Inactive
SLC25A43	Inactive	0.26-0.75	-0.071055280281608	Inactive
SLC25A5	NA	0.26-0.75	0.059573065827676	Inactive
SLC25A5-AS1	NA	0.26-0.75	0.077845784378113	Inactive
SLC25A53	NA	0.26-0.75	0.017187921541767	Inactive
SLC35A2	NA	0.26-0.75	0.086655323289706	Inactive
SLC38A5	NA	0.76	0.082448562740832	Inactive
SLC6A14	NA	0.26-0.75	0.001067286848605	Inactive
SLC7A3	Inactive	0.26-0.75	0.110397715931114	Inactive
SLC9A6	NA	0.26-0.75	-0.044794550628031	Inactive
SLC9A7	Inactive	0.26-0.75	-0.089674932381478	Inactive
SMARCA1	NA	0.26-0.75	-0.486976469936386	Inactive
SMC1A	Escape	0.25	0.331263330414442	Escape
SMIM10L2A	NA	0.26-0.75	0.221076320165802	Unclassified
SMS	NA	0.26-0.75	0.021207377423109	Inactive
SNX12	NA	0.26-0.75	0.075201257052591	Inactive
SOWAHD	NA	0.26-0.75	0.033054290874216	Inactive
SPIN2B	NA	0.26-0.75	0.007219987829957	Inactive
SPIN3	NA	0.26-0.75	-1	Inactive
SPIN4	NA	0.26-0.75	0.11828526441698	Inactive
SPRY3	NA	0.25	-0.321728871726258	Unclassified
SRPK3	NA	0.26-0.75	-0.237001250003097	Inactive
SSR4	NA	0.26-0.75	0.069083116756794	Inactive
STAG2	NA	0.26-0.75	0.02294312968595	Inactive
STARD8	NA	0.26-0.75	0.015638350458452	Inactive
STK26	NA	0.26-0.75	0.002204290399492	Inactive
STS	NA	0.26-0.75	0.597792539459036	Unclassified
SUV39H1	NA	0.26-0.75	0.169953793255597	Inactive
SYAP1	NA	0.25	0.032448357928953	low_confidence_escapee
SYN1	NA	0.26-0.75	-0.43914464396148	Inactive
SYP	NA	0.26-0.75	-0.008219530772165	Inactive
TAB3	Inactive	0.26-0.75	-0.041551343621227	Inactive
TAB3-AS1	NA	0.76	0.134342886990808	Inactive
TAF1	NA	0.26-0.75	-0.088161902419408	Inactive
TAF9B	Inactive	0.26-0.75	0.020387547897166	Inactive
TAZ	NA	0.26-0.75	0.003971319067757	Inactive
TBC1D25	NA	0.26-0.75	7.35687384877845E-05	Inactive
TBC1D8B	NA	0.26-0.75	-0.899126436699167	Inactive
TBL1X	NA	0.25	-0.117249635173991	Unclassified
TCEAL1	NA	0.26-0.75	0.007141792170727	Inactive
TCEAL3	NA	0.25	0.100441500358491	low_confidence_escapee
TCEAL4	NA	0.26-0.75	0.017807870424881	Inactive
TCEAL5	NA	0.26-0.75	0.524296637036517	Unclassified
TCEAL8	NA	0.26-0.75	0.052113977675159	Inactive
TCEAL9	NA	0.26-0.75	0.267226576431104	Unclassified
TCEANC	NA	0.25	-0.057858397339698	Unclassified
TDGF1P3	NA	0.26-0.75	0.034387825132049	Inactive
TENM1	Inactive	0.26-0.75	-0.020072812092862	Inactive
TEX11	NA	0.26-0.75	0.088624528335619	Inactive
TFE3	Inactive	0.26-0.75	0.044792427788097	Inactive
THOC2	NA	0.26-0.75	-0.051664861516629	Inactive
TIMM17B	NA	0.26-0.75	0.200455265746324	Unclassified
TIMM8A	NA	0.26-0.75	-0.027316420995276	Inactive
TIMP1	NA	0.26-0.75	0.012253177888168	Inactive
TKTL1	Inactive	0.76	-0.062204313310085	Inactive
TLR7	NA	0.26-0.75	-0.023350761627373	Inactive
TMEM164	Inactive	0.26-0.75	0.000605783334194	Inactive
TMEM185A	Inactive	0.26-0.75	-0.037407353688997	Inactive
TMEM187	Inactive	0.26-0.75	0.058678422040579	Inactive
TMEM255A	NA	0.26-0.75	0.088674105977666	Inactive
TMLHE	NA	0.26-0.75	0.001618666868822	Inactive
TMSB15A	NA	0.26-0.75	0.299307850160154	Unclassified
TMSB15B	NA	0.26-0.75	0.152572797105376	Inactive
TMSB4X	Inactive	0.26-0.75	-0.032718765090973	Inactive
TRAPPC2	NA	0.25	0.053869833411431	low_confidence_escapee
TREX2	NA	0.76	-0.224451364679832	Inactive
TRMT2B	Inactive	0.26-0.75	0.104005315285622	Inactive
TRO	NA	0.26-0.75	-0.045326055072335	Inactive
TSC22D3	NA	0.26-0.75	-0.271032235768395	Inactive
TSPAN6	Inactive	0.25	-0.13780382141751	Inactive
TSPAN7	NA	0.26-0.75	-0.065288037583592	Inactive
TSPYL2	NA	0.26-0.75	-0.102002465652666	Inactive
TSR2	NA	0.26-0.75	0.000303794808151	Inactive
TXLNG	Inactive	0.25	-0.034582661380651	Inactive
UBA1	NA	0.25	0.22577723850449	high_confidence_escapee
UBE2A	NA	0.26-0.75	0.098479150284848	Inactive
UBL4A	Inactive	0.26-0.75	0.012063387716663	Inactive
UBQLN2	NA	0.26-0.75	0.070718359300845	Inactive
UPF3B	NA	0.26-0.75	-0.034492239518434	Inactive
UPRT	NA	0.26-0.75	0.02182402234757	Inactive
USP11	Inactive	0.26-0.75	0.02436268498621	Inactive
USP27X	NA	0.26-0.75	-0.07089481670103	Inactive
USP51	NA	0.26-0.75	-0.056319523536636	Inactive
USP9X	Inactive	0.25	-0.024250138786743	Inactive
UTP14A	Inactive	0.26-0.75	-0.067119735839716	Inactive
UXT	NA	0.26-0.75	0.117984729383814	Inactive
VBP1	Inactive	0.26-0.75	0.04881594755611	Inactive
VMA21	NA	0.26-0.75	-0.101070093423962	Inactive
VSIG1	NA	0.76	-0.004940866766563	Inactive
WAS	NA	0.26-0.75	0.016346173891079	Inactive
WDR13	NA	0.26-0.75	0.122021998282528	Inactive
WDR44	NA	0.26-0.75	-0.006639694687937	Inactive
WDR45	NA	0.26-0.75	0.044996511954049	Inactive
WNK3	NA	0.26-0.75	-0.108713257357179	Inactive
XIAP	Inactive	0.26-0.75	-0.05397060073618	Inactive
XIST	Inactive	0.26-0.75	1	Escape
XK	NA	0.26-0.75	0.286619190563152	Unclassified
XKRX	NA	0.26-0.75	-1	Inactive
XPNPEP2	NA	0.26-0.75	0.130078740853473	Inactive
YIPF6	NA	0.26-0.75	-0.082139680168322	Inactive
YY2	NA	0.76	-0.240146302858795	Inactive
ZBTB33	NA	0.26-0.75	-0.078637417237445	Inactive
ZC4H2	NA	0.26-0.75	0.085104299865185	Inactive
ZCCHC18	NA	0.26-0.75	0.088776860997356	Inactive
ZDHHC15	NA	0.26-0.75	0.048280004601872	Inactive
ZDHHC9	NA	0.26-0.75	-0.116096817150972	Inactive
ZFP92	NA	0.76	-0.328071839134409	Inactive
ZFX	Escape	0.25	0.430946158354037	Escape
ZMAT1	NA	0.26-0.75	-0.129882538053558	Inactive
ZMYM3	NA	0.26-0.75	0.008520522629416	Inactive
ZNF157	NA	0.76	0.114727933494668	Inactive
ZNF182	NA	0.26-0.75	-0.065561122482656	Inactive
ZNF185	NA	0.26-0.75	-0.188680902989522	Inactive
ZNF275	Inactive	0.26-0.75	-0.132330939786416	Inactive
ZNF280C	Inactive	0.26-0.75	-0.044392227781902	Inactive
ZNF41	Inactive	0.26-0.75	-0.127682966263691	Inactive
ZNF449	NA	0.26-0.75	0.125397043639463	Inactive
ZNF630	NA	0.26-0.75	-0.126831595426672	Inactive
ZNF674	NA	0.26-0.75	-0.013076348200511	Inactive
ZNF674-AS1	NA	0.26-0.75	0.059856096256884	Inactive
ZNF711	Inactive	0.26-0.75	0.014042135795271	Inactive
ZNF75D	Inactive	0.26-0.75	0.063232627040624	Inactive
ZNF81	NA	0.26-0.75	-0.174806601656495	Inactive
ZRSR2	Escape	0.25	0.296583431190828	Escape
ZXDB	NA	0.26-0.75	-0.038538941387496	Inactive
