# Supplementary material for: A landscape of X-inactivation during human T cell development
Source: Nat Commun. 2024 Dec 4;15:10527. doi: 10.1038/s41467-024-54110-7 (PMC11618795; doi:10.1038/s41467-024-54110-7)
Supplement: Supplementary file 13 — Supplementary Data 11 [file 41467_2024_54110_MOESM13_ESM.xlsx]

## Sheet: Data S11
Supplementary Data 11: gene, allele-specific expression categorization (see methods for detailed explanation of categories) in either thymocytes or previous assessments and comparison between classifications; related to Fig. 7b.
gene	previous_assessment	thymocytes_classification	comparison
ABCB7	Inactive	Inactive	same
ABCD1	Inactive	Inactive	same
ACOT9	Inactive	Inactive	same
ACSL4	Inactive	Inactive	same
AFF2	Variable	Inactive	differs
AIFM1	Inactive	Inactive	same
ALG13	Variable	Inactive	differs
AMER1	Inactive	Inactive	same
AMMECR1	Inactive	Inactive	same
AMOT	Inactive	Inactive	same
AP1S2	Escape	low_confidence_escapee	same
APEX2	Inactive	Inactive	same
APOO	Inactive	Inactive	same
APOOL	Inactive	Inactive	same
AR	Inactive	Inactive	same
ARAF	Inactive	Inactive	same
ARHGAP4	Variable	Inactive	differs
ARHGEF6	Inactive	Inactive	same
ARHGEF9	Inactive	Inactive	same
ARMCX1	Inactive	Inactive	same
ARMCX2	Inactive	Inactive	same
ARMCX3	Inactive	Inactive	same
ARMCX4	Inactive	Inactive	same
ARMCX5	Unknown	Inactive	differs
ARMCX6	Inactive	Inactive	same
ARSD	Escape	Inactive	differs
ASB11	Variable	Inactive	differs
ASB9	Inactive	Inactive	same
ATG4A	Inactive	Inactive	same
ATP11C	Inactive	Inactive	same
ATP1B4	Inactive	Inactive	same
ATP6AP1	Inactive	Inactive	same
ATP6AP2	Inactive	Inactive	same
ATP7A	Variable	Inactive	differs
ATRX	Inactive	Inactive	same
AVPR2	Variable	Inactive	differs
BCAP31	Inactive	Inactive	same
BCOR	Inactive	Inactive	same
BCORL1	Inactive	Inactive	same
BEX1	Unknown	Unclassified	differs
BEX2	Inactive	Inactive	same
BEX4	Inactive	Inactive	same
BHLHB9	Inactive	Inactive	same
BRCC3	Inactive	Inactive	same
BRWD3	Inactive	Inactive	same
BTK	Inactive	Inactive	same
C1GALT1C1	Inactive	Inactive	same
CA5B	Escape	low_confidence_escapee	same
CACNA1F	Inactive	Inactive	same
CASK	Inactive	Inactive	same
CCDC120	Inactive	Inactive	same
CCDC22	Inactive	Inactive	same
CD40LG	Variable	Inactive	differs
CD99L2	Inactive	Inactive	same
CDK16	Escape	Unclassified	differs
CDKL5	Inactive	Inactive	same
CENPI	Inactive	Inactive	same
CETN2	Inactive	Inactive	same
CFP	Inactive	Inactive	same
CHIC1	Inactive	Inactive	same
CHM	Inactive	Inactive	same
CHRDL1	Inactive	Inactive	same
CHST7	Inactive	Inactive	same
CLCN5	Inactive	Inactive	same
CNKSR2	Variable	Inactive	differs
COX7B	Variable	Inactive	differs
CSTF2	Inactive	Inactive	same
CTPS2	Variable	Unclassified	differs
CUL4B	Inactive	Inactive	same
CXorf38	Escape	low_confidence_escapee	same
CXorf56	Inactive	Inactive	same
CYSLTR1	Inactive	Inactive	same
DDX3X	Escape	Escape	same
DIAPH2	Inactive	Inactive	same
DKC1	Inactive	Inactive	same
DLG3	Inactive	Inactive	same
DMD	Inactive	Unclassified	differs
DNASE1L1	Inactive	Inactive	same
DRP2	Inactive	Inactive	same
DYNLT3	Inactive	Inactive	same
EBP	Unknown	Inactive	differs
EFNB1	Inactive	Inactive	same
EIF1AX	Escape	Escape	same
EIF2S3	Escape	Escape	same
ELF4	Inactive	Inactive	same
ELK1	Inactive	Inactive	same
EMD	Unknown	Inactive	differs
ENOX2	Inactive	Inactive	same
ERCC6L	Inactive	Unclassified	differs
F8	Inactive	Unclassified	differs
FAAH2	Inactive	Inactive	same
FAM104B	Inactive	Inactive	same
FAM120C	Inactive	Inactive	same
FAM122B	Variable	Inactive	differs
FAM122C	Inactive	Inactive	same
FAM156A	Inactive	Inactive	same
FAM199X	Inactive	Inactive	same
FAM3A	Inactive	Inactive	same
FAM50A	Inactive	Inactive	same
FAM9B	Variable	Inactive	differs
FANCB	Inactive	Inactive	same
FHL1	Inactive	Inactive	same
FLNA	Inactive	Inactive	same
FMR1	Inactive	Inactive	same
FOXO4	Variable	low_confidence_escapee	differs
FOXP3	Inactive	Inactive	same
FTSJ1	Inactive	Inactive	same
FTX	Inactive	Inactive	same
FUNDC1	Escape	high_confidence_escapee	same
FUNDC2	Inactive	Inactive	same
G6PD	Inactive	Inactive	same
GAB3	Inactive	Inactive	same
GDI1	Inactive	Inactive	same
GEMIN8	Escape	Inactive	differs
GK	Inactive	Inactive	same
GLA	Inactive	Inactive	same
GNL3L	Inactive	Inactive	same
GPC3	Inactive	Inactive	same
GPKOW	Inactive	Inactive	same
GPM6B	Escape	Inactive	differs
GPR173	Inactive	Inactive	same
GPR174	Variable	Inactive	differs
GPR34	Inactive	Unclassified	differs
GPR82	Unknown	Inactive	differs
GPRASP1	Inactive	Inactive	same
GPRASP2	Inactive	Inactive	same
GRIPAP1	Inactive	Inactive	same
GSPT2	Inactive	Inactive	same
HAUS7	Inactive	Inactive	same
HCCS	Inactive	Inactive	same
HCFC1	Variable	Inactive	differs
HDAC6	Inactive	Inactive	same
HDAC8	Inactive	Inactive	same
HMGB3	Inactive	Unclassified	differs
HMGN5	Variable	low_confidence_escapee	differs
HNRNPH2	Inactive	Inactive	same
HPRT1	Inactive	Inactive	same
HSD17B10	Inactive	Inactive	same
HTATSF1	Inactive	Inactive	same
HUWE1	Inactive	Inactive	same
IDH3G	Inactive	Inactive	same
IDS	Inactive	Inactive	same
IGBP1	Inactive	Inactive	same
IKBKG	Escape	Inactive	differs
IL2RG	Unknown	Inactive	differs
IRAK1	Inactive	Inactive	same
ITGB1BP2	Inactive	Inactive	same
ITM2A	Inactive	Inactive	same
JPX	Escape	high_confidence_escapee	same
KCND1	Inactive	Inactive	same
KDM5C	Escape	high_confidence_escapee	same
KDM6A	Escape	Escape	same
KIF4A	Inactive	Unclassified	differs
KLF8	Inactive	Inactive	same
KLHL13	Inactive	Inactive	same
KLHL15	Inactive	Inactive	same
KRBOX4	Inactive	Inactive	same
L1CAM	Variable	Inactive	differs
LAGE3	Inactive	Inactive	same
LAMP2	Inactive	Inactive	same
LAS1L	Inactive	Inactive	same
LINC00269	Unknown	Inactive	differs
LINC00629	Unknown	Inactive	differs
LINC00630	Unknown	low_confidence_escapee	differs
LPAR4	Inactive	Unclassified	differs
MAGED1	Inactive	Inactive	same
MAGED2	Inactive	Inactive	same
MAGEE1	Variable	Inactive	differs
MAGEH1	Inactive	Inactive	same
MAGIX	Inactive	Inactive	same
MAGT1	Inactive	Inactive	same
MAOB	Inactive	Inactive	same
MAP7D3	Inactive	Inactive	same
MBNL3	Inactive	Inactive	same
MBTPS2	Inactive	Inactive	same
MCTS1	Inactive	Inactive	same
MECP2	Inactive	Inactive	same
MED12	Inactive	Inactive	same
MED14	Escape	low_confidence_escapee	same
MID1IP1	Inactive	Inactive	same
MIR503HG	Inactive	Inactive	same
MMGT1	Inactive	Inactive	same
MORF4L2	Inactive	Inactive	same
MOSPD1	Inactive	Inactive	same
MOSPD2	Inactive	Inactive	same
MPP1	Inactive	Inactive	same
MSL3	Escape	Inactive	differs
MSN	Inactive	Inactive	same
MTCP1	Inactive	Inactive	same
MTM1	Inactive	Inactive	same
MTMR1	Inactive	Inactive	same
MTMR8	Inactive	Inactive	same
NAA10	Variable	Inactive	differs
NAP1L3	Escape	Inactive	differs
NDUFA1	Inactive	Inactive	same
NDUFB11	Inactive	Inactive	same
NKAP	Inactive	Inactive	same
NKRF	Inactive	Inactive	same
NLGN3	Inactive	Inactive	same
NLGN4X	Variable	Inactive	differs
NONO	Inactive	Inactive	same
NSDHL	Inactive	Inactive	same
NUDT10	Inactive	Inactive	same
NUP62CL	Variable	Inactive	differs
NXT2	Inactive	Inactive	same
OCRL	Inactive	Inactive	same
OFD1	Escape	Unclassified	differs
OGT	Inactive	Inactive	same
OPHN1	Inactive	Inactive	same
OTUD5	Inactive	Inactive	same
PAK3	Inactive	Inactive	same
PBDC1	Inactive	Inactive	same
PCSK1N	Unknown	Unclassified	differs
PCYT1B	Inactive	Inactive	same
PDHA1	Inactive	Inactive	same
PDK3	Inactive	Inactive	same
PDZD11	Unknown	Inactive	differs
PGK1	Inactive	Inactive	same
PGRMC1	Inactive	Inactive	same
PHF6	Inactive	Inactive	same
PHF8	Inactive	Inactive	same
PHKA1	Inactive	Inactive	same
PHKA2	Inactive	low_confidence_escapee	differs
PIGA	Inactive	Inactive	same
PIM2	Inactive	Inactive	same
PIN4	Inactive	Inactive	same
PJA1	Inactive	Inactive	same
PLP2	Inactive	Unclassified	differs
PLS3	Variable	Inactive	differs
PLXNA3	Inactive	Inactive	same
PNMA3	Variable	Inactive	differs
PNPLA4	Escape	high_confidence_escapee	same
POLA1	Inactive	Inactive	same
PORCN	Inactive	Inactive	same
PPP1R3F	Inactive	Inactive	same
PQBP1	Variable	Inactive	differs
PRAF2	Inactive	Inactive	same
PRDX4	Inactive	Inactive	same
PRICKLE3	Inactive	Inactive	same
PRKX	Escape	Escape	same
PRPS1	Inactive	Inactive	same
PSMD10	Inactive	Inactive	same
PUDP	Escape	Escape	same
RAB33A	Inactive	Inactive	same
RAB39B	Inactive	Inactive	same
RAB9A	Escape	low_confidence_escapee	same
RAB9B	Inactive	Inactive	same
RAP2C	Inactive	Inactive	same
RBBP7	Variable	Inactive	differs
RBM10	Inactive	Inactive	same
RBM3	Variable	Inactive	differs
RBM41	Inactive	Inactive	same
RBMX	Inactive	Inactive	same
RBMX2	Inactive	Inactive	same
RENBP	Escape	Inactive	differs
RIBC1	Escape	high_confidence_escapee	same
RLIM	Inactive	Inactive	same
RP2	Inactive	Inactive	same
RPGR	Inactive	Inactive	same
RRAGB	Inactive	Inactive	same
SASH3	Inactive	Inactive	same
SAT1	Inactive	low_confidence_escapee	differs
SCML1	Inactive	Inactive	same
SCML2	Inactive	Inactive	same
SEPT6	Inactive	Escape	differs
SH2D1A	Variable	Inactive	differs
SH3BGRL	Variable	Inactive	differs
SH3KBP1	Inactive	Inactive	same
SLC10A3	Inactive	Inactive	same
SLC25A14	Inactive	Inactive	same
SLC25A43	Inactive	Inactive	same
SLC25A5	Inactive	Inactive	same
SLC25A53	Inactive	Inactive	same
SLC35A2	Inactive	Inactive	same
SLC38A5	Inactive	Inactive	same
SLC7A3	Unknown	Inactive	differs
SLC9A6	Inactive	Inactive	same
SLC9A7	Inactive	Inactive	same
SMARCA1	Inactive	Inactive	same
SMC1A	Escape	Escape	same
SMS	Inactive	Inactive	same
SNX12	Inactive	Inactive	same
SOWAHD	Unknown	Inactive	differs
SPIN2B	Unknown	Inactive	differs
SPIN3	Inactive	Inactive	same
SPIN4	Inactive	Inactive	same
SSR4	Inactive	Inactive	same
STAG2	Inactive	Inactive	same
STS	Escape	Unclassified	differs
SUV39H1	Inactive	Inactive	same
SYAP1	Escape	low_confidence_escapee	same
SYP	Inactive	Inactive	same
TAB3	Inactive	Inactive	same
TAF1	Inactive	Inactive	same
TAF9B	Unknown	Inactive	differs
TAZ	Inactive	Inactive	same
TBC1D25	Inactive	Inactive	same
TBL1X	Variable	Unclassified	differs
TCEAL3	Unknown	low_confidence_escapee	differs
TCEAL4	Inactive	Inactive	same
TCEAL8	Unknown	Inactive	differs
TCEANC	Escape	Unclassified	differs
TENM1	Inactive	Inactive	same
TFE3	Inactive	Inactive	same
THOC2	Inactive	Inactive	same
TIMM17B	Inactive	Unclassified	differs
TIMM8A	Inactive	Inactive	same
TIMP1	Variable	Inactive	differs
TLR7	Inactive	Inactive	same
TMEM164	Inactive	Inactive	same
TMEM185A	Inactive	Inactive	same
TMEM187	Inactive	Inactive	same
TMLHE	Inactive	Inactive	same
TMSB15A	Inactive	Unclassified	differs
TMSB15B	Inactive	Inactive	same
TMSB4X	Unknown	Inactive	differs
TRAPPC2	Escape	low_confidence_escapee	same
TREX2	Inactive	Inactive	same
TRMT2B	Inactive	Inactive	same
TRO	Inactive	Inactive	same
TSC22D3	Inactive	Inactive	same
TSPAN6	Variable	Inactive	differs
TSPAN7	Inactive	Inactive	same
TSPYL2	Inactive	Inactive	same
TSR2	Inactive	Inactive	same
TXLNG	Escape	Inactive	differs
UBA1	Escape	high_confidence_escapee	same
UBE2A	Inactive	Inactive	same
UBL4A	Inactive	Inactive	same
UBQLN2	Inactive	Inactive	same
UPF3B	Inactive	Inactive	same
UPRT	Inactive	Inactive	same
USP11	Inactive	Inactive	same
USP27X	Unknown	Inactive	differs
USP51	Unknown	Inactive	differs
USP9X	Escape	Inactive	differs
UTP14A	Inactive	Inactive	same
UXT	Inactive	Inactive	same
VBP1	Inactive	Inactive	same
VMA21	Inactive	Inactive	same
VSIG1	Unknown	Inactive	differs
WAS	Variable	Inactive	differs
WDR13	Inactive	Inactive	same
WDR44	Inactive	Inactive	same
WDR45	Inactive	Inactive	same
XIAP	Inactive	Inactive	same
XIST	Escape	Escape	same
XKRX	Variable	Inactive	differs
XPNPEP2	Inactive	Inactive	same
YIPF6	Inactive	Inactive	same
ZBTB33	Inactive	Inactive	same
ZC4H2	Inactive	Inactive	same
ZCCHC18	Inactive	Inactive	same
ZDHHC15	Inactive	Inactive	same
ZDHHC9	Inactive	Inactive	same
ZFX	Escape	Escape	same
ZMAT1	Variable	Inactive	differs
ZMYM3	Inactive	Inactive	same
ZNF182	Inactive	Inactive	same
ZNF185	Inactive	Inactive	same
ZNF275	Inactive	Inactive	same
ZNF280C	Variable	Inactive	differs
ZNF41	Inactive	Inactive	same
ZNF449	Inactive	Inactive	same
ZNF630	Inactive	Inactive	same
ZNF674	Inactive	Inactive	same
ZNF674-AS1	Inactive	Inactive	same
ZNF711	Variable	Inactive	differs
ZNF75D	Inactive	Inactive	same
ZNF81	Inactive	Inactive	same
ZRSR2	Escape	Escape	same
ZXDB	Unknown	Inactive	differs
