# Supplementary material for: A landscape of X-inactivation during human T cell development
Source: Nat Commun. 2024 Dec 4;15:10527. doi: 10.1038/s41467-024-54110-7 (PMC11618795; doi:10.1038/s41467-024-54110-7)
Supplement: Supplementary file 15 — Source Data [file 41467_2024_54110_MOESM15_ESM.xlsx]

## Sheet: Table of content
A landscape of X-inactivation during human T cell development, Björn Gylemo*, Maike Bensberg*, Viktoria Hennings*, Christina Lundqvist*, [...], Antonio Lentini†, Olov Ekwall†, Colm E. Nestor† (*†, equal contribution)
Fig_1a
Fig_1b
Fig_1c
Fig_1d
Fig_1e_1f
Fig_2a
Fig_2b
Fig_2c
Fig_2d
Fig_3a
Fig_3b
Fig_3c
Fig_3d
Fig_3e
Fig_4a
Fig_4b
Fig_4c
Fig_5a
Fig_5b
Fig_5c
Fig_6a
Fig_6b_karyoplot
Fig_6b_lines
Fig_6b_tpms
Fig_6c
Fig_6d
Fig_7a
Fig_7b
Fig_7c_karyoplot
Fig_8a
Fig_8b
Fig_8c
Fig_8d
Fig_8e_8f
Suppl_Fig_2a
Suppl_Fig_2b
Suppl_Fig_2c
Suppl_Fig_2d
Suppl_Fig_3a_bars
Suppl_Fig_3a_manhattan
Suppl_Fig_3b
Suppl_Fig_3c
Suppl_Fig_3d
Suppl_Fig_3e
Suppl_Fig_4a
Suppl_Fig_4b
Suppl_Fig_4c
Suppl_Fig_5
Suppl_Fig_6a
Suppl_Fig_6b
Suppl_Fig_6c
Suppl_Fig_6d
Suppl_Fig_7a_karyoplot
Suppl_Fig_7a_lines
Suppl_Fig_7a_tpms
Suppl_Fig_7b
Suppl_Fig_7c
Suppl_Fig_7d
Suppl_Fig_7e
Suppl_Fig_7f
Suppl_Fig_8a
Suppl_Fig_8b
Suppl_Fig_8c_heatmaps
Suppl_Fig_8c_lines

## Sheet: Fig_1a
Schematic illustration

## Sheet: Fig_1b
PC1	PC2	Sample	Patient_ID	Sex	Celltype
-0.0684908	-0.190217	F1_CD4SP_RNA	F1	F	CD4SP
-0.0407703	-0.164649	F1_CD8SP_RNA	F1	F	CD8SP
-0.0622079	0.173612	F1_DN_RNA	F1	F	DN
0.207001	0.0682101	F1_DPearly_RNA	F1	F	DPearly
0.137611	-0.0190568	F1_DPlate_RNA	F1	F	DPlate
-0.106531	0.179876	F1_ETP_RNA	F1	F	ETP
-0.164279	-0.176914	F2_CD4SP_RNA	F2	F	CD4SP
-0.0992255	-0.149399	F2_CD8SP_RNA	F2	F	CD8SP
-0.111909	0.247484	F2_DN_RNA	F2	F	DN
0.22295	0.0608133	F2_DPearly_RNA	F2	F	DPearly
0.247165	-0.0692781	F2_DPlate_RNA	F2	F	DPlate
-0.137583	0.225627	F2_ETP_RNA	F2	F	ETP
-0.139768	-0.175616	F3_CD4SP_RNA	F3	F	CD4SP
-0.120861	-0.152868	F3_CD8SP_RNA	F3	F	CD8SP
-0.0778709	0.216016	F3_DN_RNA	F3	F	DN
0.171653	0.0952932	F3_DPearly_RNA	F3	F	DPearly
0.269684	-0.0862905	F3_DPlate_RNA	F3	F	DPlate
-0.0623505	0.198084	F3_ETP_RNA	F3	F	ETP
-0.189424	-0.186778	F4_CD4SP_RNA	F4	F	CD4SP
0.0474756	-0.142055	F4_CD8SP_RNA	F4	F	CD8SP
-0.168116	0.19986	F4_DN_RNA	F4	F	DN
0.181689	0.109296	F4_DPearly_RNA	F4	F	DPearly
0.229686	-0.059161	F4_DPlate_RNA	F4	F	DPlate
-0.150623	0.184445	F4_ETP_RNA	F4	F	ETP
-0.0596145	-0.215801	M1_CD4SP_RNA	M1	M	CD4SP
-0.0746938	-0.1832	M1_CD8SP_RNA	M1	M	CD8SP
0.15507	0.0439133	M1_DPearly_RNA	M1	M	DPearly
0.206385	-0.120893	M1_DPlate_RNA	M1	M	DPlate
-0.104322	-0.198936	M3_CD4SP_RNA	M3	M	CD4SP
-0.153325	-0.155248	M3_CD8SP_RNA	M3	M	CD8SP
-0.0869743	0.204562	M3_DN_RNA	M3	M	DN
0.194997	0.0743951	M3_DPearly_RNA	M3	M	DPearly
0.236309	-0.0665935	M3_DPlate_RNA	M3	M	DPlate
-0.104396	0.19384	M3_ETP_RNA	M3	M	ETP
-0.16344	-0.175969	M4_CD4SP_RNA	M4	M	CD4SP
-0.18134	-0.14455	M4_CD8SP_RNA	M4	M	CD8SP
-0.127477	0.17503	M4_DN_RNA	M4	M	DN
0.199572	0.110988	M4_DPearly_RNA	M4	M	DPearly
0.185539	-0.0679896	M4_DPlate_RNA	M4	M	DPlate
-0.137194	0.140117	M4_ETP_RNA	M4	M	ETP

## Sheet: Fig_1c
gene	sample	celltype	TPM
GATA3	F1	CD4SP	143.397
LMO2	F1	CD4SP	1.88518
LYL1	F1	CD4SP	3.46675
MYCN	F1	CD4SP	0.455885
RAG2	F1	CD4SP	32.4586
RORC	F1	CD4SP	23.4628
RUNX3	F1	CD4SP	29.8422
TCF12	F1	CD4SP	89.0665
ZBTB7B	F1	CD4SP	123.896
GATA3	F1	CD8SP	81.5697
LMO2	F1	CD8SP	1.20213
LYL1	F1	CD8SP	4.18022
MYCN	F1	CD8SP	0.179097
RAG2	F1	CD8SP	11.3639
RORC	F1	CD8SP	35.4771
RUNX3	F1	CD8SP	77.0485
TCF12	F1	CD8SP	94.9488
ZBTB7B	F1	CD8SP	0.410203
GATA3	F1	DN	41.9445
LMO2	F1	DN	0.742469
LYL1	F1	DN	14.1392
MYCN	F1	DN	0.784927
RAG2	F1	DN	191.209
RORC	F1	DN	0.730057
RUNX3	F1	DN	13.3474
TCF12	F1	DN	132.623
ZBTB7B	F1	DN	0.0347432
GATA3	F1	DPearly	113.852
LMO2	F1	DPearly	0
LYL1	F1	DPearly	1.75691
MYCN	F1	DPearly	1.77614
RAG2	F1	DPearly	684.318
RORC	F1	DPearly	225.35
RUNX3	F1	DPearly	2.36718
TCF12	F1	DPearly	274.028
ZBTB7B	F1	DPearly	0.398878
GATA3	F1	DPlate	138.687
LMO2	F1	DPlate	0.188794
LYL1	F1	DPlate	5.04766
MYCN	F1	DPlate	0.891654
RAG2	F1	DPlate	507.073
RORC	F1	DPlate	218.008
RUNX3	F1	DPlate	3.9048
TCF12	F1	DPlate	201.307
ZBTB7B	F1	DPlate	2.08698
GATA3	F1	ETP	42.1264
LMO2	F1	ETP	17.8473
LYL1	F1	ETP	75.5354
MYCN	F1	ETP	19.2815
RAG2	F1	ETP	44.2414
RORC	F1	ETP	0.485481
RUNX3	F1	ETP	56.7182
TCF12	F1	ETP	70.5484
ZBTB7B	F1	ETP	0.155479
GATA3	F2	CD4SP	147.36
LMO2	F2	CD4SP	1.82023
LYL1	F2	CD4SP	2.65421
MYCN	F2	CD4SP	0.470823
RAG2	F2	CD4SP	11.8271
RORC	F2	CD4SP	22.4191
RUNX3	F2	CD4SP	30.5232
TCF12	F2	CD4SP	102.731
ZBTB7B	F2	CD4SP	137.084
GATA3	F2	CD8SP	71.4507
LMO2	F2	CD8SP	0.648909
LYL1	F2	CD8SP	2.93137
MYCN	F2	CD8SP	0.345617
RAG2	F2	CD8SP	5.11936
RORC	F2	CD8SP	44.5701
RUNX3	F2	CD8SP	78.9657
TCF12	F2	CD8SP	104.496
ZBTB7B	F2	CD8SP	0.474403
GATA3	F2	DN	39.5079
LMO2	F2	DN	0.838251
LYL1	F2	DN	16.397
MYCN	F2	DN	1.39609
RAG2	F2	DN	164.288
RORC	F2	DN	0.570128
RUNX3	F2	DN	15.6969
TCF12	F2	DN	175.697
ZBTB7B	F2	DN	0.0666213
GATA3	F2	DPearly	97.8187
LMO2	F2	DPearly	0
LYL1	F2	DPearly	1.2575
MYCN	F2	DPearly	1.78082
RAG2	F2	DPearly	719.136
RORC	F2	DPearly	299.967
RUNX3	F2	DPearly	1.92524
TCF12	F2	DPearly	362.468
ZBTB7B	F2	DPearly	0.310063
GATA3	F2	DPlate	106.5
LMO2	F2	DPlate	0.0357812
LYL1	F2	DPlate	2.82609
MYCN	F2	DPlate	1.12566
RAG2	F2	DPlate	578.525
RORC	F2	DPlate	360.895
RUNX3	F2	DPlate	2.58503
TCF12	F2	DPlate	347.625
ZBTB7B	F2	DPlate	1.59566
GATA3	F2	ETP	38.7489
LMO2	F2	ETP	5.98161
LYL1	F2	ETP	45.1908
MYCN	F2	ETP	7.71227
RAG2	F2	ETP	48.1597
RORC	F2	ETP	0.995845
RUNX3	F2	ETP	43.1863
TCF12	F2	ETP	98.4956
ZBTB7B	F2	ETP	0.127602
GATA3	F3	CD4SP	132.513
LMO2	F3	CD4SP	2.93609
LYL1	F3	CD4SP	4.12087
MYCN	F3	CD4SP	0.384939
RAG2	F3	CD4SP	31.7709
RORC	F3	CD4SP	23.3619
RUNX3	F3	CD4SP	31.1467
TCF12	F3	CD4SP	86.6393
ZBTB7B	F3	CD4SP	145.323
GATA3	F3	CD8SP	53.2616
LMO2	F3	CD8SP	0.565045
LYL1	F3	CD8SP	3.02251
MYCN	F3	CD8SP	0.155188
RAG2	F3	CD8SP	5.69953
RORC	F3	CD8SP	32.473
RUNX3	F3	CD8SP	80.9766
TCF12	F3	CD8SP	84.6219
ZBTB7B	F3	CD8SP	0.752715
GATA3	F3	DN	64.5378
LMO2	F3	DN	0.359145
LYL1	F3	DN	8.33263
MYCN	F3	DN	1.36312
RAG2	F3	DN	271.414
RORC	F3	DN	1.50699
RUNX3	F3	DN	11.0337
TCF12	F3	DN	202.371
ZBTB7B	F3	DN	0.192141
GATA3	F3	DPearly	101.938
LMO2	F3	DPearly	0
LYL1	F3	DPearly	1.71162
MYCN	F3	DPearly	1.70258
RAG2	F3	DPearly	608.369
RORC	F3	DPearly	243.192
RUNX3	F3	DPearly	2.10685
TCF12	F3	DPearly	258.006
ZBTB7B	F3	DPearly	0.134676
GATA3	F3	DPlate	117.651
LMO2	F3	DPlate	0.0764647
LYL1	F3	DPlate	1.47891
MYCN	F3	DPlate	0.595521
RAG2	F3	DPlate	576.351
RORC	F3	DPlate	321.427
RUNX3	F3	DPlate	1.82932
TCF12	F3	DPlate	300.776
ZBTB7B	F3	DPlate	1.15175
GATA3	F3	ETP	46.101
LMO2	F3	ETP	2.78516
LYL1	F3	ETP	21.975
MYCN	F3	ETP	2.20644
RAG2	F3	ETP	151.62
RORC	F3	ETP	0.798551
RUNX3	F3	ETP	24.1709
TCF12	F3	ETP	132.23
ZBTB7B	F3	ETP	0.260328
GATA3	F4	CD4SP	123.399
LMO2	F4	CD4SP	0.689847
LYL1	F4	CD4SP	2.22684
MYCN	F4	CD4SP	0.380193
RAG2	F4	CD4SP	0.526893
RORC	F4	CD4SP	6.91662
RUNX3	F4	CD4SP	35.6299
TCF12	F4	CD4SP	76.3928
ZBTB7B	F4	CD4SP	111.81
GATA3	F4	CD8SP	115.912
LMO2	F4	CD8SP	0.610014
LYL1	F4	CD8SP	1.7815
MYCN	F4	CD8SP	0.364744
RAG2	F4	CD8SP	199.751
RORC	F4	CD8SP	157.088
RUNX3	F4	CD8SP	28.5279
TCF12	F4	CD8SP	207.728
ZBTB7B	F4	CD8SP	0.479295
GATA3	F4	DN	58.3526
LMO2	F4	DN	0.188345
LYL1	F4	DN	7.61469
MYCN	F4	DN	0.683783
RAG2	F4	DN	271.678
RORC	F4	DN	2.1879
RUNX3	F4	DN	6.78757
TCF12	F4	DN	213.95
ZBTB7B	F4	DN	0.118138
GATA3	F4	DPearly	148.381
LMO2	F4	DPearly	0
LYL1	F4	DPearly	0.957817
MYCN	F4	DPearly	3.23079
RAG2	F4	DPearly	666.837
RORC	F4	DPearly	238.641
RUNX3	F4	DPearly	1.51114
TCF12	F4	DPearly	329.552
ZBTB7B	F4	DPearly	0.0417461
GATA3	F4	DPlate	146.991
LMO2	F4	DPlate	0.160292
LYL1	F4	DPlate	1.01054
MYCN	F4	DPlate	1.09949
RAG2	F4	DPlate	530.31
RORC	F4	DPlate	285.163
RUNX3	F4	DPlate	9.15384
TCF12	F4	DPlate	286.121
ZBTB7B	F4	DPlate	4.13062
GATA3	F4	ETP	55.4298
LMO2	F4	ETP	2.3723
LYL1	F4	ETP	23.3249
MYCN	F4	ETP	3.80015
RAG2	F4	ETP	96.8388
RORC	F4	ETP	0.716449
RUNX3	F4	ETP	21.6052
TCF12	F4	ETP	113.888
ZBTB7B	F4	ETP	0.104555
GATA3	M1	CD4SP	125.288
LMO2	M1	CD4SP	1.4141
LYL1	M1	CD4SP	2.61781
MYCN	M1	CD4SP	0.396684
RAG2	M1	CD4SP	0.701209
RORC	M1	CD4SP	6.11662
RUNX3	M1	CD4SP	45.6064
TCF12	M1	CD4SP	69.0446
ZBTB7B	M1	CD4SP	133.45
GATA3	M1	CD8SP	26.0842
LMO2	M1	CD8SP	0.294866
LYL1	M1	CD8SP	2.12473
MYCN	M1	CD8SP	0.0373267
RAG2	M1	CD8SP	1.51933
RORC	M1	CD8SP	15.9823
RUNX3	M1	CD8SP	95.0667
TCF12	M1	CD8SP	61.6834
ZBTB7B	M1	CD8SP	0.898424
GATA3	M1	DPearly	116.793
LMO2	M1	DPearly	0.0574201
LYL1	M1	DPearly	2.66151
MYCN	M1	DPearly	0.738825
RAG2	M1	DPearly	604.113
RORC	M1	DPearly	278.678
RUNX3	M1	DPearly	1.53677
TCF12	M1	DPearly	305.413
ZBTB7B	M1	DPearly	0.0115303
GATA3	M1	DPlate	106.37
LMO2	M1	DPlate	0.117239
LYL1	M1	DPlate	2.24252
MYCN	M1	DPlate	0.207025
RAG2	M1	DPlate	403.391
RORC	M1	DPlate	261.055
RUNX3	M1	DPlate	3.63705
TCF12	M1	DPlate	282.745
ZBTB7B	M1	DPlate	1.39124
GATA3	M3	CD4SP	132.137
LMO2	M3	CD4SP	1.48762
LYL1	M3	CD4SP	2.75122
MYCN	M3	CD4SP	0.269004
RAG2	M3	CD4SP	12.4732
RORC	M3	CD4SP	16.3992
RUNX3	M3	CD4SP	27.855
TCF12	M3	CD4SP	87.8375
ZBTB7B	M3	CD4SP	136.491
GATA3	M3	CD8SP	47.092
LMO2	M3	CD8SP	0.986575
LYL1	M3	CD8SP	2.26452
MYCN	M3	CD8SP	0.131321
RAG2	M3	CD8SP	6.11191
RORC	M3	CD8SP	37.9505
RUNX3	M3	CD8SP	87.3961
TCF12	M3	CD8SP	95.594
ZBTB7B	M3	CD8SP	0.486618
GATA3	M3	DN	44.4416
LMO2	M3	DN	0.565739
LYL1	M3	DN	9.92899
MYCN	M3	DN	0.386886
RAG2	M3	DN	193.985
RORC	M3	DN	0.315811
RUNX3	M3	DN	12.0925
TCF12	M3	DN	184.008
ZBTB7B	M3	DN	0.205229
GATA3	M3	DPearly	97.8076
LMO2	M3	DPearly	0
LYL1	M3	DPearly	1.29639
MYCN	M3	DPearly	0.941166
RAG2	M3	DPearly	675.265
RORC	M3	DPearly	282.338
RUNX3	M3	DPearly	2.39393
TCF12	M3	DPearly	302.333
ZBTB7B	M3	DPearly	0.313211
GATA3	M3	DPlate	118.539
LMO2	M3	DPlate	0.166478
LYL1	M3	DPlate	1.93041
MYCN	M3	DPlate	0.520876
RAG2	M3	DPlate	572.271
RORC	M3	DPlate	361.537
RUNX3	M3	DPlate	4.80582
TCF12	M3	DPlate	309.335
ZBTB7B	M3	DPlate	1.41221
GATA3	M3	ETP	37.9317
LMO2	M3	ETP	2.29435
LYL1	M3	ETP	23.4763
MYCN	M3	ETP	1.71968
RAG2	M3	ETP	107.748
RORC	M3	ETP	0.644915
RUNX3	M3	ETP	24.7509
TCF12	M3	ETP	127.91
ZBTB7B	M3	ETP	0.156111
GATA3	M4	CD4SP	83.8831
LMO2	M4	CD4SP	0.625703
LYL1	M4	CD4SP	2.33655
MYCN	M4	CD4SP	1.13178
RAG2	M4	CD4SP	0.971562
RORC	M4	CD4SP	9.49158
RUNX3	M4	CD4SP	48.4536
TCF12	M4	CD4SP	68.7313
ZBTB7B	M4	CD4SP	99.7666
GATA3	M4	CD8SP	56.8853
LMO2	M4	CD8SP	0.192654
LYL1	M4	CD8SP	1.91169
MYCN	M4	CD8SP	0.519241
RAG2	M4	CD8SP	47.3503
RORC	M4	CD8SP	57.1602
RUNX3	M4	CD8SP	88.736
TCF12	M4	CD8SP	110.094
ZBTB7B	M4	CD8SP	0.432009
GATA3	M4	DN	48.3525
LMO2	M4	DN	1.18311
LYL1	M4	DN	8.73652
MYCN	M4	DN	1.57597
RAG2	M4	DN	179.919
RORC	M4	DN	14.7408
RUNX3	M4	DN	14.2547
TCF12	M4	DN	196.686
ZBTB7B	M4	DN	1.02262
GATA3	M4	DPearly	117.355
LMO2	M4	DPearly	0
LYL1	M4	DPearly	1.10384
MYCN	M4	DPearly	3.96765
RAG2	M4	DPearly	547.997
RORC	M4	DPearly	199.493
RUNX3	M4	DPearly	3.74373
TCF12	M4	DPearly	315.694
ZBTB7B	M4	DPearly	0.0247501
GATA3	M4	DPlate	141.784
LMO2	M4	DPlate	0.256884
LYL1	M4	DPlate	2.12181
MYCN	M4	DPlate	2.03927
RAG2	M4	DPlate	387.016
RORC	M4	DPlate	178.548
RUNX3	M4	DPlate	11.0712
TCF12	M4	DPlate	300.337
ZBTB7B	M4	DPlate	2.04961
GATA3	M4	ETP	30.1186
LMO2	M4	ETP	4.62787
LYL1	M4	ETP	27.7153
MYCN	M4	ETP	7.34417
RAG2	M4	ETP	98.9181
RORC	M4	ETP	7.14911
RUNX3	M4	ETP	42.0664
TCF12	M4	ETP	116.373
ZBTB7B	M4	ETP	1.32477
GATA3	T1	CD4SP	97.9246
LMO2	T1	CD4SP	0.807627
LYL1	T1	CD4SP	3.64812
MYCN	T1	CD4SP	0.294949
RAG2	T1	CD4SP	15.1793
RORC	T1	CD4SP	14.3475
RUNX3	T1	CD4SP	17.7725
TCF12	T1	CD4SP	68.7581
ZBTB7B	T1	CD4SP	102.093
GATA3	T1	CD8SP	36.3326
LMO2	T1	CD8SP	0.181741
LYL1	T1	CD8SP	2.69795
MYCN	T1	CD8SP	0.252864
RAG2	T1	CD8SP	15.6913
RORC	T1	CD8SP	29.3314
RUNX3	T1	CD8SP	59.2752
TCF12	T1	CD8SP	52.8591
ZBTB7B	T1	CD8SP	1.63803
GATA3	T1	DN	33.0127
LMO2	T1	DN	0.263282
LYL1	T1	DN	10.1879
MYCN	T1	DN	1.81281
RAG2	T1	DN	122.787
RORC	T1	DN	1.22129
RUNX3	T1	DN	8.11003
TCF12	T1	DN	151.854
ZBTB7B	T1	DN	0.133749
GATA3	T1	DPearly	95.5385
LMO2	T1	DPearly	0.120882
LYL1	T1	DPearly	2.07327
MYCN	T1	DPearly	1.57347
RAG2	T1	DPearly	631.433
RORC	T1	DPearly	232.905
RUNX3	T1	DPearly	1.4089
TCF12	T1	DPearly	267.117
ZBTB7B	T1	DPearly	1.38241
GATA3	T1	DPlate	113.782
LMO2	T1	DPlate	0.547281
LYL1	T1	DPlate	2.68379
MYCN	T1	DPlate	2.0826
RAG2	T1	DPlate	458.634
RORC	T1	DPlate	229.254
RUNX3	T1	DPlate	5.19133
TCF12	T1	DPlate	235.614
ZBTB7B	T1	DPlate	4.37246
GATA3	T1	ETP	30.6244
LMO2	T1	ETP	3.61668
LYL1	T1	ETP	31.6896
MYCN	T1	ETP	5.96587
RAG2	T1	ETP	44.4334
RORC	T1	ETP	1.99138
RUNX3	T1	ETP	31.2428
TCF12	T1	ETP	82.0085
ZBTB7B	T1	ETP	1.14519

## Sheet: Fig_1d
Schematic illustration

## Sheet: Fig_1e_1f
gene	contig	pval	qval	log2FC	se_log2FC	Reported_XCI_status_from_Tukiainen_et_al_but_with_PAR_separate
ABCB7	chrX	0.928629	0.979743	-0.00426953	0.0476669	Inactive
ABCD1	chrX	0.848634	0.957171	0.0118982	0.0623395	Inactive
ACOT9	chrX	0.372324	0.72846	0.0806205	0.0903687	Inactive
ACSL4	chrX	0.528134	0.825856	0.0306709	0.0486179	Inactive
AFF2	chrX	0.0332167	0.242789	0.131754	0.0618722	Variable
AIFM1	chrX	0.214034	0.583405	0.0553446	0.0445412	Inactive
AKAP17A	chrX	0.972658	0.992039	-0.00183819	0.0536316	PAR
ALG13	chrX	0.435841	0.774304	-0.0464012	0.0595471	Variable
AMER1	chrX	0.0904779	0.395541	-0.109533	0.064702	Inactive
AMMECR1	chrX	0.974568	0.992501	0.001817	0.0569956	Inactive
AMOT	chrX	0.716932	0.908439	0.0253616	0.0699512	Inactive
AP1S2	chrX	0.00945583	0.126282	0.158869	0.0612184	Escape
APEX2	chrX	0.932877	0.981219	-0.00456184	0.0541618	Inactive
APOO	chrX	0.392372	0.744907	0.0646598	0.0755969	Inactive
APOOL	chrX	0.0581641	0.323919	-0.103205	0.0544773	Inactive
AR	chrX	0.0443685	0.282568	-0.477576	0.23753	Inactive
ARAF	chrX	0.520375	0.821572	0.0276694	0.0430472	Inactive
ARHGAP4	chrX	0.58375	0.849712	0.0299918	0.0547379	Variable
ARHGEF6	chrX	0.714197	0.907004	0.0157578	0.0430274	Inactive
ARHGEF9	chrX	0.0564171	0.319562	-0.0905101	0.0474421	Inactive
ARMCX1	chrX	0.859376	0.961121	0.012948	0.0730826	Inactive
ARMCX2	chrX	0.0280203	0.224986	-0.217021	0.0987804	Inactive
ARMCX3	chrX	0.639154	0.873742	0.0216697	0.0462158	Inactive
ARMCX4	chrX	0.0251932	0.21184	-0.196322	0.0877055	Inactive
ARMCX5	chrX	0.417022	0.763957	-0.0441424	0.0543894	Potential
ARMCX5-GPRASP2	chrX	0.0956296	0.406544	-0.111466	0.0668894	Potential
ARMCX6	chrX	0.176793	0.53769	0.0621731	0.0460304	Inactive
ARSD	chrX	0.230747	0.598764	-0.13503	0.112672	Escape
ASB11	chrX	0.180492	0.542172	-0.149883	0.111917	Variable
ASB9	chrX	0.366488	0.723931	-0.0911314	0.100913	Inactive
ASMTL	chrX	0.0733613	0.362819	0.0787934	0.0440045	PAR
ASMTL-AS1	chrX	0.813815	0.946302	-0.021482	0.0912159	PAR
ATG4A	chrX	0.842238	0.955263	-0.0119214	0.0598968	Inactive
ATP11C	chrX	0.334809	0.702199	-0.043462	0.045063	Inactive
ATP1B4	chrX	0.850336	0.957611	0.0168523	0.0893121	Inactive
ATP6AP1	chrX	0.263174	0.634168	0.0485284	0.0433707	Inactive
ATP6AP2	chrX	0.725549	0.910834	0.0152409	0.043415	Inactive
ATP7A	chrX	0.0168814	0.171857	-0.119164	0.0498743	Variable
ATRX	chrX	0.181213	0.543142	-0.0570916	0.0427003	Inactive
AVPR2	chrX	0.982653	0.995656	-0.0023918	0.110003	Variable
BCAP31	chrX	0.230596	0.598504	0.0515148	0.042971	Inactive
BCLAF3	chrX	0.382414	0.735982	-0.0538144	0.0616109	Potential
BCOR	chrX	0.941741	0.983852	-0.0036731	0.0502604	Inactive
BCORL1	chrX	0.914105	0.976189	0.00982957	0.0911305	Inactive
BEND2	chrX	0.816277	0.94667	0.0261516	0.112559	Variable
BEX1	chrX	1.28962e-05	0.00144684	0.795575	0.182393	Potential
BEX2	chrX	5.91219e-05	0.00438197	0.36507	0.0908972	Inactive
BEX3	chrX	0.000495052	0.0197298	0.232987	0.0668847	Potential
BEX4	chrX	0.711354	0.906158	-0.0167053	0.0451448	Inactive
BHLHB9	chrX	0.484165	0.803633	-0.0739818	0.105746	Inactive
BRCC3	chrX	0.610547	0.861912	-0.0263983	0.0518332	Inactive
BRWD3	chrX	0.15176	0.500842	-0.087656	0.0611549	Inactive
BTK	chrX	0.43356	0.772731	-0.143779	0.183599	Inactive
C1GALT1C1	chrX	0.263153	0.634168	0.0793152	0.0708823	Inactive
CA5B	chrX	0.134345	0.478906	0.0739148	0.0493692	Escape
CA5BP1	chrX	2.97144e-08	8.24952e-06	0.462836	0.0834976	Potential
CACNA1F	chrX	0.272976	0.645371	-0.123233	0.112415	Inactive
CASK	chrX	0.247236	0.618026	0.0598061	0.0516866	Inactive
CCDC120	chrX	0.186188	0.549633	0.0715205	0.0541026	Inactive
CCDC22	chrX	0.220836	0.590326	0.0561433	0.0458572	Inactive
CCNQ	chrX	0.772158	0.932671	0.0182562	0.0630496	Potential
CD40LG	chrX	0.319137	0.687043	-0.244318	0.245242	Variable
CD99	chrX	0.0460393	0.288495	0.136681	0.0685108	PAR
CD99L2	chrX	0.78334	0.937995	0.0130682	0.0475262	Inactive
CD99P1	chrX	0.109225	0.437349	-0.122799	0.0766683	PAR
CDK16	chrX	3.30756e-08	9.02964e-06	0.262184	0.04746	Escape
CDKL5	chrX	0.0163169	0.168438	-0.209589	0.0872652	Inactive
CENPI	chrX	0.163835	0.520008	0.251093	0.180346	Inactive
CETN2	chrX	0.768573	0.931546	-0.0176868	0.0601096	Inactive
CFP	chrX	0.779796	0.936098	-0.0193518	0.0692162	Inactive
CH17-340M24.3	chrX	0.337881	0.704615	0.107109	0.111763	Potential
CHIC1	chrX	0.00192059	0.0476656	-0.180469	0.0581736	Inactive
CHM	chrX	0.783928	0.937995	-0.0132004	0.0481408	Inactive
CHRDL1	chrX	0.0673846	0.34885	0.392181	0.214412	Inactive
CHST7	chrX	0.0752855	0.367955	0.169541	0.0953165	Inactive
CLCN5	chrX	0.722726	0.910169	-0.0291745	0.0822238	Inactive
CMC4	chrX	0.949416	0.985588	-0.00453792	0.0715303	Potential
CNKSR2	chrX	0.0218413	0.197004	-0.173487	0.0756556	Variable
COX7B	chrX	0.539161	0.83061	0.0465986	0.0758834	Variable
CRLF2	chrX	0.457458	0.788422	0.0772593	0.103977	PAR
CSF2RA	chrX	0.814856	0.946302	0.0244039	0.104216	PAR
CSTF2	chrX	0.481412	0.802761	-0.0378693	0.053789	Inactive
CTPS2	chrX	0.476811	0.799284	-0.0406031	0.0570717	Variable
CUL4B	chrX	0.773219	0.933308	-0.0123414	0.0428274	Inactive
CXCR3	chrX	0.454807	0.787276	-0.22252	0.297715	Inactive
CXorf21	chrX	0.30845	0.677815	0.0815567	0.0800769	Variable
CXorf36	chrX	0.974856	0.992612	-0.00290943	0.0923094	Inactive
CXorf38	chrX	0.0398422	0.268787	0.093674	0.045575	Escape
CXorf40A	chrX	0.540802	0.831222	0.034327	0.0561265	Inactive
CXorf40B	chrX	0.184845	0.54831	0.0715932	0.0539926	Inactive
CXorf56	chrX	0.262526	0.633726	0.0547576	0.0488715	Inactive
CXorf57	chrX	9.42906e-05	0.00627838	-0.685164	0.175466	Inactive
CXorf65	chrX	0.942734	0.984451	0.00829151	0.115425	Variable
CYBB	chrX	0.0820833	0.379755	0.579667	0.333386	Inactive
CYSLTR1	chrX	0.214437	0.584148	0.163352	0.131581	Inactive
DANT2	chrX	0.200823	0.568497	-0.118012	0.092254	Potential
DDX3X	chrX	1.12683e-10	5.34763e-08	0.307457	0.0476761	Escape
DHRSX	chrX	0.937185	0.982407	-0.00531952	0.0674996	PAR
DIAPH2	chrX	0.518878	0.821544	-0.0497349	0.0770993	Inactive
DIAPH2-AS1	chrX	0.271534	0.644412	-0.18845	0.17139	Potential
DKC1	chrX	0.114187	0.446699	-0.0716052	0.0453298	Inactive
DLG3	chrX	0.686265	0.895485	0.0254803	0.0630812	Inactive
DMRTC1	chrX	0.0253686	0.212443	0.950794	0.42527	Potential
DNASE1L1	chrX	0.0411847	0.272499	0.143531	0.0703009	Inactive
DOCK11	chrX	0.888143	0.969331	0.00600471	0.0426912	Inactive
DRP2	chrX	0.192064	0.557079	-0.311515	0.238801	Inactive
DYNLT3	chrX	0.0629797	0.337349	0.108247	0.0582184	Inactive
EBP	chrX	0.20472	0.572824	0.100023	0.0788691	Potential
EFNB1	chrX	0.441765	0.777459	-0.0519274	0.0675069	Inactive
EIF1AX	chrX	1.98701e-20	2.0342e-17	0.397176	0.0428775	Escape
EIF2S3	chrX	5.75289e-10	2.35581e-07	0.267876	0.0432263	Escape
ELF4	chrX	0.754258	0.923628	-0.0170393	0.0544336	Inactive
ELK1	chrX	0.476513	0.799067	-0.0330086	0.0463655	Inactive
EMD	chrX	0.523713	0.823609	0.0298087	0.046749	Potential
ENOX2	chrX	0.787692	0.939476	0.0147797	0.0548803	Inactive
ERCC6L	chrX	0.0524471	0.308247	0.267214	0.137779	Inactive
F8	chrX	0.0452445	0.2857	-0.211461	0.105605	Inactive
F8A1	chrX	0.0403235	0.270592	-0.0893781	0.0435902	Inactive
FAAH2	chrX	0.0772689	0.370191	-0.15703	0.0888803	Inactive
FAM104B	chrX	0.994795	0.998826	-0.000420094	0.0643933	Inactive
FAM104B	chrX	0.994792	0.99876	-0.000420094		Inactive
FAM120C	chrX	0.184484	0.547895	-0.0689731	0.0519738	Inactive
FAM122B	chrX	0.595328	0.855843	0.0240207	0.0452255	Variable
FAM122C	chrX	0.924378	0.978896	-0.0056695	0.0597291	Inactive
FAM156A	chrX	0.868972	0.963797	0.0517735	0.313846	Inactive
FAM156B	chrX	0.198826	0.565607	-0.0630615	0.0490788	Potential
FAM199X	chrX	0.121297	0.45801	-0.0702913	0.0453682	Inactive
FAM223A	chrX	0.557513	0.838282	0.0846541	0.144328	Potential
FAM226A	chrX	0.378991	0.732665	-0.968169	1.1005	Potential
FAM239A	chrX	1.14266e-10	5.34763e-08	0.817097	0.126745	Potential
FAM239B	chrX	0.587843	0.851661	0.176778	0.326181	Potential
FAM3A	chrX	0.122271	0.460169	0.0717929	0.0464585	Inactive
FAM45BP	chrX	0.721538	0.909584	-0.0855648	0.240078	Potential
FAM50A	chrX	0.641424	0.875056	-0.0236566	0.0507969	Inactive
FAM9B	chrX	0.625456	0.868438	-0.0607038	0.124359	Variable
FANCB	chrX	0.00953969	0.126629	0.275526	0.106295	Inactive
FHL1	chrX	0.647399	0.876666	-0.0493072	0.107804	Inactive
FIRRE	chrX	2.01946e-06	0.000305889	-0.384138	0.0808462	Potential
FLNA	chrX	0.691397	0.897956	0.0236151	0.0594899	Inactive
FMR1	chrX	0.694202	0.898752	-0.0172692	0.0439243	Inactive
FOXO4	chrX	0.253886	0.624461	0.0613843	0.0538005	Variable
FOXP3	chrX	0.795293	0.942327	-0.0562734	0.2169	Inactive
FTSJ1	chrX	0.322845	0.691188	0.0482535	0.0488085	Inactive
FTX	chrX	0.547817	0.834875	0.0557816	0.0928092	Inactive
FUNDC1	chrX	1.00322e-06	0.00016941	0.312889	0.0639723	Escape
FUNDC2	chrX	0.286949	0.658571	0.0486534	0.0456908	Inactive
G6PD	chrX	0.0973964	0.4109	0.0725577	0.0437725	Inactive
GAB3	chrX	0.648832	0.877394	-0.0253259	0.0556143	Inactive
GCNA	chrX	0.353662	0.716511	-0.0939838	0.101329	Potential
GDI1	chrX	0.491403	0.806988	0.033065	0.048054	Inactive
GEMIN8	chrX	0.466407	0.792805	-0.0359917	0.0494163	Escape
GK	chrX	0.543715	0.833062	0.0420157	0.0691954	Inactive
GLA	chrX	0.0745511	0.366601	0.112505	0.0630911	Inactive
GNL3L	chrX	0.942122	0.984021	-0.00314177	0.0432728	Inactive
GPC3	chrX	0.478549	0.800257	0.0788221	0.11123	Inactive
GPKOW	chrX	0.0191373	0.18421	0.117685	0.0502318	Inactive
GPM6B	chrX	0.0240498	0.206682	-0.241057	0.106836	Escape
GPR173	chrX	0.468715	0.79477	-0.0748419	0.103291	Inactive
GPR174	chrX	0.160173	0.513691	-0.0869341	0.0618973	Variable
GPR34	chrX	0.226239	0.595691	0.257011	0.212388	Inactive
GPR82	chrX	0.614634	0.86381	-0.0347639	0.0690486	Potential
GPRASP1	chrX	0.00120743	0.0355076	-0.220769	0.0681991	Inactive
GPRASP2	chrX	0.434653	0.773452	-0.232225	0.297246	Inactive
GRIPAP1	chrX	0.641769	0.875056	-0.0201571	0.0433275	Inactive
GSPT2	chrX	0.276454	0.648292	0.0544765	0.0500556	Inactive
GTPBP6	chrX	0.709336	0.905253	0.0168041	0.0450816	PAR
H2BFM	chrX	0.745551	0.920244	0.0429355	0.132308	Potential
HAUS7	chrX	0.52632	0.825298	0.0408935	0.0645381	Inactive
HCCS	chrX	0.946319	0.984985	-0.00424047	0.0629805	Inactive
HCFC1	chrX	0.0725067	0.360662	0.0932989	0.0519504	Variable
HCFC1-AS1	chrX	0.38752	0.740674	0.137849	0.159524	Potential
HDAC6	chrX	0.222561	0.591617	0.0522472	0.0428346	Inactive
HDAC8	chrX	0.424685	0.76812	0.0528489	0.0662002	Inactive
HMGB3	chrX	0.00242074	0.0546921	0.335338	0.11056	Inactive
HMGN5	chrX	0.114474	0.447029	0.131183	0.0831113	Variable
HNRNPH2	chrX	0.55761	0.838282	-0.0333187	0.0568196	Inactive
HPRT1	chrX	0.632558	0.870698	0.0393104	0.0822171	Inactive
HSD17B10	chrX	0.156127	0.506308	0.0769662	0.0542696	Inactive
HTATSF1	chrX	0.507853	0.815873	0.0324962	0.0490743	Inactive
HUWE1	chrX	0.311716	0.679938	-0.060304	0.0596109	Inactive
IDH3G	chrX	0.0927005	0.400431	0.0741782	0.044119	Inactive
IDS	chrX	0.171471	0.530565	-0.0605543	0.0442813	Inactive
IGBP1	chrX	0.488247	0.805549	0.0302372	0.0436261	Inactive
IKBKG	chrX	0.1183	0.453698	0.071662	0.0458799	Escape
IL2RG	chrX	0.762526	0.927742	0.0133061	0.044036	Potential
IL3RA	chrX	0.0013577	0.038146	-0.37916	0.118358	PAR
IL9R	chrX	0.584887	0.850278	0.0450259	0.0824257	PAR
INE1	chrX	0.0861051	0.387112	0.143431	0.0835693	Potential
INGX	chrX	0.744713	0.920009	-0.0274326	0.0842476	Potential
INTS6L	chrX	0.0787559	0.372998	-0.0808288	0.045979	Potential
IRAK1	chrX	0.755404	0.924363	-0.0133177	0.0427506	Inactive
ITGB1BP2	chrX	0.129344	0.471187	0.176139	0.116133	Inactive
ITM2A	chrX	0.0310805	0.233639	0.235191	0.109085	Inactive
JADE3	chrX	0.0393091	0.267076	0.19457	0.0944085	Potential
JPX	chrX	4.85545e-08	1.24269e-05	0.381859	0.069982	Escape
KANTR	chrX	0.348792	0.711617	-0.08727	0.0931442	Potential
KCND1	chrX	0.482856	0.803255	-0.0701398	0.0999546	Inactive
KDM5C	chrX	1.33694e-28	1.82492e-25	0.48013	0.0432772	Escape
KDM6A	chrX	7.01204e-35	1.14857e-31	0.537697	0.0436419	Escape
KIF4A	chrX	0.0203686	0.190107	0.481681	0.207667	Inactive
KLF8	chrX	0.405843	0.754255	0.0624426	0.0751206	Inactive
KLHL13	chrX	0.920886	0.977497	0.0126821	0.127693	Inactive
KLHL15	chrX	0.344039	0.709385	-0.0460794	0.0486986	Inactive
KRBOX4	chrX	0.539037	0.83061	-0.0340337	0.0554052	Inactive
L1CAM	chrX	0.693283	0.898291	0.126068	0.319642	Variable
LAGE3	chrX	0.684525	0.894792	0.0288209	0.0709356	Inactive
LAMP2	chrX	0.190358	0.55506	0.0648056	0.0494881	Inactive
LAS1L	chrX	0.712845	0.906694	0.0164687	0.0447474	Inactive
LINC00106	chrX	0.844891	0.956282	-0.0221348	0.113139	PAR
LINC00269	chrX	0.769828	0.931918	-0.0284594	0.097264	Potential
LINC00629	chrX	0.65278	0.879198	0.0687354	0.152778	Potential
LINC00630	chrX	0.865285	0.962865	0.0155008	0.091369	Potential
LINC00632	chrX	0.156874	0.507827	-0.195685	0.138229	Potential
LINC00685	chrX	0.719918	0.909265	0.0653281	0.182191	PAR
LINC00889	chrX	0.461662	0.790352	0.0887601	0.120579	Potential
LINC00893	chrX	0.0549823	0.315625	-0.243994	0.127145	Potential
LINC00894	chrX	0.0273254	0.222129	-0.254587	0.115363	Potential
LINC01204	chrX	0.937788	0.982536	0.00683707	0.0875983	Potential
LINC01278	chrX	0.388464	0.741419	-0.0449018	0.0520657	Potential
LINC01281	chrX	0.0683189	0.35164	-0.454062	0.249088	Potential
LINC01560	chrX	0.414646	0.761351	-0.0575041	0.0704927	Potential
LOC100101478	chrX	0.820022	0.94842	-0.0187763	0.0825273	Potential
LOC100128594	chrX	0.0531069	0.309658	0.213889	0.110591	Potential
LOC100132741	chrX	0.0564403	0.319562	0.192632	0.10098	Potential
LOC101927476	chrX	0.640204	0.874098	-0.0330476	0.0707031	Potential
LOC101928336	chrX	0.80255	0.94414	-0.0156466	0.0625745	Potential
LOC101928402	chrX	0.430356	0.770886	0.154549	0.195984	Potential
LOC101928495	chrX	0.995658	0.99889	0.000921207	0.169286	Potential
LOC101928495	chrX	0.99566	0.998858	0.000921207		Potential
LOC105373156	chrX	0.311742	0.679938	0.161462	0.159615	Potential
LOC105373383	chrX	0.147259	0.495615	0.153015	0.10558	Potential
LOC286437	chrX	0.0735397	0.362935	-0.0956128	0.0534309	Potential
LOC389906	chrX	2.48575e-43	4.52407e-40	0.790266	0.0572582	Potential
LPAR4	chrX	0.345057	0.709455	0.228526	0.242027	Inactive
MAGEA10	chrX	0.460897	0.790026	-0.0761319	0.103248	Potential
MAGEB10	chrX	0.740408	0.917313	-0.0386289	0.116593	Potential
MAGED1	chrX	0.054523	0.314325	0.0820695	0.0426854	Inactive
MAGED2	chrX	0.311314	0.679727	0.0486613	0.048062	Inactive
MAGED4	chrX	0.00472279	0.0828999	0.264518	0.0936227	Potential
MAGED4B	chrX	0.303585	0.673741	0.173009	0.16817	Potential
MAGEE1	chrX	0.921026	0.977497	-0.0064799	0.0653603	Variable
MAGEH1	chrX	0.0442953	0.282568	0.108878	0.0541334	Inactive
MAGIX	chrX	0.552121	0.837151	0.0664016	0.111677	Inactive
MAGT1	chrX	0.464906	0.791906	0.03183	0.0435555	Inactive
MAOB	chrX	0.605783	0.861268	0.158597	0.307298	Inactive
MAP7D3	chrX	0.146415	0.494268	-0.0695624	0.0478977	Inactive
MBNL3	chrX	0.0773412	0.370191	-0.114198	0.0646527	Inactive
MBTPS2	chrX	0.805832	0.944269	-0.0157411	0.0640384	Inactive
MCTS1	chrX	0.0679469	0.350761	-0.0797347	0.0436817	Inactive
MECP2	chrX	0.718539	0.908794	0.0170946	0.0474305	Inactive
MED12	chrX	0.789441	0.939687	-0.0163848	0.0613577	Inactive
MED14	chrX	0.139051	0.485226	0.0664817	0.0449402	Escape
MED14OS	chrX	0.00142182	0.0387878	0.35909	0.112561	Potential
MID1IP1	chrX	0.850531	0.957611	-0.0137996	0.0732305	Inactive
MID1IP1-AS1	chrX	0.422228	0.767051	-0.0944221	0.117651	Potential
MIR503HG	chrX	0.263495	0.634168	0.183248	0.163882	Inactive
MMGT1	chrX	0.968054	0.991155	0.00192086	0.0479631	Inactive
MORF4L2	chrX	0.778724	0.935566	-0.0128559	0.0457534	Inactive
MORF4L2-AS1	chrX	0.19523	0.56103	-0.13695	0.105732	Potential
MOSPD1	chrX	0.691197	0.897955	0.0269556	0.0678587	Inactive
MOSPD2	chrX	0.99895	0.999728	-9.90513e-05	0.0752735	Inactive
MPP1	chrX	0.0163737	0.168587	0.159726	0.0665392	Inactive
MSL3	chrX	0.233597	0.602951	-0.0511491	0.0429412	Escape
MSN	chrX	0.244563	0.614597	-0.0571109	0.0490788	Inactive
MTCP1	chrX	0.899091	0.972956	-0.0114233	0.090082	Inactive
MTM1	chrX	0.349907	0.712932	0.0504813	0.0540039	Inactive
MTMR1	chrX	0.981878	0.995368	-0.00131431	0.0578614	Inactive
MTMR1	chrX	0.981878	0.995234	-0.00131431		Inactive
MTMR8	chrX	0.733276	0.913525	0.034341	0.100774	Inactive
NAA10	chrX	0.194814	0.560156	0.0607398	0.0468501	Variable
NAP1L3	chrX	2.77444e-06	0.000402171	-0.397256	0.0847597	Escape
NAP1L6	chrX	0.6752	0.890266	0.0514796	0.122857	Potential
NBDY	chrX	0.996399	0.99889	-0.000225005	0.0498506	Potential
NBDY	chrX	0.996395	0.998858	-0.000225005		Potential
NDUFA1	chrX	0.0391347	0.266518	0.122956	0.0596072	Inactive
NDUFB11	chrX	0.076356	0.369436	0.0987233	0.0557056	Inactive
NKAP	chrX	0.777994	0.935375	-0.0156878	0.0556436	Inactive
NKAPP1	chrX	0.788414	0.939662	0.0246567	0.0918757	Potential
NKRF	chrX	0.16316	0.518815	0.0701269	0.0502875	Inactive
NLGN3	chrX	0.531191	0.827397	0.0511231	0.0816416	Inactive
NLGN4X	chrX	0.000834426	0.0277803	0.684683	0.204927	Variable
NONO	chrX	0.204977	0.572971	0.0600734	0.0473952	Inactive
NSDHL	chrX	0.27264	0.645289	0.0725303	0.0661167	Inactive
NUDT10	chrX	0.0679893	0.350761	-0.19383	0.106204	Inactive
NUDT11	chrX	0.26934	0.642183	-0.0766727	0.0694133	Inactive
NUP62CL	chrX	0.628538	0.869872	-0.0645288	0.133383	Variable
NXT2	chrX	0.585007	0.850278	0.0343003	0.0628112	Inactive
OCRL	chrX	0.458942	0.789286	-0.048159	0.0650279	Inactive
OFD1	chrX	0.115154	0.44787	-0.0702055	0.0445623	Escape
OGT	chrX	0.060382	0.329515	-0.0953009	0.0507461	Inactive
OPHN1	chrX	0.00389092	0.0734876	-0.208282	0.0721479	Inactive
OTUD5	chrX	0.298002	0.668484	0.0444383	0.0426993	Inactive
OTUD6A	chrX	0.638689	0.873684	0.0365975	0.0779445	Potential
P2RY10	chrX	0.622062	0.867045	0.0597273	0.121168	Variable
P2RY8	chrX	0.00085527	0.0280748	-0.186038	0.055796	PAR
PAK3	chrX	0.922066	0.977773	-0.00793594	0.0811185	Inactive
PBDC1	chrX	0.491839	0.807089	0.0382656	0.0556683	Inactive
PCSK1N	chrX	0.526282	0.825298	0.211779	0.334199	Potential
PCYT1B	chrX	0.902195	0.973357	0.011955	0.0972828	Inactive
PDHA1	chrX	0.408447	0.756486	-0.0371371	0.0449259	Inactive
PDK3	chrX	0.391404	0.743813	0.042204	0.049242	Inactive
PDZD11	chrX	0.290357	0.661758	0.0652965	0.0617555	Potential
PGK1	chrX	0.659052	0.883194	0.0195029	0.044202	Inactive
PGRMC1	chrX	0.132091	0.475006	0.0763888	0.0507261	Inactive
PHEX	chrX	6.82072e-05	0.00479499	-0.942939	0.236773	Variable
PHF6	chrX	0.625238	0.868357	0.0270955	0.0554735	Inactive
PHF8	chrX	0.417631	0.764335	-0.0351696	0.0433904	Inactive
PHKA1	chrX	0.586464	0.850913	-0.0536936	0.0987076	Inactive
PHKA2	chrX	0.433753	0.772795	0.0336491	0.0429863	Inactive
PHKA2-AS1	chrX	0.45542	0.787276	0.0823137	0.110279	Potential
PIGA	chrX	0.752592	0.923434	-0.0207713	0.0658937	Inactive
PIH1D3	chrX	0.432519	0.772338	0.0843651	0.107487	Escape
PIM2	chrX	0.697156	0.899985	0.0351528	0.0903293	Inactive
PIN4	chrX	0.138619	0.484868	-0.0807934	0.054555	Inactive
PJA1	chrX	0.00267089	0.0584882	-0.179409	0.0597376	Inactive
PLCXD1	chrX	0.00320052	0.0652858	-0.216878	0.0735729	PAR
PLP2	chrX	0.00134895	0.0379654	0.202552	0.0631918	Inactive
PLS3	chrX	0.198236	0.565266	0.106111	0.0824746	Variable
PLXNA3	chrX	0.0846495	0.385048	-0.123364	0.0715433	Inactive
PNMA3	chrX	0.00220354	0.0523027	-0.499389	0.163128	Variable
PNPLA4	chrX	1.27582e-07	2.98542e-05	0.347856	0.0658533	Escape
POLA1	chrX	0.951467	0.986052	0.00578138	0.0949882	Inactive
PORCN	chrX	0.756593	0.924961	-0.0223876	0.0722276	Inactive
PPP1R3F	chrX	0.364762	0.722692	-0.0622891	0.0687268	Inactive
PPP2R3B	chrX	4.45118e-05	0.00357404	-0.256514	0.0628291	PAR
PQBP1	chrX	0.559735	0.839439	0.0262189	0.0449542	Variable
PRAF2	chrX	0.513196	0.818914	0.032312	0.0494166	Inactive
PRDX4	chrX	0.685821	0.895334	-0.0294522	0.0728055	Inactive
PRICKLE3	chrX	0.700765	0.902335	-0.0283296	0.0737198	Inactive
PRKX	chrX	1.00767e-16	9.70919e-14	0.361598	0.0435456	Escape
PRPS1	chrX	0.8381	0.954081	0.00888539	0.0434867	Inactive
PSMD10	chrX	0.159877	0.512984	0.0741469	0.0527553	Inactive
PUDP	chrX	1.39349e-13	1.08692e-10	0.515491	0.0696897	Potential
RAB33A	chrX	0.865843	0.963096	0.0210465	0.124579	Inactive
RAB39B	chrX	0.977602	0.993719	0.00166881	0.0594395	Inactive
RAB9A	chrX	0.415692	0.762149	0.0569534	0.0699744	Escape
RAB9B	chrX	0.0484902	0.29648	-0.196188	0.0994339	Inactive
RAP2C	chrX	0.569991	0.841955	0.0251462	0.0442663	Inactive
RAP2C-AS1	chrX	0.0361566	0.254617	-0.213095	0.101708	Potential
RBBP7	chrX	0.389754	0.742708	0.0556558	0.0647113	Variable
RBM10	chrX	0.214848	0.584303	0.0529856	0.0427185	Inactive
RBM3	chrX	0.0511342	0.304265	0.120762	0.0619181	Variable
RBM41	chrX	0.1611	0.515277	-0.0676995	0.0483091	Inactive
RBMX	chrX	0.0573223	0.321775	0.0859606	0.0452223	Inactive
RBMX2	chrX	0.337427	0.704492	0.0485867	0.0506501	Inactive
RENBP	chrX	0.07472	0.367051	0.111183	0.0623861	Escape
RHOXF1-AS1	chrX	0.986776	0.996778	0.00154856	0.0934284	Potential
RIBC1	chrX	0.00210361	0.0508218	0.37448	0.121774	Escape
RLIM	chrX	0.429738	0.770477	-0.0344511	0.0436289	Inactive
RNF113A	chrX	0.280408	0.651964	0.052723	0.0488446	Potential
RP2	chrX	0.248386	0.618702	0.0773722	0.0670308	Inactive
RPGR	chrX	0.279895	0.651344	0.0631449	0.0584375	Inactive
RRAGB	chrX	0.395124	0.746869	-0.0467197	0.054941	Inactive
RTL8A	chrX	0.634072	0.871686	0.0343367	0.0721355	Potential
RTL8C	chrX	0.0249923	0.210909	0.124504	0.0555445	Potential
SASH3	chrX	0.270333	0.643426	0.0497131	0.0450996	Inactive
SAT1	chrX	0.21115	0.579918	0.0733682	0.0586753	Inactive
SCML1	chrX	0.0295483	0.230148	-0.272447	0.1252	Inactive
SCML2	chrX	0.274702	0.647209	-0.085857	0.0786021	Inactive
SEPT6	chrX	4.95488e-11	2.70536e-08	0.308125	0.0468824	Inactive
SH2D1A	chrX	0.0127242	0.146467	0.192506	0.0772682	Variable
SH3BGRL	chrX	0.293164	0.663815	-0.0519825	0.0494504	Variable
SH3KBP1	chrX	0.111018	0.441806	-0.0928543	0.0582658	Inactive
SHOX	chrX	0.474581	0.797459	0.0618985	0.0865658	PAR
SLC10A3	chrX	0.0165012	0.168874	0.144038	0.0600748	Inactive
SLC16A2	chrX	0.45572	0.787499	0.233048	0.312433	Inactive
SLC25A14	chrX	0.567348	0.840934	0.0396005	0.0692363	Inactive
SLC25A43	chrX	0.537768	0.830135	-0.0710553	0.115314	Inactive
SLC25A5	chrX	0.207435	0.575703	0.0595731	0.0472558	Inactive
SLC25A5-AS1	chrX	0.420514	0.766784	0.0778458	0.0966392	Potential
SLC25A53	chrX	0.813086	0.946193	0.0171879	0.0726926	Inactive
SLC25A6	chrX	0.100029	0.41734	0.0787871	0.0479033	PAR
SLC35A2	chrX	0.158586	0.51063	0.0866553	0.0614645	Inactive
SLC38A5	chrX	0.132889	0.476533	0.0824486	0.0548631	Inactive
SLC7A3	chrX	0.408714	0.756625	0.110398	0.133628	Potential
SLC9A6	chrX	0.393312	0.745654	-0.0447946	0.0524756	Inactive
SLC9A7	chrX	0.0958079	0.407001	-0.0896749	0.0538418	Inactive
SMARCA1	chrX	1.03486e-05	0.00121078	-0.486976	0.110432	Inactive
SMC1A	chrX	1.88858e-06	0.000297451	0.331263	0.0695202	Escape
SMS	chrX	0.802887	0.94414	0.0212074	0.084961	Inactive
SNORA109	chrX	0.229154	0.597854	-0.125738	0.10456	Potential
SNORA70	chrX	0.750136	0.922326	-0.0332981	0.10456	Potential
SNX12	chrX	0.130957	0.473317	0.0752013	0.0497909	Inactive
SOWAHD	chrX	0.802497	0.94414	0.0330543	0.132155	Potential
SPIN2B	chrX	0.916551	0.976776	0.00721999	0.0689066	Potential
SPIN3	chrX	5.89265e-07	0.000108451	-1	0.203994	Inactive
SPIN4	chrX	0.301683	0.672161	0.118285	0.114525	Inactive
SSR4	chrX	0.110329	0.440298	0.0690831	0.0432657	Inactive
STAG2	chrX	0.685461	0.895149	0.0229431	0.0566466	Inactive
STK26	chrX	0.95881	0.987879	0.00220429	0.0426795	Potential
STS	chrX	7.72472e-12	4.68633e-09	0.597793	0.0873511	Escape
SUPT20HL2	chrX	0.573832	0.844119	-0.0501732	0.08921	Potential
SUV39H1	chrX	0.0274321	0.222665	0.169954	0.0770656	Inactive
SYAP1	chrX	0.498589	0.81016	0.0324484	0.0479501	Escape
SYP	chrX	0.946818	0.985165	-0.00821953	0.123225	Inactive
TAB3	chrX	0.363081	0.721489	-0.0415513	0.0456854	Inactive
TAB3-AS1	chrX	0.47293	0.796276	0.134343	0.18718	Potential
TAF1	chrX	0.0419441	0.274489	-0.0881619	0.0433425	Inactive
TAF9B	chrX	0.732243	0.913282	0.0203875	0.0595877	Potential
TAZ	chrX	0.929923	0.980007	0.00397132	0.0451585	Inactive
TBC1D25	chrX	0.998833	0.999728	7.35687e-05	0.0502914	Inactive
TBL1X	chrX	0.00823265	0.116186	-0.11725	0.0443728	Variable
TCEAL1	chrX	0.920201	0.977427	0.00714179	0.0712896	Potential
TCEAL3	chrX	0.25768	0.627904	0.100442	0.0887377	Potential
TCEAL4	chrX	0.800125	0.943888	0.0178079	0.0703353	Inactive
TCEAL8	chrX	0.263788	0.634672	0.052114	0.0466351	Potential
TCEAL9	chrX	0.00563817	0.0908094	0.267227	0.0965374	Potential
TCEANC	chrX	0.432603	0.772378	-0.0578584	0.073729	Escape
TENM1	chrX	0.886753	0.968643	-0.0200728	0.140947	Inactive
TFE3	chrX	0.378823	0.732665	0.0447924	0.0508966	Inactive
THOC2	chrX	0.225889	0.595535	-0.0516649	0.0426624	Inactive
TIMM17B	chrX	5.83098e-05	0.00434143	0.200455	0.0498701	Inactive
TIMM8A	chrX	0.743235	0.919102	-0.0273164	0.0833904	Inactive
TIMP1	chrX	0.93313	0.98128	0.0122532	0.146032	Variable
TLR7	chrX	0.721383	0.909584	-0.0233508	0.0654797	Inactive
TLR8-AS1	chrX	0.965315	0.990318	0.00611851	0.140702	Potential
TMEM164	chrX	0.989301	0.997645	0.000605783	0.0451761	Inactive
TMEM164	chrX	0.989295	0.997519	0.000605783		Inactive
TMEM185A	chrX	0.482265	0.803255	-0.0374074	0.0532364	Inactive
TMEM187	chrX	0.386612	0.739715	0.0586784	0.0677754	Inactive
TMLHE	chrX	0.978845	0.993946	0.00161867	0.0610436	Inactive
TMSB15A	chrX	0.230421	0.598442	0.299308	0.249574	Inactive
TMSB15B	chrX	0.0134366	0.15137	0.152573	0.0617208	Inactive
TMSB4X	chrX	0.591172	0.853765	-0.0327188	0.0609131	Potential
TRAPPC2	chrX	0.283081	0.654741	0.0538698	0.050185	Escape
TREX2	chrX	0.052971	0.309588	-0.224451	0.115986	Inactive
TRMT2B	chrX	0.0195501	0.186072	0.104005	0.0445443	Inactive
TRO	chrX	0.511402	0.818044	-0.0453261	0.0690256	Inactive
TSC22D3	chrX	0.170819	0.529705	-0.271032	0.197895	Inactive
TSIX	chrX	0.00735219	0.108878	0.202605	0.0755861	Potential
TSPAN6	chrX	0.198963	0.565795	-0.137804	0.107281	Variable
TSPAN7	chrX	0.62995	0.869872	-0.065288	0.135509	Inactive
TSPYL2	chrX	0.308117	0.677536	-0.102002	0.100083	Inactive
TSR2	chrX	0.994515	0.998726	0.000303795	0.0441955	Inactive
TSR2	chrX	0.994514	0.998668	0.000303795		Inactive
TXLNG	chrX	0.491891	0.807089	-0.0345827	0.0503163	Escape
UBA1	chrX	4.98595e-07	9.4965e-05	0.225777	0.0449142	Escape
UBE2A	chrX	0.0440418	0.282085	0.0984792	0.0489048	Inactive
UBL4A	chrX	0.793921	0.941778	0.0120634	0.0461805	Inactive
UBQLN2	chrX	0.157325	0.508481	0.0707184	0.0500085	Inactive
UPF3B	chrX	0.490015	0.806596	-0.0344922	0.0499681	Inactive
UPRT	chrX	0.699839	0.901917	0.021824	0.0566067	Inactive
USP11	chrX	0.568045	0.84113	0.0243627	0.0426717	Inactive
USP27X	chrX	0.358404	0.719885	-0.0708948	0.077193	Potential
USP51	chrX	0.477261	0.799666	-0.0563195	0.0792435	Potential
USP9X	chrX	0.569682	0.841879	-0.0242501	0.0426548	Escape
UTP14A	chrX	0.187295	0.551091	-0.0671197	0.0509014	Inactive
UXT	chrX	0.00635177	0.098618	0.117985	0.0432329	Inactive
VAMP7	chrX	0.59827	0.857545	-0.0243896	0.0462898	PAR
VBP1	chrX	0.332534	0.700409	0.0488159	0.0503765	Inactive
VMA21	chrX	0.0348758	0.250226	-0.10107	0.0479051	Inactive
VSIG1	chrX	0.935773	0.98182	-0.00494087	0.0613138	Potential
WAS	chrX	0.701501	0.902568	0.0163462	0.0426465	Variable
WDR13	chrX	0.00610322	0.0963109	0.122022	0.0444981	Inactive
WDR44	chrX	0.900467	0.973253	-0.00663969	0.053087	Inactive
WDR45	chrX	0.324836	0.692364	0.0449965	0.0457018	Inactive
WWC3	chrX	5.20185e-05	0.00403821	-0.19542	0.048295	Inactive
XG	chrX	0.0166278	0.170014	0.550951	0.230058	Escape
XIAP	chrX	0.207254	0.575703	-0.0539706	0.0427947	Inactive
XIST	chrX			1	0.125866	Escape
XKRX	chrX	2.52602e-09	9.19473e-07	-1	0.240191	Variable
XPNPEP2	chrX	0.293089	0.663782	0.130079	0.123723	Inactive
YIPF6	chrX	0.138245	0.484063	-0.0821397	0.0554114	Inactive
YY2	chrX	0.0221211	0.198436	-0.240146	0.104946	Potential
ZBED1	chrX	0.472673	0.796276	-0.0314695	0.043821	PAR
ZBTB33	chrX	0.081869	0.379706	-0.0786374	0.0451954	Inactive
ZC3H12B	chrX	0.661334	0.884173	-0.0296056	0.0675816	Inactive
ZC4H2	chrX	0.116434	0.450129	0.0851043	0.0542094	Inactive
ZCCHC18	chrX	0.514688	0.819857	0.0887769	0.136254	Inactive
ZDHHC15	chrX	0.531964	0.827735	0.04828	0.0772466	Inactive
ZDHHC9	chrX	0.109844	0.43884	-0.116097	0.0726107	Inactive
ZFX	chrX	7.5e-23	8.775e-20	0.430946	0.0437911	Escape
ZFX-AS1	chrX	0.146073	0.493782	0.37538	0.258252	Potential
ZMAT1	chrX	0.0639714	0.339789	-0.129883	0.0701166	Variable
ZMYM3	chrX	0.842682	0.955263	0.00852052	0.0429324	Inactive
ZNF182	chrX	0.230997	0.59907	-0.0655611	0.0547348	Inactive
ZNF185	chrX	0.0132796	0.150276	-0.188681	0.0761984	Inactive
ZNF275	chrX	0.00447993	0.0801981	-0.132331	0.0465589	Inactive
ZNF280C	chrX	0.536433	0.829701	-0.0443922	0.0718069	Variable
ZNF41	chrX	0.0302998	0.231621	-0.127683	0.0589447	Inactive
ZNF449	chrX	0.105563	0.428278	0.125397	0.0774792	Inactive
ZNF630	chrX	0.29701	0.667737	-0.126832	0.121618	Inactive
ZNF674	chrX	0.854167	0.95903	-0.0130763	0.071143	Inactive
ZNF674-AS1	chrX	0.40887	0.75667	0.0598561	0.0724751	Inactive
ZNF711	chrX	0.757583	0.925344	0.0140421	0.0454944	Variable
ZNF75D	chrX	0.257828	0.627989	0.0632326	0.0558819	Inactive
ZNF81	chrX	0.0101297	0.13011	-0.174807	0.0679819	Inactive
ZRSR2	chrX	5.2886e-09	1.80474e-06	0.296583	0.0508037	Escape
ZXDA	chrX	0.475289	0.798052	-0.0505085	0.0707501	Potential
ZXDB	chrX	0.501671	0.812369	-0.0385389	0.0573614	Potential

## Sheet: Fig_2a
gene	celltype	pval	qval	log2FC	se_log2FC	Reported_XCI_status_from_Tukiainen_et_al_but_with_PAR_separate
AKAP17A	CD4SP	0.589664	1	-0.0721213	0.133726	PAR
AKAP17A	CD8SP	0.662069	0.999964	0.058446	0.133726	PAR
AKAP17A	DN	0.556333	1	-0.0892038	0.151631	PAR
AKAP17A	DPearly	0.632538	0.999969	0.0639419	0.133726	PAR
AKAP17A	DPlate	0.637348	0.99986	0.0630396	0.133726	PAR
AKAP17A	ETP	0.646201	0.999966	-0.0696055	0.151631	PAR
ASMTL	CD4SP	0.498546	1	0.0733209	0.108338	PAR
ASMTL	CD8SP	0.180376	0.999964	0.145129	0.108338	PAR
ASMTL	DN	0.881735	1	-0.0182754	0.122844	PAR
ASMTL	DPearly	0.369652	0.999969	0.0971928	0.108338	PAR
ASMTL	DPlate	0.148564	0.99986	0.156507	0.108338	PAR
ASMTL	ETP	0.832601	0.999966	-0.0259651	0.122844	PAR
ASMTL-AS1	CD4SP	0.609005	1	-0.114919	0.224672	PAR
ASMTL-AS1	CD8SP	0.922267	0.999964	0.0219233	0.224672	PAR
ASMTL-AS1	DN	0.715153	1	-0.092971	0.254754	PAR
ASMTL-AS1	DPearly	0.82855	0.999969	0.0486552	0.224672	PAR
ASMTL-AS1	DPlate	0.376005	0.99986	0.198898	0.224672	PAR
ASMTL-AS1	ETP	0.308959	0.999966	-0.259189	0.254754	PAR
CD99	CD4SP	0.769552	1	0.0507473	0.173222	PAR
CD99	CD8SP	0.197713	0.999964	0.223126	0.173222	PAR
CD99	DN	0.496472	1	0.133572	0.196415	PAR
CD99	DPearly	0.626733	0.999969	0.0842429	0.173222	PAR
CD99	DPlate	0.275278	0.99986	0.188983	0.173222	PAR
CD99	ETP	0.478164	0.999966	0.139309	0.196415	PAR
CD99P1	CD4SP	0.761563	1	-0.0590651	0.194659	PAR
CD99P1	CD8SP	0.400106	0.999964	-0.163792	0.194659	PAR
CD99P1	DN	0.353678	1	-0.204715	0.220722	PAR
CD99P1	DPearly	0.76116	0.999969	-0.059168	0.194659	PAR
CD99P1	DPlate	0.56813	0.99986	-0.111113	0.194659	PAR
CD99P1	ETP	0.449407	0.999966	-0.166955	0.220722	PAR
CRLF2	CD4SP	0.971737	1	0.00897408	0.253294	PAR
CRLF2	CD8SP	0.925982	0.999964	-0.0235312	0.253294	PAR
CRLF2	DN	0.842444	1	0.0570879	0.287208	PAR
CRLF2	DPearly	0.568742	0.999969	0.144353	0.253294	PAR
CRLF2	DPlate	0.513847	0.99986	0.165365	0.253294	PAR
CRLF2	ETP	0.688163	0.999966	0.115271	0.287208	PAR
CSF2RA	CD4SP	0.671746	1	-0.107767	0.254315	PAR
CSF2RA	CD8SP	0.633874	0.999964	-0.121125	0.254315	PAR
CSF2RA	DN	0.86045	1	0.0506952	0.288366	PAR
CSF2RA	DPearly	0.124504	0.999969	0.390662	0.254315	PAR
CSF2RA	DPlate	0.916281	0.99986	-0.0267333	0.254315	PAR
CSF2RA	ETP	0.862341	0.999966	-0.0500012	0.288366	PAR
DHRSX	CD4SP	0.782808	1	0.0456457	0.165586	PAR
DHRSX	CD8SP	0.862617	0.999964	0.0286536	0.165586	PAR
DHRSX	DN	0.755488	1	-0.0584697	0.187757	PAR
DHRSX	DPearly	0.816252	0.999969	-0.0384769	0.165586	PAR
DHRSX	DPlate	0.990035	0.99986	0.00206801	0.165586	PAR
DHRSX	ETP	0.880431	0.999966	-0.028243	0.187757	PAR
GTPBP6	CD4SP	0.823141	1	0.0256453	0.114741	PAR
GTPBP6	CD8SP	0.972276	0.999964	0.00398775	0.114741	PAR
GTPBP6	DN	0.806406	1	-0.0318839	0.130104	PAR
GTPBP6	DPearly	0.90924	0.999969	0.0130802	0.114741	PAR
GTPBP6	DPlate	0.827763	0.99986	0.0249643	0.114741	PAR
GTPBP6	ETP	0.617902	0.999966	0.0648991	0.130104	PAR
IL3RA	CD4SP	0.108958	1	-0.477807	0.29809	PAR
IL3RA	CD8SP	0.110915	0.999964	-0.475185	0.29809	PAR
IL3RA	DN	0.451963	1	-0.254227	0.338003	PAR
IL3RA	DPearly	0.127448	0.999969	-0.454362	0.29809	PAR
IL3RA	DPlate	0.559573	0.99986	-0.173928	0.29809	PAR
IL3RA	ETP	0.212953	0.999966	-0.420978	0.338003	PAR
IL9R	CD4SP	0.180008	1	0.270207	0.201537	PAR
IL9R	CD8SP	0.903915	0.999964	0.024329	0.201537	PAR
IL9R	DN	0.682518	1	-0.0934718	0.228521	PAR
IL9R	DPearly	0.502604	0.999969	-0.13511	0.201537	PAR
IL9R	DPlate	0.837924	0.99986	0.0412241	0.201537	PAR
IL9R	ETP	0.491772	0.999966	0.157107	0.228521	PAR
LINC00106	CD4SP	0.770095	1	-0.0803754	0.275023	PAR
LINC00106	CD8SP	0.772177	0.999964	0.079627	0.275023	PAR
LINC00106	DN	0.514114	1	-0.203463	0.311846	PAR
LINC00106	DPearly	0.769152	0.999969	-0.0807146	0.275023	PAR
LINC00106	DPlate	0.287212	0.99986	0.292695	0.275023	PAR
LINC00106	ETP	0.468181	0.999966	-0.226226	0.311846	PAR
LINC00685	CD4SP	0.643856	1	-0.213265	0.461298	PAR
LINC00685	CD8SP	0.96399	0.999964	0.0208262	0.461298	PAR
LINC00685	DN	0.72684	1	0.182722	0.523063	PAR
LINC00685	DPearly	0.745824	0.999969	0.14953	0.461298	PAR
LINC00685	DPlate	0.608896	0.99986	0.236023	0.461298	PAR
LINC00685	ETP	0.945714	0.999966	0.0356156	0.523063	PAR
P2RY8	CD4SP	0.148621	1	-0.200575	0.138862	PAR
P2RY8	CD8SP	0.583347	0.999964	-0.0761661	0.138862	PAR
P2RY8	DN	0.205944	1	-0.199148	0.157455	PAR
P2RY8	DPearly	0.0627573	0.999969	-0.258409	0.138862	PAR
P2RY8	DPlate	0.0528122	0.99986	-0.2689	0.138862	PAR
P2RY8	ETP	0.542408	0.999966	-0.0959175	0.157455	PAR
PLCXD1	CD4SP	0.0295585	1	-0.385342	0.177091	PAR
PLCXD1	CD8SP	0.030251	0.999964	-0.383718	0.177091	PAR
PLCXD1	DN	0.853062	1	-0.037191	0.200802	PAR
PLCXD1	DPearly	0.304704	0.999969	-0.181766	0.177091	PAR
PLCXD1	DPlate	0.228076	0.99986	-0.213453	0.177091	PAR
PLCXD1	ETP	0.940425	0.999966	-0.0150072	0.200802	PAR
PPP2R3B	CD4SP	0.481994	1	-0.0953301	0.135586	PAR
PPP2R3B	CD8SP	0.975918	0.999964	-0.0040929	0.135586	PAR
PPP2R3B	DN	0.00139611	0.584642	-0.491268	0.15374	PAR
PPP2R3B	DPearly	0.0667147	0.999969	-0.248609	0.135586	PAR
PPP2R3B	DPlate	0.0633069	0.99986	-0.251787	0.135586	PAR
PPP2R3B	ETP	0.000210461	0.111205	-0.51	0.15374	PAR
SHOX	CD4SP	0.917711	1	0.0218354	0.211342	PAR
SHOX	CD8SP	0.747872	0.999964	0.0679352	0.211342	PAR
SHOX	DN	0.857947	1	-0.0428927	0.239639	PAR
SHOX	DPearly	0.315046	0.999969	0.212333	0.211342	PAR
SHOX	DPlate	0.610044	0.99986	0.107787	0.211342	PAR
SHOX	ETP	0.860947	0.999966	-0.0419772	0.239639	PAR
SLC25A6	CD4SP	0.0290262	1	0.256284	0.117393	PAR
SLC25A6	CD8SP	0.602021	0.999964	0.0612198	0.117393	PAR
SLC25A6	DN	0.969014	1	-0.00517066	0.133111	PAR
SLC25A6	DPearly	0.599877	0.999969	-0.0615816	0.117393	PAR
SLC25A6	DPlate	0.440889	0.99986	0.0904737	0.117393	PAR
SLC25A6	ETP	0.357148	0.999966	0.12257	0.133111	PAR
SPRY3	CD4SP	0.325608	1	-0.314591	0.320032	PAR
VAMP7	CD4SP	0.503302	1	0.0762835	0.113974	PAR
VAMP7	CD8SP	0.799459	0.999964	-0.0289549	0.113974	PAR
VAMP7	DN	0.854069	1	-0.0237701	0.129235	PAR
VAMP7	DPearly	0.885616	0.999969	-0.0163957	0.113974	PAR
VAMP7	DPlate	0.485233	0.99986	-0.0795438	0.113974	PAR
VAMP7	ETP	0.4962	0.999966	-0.0879418	0.129235	PAR
ZBED1	CD4SP	0.764761	1	0.0322136	0.107653	PAR
ZBED1	CD8SP	0.532724	0.999964	0.0671599	0.107653	PAR
ZBED1	DN	0.198725	1	-0.15688	0.122068	PAR
ZBED1	DPearly	0.580554	0.999969	-0.0594866	0.107653	PAR
ZBED1	DPlate	0.49121	0.99986	-0.0741071	0.107653	PAR
ZBED1	ETP	0.844743	0.999966	-0.0239045	0.122068	PAR

## Sheet: Fig_2b
Gene	Class	Sample	Sex	CellType	TwoDeltaCt
CD99	PAR	M1	male	CD4	0.163919
CD99	PAR	M2	male	CD4	0.426654
CD99	PAR	M3	male	CD4	0.477042
CD99	PAR	F1	female	CD4	0.610779
CD99	PAR	F2	female	CD4	0.540592
CD99	PAR	F3	female	CD4	1.04458
P2RY8	PAR	M1	male	CD4	0.0529358
P2RY8	PAR	M2	male	CD4	0.00249983
P2RY8	PAR	M3	male	CD4	0.0317988
P2RY8	PAR	F1	female	CD4	0.0248363
P2RY8	PAR	F2	female	CD4	0.0165126
VAMP7	PAR	M1	male	CD4	0.0958652
VAMP7	PAR	M2	male	CD4	0.016304
VAMP7	PAR	M3	male	CD4	0.265793
VAMP7	PAR	F1	female	CD4	0.204404
VAMP7	PAR	F2	female	CD4	0.294573
VAMP7	PAR	F3	female	CD4	0.281473
XIST	Escape	M1	male	CD4	7.18346e-05
XIST	Escape	M2	male	CD4	0.00249983
XIST	Escape	M3	male	CD4	0.000122171
XIST	Escape	F1	female	CD4	0.317285
XIST	Escape	F2	female	CD4	0.269059
XIST	Escape	F3	female	CD4	0.462712
KDM6A	Escape	M1	male	CD4	0.0315157
KDM6A	Escape	M2	male	CD4	0.0182637
KDM6A	Escape	M3	male	CD4	0.0330238
KDM6A	Escape	F1	female	CD4	0.0830367
KDM6A	Escape	F2	female	CD4	0.0756389
KDM6A	Escape	F3	female	CD4	0.151107
USP9X	Escape	M2	male	CD4	0.0340692
USP9X	Escape	M3	male	CD4	0.0518818
USP9X	Escape	F1	female	CD4	0.0501771
USP9X	Escape	F2	female	CD4	0.0302224
DDX3X	Escape	M1	male	CD4	0.348515
DDX3X	Escape	M2	male	CD4	0.328641
DDX3X	Escape	M3	male	CD4	0.726505
DDX3X	Escape	F1	female	CD4	1.13641
DDX3X	Escape	F2	female	CD4	1.34847
DDX3X	Escape	F3	female	CD4	2.36882
CD40LG	Variable	M1	male	CD4	0.672946
CD40LG	Variable	M2	male	CD4	1.1893
CD40LG	Variable	M3	male	CD4	0.737712
CD40LG	Variable	F1	female	CD4	0.386593
CD40LG	Variable	F2	female	CD4	0.412147
CD40LG	Variable	F3	female	CD4	0.555323
CD99	PAR	M1	male	CD8	0.325044
CD99	PAR	M2	male	CD8	0.447192
CD99	PAR	M3	male	CD8	0.258915
CD99	PAR	F1	female	CD8	0.281826
CD99	PAR	F2	female	CD8	0.357931
CD99	PAR	F3	female	CD8	0.274391
P2RY8	PAR	M1	male	CD8	0.123708
P2RY8	PAR	M2	male	CD8	0.0170717
P2RY8	PAR	M3	male	CD8	0.0176205
P2RY8	PAR	F1	female	CD8	0.0114897
P2RY8	PAR	F2	female	CD8	0.0172681
P2RY8	PAR	F3	female	CD8	0.0226463
VAMP7	PAR	M1	male	CD8	0.0897995
VAMP7	PAR	M2	male	CD8	0.24746
VAMP7	PAR	M3	male	CD8	0.168014
VAMP7	PAR	F1	female	CD8	0.164991
VAMP7	PAR	F2	female	CD8	0.179336
VAMP7	PAR	F3	female	CD8	0.228436
USP9X	Escape	M1	male	CD8	0.146849
USP9X	Escape	M2	male	CD8	0.173988
USP9X	Escape	M3	male	CD8	0.151458
USP9X	Escape	F1	female	CD8	0.135387
USP9X	Escape	F2	female	CD8	0.13937
USP9X	Escape	F3	female	CD8	0.241977
CD40LG	Variable	M1	male	CD8	0.00852257
CD40LG	Variable	M2	male	CD8	0.0723778
CD40LG	Variable	M3	male	CD8	0.0283036
CD40LG	Variable	F1	female	CD8	0.0476562
CD40LG	Variable	F2	female	CD8	0.0915969
CD40LG	Variable	F3	female	CD8	0.102444

## Sheet: Fig_2c
gene	tissue_id	Pval	qvalue	log10pval	sig	sig2	group
AKAP17A	ADPSBQ	0.000109	0.000815	3.96257	sig	ns	PAR
AKAP17A	ADPVSC	0.000565	0.0183	3.24795	ns	ns	PAR
AKAP17A	ADRNLG	0.00488	0.208	2.31158	ns	ns	PAR
AKAP17A	ARTAORT	0.917	0.62	0.0376307	ns	ns	PAR
AKAP17A	ARTCRN	0.0235	0.185	1.62893	ns	ns	PAR
AKAP17A	ARTTBL	0.157	0.304	0.8041	ns	ns	PAR
AKAP17A	BRNCTXA	9.45e-07	0.000386	6.02457	sig	sig	PAR
AKAP17A	CLNSGM	0.0021	0.356	2.67778	ns	ns	PAR
AKAP17A	CLNTRN	0.000859	0.137	3.06601	ns	ns	PAR
AKAP17A	ESPGEJ	0.033	0.417	1.48149	ns	ns	PAR
AKAP17A	ESPMCS	0.0142	0.17	1.84771	ns	ns	PAR
AKAP17A	ESPMSL	0.00817	0.202	2.08778	ns	ns	PAR
AKAP17A	FIBRBLS	0.322	0.331	0.492144	ns	ns	PAR
AKAP17A	HRTAA	0.00024	0.0119	3.61979	ns	ns	PAR
AKAP17A	HRTLV	0.00587	0.0214	2.23136	ns	ns	PAR
AKAP17A	LCL	0.424	0.809	0.372634	ns	ns	PAR
AKAP17A	LIVER	0.898	0.793	0.0467237	ns	ns	PAR
AKAP17A	LUNG	0.419	0.678	0.377786	ns	ns	PAR
AKAP17A	MSCLSK	0.00131	0.00468	2.88273	sig	ns	PAR
AKAP17A	NERVET	0.00652	0.0771	2.18575	ns	ns	PAR
AKAP17A	PNCREAS	0.00217	0.0461	2.66354	ns	ns	PAR
AKAP17A	PTTARY	0.0111	0.118	1.95468	ns	ns	PAR
AKAP17A	SKINNS	0.000124	0.0036	3.90658	sig	ns	PAR
AKAP17A	SKINS	0.0999	0.139	1.00043	ns	ns	PAR
AKAP17A	SMINTI	0.0108	0.409	1.96658	ns	ns	PAR
AKAP17A	SPLEEN	2.22e-05	0.00236	4.65365	sig	ns	PAR
AKAP17A	STMACH	0.0202	0.182	1.69465	ns	ns	PAR
AKAP17A	THYROID	0.0144	0.0806	1.84164	ns	ns	PAR
AKAP17A	WHLBLD	4.84e-07	9.2e-05	6.31515	sig	sig	PAR
ASMT	ADRNLG	0.0163	0.309	1.78781	ns	ns	PAR
ASMT	LCL	0.234	0.747	0.630784	ns	ns	PAR
ASMT	NERVET	6.07e-09	1e-06	8.21681	sig	sig	PAR
ASMT	PTTARY	0.000181	0.0127	3.74232	ns	ns	PAR
ASMT	THYROID	7.42e-14	2.13e-11	13.1296	sig	sig	PAR
ASMTL	ADPSBQ	3.73e-08	9.84e-07	7.42829	sig	sig	PAR
ASMTL	ADPVSC	0.00109	0.0255	2.96257	ns	ns	PAR
ASMTL	ADRNLG	0.000153	0.0325	3.81531	ns	ns	PAR
ASMTL	ARTAORT	0.0618	0.179	1.20901	ns	ns	PAR
ASMTL	ARTCRN	1.92e-05	0.00376	4.7167	sig	ns	PAR
ASMTL	ARTTBL	1.73e-11	3.93e-09	10.762	sig	sig	PAR
ASMTL	BRNCTXA	7.87e-17	1.54e-13	16.104	sig	sig	PAR
ASMTL	CLNSGM	0.0274	0.794	1.56225	ns	ns	PAR
ASMTL	CLNTRN	0.0841	0.671	1.0752	ns	ns	PAR
ASMTL	ESPGEJ	0.0026	0.184	2.58503	ns	ns	PAR
ASMTL	ESPMCS	0.0876	0.335	1.0575	ns	ns	PAR
ASMTL	ESPMSL	0.00117	0.0798	2.93181	ns	ns	PAR
ASMTL	FIBRBLS	0.199	0.251	0.701147	ns	ns	PAR
ASMTL	HRTAA	2.3e-06	0.00037	5.63827	sig	sig	PAR
ASMTL	HRTLV	9.78e-13	1.85e-10	12.0097	sig	sig	PAR
ASMTL	LCL	0.446	0.812	0.350665	ns	ns	PAR
ASMTL	LIVER	0.0313	0.313	1.50446	ns	ns	PAR
ASMTL	LUNG	1.97e-07	6.14e-05	6.70553	sig	sig	PAR
ASMTL	MSCLSK	5.15e-13	3.52e-11	12.2882	sig	sig	PAR
ASMTL	NERVET	5.29e-09	8.96e-07	8.27654	sig	sig	PAR
ASMTL	PNCREAS	2.63e-05	0.00319	4.58004	sig	ns	PAR
ASMTL	PTTARY	0.000257	0.0151	3.59007	ns	ns	PAR
ASMTL	SKINNS	0.175	0.301	0.756962	ns	ns	PAR
ASMTL	SKINS	0.339	0.299	0.4698	ns	ns	PAR
ASMTL	SMINTI	0.00693	0.36	2.15927	ns	ns	PAR
ASMTL	SPLEEN	0.000571	0.0157	3.24336	ns	ns	PAR
ASMTL	STMACH	0.000345	0.026	3.46218	ns	ns	PAR
ASMTL	THYROID	9.26e-10	1.84e-07	9.03339	sig	sig	PAR
ASMTL	WHLBLD	0.222	0.394	0.653647	ns	ns	PAR
CD99	ADPSBQ	4.92e-25	1.21e-22	24.308	sig	sig	PAR
CD99	ADPVSC	1.95e-25	1.95e-22	24.71	sig	sig	PAR
CD99	ADRNLG	7.69e-41	4.82e-37	40.1141	sig	sig	PAR
CD99	ARTAORT	3.57e-14	1.08e-11	13.4473	sig	sig	PAR
CD99	ARTCRN	9.5e-20	1.06e-16	19.0223	sig	sig	PAR
CD99	ARTTBL	9.63e-52	8.57e-49	51.0164	sig	sig	PAR
CD99	BRNCTXA	3.7e-26	1.21e-22	25.4318	sig	sig	PAR
CD99	CLNSGM	2.17e-23	4.09e-20	22.6635	sig	sig	PAR
CD99	CLNTRN	2.88e-18	2.18e-15	17.5406	sig	sig	PAR
CD99	ESPGEJ	3.15e-11	3.29e-08	10.5017	sig	sig	PAR
CD99	ESPMCS	7.75e-15	3.46e-12	14.1107	sig	sig	PAR
CD99	ESPMSL	7.63e-26	6.66e-23	25.1175	sig	sig	PAR
CD99	FIBRBLS	0.0294	0.079	1.53165	ns	ns	PAR
CD99	HRTAA	5.21e-37	1.03e-33	36.2832	sig	sig	PAR
CD99	HRTLV	7.66e-30	6.26e-27	29.1158	sig	sig	PAR
CD99	LCL	2.41e-09	1.4e-06	8.61798	sig	sig	PAR
CD99	LIVER	1.77e-08	1.34e-05	7.75203	sig	sig	PAR
CD99	LUNG	1.04e-39	1.14e-36	38.983	sig	sig	PAR
CD99	MSCLSK	7.15e-47	5.54e-44	46.1457	sig	sig	PAR
CD99	NERVET	5.93e-69	8.29e-66	68.2269	sig	sig	PAR
CD99	PNCREAS	2.63e-14	1.39e-11	13.58	sig	sig	PAR
CD99	PTTARY	3.2e-23	9.41e-20	22.4949	sig	sig	PAR
CD99	SKINNS	1.35e-17	6.27e-15	16.8697	sig	sig	PAR
CD99	SKINS	4.86e-18	1.2e-15	17.3134	sig	sig	PAR
CD99	SMINTI	5.11e-10	4.15e-07	9.29158	sig	sig	PAR
CD99	SPLEEN	2.79e-19	2.03e-16	18.5544	sig	sig	PAR
CD99	STMACH	8.4e-21	8.32e-18	20.0757	sig	sig	PAR
CD99	THYROID	4.91e-47	3.63e-44	46.3089	sig	sig	PAR
CD99	WHLBLD	1.14e-11	4.24e-09	10.9431	sig	sig	PAR
CSF2RA	ADPSBQ	0.971	0.525	0.0127808	ns	ns	PAR
CSF2RA	ADPVSC	1.09e-05	0.00156	4.96257	sig	ns	PAR
CSF2RA	ADRNLG	0.0692	0.458	1.15989	ns	ns	PAR
CSF2RA	ARTAORT	0.0572	0.172	1.2426	ns	ns	PAR
CSF2RA	ARTCRN	0.0142	0.151	1.84771	ns	ns	PAR
CSF2RA	ARTTBL	0.00619	0.0473	2.20831	ns	ns	PAR
CSF2RA	BRNCTXA	0.274	0.372	0.562249	ns	ns	PAR
CSF2RA	CLNSGM	0.043	0.865	1.36653	ns	ns	PAR
CSF2RA	CLNTRN	0.204	0.772	0.69037	ns	ns	PAR
CSF2RA	ESPGEJ	0.0953	0.534	1.02091	ns	ns	PAR
CSF2RA	ESPMCS	0.376	0.579	0.424812	ns	ns	PAR
CSF2RA	ESPMSL	0.108	0.489	0.966576	ns	ns	PAR
CSF2RA	HRTAA	0.0718	0.229	1.14388	ns	ns	PAR
CSF2RA	HRTLV	0.343	0.296	0.464706	ns	ns	PAR
CSF2RA	LIVER	0.00399	0.132	2.39903	ns	ns	PAR
CSF2RA	LUNG	0.406	0.672	0.391474	ns	ns	PAR
CSF2RA	MSCLSK	0.00275	0.00839	2.56067	sig	ns	PAR
CSF2RA	NERVET	0.000118	0.00607	3.92812	sig	ns	PAR
CSF2RA	PNCREAS	0.0473	0.213	1.32514	ns	ns	PAR
CSF2RA	PTTARY	0.279	0.478	0.554396	ns	ns	PAR
CSF2RA	SKINNS	0.0379	0.13	1.42136	ns	ns	PAR
CSF2RA	SKINS	0.451	0.35	0.345823	ns	ns	PAR
CSF2RA	SMINTI	0.0188	0.455	1.72584	ns	ns	PAR
CSF2RA	SPLEEN	0.0264	0.118	1.5784	ns	ns	PAR
CSF2RA	STMACH	0.0452	0.251	1.34486	ns	ns	PAR
CSF2RA	THYROID	0.262	0.37	0.581699	ns	ns	PAR
CSF2RA	WHLBLD	1.03e-07	2.66e-05	6.98716	sig	sig	PAR
DHRSX	ADPSBQ	3.93e-07	7.62e-06	6.40561	sig	sig	PAR
DHRSX	ADPVSC	1.16e-11	5.65e-09	10.9355	sig	sig	PAR
DHRSX	ADRNLG	0.0257	0.353	1.59007	ns	ns	PAR
DHRSX	ARTAORT	0.033	0.13	1.48149	ns	ns	PAR
DHRSX	ARTCRN	6.77e-08	3.01e-05	7.16941	sig	sig	PAR
DHRSX	ARTTBL	7.71e-19	3.15e-16	18.1129	sig	sig	PAR
DHRSX	BRNCTXA	3.25e-05	0.00546	4.48812	sig	ns	PAR
DHRSX	CLNSGM	1.34e-05	0.00628	4.8729	sig	ns	PAR
DHRSX	CLNTRN	0.00128	0.167	2.89279	ns	ns	PAR
DHRSX	ESPGEJ	0.000195	0.034	3.70997	ns	ns	PAR
DHRSX	ESPMCS	0.000201	0.0187	3.6968	ns	ns	PAR
DHRSX	ESPMSL	3.49e-09	1.22e-06	8.45717	sig	sig	PAR
DHRSX	FIBRBLS	0.366	0.356	0.436519	ns	ns	PAR
DHRSX	HRTAA	5.88e-11	3.4e-08	10.2306	sig	sig	PAR
DHRSX	HRTLV	5.06e-07	1.79e-05	6.29585	sig	sig	PAR
DHRSX	LCL	0.0578	0.584	1.23807	ns	ns	PAR
DHRSX	LIVER	0.0678	0.392	1.16877	ns	ns	PAR
DHRSX	LUNG	4.83e-11	1.87e-08	10.3161	sig	sig	PAR
DHRSX	MSCLSK	1.07e-14	9.79e-13	13.9706	sig	sig	PAR
DHRSX	NERVET	2.42e-25	9.34e-23	24.6162	sig	sig	PAR
DHRSX	PNCREAS	2.03e-05	0.00253	4.6925	sig	ns	PAR
DHRSX	PTTARY	1.06e-05	0.00186	4.97469	sig	ns	PAR
DHRSX	SKINNS	2.98e-12	1.02e-09	11.5258	sig	sig	PAR
DHRSX	SKINS	4.78e-08	2.13e-06	7.32057	sig	sig	PAR
DHRSX	SMINTI	0.127	0.632	0.896196	ns	ns	PAR
DHRSX	SPLEEN	1.45e-07	4.16e-05	6.83863	sig	sig	PAR
DHRSX	STMACH	1.24e-05	0.00249	4.90658	sig	ns	PAR
DHRSX	THYROID	4.15e-16	1.34e-13	15.382	sig	sig	PAR
DHRSX	WHLBLD	1.28e-09	4.11e-07	8.89279	sig	sig	PAR
GTPBP6	ADPSBQ	0.0125	0.0316	1.90309	ns	ns	PAR
GTPBP6	ADPVSC	0.00312	0.0427	2.50585	ns	ns	PAR
GTPBP6	ADRNLG	0.005	0.208	2.30103	ns	ns	PAR
GTPBP6	ARTAORT	0.0303	0.125	1.51856	ns	ns	PAR
GTPBP6	ARTCRN	2.29e-07	8.77e-05	6.64016	sig	sig	PAR
GTPBP6	ARTTBL	2.93e-10	5.31e-08	9.53313	sig	sig	PAR
GTPBP6	BRNCTXA	9.67e-15	1.18e-11	14.0146	sig	sig	PAR
GTPBP6	CLNSGM	0.000148	0.0556	3.82974	ns	ns	PAR
GTPBP6	CLNTRN	0.000402	0.085	3.39577	ns	ns	PAR
GTPBP6	ESPGEJ	0.00191	0.159	2.71897	ns	ns	PAR
GTPBP6	ESPMCS	0.0751	0.317	1.12436	ns	ns	PAR
GTPBP6	ESPMSL	3.61e-06	0.000723	5.44249	sig	sig	PAR
GTPBP6	FIBRBLS	0.779	0.524	0.108463	ns	ns	PAR
GTPBP6	HRTAA	0.0925	0.256	1.03386	ns	ns	PAR
GTPBP6	HRTLV	0.191	0.21	0.718967	ns	ns	PAR
GTPBP6	LCL	0.197	0.724	0.705534	ns	ns	PAR
GTPBP6	LIVER	0.639	0.736	0.194499	ns	ns	PAR
GTPBP6	LUNG	1.88e-05	0.00386	4.72584	sig	ns	PAR
GTPBP6	MSCLSK	9.58e-13	6.43e-11	12.0186	sig	sig	PAR
GTPBP6	NERVET	1.91e-08	2.98e-06	7.71897	sig	sig	PAR
GTPBP6	PNCREAS	0.0389	0.196	1.41005	ns	ns	PAR
GTPBP6	PTTARY	5.05e-05	0.00531	4.29671	sig	ns	PAR
GTPBP6	SKINNS	0.0461	0.145	1.3363	ns	ns	PAR
GTPBP6	SKINS	0.779	0.472	0.108463	ns	ns	PAR
GTPBP6	SMINTI	0.00216	0.238	2.66555	ns	ns	PAR
GTPBP6	SPLEEN	0.0288	0.122	1.54061	ns	ns	PAR
GTPBP6	STMACH	0.000206	0.0193	3.68613	ns	ns	PAR
GTPBP6	THYROID	1.83e-10	4.03e-08	9.73755	sig	sig	PAR
GTPBP6	WHLBLD	0.0166	0.113	1.77989	ns	ns	PAR
IL3RA	ADPSBQ	1.06e-19	1.66e-17	18.9747	sig	sig	PAR
IL3RA	ADPVSC	8.26e-11	3.77e-08	10.083	sig	sig	PAR
IL3RA	ADRNLG	3.9e-05	0.0119	4.40894	ns	ns	PAR
IL3RA	ARTAORT	1.9e-06	0.000122	5.72125	sig	sig	PAR
IL3RA	ARTCRN	0.00117	0.0545	2.93181	ns	ns	PAR
IL3RA	ARTTBL	4.71e-14	1.4e-11	13.327	sig	sig	PAR
IL3RA	BRNCTXA	0.000285	0.0153	3.54516	ns	ns	PAR
IL3RA	CLNSGM	0.088	0.926	1.05552	ns	ns	PAR
IL3RA	CLNTRN	1.16e-08	5.77e-06	7.93554	sig	sig	PAR
IL3RA	ESPGEJ	0.00706	0.257	2.1512	ns	ns	PAR
IL3RA	ESPMCS	0.00129	0.0543	2.88941	ns	ns	PAR
IL3RA	ESPMSL	1.33e-06	0.00028	5.87615	sig	sig	PAR
IL3RA	HRTAA	0.0233	0.134	1.63264	ns	ns	PAR
IL3RA	HRTLV	0.0005	0.00374	3.30103	sig	ns	PAR
IL3RA	LCL	0.526	0.835	0.279014	ns	ns	PAR
IL3RA	LIVER	0.00831	0.18	2.0804	ns	ns	PAR
IL3RA	LUNG	1.07e-06	0.000293	5.97062	sig	sig	PAR
IL3RA	MSCLSK	7.5e-08	1.42e-06	7.12494	sig	sig	PAR
IL3RA	NERVET	7.98e-26	3.31e-23	25.098	sig	sig	PAR
IL3RA	PNCREAS	0.0117	0.105	1.93181	ns	ns	PAR
IL3RA	PTTARY	0.101	0.32	0.995679	ns	ns	PAR
IL3RA	SKINNS	4.07e-06	0.00027	5.39041	sig	sig	PAR
IL3RA	SKINS	1.48e-12	1.95e-10	11.8297	sig	sig	PAR
IL3RA	SMINTI	0.000705	0.154	3.15181	ns	ns	PAR
IL3RA	SPLEEN	0.000555	0.0154	3.25571	ns	ns	PAR
IL3RA	STMACH	0.000372	0.0265	3.42946	ns	ns	PAR
IL3RA	THYROID	2.32e-06	0.000191	5.63451	sig	sig	PAR
IL3RA	WHLBLD	1	0.705	0	ns	ns	PAR
IL9R	CLNTRN	0.00194	0.226	2.7122	ns	ns	PAR
IL9R	ESPMCS	0.0704	0.308	1.15243	ns	ns	PAR
IL9R	LCL	0.0721	0.611	1.14206	ns	ns	PAR
IL9R	LUNG	0.000667	0.0545	3.17587	ns	ns	PAR
IL9R	SMINTI	0.126	0.632	0.899629	ns	ns	PAR
IL9R	SPLEEN	0.861	0.598	0.0649968	ns	ns	PAR
IL9R	WHLBLD	1.89e-06	0.000274	5.72354	sig	sig	PAR
LINC00106	ADPSBQ	0.957	0.522	0.0190881	ns	ns	PAR
LINC00106	ADPVSC	0.665	0.562	0.177178	ns	ns	PAR
LINC00106	ADRNLG	0.367	0.697	0.435334	ns	ns	PAR
LINC00106	ARTAORT	0.155	0.285	0.809668	ns	ns	PAR
LINC00106	ARTCRN	0.0813	0.31	1.08991	ns	ns	PAR
LINC00106	ARTTBL	0.0532	0.172	1.27409	ns	ns	PAR
LINC00106	BRNCTXA	0.176	0.301	0.754487	ns	ns	PAR
LINC00106	CLNSGM	0.152	0.95	0.818156	ns	ns	PAR
LINC00106	CLNTRN	0.81	0.897	0.091515	ns	ns	PAR
LINC00106	ESPGEJ	0.483	0.754	0.316053	ns	ns	PAR
LINC00106	ESPMCS	0.184	0.449	0.735182	ns	ns	PAR
LINC00106	ESPMSL	0.428	0.697	0.368556	ns	ns	PAR
LINC00106	FIBRBLS	0.372	0.359	0.429457	ns	ns	PAR
LINC00106	HRTAA	0.878	0.643	0.0565055	ns	ns	PAR
LINC00106	LCL	0.7	0.861	0.154902	ns	ns	PAR
LINC00106	LIVER	0.228	0.559	0.642065	ns	ns	PAR
LINC00106	LUNG	0.508	0.71	0.294136	ns	ns	PAR
LINC00106	MSCLSK	0.74	0.437	0.130768	ns	ns	PAR
LINC00106	NERVET	0.0747	0.263	1.12668	ns	ns	PAR
LINC00106	PNCREAS	0.275	0.461	0.560667	ns	ns	PAR
LINC00106	PTTARY	0.365	0.528	0.437707	ns	ns	PAR
LINC00106	SKINNS	0.601	0.537	0.221126	ns	ns	PAR
LINC00106	SKINS	0.0661	0.106	1.1798	ns	ns	PAR
LINC00106	SMINTI	0.396	0.771	0.402305	ns	ns	PAR
LINC00106	SPLEEN	0.0136	0.0849	1.86646	ns	ns	PAR
LINC00106	STMACH	0.796	0.721	0.0990869	ns	ns	PAR
LINC00106	THYROID	0.146	0.277	0.835647	ns	ns	PAR
P2RY8	ADPSBQ	3.32e-07	6.65e-06	6.47886	sig	sig	PAR
P2RY8	ADPVSC	8.09e-09	2.8e-06	8.09205	sig	sig	PAR
P2RY8	ADRNLG	5.31e-11	3.77e-08	10.2749	sig	sig	PAR
P2RY8	ARTAORT	2.36e-07	2.16e-05	6.62709	sig	sig	PAR
P2RY8	ARTCRN	1.51e-07	6.47e-05	6.82102	sig	sig	PAR
P2RY8	ARTTBL	3.69e-10	6.45e-08	9.43297	sig	sig	PAR
P2RY8	CLNSGM	0.041	0.853	1.38722	ns	ns	PAR
P2RY8	CLNTRN	0.0253	0.557	1.59688	ns	ns	PAR
P2RY8	ESPGEJ	0.0186	0.354	1.73049	ns	ns	PAR
P2RY8	ESPMCS	2.89e-09	9.87e-07	8.5391	sig	sig	PAR
P2RY8	ESPMSL	3.37e-07	7.78e-05	6.47237	sig	sig	PAR
P2RY8	HRTAA	4.69e-06	0.0007	5.32883	sig	sig	PAR
P2RY8	HRTLV	2.77e-05	0.000402	4.55752	sig	ns	PAR
P2RY8	LCL	0.349	0.792	0.457175	ns	ns	PAR
P2RY8	LIVER	0.0618	0.379	1.20901	ns	ns	PAR
P2RY8	LUNG	0.0173	0.254	1.76195	ns	ns	PAR
P2RY8	MSCLSK	1.75e-10	6.91e-09	9.75696	sig	sig	PAR
P2RY8	NERVET	1.04e-07	1.37e-05	6.98297	sig	sig	PAR
P2RY8	PNCREAS	0.00286	0.0531	2.54363	ns	ns	PAR
P2RY8	PTTARY	0.000338	0.0178	3.47108	ns	ns	PAR
P2RY8	SKINNS	0.0047	0.0403	2.3279	ns	ns	PAR
P2RY8	SKINS	0.000109	0.00102	3.96257	sig	ns	PAR
P2RY8	SMINTI	0.0388	0.513	1.41117	ns	ns	PAR
P2RY8	SPLEEN	0.00149	0.0254	2.82681	ns	ns	PAR
P2RY8	STMACH	8.53e-06	0.00184	5.06905	sig	sig	PAR
P2RY8	THYROID	0.000981	0.0165	3.00833	ns	ns	PAR
P2RY8	WHLBLD	0.000141	0.00681	3.85078	sig	ns	PAR
PLCXD1	ADPSBQ	0.0757	0.111	1.1209	ns	ns	PAR
PLCXD1	ADPVSC	0.00184	0.0333	2.73518	ns	ns	PAR
PLCXD1	ADRNLG	5.4e-05	0.0162	4.26761	ns	ns	PAR
PLCXD1	ARTAORT	5.05e-05	0.00166	4.29671	sig	ns	PAR
PLCXD1	ARTCRN	0.00097	0.0491	3.01323	ns	ns	PAR
PLCXD1	ARTTBL	1.8e-05	0.000807	4.74473	sig	ns	PAR
PLCXD1	BRNCTXA	3.2e-08	1.74e-05	7.49485	sig	sig	PAR
PLCXD1	CLNSGM	0.000287	0.1	3.54212	ns	ns	PAR
PLCXD1	CLNTRN	0.00403	0.327	2.39469	ns	ns	PAR
PLCXD1	ESPGEJ	0.00035	0.0511	3.45593	ns	ns	PAR
PLCXD1	ESPMCS	0.175	0.439	0.756962	ns	ns	PAR
PLCXD1	ESPMSL	0.000131	0.0171	3.88273	ns	ns	PAR
PLCXD1	FIBRBLS	0.134	0.2	0.872895	ns	ns	PAR
PLCXD1	HRTAA	0.000686	0.0199	3.16368	ns	ns	PAR
PLCXD1	HRTLV	0.561	0.391	0.251037	ns	ns	PAR
PLCXD1	LCL	0.615	0.85	0.211125	ns	ns	PAR
PLCXD1	LIVER	0.143	0.506	0.844664	ns	ns	PAR
PLCXD1	LUNG	1.08e-05	0.00232	4.96658	sig	ns	PAR
PLCXD1	MSCLSK	1.92e-06	2.34e-05	5.7167	sig	sig	PAR
PLCXD1	NERVET	1.5e-05	0.00112	4.82391	sig	ns	PAR
PLCXD1	PNCREAS	0.00203	0.0442	2.6925	ns	ns	PAR
PLCXD1	PTTARY	0.0175	0.145	1.75696	ns	ns	PAR
PLCXD1	SKINNS	0.00138	0.0183	2.86012	ns	ns	PAR
PLCXD1	SKINS	0.748	0.462	0.126098	ns	ns	PAR
PLCXD1	SMINTI	0.144	0.653	0.841638	ns	ns	PAR
PLCXD1	SPLEEN	0.000553	0.0154	3.25727	ns	ns	PAR
PLCXD1	STMACH	0.0116	0.146	1.93554	ns	ns	PAR
PLCXD1	THYROID	0.00417	0.04	2.37986	ns	ns	PAR
PLCXD1	WHLBLD	0.118	0.295	0.928118	ns	ns	PAR
PPP2R3B	ADPSBQ	2.59e-10	1.16e-08	9.5867	sig	sig	PAR
PPP2R3B	ADPVSC	2.39e-05	0.00289	4.6216	sig	ns	PAR
PPP2R3B	ADRNLG	0.0991	0.514	1.00393	ns	ns	PAR
PPP2R3B	ARTAORT	0.0273	0.117	1.56384	ns	ns	PAR
PPP2R3B	ARTCRN	0.00213	0.0706	2.67162	ns	ns	PAR
PPP2R3B	ARTTBL	6.38e-12	1.52e-09	11.1952	sig	sig	PAR
PPP2R3B	BRNCTXA	5.2e-11	4.25e-08	10.284	sig	sig	PAR
PPP2R3B	CLNSGM	0.0606	0.888	1.21753	ns	ns	PAR
PPP2R3B	CLNTRN	0.000638	0.115	3.19518	ns	ns	PAR
PPP2R3B	ESPGEJ	0.00239	0.179	2.6216	ns	ns	PAR
PPP2R3B	ESPMCS	1.19e-08	3.73e-06	7.92445	sig	sig	PAR
PPP2R3B	ESPMSL	0.00137	0.0838	2.86328	ns	ns	PAR
PPP2R3B	FIBRBLS	0.00256	0.0161	2.59176	ns	ns	PAR
PPP2R3B	HRTAA	0.00416	0.0566	2.38091	ns	ns	PAR
PPP2R3B	HRTLV	0.000116	0.0012	3.93554	sig	ns	PAR
PPP2R3B	LCL	0.448	0.812	0.348722	ns	ns	PAR
PPP2R3B	LIVER	0.0568	0.369	1.24565	ns	ns	PAR
PPP2R3B	LUNG	0.00484	0.151	2.31515	ns	ns	PAR
PPP2R3B	MSCLSK	3.17e-18	4.81e-16	17.4989	sig	sig	PAR
PPP2R3B	NERVET	4.48e-16	1.14e-13	15.3487	sig	sig	PAR
PPP2R3B	PNCREAS	0.0467	0.212	1.33068	ns	ns	PAR
PPP2R3B	PTTARY	3.09e-05	0.004	4.51004	sig	ns	PAR
PPP2R3B	SKINNS	3.51e-08	5.53e-06	7.45469	sig	sig	PAR
PPP2R3B	SKINS	1.55e-06	3.9e-05	5.80967	sig	sig	PAR
PPP2R3B	SMINTI	0.000117	0.0438	3.93181	ns	ns	PAR
PPP2R3B	SPLEEN	9.7e-07	0.000214	6.01323	sig	sig	PAR
PPP2R3B	STMACH	0.000253	0.0214	3.59688	ns	ns	PAR
PPP2R3B	THYROID	3.02e-08	4.53e-06	7.51999	sig	sig	PAR
PPP2R3B	WHLBLD	0.0397	0.172	1.40121	ns	ns	PAR
SHOX	ADPSBQ	6.67e-05	0.000552	4.17587	sig	ns	PAR
SHOX	ADPVSC	0.921	0.637	0.0357404	ns	ns	PAR
SHOX	ARTTBL	0.113	0.257	0.946922	ns	ns	PAR
SHOX	FIBRBLS	0.228	0.273	0.642065	ns	ns	PAR
SHOX	MSCLSK	8.4e-05	0.000533	4.07572	sig	ns	PAR
SHOX	SKINS	0.764	0.467	0.116907	ns	ns	PAR
SLC25A6	ADPSBQ	0.0424	0.0747	1.37263	ns	ns	PAR
SLC25A6	ADPVSC	0.0837	0.216	1.07727	ns	ns	PAR
SLC25A6	ADRNLG	0.128	0.55	0.89279	ns	ns	PAR
SLC25A6	ARTAORT	0.12	0.251	0.920819	ns	ns	PAR
SLC25A6	ARTCRN	0.00689	0.112	2.16178	ns	ns	PAR
SLC25A6	ARTTBL	2.62e-06	0.000167	5.5817	sig	sig	PAR
SLC25A6	BRNCTXA	0.000148	0.0119	3.82974	ns	ns	PAR
SLC25A6	CLNSGM	0.0483	0.872	1.31605	ns	ns	PAR
SLC25A6	CLNTRN	0.143	0.739	0.844664	ns	ns	PAR
SLC25A6	ESPGEJ	0.000282	0.0454	3.54975	ns	ns	PAR
SLC25A6	ESPMCS	0.741	0.709	0.130182	ns	ns	PAR
SLC25A6	ESPMSL	8.8e-07	0.000189	6.05552	sig	sig	PAR
SLC25A6	FIBRBLS	0.669	0.488	0.174574	ns	ns	PAR
SLC25A6	HRTAA	0.802	0.624	0.0958256	ns	ns	PAR
SLC25A6	HRTLV	0.319	0.284	0.496209	ns	ns	PAR
SLC25A6	LCL	0.739	0.866	0.131356	ns	ns	PAR
SLC25A6	LIVER	0.336	0.625	0.473661	ns	ns	PAR
SLC25A6	LUNG	0.12	0.49	0.920819	ns	ns	PAR
SLC25A6	MSCLSK	0.029	0.0486	1.5376	ns	ns	PAR
SLC25A6	NERVET	0.00054	0.0177	3.26761	ns	ns	PAR
SLC25A6	PNCREAS	0.821	0.698	0.0856568	ns	ns	PAR
SLC25A6	PTTARY	1.65e-06	0.000487	5.78252	sig	sig	PAR
SLC25A6	SKINNS	0.00305	0.0304	2.5157	ns	ns	PAR
SLC25A6	SKINS	9.78e-08	4.07e-06	7.00966	sig	sig	PAR
SLC25A6	SMINTI	0.695	0.841	0.158015	ns	ns	PAR
SLC25A6	SPLEEN	0.0183	0.099	1.73755	ns	ns	PAR
SLC25A6	STMACH	0.0116	0.146	1.93554	ns	ns	PAR
SLC25A6	THYROID	3.34e-08	4.94e-06	7.47625	sig	sig	PAR
SLC25A6	WHLBLD	0.583	0.589	0.234331	ns	ns	PAR
SPRY3	ADPSBQ	0.972	0.525	0.0123337	ns	ns	PAR
SPRY3	ADPVSC	0.477	0.488	0.321482	ns	ns	PAR
SPRY3	ADRNLG	0.291	0.672	0.536107	ns	ns	PAR
SPRY3	ARTAORT	0.964	0.631	0.015923	ns	ns	PAR
SPRY3	ARTCRN	0.258	0.476	0.58838	ns	ns	PAR
SPRY3	ARTTBL	0.118	0.263	0.928118	ns	ns	PAR
SPRY3	BRNCTXA	0.77	0.579	0.113509	ns	ns	PAR
SPRY3	CLNSGM	0.743	0.996	0.129011	ns	ns	PAR
SPRY3	CLNTRN	0.321	0.83	0.493495	ns	ns	PAR
SPRY3	ESPGEJ	0.407	0.724	0.390406	ns	ns	PAR
SPRY3	ESPMCS	0.796	0.725	0.0990869	ns	ns	PAR
SPRY3	ESPMSL	0.295	0.64	0.530178	ns	ns	PAR
SPRY3	FIBRBLS	0.179	0.236	0.747147	ns	ns	PAR
SPRY3	HRTAA	0.0791	0.236	1.10182	ns	ns	PAR
SPRY3	HRTLV	0.647	0.422	0.189096	ns	ns	PAR
SPRY3	LCL	0.102	0.645	0.9914	ns	ns	PAR
SPRY3	LIVER	0.343	0.629	0.464706	ns	ns	PAR
SPRY3	LUNG	0.174	0.542	0.759451	ns	ns	PAR
SPRY3	MSCLSK	0.068	0.0899	1.16749	ns	ns	PAR
SPRY3	NERVET	0.49	0.571	0.309804	ns	ns	PAR
SPRY3	PNCREAS	0.856	0.707	0.0675262	ns	ns	PAR
SPRY3	PTTARY	0.858	0.702	0.0665127	ns	ns	PAR
SPRY3	SKINNS	0.516	0.504	0.28735	ns	ns	PAR
SPRY3	SKINS	0.000106	0.001	3.97469	sig	ns	PAR
SPRY3	SMINTI	0.38	0.766	0.420216	ns	ns	PAR
SPRY3	SPLEEN	0.328	0.393	0.484126	ns	ns	PAR
SPRY3	STMACH	0.519	0.636	0.284833	ns	ns	PAR
SPRY3	THYROID	0.481	0.485	0.317855	ns	ns	PAR
SPRY3	WHLBLD	0.00609	0.0659	2.21538	ns	ns	PAR
VAMP7	ADPSBQ	0.544	0.385	0.264401	ns	ns	PAR
VAMP7	ADPVSC	0.0207	0.11	1.68403	ns	ns	PAR
VAMP7	ADRNLG	0.722	0.795	0.141463	ns	ns	PAR
VAMP7	ARTAORT	0.185	0.31	0.732828	ns	ns	PAR
VAMP7	ARTCRN	0.405	0.565	0.392545	ns	ns	PAR
VAMP7	ARTTBL	0.0522	0.17	1.28233	ns	ns	PAR
VAMP7	BRNCTXA	0.133	0.264	0.876148	ns	ns	PAR
VAMP7	CLNSGM	0.199	0.972	0.701147	ns	ns	PAR
VAMP7	CLNTRN	0.648	0.878	0.188425	ns	ns	PAR
VAMP7	ESPGEJ	0.499	0.757	0.301899	ns	ns	PAR
VAMP7	ESPMCS	0.995	0.767	0.00217692	ns	ns	PAR
VAMP7	ESPMSL	0.769	0.784	0.114074	ns	ns	PAR
VAMP7	FIBRBLS	0.807	0.532	0.0931265	ns	ns	PAR
VAMP7	HRTAA	0.0897	0.253	1.04721	ns	ns	PAR
VAMP7	HRTLV	0.0358	0.0725	1.44612	ns	ns	PAR
VAMP7	LCL	0.126	0.666	0.899629	ns	ns	PAR
VAMP7	LIVER	0.00218	0.104	2.66154	ns	ns	PAR
VAMP7	LUNG	0.0732	0.425	1.13549	ns	ns	PAR
VAMP7	MSCLSK	0.434	0.317	0.36251	ns	ns	PAR
VAMP7	NERVET	0.305	0.479	0.5157	ns	ns	PAR
VAMP7	PNCREAS	0.0409	0.2	1.38828	ns	ns	PAR
VAMP7	PTTARY	0.653	0.647	0.185087	ns	ns	PAR
VAMP7	SKINNS	0.415	0.456	0.381952	ns	ns	PAR
VAMP7	SKINS	0.329	0.294	0.482804	ns	ns	PAR
VAMP7	SMINTI	0.877	0.868	0.0570004	ns	ns	PAR
VAMP7	SPLEEN	0.00982	0.0706	2.00789	ns	ns	PAR
VAMP7	STMACH	0.149	0.408	0.826814	ns	ns	PAR
VAMP7	THYROID	0.232	0.348	0.634512	ns	ns	PAR
VAMP7	WHLBLD	0.11	0.286	0.958607	ns	ns	PAR
XG	ADPSBQ	1.31e-37	6.64e-35	36.8827	sig	sig	PAR
XG	ADPVSC	0.00016	0.00926	3.79588	sig	ns	PAR
XG	ARTAORT	2.83e-07	2.54e-05	6.54821	sig	sig	PAR
XG	ARTCRN	0.0053	0.101	2.27572	ns	ns	PAR
XG	ARTTBL	1.15e-05	0.000571	4.9393	sig	ns	PAR
XG	CLNTRN	0.157	0.748	0.8041	ns	ns	PAR
XG	ESPGEJ	0.0528	0.473	1.27737	ns	ns	PAR
XG	ESPMCS	1.73e-11	6.72e-09	10.762	sig	sig	PAR
XG	ESPMSL	0.0108	0.23	1.96658	ns	ns	PAR
XG	FIBRBLS	2.19e-42	1.09e-39	41.6596	sig	sig	PAR
XG	HRTAA	0.929	0.655	0.0319843	ns	ns	PAR
XG	HRTLV	0.692	0.436	0.159894	ns	ns	PAR
XG	LIVER	0.0264	0.296	1.5784	ns	ns	PAR
XG	LUNG	0.0717	0.423	1.14448	ns	ns	PAR
XG	MSCLSK	3.14e-05	0.000241	4.50307	sig	ns	PAR
XG	NERVET	0.317	0.486	0.498941	ns	ns	PAR
XG	SKINNS	1.05e-48	3.57e-45	47.9788	sig	sig	PAR
XG	SKINS	4.39e-93	1.23e-89	92.3575	sig	sig	PAR
XG	STMACH	0.206	0.462	0.686133	ns	ns	PAR
XG	THYROID	0.00227	0.0279	2.64397	ns	ns	PAR
ZBED1	ADPSBQ	7.4e-29	2.41e-26	28.1308	sig	sig	PAR
ZBED1	ADPVSC	3.13e-17	2.24e-14	16.5045	sig	sig	PAR
ZBED1	ADRNLG	0.806	0.812	0.093665	ns	ns	PAR
ZBED1	ARTAORT	5.5e-08	6.15e-06	7.25964	sig	sig	PAR
ZBED1	ARTCRN	2.75e-11	2.04e-08	10.5607	sig	sig	PAR
ZBED1	ARTTBL	7.88e-40	5.94e-37	39.1035	sig	sig	PAR
ZBED1	BRNCTXA	1.11e-11	9.85e-09	10.9547	sig	sig	PAR
ZBED1	CLNSGM	5.38e-09	3.68e-06	8.26922	sig	sig	PAR
ZBED1	CLNTRN	6.71e-08	2.92e-05	7.17328	sig	sig	PAR
ZBED1	ESPGEJ	4.48e-07	0.000208	6.34872	sig	sig	PAR
ZBED1	ESPMCS	8.63e-21	5.01e-18	20.064	sig	sig	PAR
ZBED1	ESPMSL	1.27e-11	5.74e-09	10.8962	sig	sig	PAR
ZBED1	FIBRBLS	9.59e-07	4.04e-05	6.01818	sig	sig	PAR
ZBED1	HRTAA	2.26e-22	2.23e-19	21.6459	sig	sig	PAR
ZBED1	HRTLV	1.05e-25	7.01e-23	24.9788	sig	sig	PAR
ZBED1	LCL	0.000826	0.158	3.08302	ns	ns	PAR
ZBED1	LIVER	0.0339	0.32	1.4698	ns	ns	PAR
ZBED1	LUNG	1.83e-20	1.2e-17	19.7375	sig	sig	PAR
ZBED1	MSCLSK	2.77e-59	2.76e-56	58.5575	sig	sig	PAR
ZBED1	NERVET	5.65e-47	3.72e-44	46.248	sig	sig	PAR
ZBED1	PNCREAS	1.62e-05	0.00216	4.79048	sig	ns	PAR
ZBED1	PTTARY	7.2e-10	7.06e-07	9.14267	sig	sig	PAR
ZBED1	SKINNS	2.83e-20	1.61e-17	19.5482	sig	sig	PAR
ZBED1	SKINS	2.59e-28	9.07e-26	27.5867	sig	sig	PAR
ZBED1	SMINTI	0.00032	0.0881	3.49485	ns	ns	PAR
ZBED1	SPLEEN	3.36e-09	1.33e-06	8.47366	sig	sig	PAR
ZBED1	STMACH	6.12e-06	0.00137	5.21325	sig	sig	PAR
ZBED1	THYROID	1.73e-25	8.95e-23	24.762	sig	sig	PAR
ZBED1	WHLBLD	2.32e-11	8.3e-09	10.6345	sig	sig	PAR
AKAP17A	THYMOCYES	0.972658	0.992039	0.0120397	ns	ns	PAR
ASMTL	THYMOCYES	0.0733613	0.362819	1.13453	ns	ns	PAR
ASMTL-AS1	THYMOCYES	0.813815	0.946302	0.0894743	ns	ns	PAR
CD99	THYMOCYES	0.0460393	0.288495	1.33687	ns	ns	PAR
CRLF2	THYMOCYES	0.457458	0.788422	0.339649	ns	ns	PAR
CSF2RA	THYMOCYES	0.814856	0.946302	0.0889192	ns	ns	PAR
DHRSX	THYMOCYES	0.937185	0.982407	0.0281745	ns	ns	PAR
GTPBP6	THYMOCYES	0.709336	0.905253	0.149148	ns	ns	PAR
IL3RA	THYMOCYES	0.0013577	0.038146	2.8672	ns	ns	PAR
IL9R	THYMOCYES	0.584887	0.850278	0.232928	ns	ns	PAR
LINC00106	THYMOCYES	0.844891	0.956282	0.0731994	ns	ns	PAR
LINC00685	THYMOCYES	0.719918	0.909265	0.142717	ns	ns	PAR
P2RY8	THYMOCYES	0.00085527	0.0280748	3.0679	ns	ns	PAR
PLCXD1	THYMOCYES	0.00320052	0.0652858	2.49478	ns	ns	PAR
PPP2R3B	THYMOCYES	4.45118e-05	0.00357404	4.35152	sig	ns	PAR
SHOX	THYMOCYES	0.474581	0.797459	0.32369	ns	ns	PAR
SLC25A6	THYMOCYES	0.100029	0.41734	0.999873	ns	ns	PAR
VAMP7	THYMOCYES	0.59827	0.857545	0.223103	ns	ns	PAR
XG	THYMOCYES	0.0166278	0.170014	1.77917	ns	ns	PAR
ZBED1	THYMOCYES	0.472673	0.796276	0.325439	ns	ns	PAR
ACE2	ADPSBQ	0.0173	0.0399	1.76195	ns	ns	Escape
ACE2	ADPVSC	0.18	0.312	0.744727	ns	ns	Escape
ACE2	ADRNLG	0.00113	0.107	2.94692	ns	ns	Escape
ACE2	ARTAORT	3.58e-07	3.09e-05	6.44612	sig	sig	Escape
ACE2	ARTCRN	0.934	0.733	0.0296531	ns	ns	Escape
ACE2	ARTTBL	0.00377	0.0347	2.42366	ns	ns	Escape
ACE2	CLNSGM	0.261	0.972	0.583359	ns	ns	Escape
ACE2	CLNTRN	0.0175	0.542	1.75696	ns	ns	Escape
ACE2	ESPGEJ	0.0129	0.318	1.88941	ns	ns	Escape
ACE2	ESPMCS	0.577	0.662	0.238824	ns	ns	Escape
ACE2	ESPMSL	7.88e-08	2.16e-05	7.10347	sig	sig	Escape
ACE2	HRTAA	0.634	0.57	0.197911	ns	ns	Escape
ACE2	HRTLV	0.389	0.318	0.41005	ns	ns	Escape
ACE2	LIVER	0.859	0.784	0.0660068	ns	ns	Escape
ACE2	LUNG	0.494	0.706	0.306273	ns	ns	Escape
ACE2	MSCLSK	6.41e-08	1.23e-06	7.19314	sig	sig	Escape
ACE2	NERVET	2.17e-06	0.000204	5.66354	sig	sig	Escape
ACE2	PNCREAS	0.819	0.698	0.0867161	ns	ns	Escape
ACE2	SKINNS	0.405	0.451	0.392545	ns	ns	Escape
ACE2	SKINS	0.575	0.402	0.240332	ns	ns	Escape
ACE2	SMINTI	0.168	0.671	0.774691	ns	ns	Escape
ACE2	STMACH	0.309	0.539	0.510042	ns	ns	Escape
ACE2	THYROID	0.963	0.639	0.0163737	ns	ns	Escape
AP1S2	ADPSBQ	0.685	0.438	0.164309	ns	ns	Escape
AP1S2	ADPVSC	0.932	0.639	0.0305841	ns	ns	Escape
AP1S2	ADRNLG	0.284	0.668	0.546682	ns	ns	Escape
AP1S2	ARTAORT	0.00292	0.031	2.53462	ns	ns	Escape
AP1S2	ARTCRN	1.68e-05	0.00353	4.77469	sig	ns	Escape
AP1S2	ARTTBL	0.00365	0.034	2.43771	ns	ns	Escape
AP1S2	BRNCTXA	0.136	0.268	0.866461	ns	ns	Escape
AP1S2	CLNSGM	0.019	0.766	1.72125	ns	ns	Escape
AP1S2	CLNTRN	0.949	0.909	0.0227338	ns	ns	Escape
AP1S2	ESPGEJ	0.0582	0.484	1.23508	ns	ns	Escape
AP1S2	ESPMCS	0.0145	0.17	1.83863	ns	ns	Escape
AP1S2	ESPMSL	0.21	0.587	0.677781	ns	ns	Escape
AP1S2	FIBRBLS	0.0132	0.0487	1.87943	ns	ns	Escape
AP1S2	HRTAA	0.0669	0.221	1.17457	ns	ns	Escape
AP1S2	HRTLV	0.982	0.518	0.00788851	ns	ns	Escape
AP1S2	LCL	0.567	0.845	0.246417	ns	ns	Escape
AP1S2	LIVER	0.00671	0.163	2.17328	ns	ns	Escape
AP1S2	LUNG	0.295	0.619	0.530178	ns	ns	Escape
AP1S2	MSCLSK	0.000172	0.000926	3.76447	sig	ns	Escape
AP1S2	NERVET	0.0105	0.0998	1.97881	ns	ns	Escape
AP1S2	PNCREAS	0.734	0.672	0.134304	ns	ns	Escape
AP1S2	PTTARY	3.86e-05	0.00441	4.41341	sig	ns	Escape
AP1S2	SKINNS	0.172	0.299	0.764472	ns	ns	Escape
AP1S2	SKINS	2.9e-06	6.54e-05	5.5376	sig	sig	Escape
AP1S2	SMINTI	0.175	0.679	0.756962	ns	ns	Escape
AP1S2	SPLEEN	0.279	0.366	0.554396	ns	ns	Escape
AP1S2	STMACH	0.506	0.631	0.295849	ns	ns	Escape
AP1S2	THYROID	0.271	0.375	0.567031	ns	ns	Escape
AP1S2	WHLBLD	0.0248	0.137	1.60555	ns	ns	Escape
ARSD	ADPSBQ	4.81e-37	2.3e-34	36.3179	sig	sig	Escape
ARSD	ADPVSC	2.57e-13	1.36e-10	12.5901	sig	sig	Escape
ARSD	ADRNLG	0.161	0.584	0.793174	ns	ns	Escape
ARSD	ARTAORT	9.31e-37	7.29e-34	36.0311	sig	sig	Escape
ARSD	ARTCRN	5.3e-05	0.00786	4.27572	sig	ns	Escape
ARSD	ARTTBL	4.91e-05	0.00168	4.30892	sig	ns	Escape
ARSD	BRNCTXA	0.0311	0.127	1.50724	ns	ns	Escape
ARSD	CLNSGM	0.00269	0.382	2.57025	ns	ns	Escape
ARSD	CLNTRN	4.17e-27	5.99e-24	26.3799	sig	sig	Escape
ARSD	ESPGEJ	0.000225	0.0377	3.64782	ns	ns	Escape
ARSD	ESPMCS	2.69e-40	2.61e-37	39.5702	sig	sig	Escape
ARSD	ESPMSL	6.62e-15	3.37e-12	14.1791	sig	sig	Escape
ARSD	FIBRBLS	5.85e-24	2.03e-21	23.2328	sig	sig	Escape
ARSD	HRTAA	0.00026	0.0124	3.58503	ns	ns	Escape
ARSD	HRTLV	8.27e-06	0.000165	5.08249	sig	sig	Escape
ARSD	LCL	0.263	0.757	0.580044	ns	ns	Escape
ARSD	LIVER	1.21e-13	1.37e-10	12.9172	sig	sig	Escape
ARSD	LUNG	2.43e-41	2.91e-38	40.6144	sig	sig	Escape
ARSD	MSCLSK	4.15e-09	1.14e-07	8.38195	sig	sig	Escape
ARSD	NERVET	3.59e-19	1.03e-16	18.4449	sig	sig	Escape
ARSD	PNCREAS	3.28e-34	3.86e-31	33.4841	sig	sig	Escape
ARSD	PTTARY	0.773	0.681	0.111821	ns	ns	Escape
ARSD	SKINNS	3.41e-08	5.45e-06	7.46725	sig	sig	Escape
ARSD	SKINS	4.96e-24	1.49e-21	23.3045	sig	sig	Escape
ARSD	SMINTI	4.18e-09	2.88e-06	8.37882	sig	sig	Escape
ARSD	SPLEEN	2.02e-05	0.00225	4.69465	sig	ns	Escape
ARSD	STMACH	2.71e-27	3.22e-24	26.567	sig	sig	Escape
ARSD	THYROID	7.8e-54	6.73e-51	53.1079	sig	sig	Escape
ARSD	WHLBLD	1.54e-35	1.1e-32	34.8125	sig	sig	Escape
ARSE	ADPVSC	0.752	0.592	0.123782	ns	ns	Escape
ARSE	ARTAORT	0.0313	0.126	1.50446	ns	ns	Escape
ARSE	ARTCRN	0.118	0.355	0.928118	ns	ns	Escape
ARSE	BRNCTXA	0.621	0.533	0.206908	ns	ns	Escape
ARSE	CLNSGM	4.13e-05	0.0173	4.38405	ns	ns	Escape
ARSE	CLNTRN	2.1e-12	1.26e-09	11.6778	sig	sig	Escape
ARSE	ESPGEJ	0.124	0.569	0.906578	ns	ns	Escape
ARSE	ESPMSL	7.01e-05	0.00995	4.15428	sig	ns	Escape
ARSE	FIBRBLS	0.0302	0.0803	1.51999	ns	ns	Escape
ARSE	HRTAA	0.00963	0.0863	2.01637	ns	ns	Escape
ARSE	LIVER	0.0129	0.221	1.88941	ns	ns	Escape
ARSE	LUNG	0.0339	0.326	1.4698	ns	ns	Escape
ARSE	NERVET	0.564	0.602	0.248721	ns	ns	Escape
ARSE	PNCREAS	0.00576	0.0756	2.23958	ns	ns	Escape
ARSE	PTTARY	0.558	0.614	0.253366	ns	ns	Escape
ARSE	SMINTI	0.00856	0.382	2.06753	ns	ns	Escape
ARSE	STMACH	0.000692	0.0369	3.15989	ns	ns	Escape
ARSF	ADRNLG	0.00367	0.192	2.43533	ns	ns	Escape
ARSF	BRNCTXA	0.0464	0.158	1.33348	ns	ns	Escape
ARSF	ESPMCS	0.686	0.695	0.163676	ns	ns	Escape
ARSF	LIVER	0.0468	0.349	1.32975	ns	ns	Escape
ARSF	PNCREAS	0.426	0.551	0.37059	ns	ns	Escape
ARSF	SKINNS	0.00204	0.0239	2.69037	ns	ns	Escape
ARSF	SKINS	0.0542	0.092	1.266	ns	ns	Escape
ARSH	SKINNS	0.381	0.438	0.419075	ns	ns	Escape
CA5B	ADPSBQ	6.06e-08	1.5e-06	7.21753	sig	sig	Escape
CA5B	ADPVSC	0.00416	0.0494	2.38091	ns	ns	Escape
CA5B	ADRNLG	0.000212	0.0416	3.67366	ns	ns	Escape
CA5B	ARTAORT	4.44e-06	0.000246	5.35262	sig	sig	Escape
CA5B	ARTCRN	0.0255	0.192	1.59346	ns	ns	Escape
CA5B	ARTTBL	2.91e-07	2.64e-05	6.53611	sig	sig	Escape
CA5B	BRNCTXA	0.0558	0.174	1.25337	ns	ns	Escape
CA5B	CLNSGM	2.36e-13	2.09e-10	12.6271	sig	sig	Escape
CA5B	CLNTRN	2.38e-14	1.55e-11	13.6234	sig	sig	Escape
CA5B	ESPGEJ	1.37e-09	1.15e-06	8.86328	sig	sig	Escape
CA5B	ESPMCS	5.45e-10	2.04e-07	9.2636	sig	sig	Escape
CA5B	ESPMSL	3.73e-24	2.84e-21	23.4283	sig	sig	Escape
CA5B	FIBRBLS	7.47e-58	5.42e-55	57.1267	sig	sig	Escape
CA5B	HRTAA	1.21e-06	0.000225	5.91721	sig	sig	Escape
CA5B	HRTLV	2.14e-09	2.19e-07	8.66959	sig	sig	Escape
CA5B	LCL	3.96e-07	0.000201	6.4023	sig	sig	Escape
CA5B	LIVER	0.0716	0.399	1.14509	ns	ns	Escape
CA5B	LUNG	2.49e-18	1.42e-15	17.6038	sig	sig	Escape
CA5B	MSCLSK	1.37e-27	4.15e-25	26.8633	sig	sig	Escape
CA5B	NERVET	2.44e-34	1.24e-31	33.6126	sig	sig	Escape
CA5B	PNCREAS	1.64e-05	0.00216	4.78516	sig	ns	Escape
CA5B	PTTARY	0.000122	0.0101	3.91364	ns	ns	Escape
CA5B	SKINNS	3.19e-21	1.92e-18	20.4962	sig	sig	Escape
CA5B	SKINS	3.59e-44	2.16e-41	43.4449	sig	sig	Escape
CA5B	SMINTI	0.000273	0.0881	3.56384	ns	ns	Escape
CA5B	SPLEEN	7.16e-08	2.19e-05	7.14509	sig	sig	Escape
CA5B	STMACH	8.71e-10	4.32e-07	9.05998	sig	sig	Escape
CA5B	THYROID	5.13e-18	1.97e-15	17.2899	sig	sig	Escape
CA5B	WHLBLD	1.32e-18	6.83e-16	17.8794	sig	sig	Escape
CDK16	ADPSBQ	3.16e-13	2.54e-11	12.5003	sig	sig	Escape
CDK16	ADPVSC	0.154	0.292	0.812479	ns	ns	Escape
CDK16	ADRNLG	0.0667	0.453	1.17587	ns	ns	Escape
CDK16	ARTAORT	8.03e-05	0.00234	4.09528	sig	ns	Escape
CDK16	ARTCRN	0.255	0.474	0.59346	ns	ns	Escape
CDK16	ARTTBL	0.000571	0.00994	3.24336	sig	ns	Escape
CDK16	BRNCTXA	0.388	0.436	0.411168	ns	ns	Escape
CDK16	CLNSGM	0.0141	0.756	1.85078	ns	ns	Escape
CDK16	CLNTRN	0.0023	0.24	2.63827	ns	ns	Escape
CDK16	ESPGEJ	0.0285	0.403	1.54516	ns	ns	Escape
CDK16	ESPMCS	0.00106	0.0491	2.97469	ns	ns	Escape
CDK16	ESPMSL	0.00606	0.177	2.21753	ns	ns	Escape
CDK16	FIBRBLS	6.89e-24	2.29e-21	23.1618	sig	sig	Escape
CDK16	HRTAA	0.404	0.48	0.393619	ns	ns	Escape
CDK16	HRTLV	0.0654	0.108	1.18442	ns	ns	Escape
CDK16	LCL	2.48e-05	0.0103	4.60555	ns	ns	Escape
CDK16	LIVER	0.000611	0.0582	3.21396	ns	ns	Escape
CDK16	LUNG	0.0564	0.394	1.24872	ns	ns	Escape
CDK16	MSCLSK	0.0095	0.0214	2.02228	ns	ns	Escape
CDK16	NERVET	1.22e-07	1.58e-05	6.91364	sig	sig	Escape
CDK16	PNCREAS	0.0249	0.156	1.6038	ns	ns	Escape
CDK16	PTTARY	0.861	0.703	0.0649968	ns	ns	Escape
CDK16	SKINNS	0.54	0.514	0.267606	ns	ns	Escape
CDK16	SKINS	0.26	0.254	0.585027	ns	ns	Escape
CDK16	SMINTI	0.00408	0.299	2.38934	ns	ns	Escape
CDK16	SPLEEN	0.0068	0.0596	2.16749	ns	ns	Escape
CDK16	STMACH	0.264	0.51	0.578396	ns	ns	Escape
CDK16	THYROID	0.125	0.257	0.90309	ns	ns	Escape
CDK16	WHLBLD	7.58e-06	0.000801	5.12033	sig	sig	Escape
CXorf38	ADPSBQ	0.00158	0.00666	2.80134	sig	ns	Escape
CXorf38	ADPVSC	0.187	0.319	0.728158	ns	ns	Escape
CXorf38	ADRNLG	0.721	0.795	0.142065	ns	ns	Escape
CXorf38	ARTAORT	0.00134	0.0184	2.8729	ns	ns	Escape
CXorf38	ARTCRN	0.00592	0.106	2.22768	ns	ns	Escape
CXorf38	ARTTBL	0.0147	0.081	1.83268	ns	ns	Escape
CXorf38	BRNCTXA	0.642	0.54	0.192465	ns	ns	Escape
CXorf38	CLNSGM	0.637	0.986	0.195861	ns	ns	Escape
CXorf38	CLNTRN	0.0191	0.542	1.71897	ns	ns	Escape
CXorf38	ESPGEJ	0.268	0.669	0.571865	ns	ns	Escape
CXorf38	ESPMCS	0.00325	0.0879	2.48812	ns	ns	Escape
CXorf38	ESPMSL	0.316	0.65	0.500313	ns	ns	Escape
CXorf38	FIBRBLS	0.000916	0.00781	3.0381	sig	ns	Escape
CXorf38	HRTAA	0.0647	0.218	1.1891	ns	ns	Escape
CXorf38	HRTLV	0.000263	0.00235	3.58004	sig	ns	Escape
CXorf38	LCL	0.0032	0.266	2.49485	ns	ns	Escape
CXorf38	LIVER	0.000165	0.0268	3.78252	ns	ns	Escape
CXorf38	LUNG	6.7e-06	0.00152	5.17393	sig	sig	Escape
CXorf38	MSCLSK	3.45e-14	2.7e-12	13.4622	sig	sig	Escape
CXorf38	NERVET	4.97e-07	5.56e-05	6.30364	sig	sig	Escape
CXorf38	PNCREAS	0.0064	0.0797	2.19382	ns	ns	Escape
CXorf38	PTTARY	0.0374	0.201	1.42713	ns	ns	Escape
CXorf38	SKINNS	0.806	0.605	0.093665	ns	ns	Escape
CXorf38	SKINS	0.0441	0.0801	1.35556	ns	ns	Escape
CXorf38	SMINTI	0.000332	0.0881	3.47886	ns	ns	Escape
CXorf38	SPLEEN	1.1e-06	0.000237	5.95861	sig	sig	Escape
CXorf38	STMACH	0.604	0.667	0.218963	ns	ns	Escape
CXorf38	THYROID	0.412	0.454	0.385103	ns	ns	Escape
CXorf38	WHLBLD	2.05e-13	8.69e-11	12.6882	sig	sig	Escape
DDX3X	ADPSBQ	2.01e-55	2.05e-52	54.6968	sig	sig	Escape
DDX3X	ADPVSC	3.15e-26	3.51e-23	25.5017	sig	sig	Escape
DDX3X	ADRNLG	1.36e-37	3.41e-34	36.8665	sig	sig	Escape
DDX3X	ARTAORT	5.31e-43	5.54e-40	42.2749	sig	sig	Escape
DDX3X	ARTCRN	7.12e-19	6.59e-16	18.1475	sig	sig	Escape
DDX3X	ARTTBL	1.94e-73	3.16e-70	72.7122	sig	sig	Escape
DDX3X	BRNCTXA	6.09e-11	4.59e-08	10.2154	sig	sig	Escape
DDX3X	CLNSGM	3.52e-26	8.84e-23	25.4535	sig	sig	Escape
DDX3X	CLNTRN	2.09e-25	2.51e-22	24.6799	sig	sig	Escape
DDX3X	ESPGEJ	1.46e-24	2.28e-21	23.8356	sig	sig	Escape
DDX3X	ESPMCS	3.88e-18	1.88e-15	17.4112	sig	sig	Escape
DDX3X	ESPMSL	3.41e-54	5.95e-51	53.4672	sig	sig	Escape
DDX3X	FIBRBLS	2.35e-61	1.88e-58	60.6289	sig	sig	Escape
DDX3X	HRTAA	1.02e-20	9.11e-18	19.9914	sig	sig	Escape
DDX3X	HRTLV	2.22e-24	1.36e-21	23.6536	sig	sig	Escape
DDX3X	LCL	3.7e-33	8.63e-30	32.4318	sig	sig	Escape
DDX3X	LIVER	4.54e-16	7.37e-13	15.3429	sig	sig	Escape
DDX3X	LUNG	5.04e-47	8.29e-44	46.2976	sig	sig	Escape
DDX3X	MSCLSK	9.69e-47	6.75e-44	46.0137	sig	sig	Escape
DDX3X	NERVET	4.04e-74	6.46e-71	73.3936	sig	sig	Escape
DDX3X	PNCREAS	1.46e-35	2.57e-32	34.8356	sig	sig	Escape
DDX3X	PTTARY	1.26e-24	4.93e-21	23.8996	sig	sig	Escape
DDX3X	SKINNS	3.18e-20	1.71e-17	19.4976	sig	sig	Escape
DDX3X	SKINS	1.02e-45	6.57e-43	44.9914	sig	sig	Escape
DDX3X	SMINTI	2.88e-09	2.14e-06	8.54061	sig	sig	Escape
DDX3X	SPLEEN	1.31e-21	1.38e-18	20.8827	sig	sig	Escape
DDX3X	STMACH	3.87e-25	4.19e-22	24.4123	sig	sig	Escape
DDX3X	THYROID	1.84e-70	2.72e-67	69.7352	sig	sig	Escape
DDX3X	WHLBLD	5.37e-24	3.33e-21	23.27	sig	sig	Escape
EIF1AX	ADPSBQ	5.9e-96	1.6e-92	95.2291	sig	sig	Escape
EIF1AX	ADPVSC	5.77e-37	1.16e-33	36.2388	sig	sig	Escape
EIF1AX	ADRNLG	3.61e-28	5.04e-25	27.4425	sig	sig	Escape
EIF1AX	ARTAORT	5.89e-51	1.11e-47	50.2299	sig	sig	Escape
EIF1AX	ARTCRN	9.44e-32	2.62e-28	31.025	sig	sig	Escape
EIF1AX	ARTTBL	2.33e-72	3.26e-69	71.6326	sig	sig	Escape
EIF1AX	BRNCTXA	0.000275	0.0152	3.56067	ns	ns	Escape
EIF1AX	CLNSGM	4.67e-19	6.39e-16	18.3307	sig	sig	Escape
EIF1AX	CLNTRN	3.68e-36	8.82e-33	35.4342	sig	sig	Escape
EIF1AX	ESPGEJ	2.91e-27	7.3e-24	26.5361	sig	sig	Escape
EIF1AX	ESPMCS	1.51e-64	1.95e-61	63.821	sig	sig	Escape
EIF1AX	ESPMSL	9.1e-57	2.22e-53	56.041	sig	sig	Escape
EIF1AX	FIBRBLS	2e-83	2.65e-80	82.699	sig	sig	Escape
EIF1AX	HRTAA	5.96e-24	7.33e-21	23.2248	sig	sig	Escape
EIF1AX	HRTLV	1.56e-28	1.15e-25	27.8069	sig	sig	Escape
EIF1AX	LCL	2.95e-29	4.3e-26	28.5302	sig	sig	Escape
EIF1AX	LIVER	1.5e-15	2.12e-12	14.8239	sig	sig	Escape
EIF1AX	LUNG	2.5e-56	5.48e-53	55.6021	sig	sig	Escape
EIF1AX	MSCLSK	5.29e-64	6.15e-61	63.2765	sig	sig	Escape
EIF1AX	NERVET	1.99e-90	5.56e-87	89.7011	sig	sig	Escape
EIF1AX	PNCREAS	7.95e-44	2.1e-40	43.0996	sig	sig	Escape
EIF1AX	PTTARY	1.14e-08	7.47e-06	7.9431	sig	sig	Escape
EIF1AX	SKINNS	4.01e-42	5.87e-39	41.3969	sig	sig	Escape
EIF1AX	SKINS	3.33e-81	7e-78	80.4776	sig	sig	Escape
EIF1AX	SMINTI	1.82e-13	2.51e-10	12.7399	sig	sig	Escape
EIF1AX	SPLEEN	1.23e-26	2.33e-23	25.9101	sig	sig	Escape
EIF1AX	STMACH	1.64e-30	2.79e-27	29.7852	sig	sig	Escape
EIF1AX	THYROID	7.13e-80	1.48e-76	79.1469	sig	sig	Escape
EIF1AX	WHLBLD	4.61e-76	1.43e-72	75.3363	sig	sig	Escape
EIF2S3	ADPSBQ	7.39e-35	3.34e-32	34.1314	sig	sig	Escape
EIF2S3	ADPVSC	7.12e-15	4.2e-12	14.1475	sig	sig	Escape
EIF2S3	ADRNLG	5.4e-11	3.77e-08	10.2676	sig	sig	Escape
EIF2S3	ARTAORT	6.04e-35	4.05e-32	34.219	sig	sig	Escape
EIF2S3	ARTCRN	1.6e-20	2.22e-17	19.7959	sig	sig	Escape
EIF2S3	ARTTBL	9.08e-50	7.41e-47	49.0419	sig	sig	Escape
EIF2S3	BRNCTXA	5.39e-17	1.32e-13	16.2684	sig	sig	Escape
EIF2S3	CLNSGM	5.58e-17	7e-14	16.2534	sig	sig	Escape
EIF2S3	CLNTRN	6.25e-14	3.91e-11	13.2041	sig	sig	Escape
EIF2S3	ESPGEJ	3.05e-17	3.83e-14	16.5157	sig	sig	Escape
EIF2S3	ESPMCS	1.81e-24	1.17e-21	23.7423	sig	sig	Escape
EIF2S3	ESPMSL	6.9e-38	7.66e-35	37.1612	sig	sig	Escape
EIF2S3	FIBRBLS	2.6e-39	1.22e-36	38.585	sig	sig	Escape
EIF2S3	HRTAA	4.29e-26	6.03e-23	25.3675	sig	sig	Escape
EIF2S3	HRTLV	4.68e-33	4.92e-30	32.3298	sig	sig	Escape
EIF2S3	LCL	5.52e-10	3.39e-07	9.25806	sig	sig	Escape
EIF2S3	LIVER	1.1e-05	0.00366	4.95861	sig	ns	Escape
EIF2S3	LUNG	3.76e-31	3.54e-28	30.4248	sig	sig	Escape
EIF2S3	MSCLSK	9.06e-68	1.26e-64	67.0429	sig	sig	Escape
EIF2S3	NERVET	8.43e-55	9.08e-52	54.0742	sig	sig	Escape
EIF2S3	PNCREAS	1.91e-09	8.07e-07	8.71897	sig	sig	Escape
EIF2S3	PTTARY	7.46e-17	1.26e-13	16.1273	sig	sig	Escape
EIF2S3	SKINNS	3.27e-25	2.58e-22	24.4855	sig	sig	Escape
EIF2S3	SKINS	2.06e-33	8.66e-31	32.6861	sig	sig	Escape
EIF2S3	SMINTI	1.75e-08	1.1e-05	7.75696	sig	sig	Escape
EIF2S3	SPLEEN	7.58e-21	6.53e-18	20.1203	sig	sig	Escape
EIF2S3	STMACH	2.43e-07	9.02e-05	6.61439	sig	sig	Escape
EIF2S3	THYROID	1.03e-46	7.1e-44	45.9872	sig	sig	Escape
EIF2S3	WHLBLD	3.96e-39	3.68e-36	38.4023	sig	sig	Escape
FAM9C	HRTLV	0.0457	0.0851	1.34008	ns	ns	Escape
FAM9C	NERVET	0.0307	0.171	1.51286	ns	ns	Escape
FAM9C	SPLEEN	0.00731	0.0611	2.13608	ns	ns	Escape
FUNDC1	ADPSBQ	0.0581	0.0932	1.23582	ns	ns	Escape
FUNDC1	ADPVSC	0.000398	0.0157	3.40012	ns	ns	Escape
FUNDC1	ADRNLG	0.0228	0.339	1.64207	ns	ns	Escape
FUNDC1	ARTAORT	7.19e-09	1.01e-06	8.14327	sig	sig	Escape
FUNDC1	ARTCRN	0.00289	0.078	2.5391	ns	ns	Escape
FUNDC1	ARTTBL	0.316	0.423	0.500313	ns	ns	Escape
FUNDC1	BRNCTXA	0.556	0.507	0.254925	ns	ns	Escape
FUNDC1	CLNSGM	0.0269	0.794	1.57025	ns	ns	Escape
FUNDC1	CLNTRN	4.67e-07	0.000177	6.33068	sig	sig	Escape
FUNDC1	ESPGEJ	0.00436	0.227	2.36051	ns	ns	Escape
FUNDC1	ESPMCS	2.37e-06	0.000612	5.62525	sig	sig	Escape
FUNDC1	ESPMSL	4.65e-06	0.000887	5.33255	sig	sig	Escape
FUNDC1	FIBRBLS	2.49e-08	2.01e-06	7.6038	sig	sig	Escape
FUNDC1	HRTAA	0.000718	0.0204	3.14388	ns	ns	Escape
FUNDC1	HRTLV	0.56	0.39	0.251812	ns	ns	Escape
FUNDC1	LCL	1.28e-10	9.3e-08	9.89279	sig	sig	Escape
FUNDC1	LIVER	0.791	0.771	0.101824	ns	ns	Escape
FUNDC1	LUNG	0.0386	0.341	1.41341	ns	ns	Escape
FUNDC1	MSCLSK	0.308	0.254	0.511449	ns	ns	Escape
FUNDC1	NERVET	6.08e-09	1e-06	8.2161	sig	sig	Escape
FUNDC1	PNCREAS	4.98e-10	2.29e-07	9.30277	sig	sig	Escape
FUNDC1	PTTARY	0.78	0.682	0.107905	ns	ns	Escape
FUNDC1	SKINNS	0.207	0.326	0.68403	ns	ns	Escape
FUNDC1	SKINS	0.00187	0.00856	2.72816	sig	ns	Escape
FUNDC1	SMINTI	0.0101	0.402	1.99568	ns	ns	Escape
FUNDC1	SPLEEN	9.6e-07	0.000214	6.01773	sig	sig	Escape
FUNDC1	STMACH	3.7e-13	2.31e-10	12.4318	sig	sig	Escape
FUNDC1	THYROID	2.36e-16	7.86e-14	15.6271	sig	sig	Escape
FUNDC1	WHLBLD	4.11e-08	1.13e-05	7.38616	sig	sig	Escape
GEMIN8	ADPSBQ	8.02e-08	1.89e-06	7.09583	sig	sig	Escape
GEMIN8	ADPVSC	6.02e-05	0.00492	4.2204	sig	ns	Escape
GEMIN8	ADRNLG	2.44e-07	0.000123	6.61261	sig	sig	Escape
GEMIN8	ARTAORT	1.73e-19	7.07e-17	18.762	sig	sig	Escape
GEMIN8	ARTCRN	3.4e-07	0.000122	6.46852	sig	sig	Escape
GEMIN8	ARTTBL	7.89e-09	1.04e-06	8.10292	sig	sig	Escape
GEMIN8	BRNCTXA	0.0236	0.112	1.62709	ns	ns	Escape
GEMIN8	CLNSGM	1.74e-08	1.09e-05	7.75945	sig	sig	Escape
GEMIN8	CLNTRN	4.75e-06	0.00163	5.32331	sig	sig	Escape
GEMIN8	ESPGEJ	2.97e-09	2.2e-06	8.52724	sig	sig	Escape
GEMIN8	ESPMCS	1.25e-19	6.62e-17	18.9031	sig	sig	Escape
GEMIN8	ESPMSL	7.84e-18	4.79e-15	17.1057	sig	sig	Escape
GEMIN8	FIBRBLS	9.27e-56	5.69e-53	55.0329	sig	sig	Escape
GEMIN8	HRTAA	0.000799	0.0214	3.09745	ns	ns	Escape
GEMIN8	HRTLV	0.02	0.0496	1.69897	ns	ns	Escape
GEMIN8	LCL	0.028	0.485	1.55284	ns	ns	Escape
GEMIN8	LIVER	0.197	0.544	0.705534	ns	ns	Escape
GEMIN8	LUNG	6.31e-12	2.77e-09	11.2	sig	sig	Escape
GEMIN8	MSCLSK	5.81e-11	2.56e-09	10.2358	sig	sig	Escape
GEMIN8	NERVET	3.4e-49	2.93e-46	48.4685	sig	sig	Escape
GEMIN8	PNCREAS	4.69e-12	2.36e-09	11.3288	sig	sig	Escape
GEMIN8	PTTARY	3.55e-09	2.99e-06	8.44977	sig	sig	Escape
GEMIN8	SKINNS	8.24e-08	1.12e-05	7.08407	sig	sig	Escape
GEMIN8	SKINS	2.13e-17	4.97e-15	16.6716	sig	sig	Escape
GEMIN8	SMINTI	0.0237	0.474	1.62525	ns	ns	Escape
GEMIN8	SPLEEN	0.0149	0.0888	1.82681	ns	ns	Escape
GEMIN8	STMACH	1.53e-07	6.08e-05	6.81531	sig	sig	Escape
GEMIN8	THYROID	1.36e-20	6.38e-18	19.8665	sig	sig	Escape
GEMIN8	WHLBLD	3.48e-05	0.00259	4.45842	sig	ns	Escape
GPM6B	ADPSBQ	0.000209	0.00138	3.67985	sig	ns	Escape
GPM6B	ADPVSC	0.442	0.473	0.354578	ns	ns	Escape
GPM6B	ADRNLG	0.283	0.666	0.548214	ns	ns	Escape
GPM6B	ARTAORT	0.0114	0.0712	1.9431	ns	ns	Escape
GPM6B	ARTCRN	0.384	0.552	0.415669	ns	ns	Escape
GPM6B	ARTTBL	0.0132	0.0752	1.87943	ns	ns	Escape
GPM6B	BRNCTXA	0.487	0.479	0.312471	ns	ns	Escape
GPM6B	CLNSGM	0.0018	0.312	2.74473	ns	ns	Escape
GPM6B	CLNTRN	0.0114	0.472	1.9431	ns	ns	Escape
GPM6B	ESPGEJ	0.841	0.828	0.075204	ns	ns	Escape
GPM6B	ESPMCS	0.0644	0.298	1.19111	ns	ns	Escape
GPM6B	ESPMSL	7.61e-05	0.0107	4.11862	ns	ns	Escape
GPM6B	FIBRBLS	2.05e-07	1.18e-05	6.68825	sig	sig	Escape
GPM6B	HRTAA	0.0362	0.164	1.44129	ns	ns	Escape
GPM6B	HRTLV	0.0114	0.0333	1.9431	ns	ns	Escape
GPM6B	LCL	0.644	0.852	0.191114	ns	ns	Escape
GPM6B	LIVER	0.311	0.613	0.50724	ns	ns	Escape
GPM6B	LUNG	0.776	0.776	0.110138	ns	ns	Escape
GPM6B	MSCLSK	0.0237	0.0422	1.62525	ns	ns	Escape
GPM6B	NERVET	8.75e-12	1.85e-09	11.058	sig	sig	Escape
GPM6B	PNCREAS	0.0256	0.159	1.59176	ns	ns	Escape
GPM6B	PTTARY	0.974	0.728	0.011441	ns	ns	Escape
GPM6B	SKINNS	0.0229	0.0981	1.64016	ns	ns	Escape
GPM6B	SKINS	2.1e-05	0.0003	4.67778	sig	ns	Escape
GPM6B	SMINTI	0.294	0.735	0.531653	ns	ns	Escape
GPM6B	SPLEEN	0.64	0.531	0.19382	ns	ns	Escape
GPM6B	STMACH	0.00291	0.0743	2.53611	ns	ns	Escape
GPM6B	THYROID	0.105	0.235	0.978811	ns	ns	Escape
GPM6B	WHLBLD	0.512	0.562	0.29073	ns	ns	Escape
GYG2	ADPSBQ	9.9e-53	8.94e-50	52.0044	sig	sig	Escape
GYG2	ADPVSC	1.59e-22	1.33e-19	21.7986	sig	sig	Escape
GYG2	ADRNLG	0.921	0.827	0.0357404	ns	ns	Escape
GYG2	ARTAORT	8.38e-12	2.02e-09	11.0768	sig	sig	Escape
GYG2	ARTCRN	3.71e-05	0.00606	4.43063	sig	ns	Escape
GYG2	ARTTBL	0.155	0.302	0.809668	ns	ns	Escape
GYG2	BRNCTXA	0.991	0.637	0.00392635	ns	ns	Escape
GYG2	CLNSGM	0.422	0.977	0.374688	ns	ns	Escape
GYG2	CLNTRN	1.13e-07	4.65e-05	6.94692	sig	sig	Escape
GYG2	ESPGEJ	0.862	0.831	0.0644927	ns	ns	Escape
GYG2	ESPMCS	0.153	0.418	0.815309	ns	ns	Escape
GYG2	ESPMSL	0.493	0.717	0.307153	ns	ns	Escape
GYG2	FIBRBLS	7.66e-13	1.61e-10	12.1158	sig	sig	Escape
GYG2	HRTAA	0.166	0.329	0.779892	ns	ns	Escape
GYG2	HRTLV	0.0434	0.0824	1.36251	ns	ns	Escape
GYG2	LIVER	3.43e-15	4.32e-12	14.4647	sig	sig	Escape
GYG2	LUNG	0.0104	0.203	1.98297	ns	ns	Escape
GYG2	MSCLSK	1.56e-10	6.38e-09	9.80688	sig	sig	Escape
GYG2	NERVET	1.21e-14	3.01e-12	13.9172	sig	sig	Escape
GYG2	PNCREAS	6.02e-09	2.28e-06	8.2204	sig	sig	Escape
GYG2	PTTARY	0.34	0.515	0.468521	ns	ns	Escape
GYG2	SKINNS	3.12e-08	5.24e-06	7.50585	sig	sig	Escape
GYG2	SKINS	7.24e-22	2.03e-19	21.1403	sig	sig	Escape
GYG2	SMINTI	0.0045	0.309	2.34679	ns	ns	Escape
GYG2	SPLEEN	0.0396	0.144	1.4023	ns	ns	Escape
GYG2	STMACH	1.65e-11	8.93e-09	10.7825	sig	sig	Escape
GYG2	THYROID	0.0105	0.0671	1.97881	ns	ns	Escape
HS6ST2	ADPVSC	0.259	0.37	0.5867	ns	ns	Escape
HS6ST2	ADRNLG	0.249	0.648	0.603801	ns	ns	Escape
HS6ST2	ARTCRN	0.185	0.42	0.732828	ns	ns	Escape
HS6ST2	BRNCTXA	0.141	0.273	0.850781	ns	ns	Escape
HS6ST2	CLNSGM	0.189	0.965	0.723538	ns	ns	Escape
HS6ST2	CLNTRN	0.228	0.789	0.642065	ns	ns	Escape
HS6ST2	ESPGEJ	0.185	0.619	0.732828	ns	ns	Escape
HS6ST2	ESPMCS	0.0371	0.249	1.43063	ns	ns	Escape
HS6ST2	ESPMSL	0.0238	0.306	1.62342	ns	ns	Escape
HS6ST2	HRTAA	0.152	0.317	0.818156	ns	ns	Escape
HS6ST2	HRTLV	0.00025	0.00226	3.60206	sig	ns	Escape
HS6ST2	LUNG	0.154	0.527	0.812479	ns	ns	Escape
HS6ST2	MSCLSK	0.000112	0.000665	3.95078	sig	ns	Escape
HS6ST2	NERVET	0.358	0.509	0.446117	ns	ns	Escape
HS6ST2	PNCREAS	0.000731	0.0267	3.13608	ns	ns	Escape
HS6ST2	PTTARY	0.026	0.175	1.58503	ns	ns	Escape
HS6ST2	SKINNS	0.0287	0.111	1.54212	ns	ns	Escape
HS6ST2	STMACH	0.0379	0.235	1.42136	ns	ns	Escape
HS6ST2	THYROID	0.301	0.393	0.521434	ns	ns	Escape
HTR2C	BRNCTXA	0.928	0.622	0.032452	ns	ns	Escape
HTR2C	PTTARY	0.519	0.599	0.284833	ns	ns	Escape
IKBKG	ADPSBQ	0.0758	0.111	1.12033	ns	ns	Escape
IKBKG	ADPVSC	0.692	0.572	0.159894	ns	ns	Escape
IKBKG	ADRNLG	0.0561	0.429	1.25104	ns	ns	Escape
IKBKG	ARTAORT	0.0131	0.0769	1.88273	ns	ns	Escape
IKBKG	ARTCRN	0.0926	0.327	1.03339	ns	ns	Escape
IKBKG	ARTTBL	0.105	0.247	0.978811	ns	ns	Escape
IKBKG	BRNCTXA	0.311	0.394	0.50724	ns	ns	Escape
IKBKG	CLNSGM	0.483	0.979	0.316053	ns	ns	Escape
IKBKG	CLNTRN	0.742	0.889	0.129596	ns	ns	Escape
IKBKG	ESPGEJ	0.149	0.589	0.826814	ns	ns	Escape
IKBKG	ESPMCS	0.0175	0.185	1.75696	ns	ns	Escape
IKBKG	ESPMSL	0.0563	0.405	1.24949	ns	ns	Escape
IKBKG	FIBRBLS	0.0302	0.0803	1.51999	ns	ns	Escape
IKBKG	HRTAA	0.0186	0.123	1.73049	ns	ns	Escape
IKBKG	HRTLV	0.188	0.208	0.725842	ns	ns	Escape
IKBKG	LCL	0.0493	0.558	1.30715	ns	ns	Escape
IKBKG	LIVER	0.0993	0.443	1.00305	ns	ns	Escape
IKBKG	LUNG	0.421	0.678	0.375718	ns	ns	Escape
IKBKG	MSCLSK	0.0313	0.0514	1.50446	ns	ns	Escape
IKBKG	NERVET	0.0168	0.125	1.77469	ns	ns	Escape
IKBKG	PNCREAS	0.379	0.526	0.421361	ns	ns	Escape
IKBKG	PTTARY	0.478	0.582	0.320572	ns	ns	Escape
IKBKG	SKINNS	0.0419	0.138	1.37779	ns	ns	Escape
IKBKG	SKINS	0.204	0.219	0.69037	ns	ns	Escape
IKBKG	SMINTI	0.111	0.622	0.954677	ns	ns	Escape
IKBKG	SPLEEN	0.00535	0.0517	2.27165	ns	ns	Escape
IKBKG	STMACH	0.442	0.606	0.354578	ns	ns	Escape
IKBKG	THYROID	0.608	0.535	0.216096	ns	ns	Escape
IKBKG	WHLBLD	0.23	0.399	0.638272	ns	ns	Escape
IQSEC2	ADPSBQ	0.855	0.493	0.0680339	ns	ns	Escape
IQSEC2	ADPVSC	0.000488	0.0172	3.31158	ns	ns	Escape
IQSEC2	ADRNLG	0.0552	0.427	1.25806	ns	ns	Escape
IQSEC2	ARTAORT	0.0777	0.201	1.10958	ns	ns	Escape
IQSEC2	ARTCRN	0.921	0.731	0.0357404	ns	ns	Escape
IQSEC2	ARTTBL	0.162	0.308	0.790485	ns	ns	Escape
IQSEC2	BRNCTXA	0.164	0.291	0.785156	ns	ns	Escape
IQSEC2	CLNSGM	0.734	0.996	0.134304	ns	ns	Escape
IQSEC2	CLNTRN	0.305	0.822	0.5157	ns	ns	Escape
IQSEC2	ESPGEJ	0.293	0.678	0.533132	ns	ns	Escape
IQSEC2	ESPMCS	0.0603	0.291	1.21968	ns	ns	Escape
IQSEC2	ESPMSL	0.258	0.619	0.58838	ns	ns	Escape
IQSEC2	FIBRBLS	0.000951	0.00798	3.02182	sig	ns	Escape
IQSEC2	HRTAA	0.384	0.47	0.415669	ns	ns	Escape
IQSEC2	HRTLV	0.0585	0.0999	1.23284	ns	ns	Escape
IQSEC2	LCL	0.327	0.784	0.485452	ns	ns	Escape
IQSEC2	LIVER	0.942	0.799	0.0259491	ns	ns	Escape
IQSEC2	LUNG	0.319	0.635	0.496209	ns	ns	Escape
IQSEC2	MSCLSK	5.35e-10	1.92e-08	9.27165	sig	sig	Escape
IQSEC2	NERVET	0.0994	0.303	1.00261	ns	ns	Escape
IQSEC2	PNCREAS	0.0113	0.103	1.94692	ns	ns	Escape
IQSEC2	PTTARY	0.02	0.155	1.69897	ns	ns	Escape
IQSEC2	SKINNS	0.0167	0.0819	1.77728	ns	ns	Escape
IQSEC2	SKINS	0.851	0.493	0.0700704	ns	ns	Escape
IQSEC2	SMINTI	0.668	0.838	0.175224	ns	ns	Escape
IQSEC2	SPLEEN	0.000306	0.0113	3.51428	ns	ns	Escape
IQSEC2	STMACH	0.0143	0.156	1.84466	ns	ns	Escape
IQSEC2	THYROID	0.481	0.485	0.317855	ns	ns	Escape
IQSEC2	WHLBLD	0.222	0.394	0.653647	ns	ns	Escape
JPX	ADPSBQ	3.02e-49	2.45e-46	48.52	sig	sig	Escape
JPX	ADPVSC	6.04e-36	1.01e-32	35.219	sig	sig	Escape
JPX	ADRNLG	1.9e-20	2.39e-17	19.7212	sig	sig	Escape
JPX	ARTAORT	2.17e-44	2.55e-41	43.6635	sig	sig	Escape
JPX	ARTCRN	2.81e-27	5.2e-24	26.5513	sig	sig	Escape
JPX	ARTTBL	1.03e-62	1.12e-59	61.9872	sig	sig	Escape
JPX	BRNCTXA	1.77e-15	2.47e-12	14.752	sig	sig	Escape
JPX	CLNSGM	9.42e-27	2.84e-23	26.0259	sig	sig	Escape
JPX	CLNTRN	2.41e-32	4.33e-29	31.618	sig	sig	Escape
JPX	ESPGEJ	9.35e-26	1.68e-22	25.0292	sig	sig	Escape
JPX	ESPMCS	1.61e-27	1.1e-24	26.7932	sig	sig	Escape
JPX	ESPMSL	1.45e-44	1.97e-41	43.8386	sig	sig	Escape
JPX	FIBRBLS	8.82e-57	5.86e-54	56.0545	sig	sig	Escape
JPX	HRTAA	1.33e-30	2.19e-27	29.8761	sig	sig	Escape
JPX	HRTLV	2.13e-35	2.61e-32	34.6716	sig	sig	Escape
JPX	LCL	5.87e-32	1.14e-28	31.2314	sig	sig	Escape
JPX	LIVER	5.18e-08	3.27e-05	7.28567	sig	sig	Escape
JPX	LUNG	2.38e-44	3.14e-41	43.6234	sig	sig	Escape
JPX	MSCLSK	5.77e-27	1.61e-24	26.2388	sig	sig	Escape
JPX	NERVET	2.64e-52	2.46e-49	51.5784	sig	sig	Escape
JPX	PNCREAS	3.84e-35	5.81e-32	34.4157	sig	sig	Escape
JPX	PTTARY	7.13e-22	1.68e-18	21.1469	sig	sig	Escape
JPX	SKINNS	2.97e-21	1.9e-18	20.5272	sig	sig	Escape
JPX	SKINS	8.1e-27	2.52e-24	26.0915	sig	sig	Escape
JPX	SMINTI	1.55e-14	3.05e-11	13.8097	sig	sig	Escape
JPX	SPLEEN	8.7e-20	6.86e-17	19.0605	sig	sig	Escape
JPX	STMACH	7.22e-28	9.54e-25	27.1415	sig	sig	Escape
JPX	THYROID	2.68e-68	3.46e-65	67.5719	sig	sig	Escape
JPX	WHLBLD	1.94e-12	7.52e-10	11.7122	sig	sig	Escape
KDM5C	ADPSBQ	2.39e-90	4.86e-87	89.6216	sig	sig	Escape
KDM5C	ADPVSC	9.24e-41	2.32e-37	40.0343	sig	sig	Escape
KDM5C	ADRNLG	1.73e-38	5.42e-35	37.762	sig	sig	Escape
KDM5C	ARTAORT	1.81e-61	4.25e-58	60.7423	sig	sig	Escape
KDM5C	ARTCRN	2.38e-29	5.28e-26	28.6234	sig	sig	Escape
KDM5C	ARTTBL	1.87e-79	3.66e-76	78.7282	sig	sig	Escape
KDM5C	BRNCTXA	1.82e-16	2.97e-13	15.7399	sig	sig	Escape
KDM5C	CLNSGM	7.16e-35	3.59e-31	34.1451	sig	sig	Escape
KDM5C	CLNTRN	2.17e-55	1.04e-51	54.6635	sig	sig	Escape
KDM5C	ESPGEJ	1.27e-35	5.32e-32	34.8962	sig	sig	Escape
KDM5C	ESPMCS	9.56e-87	3.7e-83	86.0195	sig	sig	Escape
KDM5C	ESPMSL	1.69e-69	6.89e-66	68.7721	sig	sig	Escape
KDM5C	FIBRBLS	4.5e-130	1.79e-126	129.347	sig	sig	Escape
KDM5C	HRTAA	1e-37	2.46e-34	37	sig	sig	Escape
KDM5C	HRTLV	7.24e-53	1.33e-49	52.1403	sig	sig	Escape
KDM5C	LCL	5.05e-47	2.94e-43	46.2967	sig	sig	Escape
KDM5C	LIVER	9.67e-27	3.66e-23	26.0146	sig	sig	Escape
KDM5C	LUNG	2.07e-75	6.82e-72	74.684	sig	sig	Escape
KDM5C	MSCLSK	3.62e-25	9.35e-23	24.4413	sig	sig	Escape
KDM5C	NERVET	1.15e-102	4.28e-99	101.939	sig	sig	Escape
KDM5C	PNCREAS	9.12e-52	3.22e-48	51.04	sig	sig	Escape
KDM5C	PTTARY	2.61e-21	5.13e-18	20.5834	sig	sig	Escape
KDM5C	SKINNS	7.03e-35	7.99e-32	34.153	sig	sig	Escape
KDM5C	SKINS	7.86e-80	1.32e-76	79.1046	sig	sig	Escape
KDM5C	SMINTI	6.48e-23	2.98e-19	22.1884	sig	sig	Escape
KDM5C	SPLEEN	4.64e-32	1.1e-28	31.3335	sig	sig	Escape
KDM5C	STMACH	4.97e-39	1.48e-35	38.3036	sig	sig	Escape
KDM5C	THYROID	7.25e-105	2.5e-101	104.14	sig	sig	Escape
KDM5C	WHLBLD	4.14e-40	4.28e-37	39.383	sig	sig	Escape
KDM6A	ADPSBQ	1.7e-117	6.92e-114	116.77	sig	sig	Escape
KDM6A	ADPVSC	5.74e-57	2.88e-53	56.2411	sig	sig	Escape
KDM6A	ADRNLG	6.1e-40	2.55e-36	39.2147	sig	sig	Escape
KDM6A	ARTAORT	1.32e-75	6.18e-72	74.8794	sig	sig	Escape
KDM6A	ARTCRN	1.16e-39	6.46e-36	38.9355	sig	sig	Escape
KDM6A	ARTTBL	1.02e-119	4.98e-116	118.991	sig	sig	Escape
KDM6A	BRNCTXA	7.17e-14	7.8e-11	13.1445	sig	sig	Escape
KDM6A	CLNSGM	1.73e-44	1.3e-40	43.762	sig	sig	Escape
KDM6A	CLNTRN	1.07e-61	7.68e-58	60.9706	sig	sig	Escape
KDM6A	ESPGEJ	2.87e-50	1.8e-46	49.5421	sig	sig	Escape
KDM6A	ESPMCS	5.27e-96	3.06e-92	95.2782	sig	sig	Escape
KDM6A	ESPMSL	1.1e-90	6.69e-87	89.9586	sig	sig	Escape
KDM6A	FIBRBLS	2.78e-112	5.53e-109	111.556	sig	sig	Escape
KDM6A	HRTAA	1.27e-41	6.27e-38	40.8962	sig	sig	Escape
KDM6A	HRTLV	4.88e-53	1.2e-49	52.3116	sig	sig	Escape
KDM6A	LCL	5.38e-45	2.09e-41	44.2692	sig	sig	Escape
KDM6A	LIVER	4.24e-29	2.4e-25	28.3726	sig	sig	Escape
KDM6A	LUNG	4.61e-101	3.04e-97	100.336	sig	sig	Escape
KDM6A	MSCLSK	2.04e-128	7.11e-125	127.69	sig	sig	Escape
KDM6A	NERVET	9.51e-114	5.32e-110	113.022	sig	sig	Escape
KDM6A	PNCREAS	2.15e-68	1.14e-64	67.6676	sig	sig	Escape
KDM6A	PTTARY	6.53e-30	3.85e-26	29.1851	sig	sig	Escape
KDM6A	SKINNS	9.51e-54	4.86e-50	53.0218	sig	sig	Escape
KDM6A	SKINS	9.16e-94	3.85e-90	93.0381	sig	sig	Escape
KDM6A	SMINTI	6.61e-17	1.52e-13	16.1798	sig	sig	Escape
KDM6A	SPLEEN	1.85e-32	5.83e-29	31.7328	sig	sig	Escape
KDM6A	STMACH	2.79e-44	1.66e-40	43.5544	sig	sig	Escape
KDM6A	THYROID	5.79e-118	3e-114	117.237	sig	sig	Escape
KDM6A	WHLBLD	2.76e-97	1.28e-93	96.5591	sig	sig	Escape
MAGEC3	ARTAORT	0.757	0.576	0.120904	ns	ns	Escape
MAGEC3	ARTCRN	0.165	0.404	0.782516	ns	ns	Escape
MAGEC3	ARTTBL	0.918	0.656	0.0371573	ns	ns	Escape
MAGEC3	BRNCTXA	0.184	0.307	0.735182	ns	ns	Escape
MAGEC3	PTTARY	0.98	0.729	0.00877392	ns	ns	Escape
MAGEC3	SPLEEN	0.536	0.494	0.270835	ns	ns	Escape
MAGEC3	THYROID	0.55	0.513	0.259637	ns	ns	Escape
MAOA	ADPSBQ	0.109	0.141	0.962574	ns	ns	Escape
MAOA	ADPVSC	0.153	0.291	0.815309	ns	ns	Escape
MAOA	ADRNLG	0.0361	0.393	1.44249	ns	ns	Escape
MAOA	ARTAORT	0.499	0.492	0.301899	ns	ns	Escape
MAOA	ARTCRN	0.834	0.71	0.0788339	ns	ns	Escape
MAOA	ARTTBL	0.00209	0.0233	2.67985	ns	ns	Escape
MAOA	BRNCTXA	0.174	0.3	0.759451	ns	ns	Escape
MAOA	CLNSGM	0.858	0.998	0.0665127	ns	ns	Escape
MAOA	CLNTRN	0.168	0.753	0.774691	ns	ns	Escape
MAOA	ESPGEJ	0.551	0.771	0.258848	ns	ns	Escape
MAOA	ESPMCS	0.39	0.586	0.408935	ns	ns	Escape
MAOA	ESPMSL	0.187	0.573	0.728158	ns	ns	Escape
MAOA	FIBRBLS	5.86e-06	0.000182	5.2321	sig	sig	Escape
MAOA	HRTAA	0.189	0.348	0.723538	ns	ns	Escape
MAOA	HRTLV	7.01e-05	0.000819	4.15428	sig	ns	Escape
MAOA	LIVER	0.348	0.632	0.458421	ns	ns	Escape
MAOA	LUNG	0.763	0.773	0.117475	ns	ns	Escape
MAOA	MSCLSK	0.717	0.428	0.144481	ns	ns	Escape
MAOA	NERVET	0.000602	0.0191	3.2204	ns	ns	Escape
MAOA	PNCREAS	0.584	0.621	0.233587	ns	ns	Escape
MAOA	PTTARY	0.0426	0.216	1.37059	ns	ns	Escape
MAOA	SKINNS	0.324	0.405	0.489455	ns	ns	Escape
MAOA	SKINS	0.44	0.346	0.356547	ns	ns	Escape
MAOA	SMINTI	0.397	0.771	0.401209	ns	ns	Escape
MAOA	SPLEEN	0.3	0.378	0.522879	ns	ns	Escape
MAOA	STMACH	0.63	0.677	0.200659	ns	ns	Escape
MAOA	THYROID	0.0309	0.122	1.51004	ns	ns	Escape
MAOA	WHLBLD	0.254	0.416	0.595166	ns	ns	Escape
MED14	ADPSBQ	0.254	0.242	0.595166	ns	ns	Escape
MED14	ADPVSC	0.00133	0.0284	2.87615	ns	ns	Escape
MED14	ADRNLG	3.17e-05	0.0106	4.49894	ns	ns	Escape
MED14	ARTAORT	6.76e-05	0.00206	4.17005	sig	ns	Escape
MED14	ARTCRN	0.432	0.577	0.364516	ns	ns	Escape
MED14	ARTTBL	0.0197	0.0969	1.70553	ns	ns	Escape
MED14	BRNCTXA	0.678	0.551	0.16877	ns	ns	Escape
MED14	CLNSGM	0.247	0.972	0.607303	ns	ns	Escape
MED14	CLNTRN	0.00496	0.366	2.30452	ns	ns	Escape
MED14	ESPGEJ	0.0278	0.403	1.55596	ns	ns	Escape
MED14	ESPMCS	6.58e-06	0.00134	5.18177	sig	sig	Escape
MED14	ESPMSL	0.0126	0.241	1.89963	ns	ns	Escape
MED14	FIBRBLS	0.39	0.368	0.408935	ns	ns	Escape
MED14	HRTAA	0.509	0.525	0.293282	ns	ns	Escape
MED14	HRTLV	0.119	0.157	0.924453	ns	ns	Escape
MED14	LCL	0.0243	0.473	1.61439	ns	ns	Escape
MED14	LIVER	0.00287	0.112	2.54212	ns	ns	Escape
MED14	LUNG	0.0417	0.352	1.37986	ns	ns	Escape
MED14	MSCLSK	0.0145	0.0293	1.83863	ns	ns	Escape
MED14	NERVET	6.2e-05	0.00371	4.20761	sig	ns	Escape
MED14	PNCREAS	8.36e-09	3.05e-06	8.07779	sig	sig	Escape
MED14	PTTARY	0.564	0.616	0.248721	ns	ns	Escape
MED14	SKINNS	0.475	0.486	0.323306	ns	ns	Escape
MED14	SKINS	0.0994	0.139	1.00261	ns	ns	Escape
MED14	SMINTI	4.26e-06	0.00217	5.37059	sig	sig	Escape
MED14	SPLEEN	5.72e-07	0.000136	6.2426	sig	sig	Escape
MED14	STMACH	0.0816	0.323	1.08831	ns	ns	Escape
MED14	THYROID	0.0402	0.142	1.39577	ns	ns	Escape
MED14	WHLBLD	2.85e-07	6.02e-05	6.54516	sig	sig	Escape
MSL3	ADPSBQ	0.874	0.499	0.0584886	ns	ns	Escape
MSL3	ADPVSC	0.342	0.421	0.465974	ns	ns	Escape
MSL3	ADRNLG	0.44	0.726	0.356547	ns	ns	Escape
MSL3	ARTAORT	0.0353	0.135	1.45223	ns	ns	Escape
MSL3	ARTCRN	0.197	0.429	0.705534	ns	ns	Escape
MSL3	ARTTBL	0.0817	0.217	1.08778	ns	ns	Escape
MSL3	BRNCTXA	0.191	0.313	0.718967	ns	ns	Escape
MSL3	CLNSGM	0.235	0.972	0.628932	ns	ns	Escape
MSL3	CLNTRN	0.146	0.739	0.835647	ns	ns	Escape
MSL3	ESPGEJ	0.694	0.804	0.158641	ns	ns	Escape
MSL3	ESPMCS	0.333	0.559	0.477556	ns	ns	Escape
MSL3	ESPMSL	0.204	0.583	0.69037	ns	ns	Escape
MSL3	FIBRBLS	0.0143	0.0512	1.84466	ns	ns	Escape
MSL3	HRTAA	0.292	0.42	0.534617	ns	ns	Escape
MSL3	HRTLV	0.673	0.431	0.171985	ns	ns	Escape
MSL3	LCL	0.00215	0.23	2.66756	ns	ns	Escape
MSL3	LIVER	0.576	0.717	0.239578	ns	ns	Escape
MSL3	LUNG	0.93	0.804	0.0315171	ns	ns	Escape
MSL3	MSCLSK	0.122	0.136	0.91364	ns	ns	Escape
MSL3	NERVET	0.765	0.664	0.116339	ns	ns	Escape
MSL3	PNCREAS	0.328	0.497	0.484126	ns	ns	Escape
MSL3	PTTARY	0.364	0.528	0.438899	ns	ns	Escape
MSL3	SKINNS	0.182	0.307	0.739929	ns	ns	Escape
MSL3	SKINS	0.949	0.521	0.0227338	ns	ns	Escape
MSL3	SMINTI	0.999	0.884	0.000434512	ns	ns	Escape
MSL3	SPLEEN	0.153	0.274	0.815309	ns	ns	Escape
MSL3	STMACH	0.46	0.614	0.337242	ns	ns	Escape
MSL3	THYROID	0.0534	0.166	1.27246	ns	ns	Escape
MSL3	WHLBLD	0.06	0.212	1.22185	ns	ns	Escape
MXRA5	ADPSBQ	0.082	0.117	1.08619	ns	ns	Escape
MXRA5	ADPVSC	0.186	0.319	0.730487	ns	ns	Escape
MXRA5	ADRNLG	0.555	0.758	0.255707	ns	ns	Escape
MXRA5	ARTAORT	0.109	0.239	0.962574	ns	ns	Escape
MXRA5	ARTCRN	0.987	0.744	0.00568285	ns	ns	Escape
MXRA5	ARTTBL	0.564	0.546	0.248721	ns	ns	Escape
MXRA5	BRNCTXA	0.172	0.298	0.764472	ns	ns	Escape
MXRA5	CLNSGM	0.0972	0.926	1.01233	ns	ns	Escape
MXRA5	CLNTRN	0.51	0.864	0.29243	ns	ns	Escape
MXRA5	ESPGEJ	0.2	0.631	0.69897	ns	ns	Escape
MXRA5	ESPMCS	0.037	0.248	1.4318	ns	ns	Escape
MXRA5	ESPMSL	0.0175	0.274	1.75696	ns	ns	Escape
MXRA5	FIBRBLS	0.0646	0.129	1.18977	ns	ns	Escape
MXRA5	HRTAA	0.825	0.63	0.0835461	ns	ns	Escape
MXRA5	HRTLV	4.37e-06	0.000101	5.35952	sig	sig	Escape
MXRA5	LIVER	0.744	0.761	0.128427	ns	ns	Escape
MXRA5	LUNG	0.427	0.68	0.369572	ns	ns	Escape
MXRA5	MSCLSK	0.113	0.128	0.946922	ns	ns	Escape
MXRA5	NERVET	0.811	0.674	0.0909791	ns	ns	Escape
MXRA5	PNCREAS	0.567	0.613	0.246417	ns	ns	Escape
MXRA5	PTTARY	0.707	0.662	0.150581	ns	ns	Escape
MXRA5	SKINNS	0.848	0.62	0.0716041	ns	ns	Escape
MXRA5	SKINS	0.823	0.485	0.0846002	ns	ns	Escape
MXRA5	SMINTI	0.54	0.809	0.267606	ns	ns	Escape
MXRA5	SPLEEN	0.0331	0.131	1.48017	ns	ns	Escape
MXRA5	STMACH	0.0925	0.34	1.03386	ns	ns	Escape
MXRA5	THYROID	0.000634	0.0126	3.19791	ns	ns	Escape
NAP1L3	ADPSBQ	0.028	0.056	1.55284	ns	ns	Escape
NAP1L3	ADPVSC	0.00135	0.0285	2.86967	ns	ns	Escape
NAP1L3	ADRNLG	0.331	0.685	0.480172	ns	ns	Escape
NAP1L3	ARTAORT	0.896	0.616	0.047692	ns	ns	Escape
NAP1L3	ARTCRN	0.362	0.543	0.441291	ns	ns	Escape
NAP1L3	ARTTBL	0.93	0.659	0.0315171	ns	ns	Escape
NAP1L3	BRNCTXA	0.527	0.497	0.278189	ns	ns	Escape
NAP1L3	CLNSGM	0.0782	0.921	1.10679	ns	ns	Escape
NAP1L3	CLNTRN	0.286	0.814	0.543634	ns	ns	Escape
NAP1L3	ESPGEJ	0.558	0.773	0.253366	ns	ns	Escape
NAP1L3	ESPMCS	0.304	0.541	0.517126	ns	ns	Escape
NAP1L3	ESPMSL	0.00255	0.124	2.59346	ns	ns	Escape
NAP1L3	FIBRBLS	6.38e-05	0.00112	4.19518	sig	ns	Escape
NAP1L3	HRTAA	0.124	0.289	0.906578	ns	ns	Escape
NAP1L3	HRTLV	3.11e-08	1.94e-06	7.50724	sig	sig	Escape
NAP1L3	LIVER	0.675	0.746	0.170696	ns	ns	Escape
NAP1L3	LUNG	0.153	0.526	0.815309	ns	ns	Escape
NAP1L3	MSCLSK	0.639	0.401	0.194499	ns	ns	Escape
NAP1L3	NERVET	0.0796	0.271	1.09909	ns	ns	Escape
NAP1L3	PNCREAS	0.133	0.338	0.876148	ns	ns	Escape
NAP1L3	PTTARY	6.28e-07	0.000218	6.20204	sig	sig	Escape
NAP1L3	SKINNS	1.03e-05	0.000583	4.98716	sig	ns	Escape
NAP1L3	SKINS	0.00899	0.0269	2.04624	ns	ns	Escape
NAP1L3	SMINTI	0.198	0.695	0.703335	ns	ns	Escape
NAP1L3	SPLEEN	0.00811	0.0644	2.09098	ns	ns	Escape
NAP1L3	STMACH	0.00386	0.0859	2.41341	ns	ns	Escape
NAP1L3	THYROID	0.953	0.636	0.0209071	ns	ns	Escape
NAP1L3	WHLBLD	0.634	0.606	0.197911	ns	ns	Escape
NOX1	CLNSGM	0.168	0.958	0.774691	ns	ns	Escape
NOX1	CLNTRN	0.00715	0.402	2.14569	ns	ns	Escape
NOX1	LUNG	0.988	0.813	0.00524306	ns	ns	Escape
NOX1	PTTARY	0.0909	0.307	1.04144	ns	ns	Escape
NOX1	SKINNS	0.766	0.593	0.115771	ns	ns	Escape
NOX1	SKINS	0.375	0.316	0.425969	ns	ns	Escape
NOX1	SMINTI	0.555	0.812	0.255707	ns	ns	Escape
NR0B1	ADPSBQ	0.324	0.282	0.489455	ns	ns	Escape
NR0B1	ADRNLG	0.0364	0.394	1.4389	ns	ns	Escape
NR0B1	ARTAORT	0.71	0.564	0.148742	ns	ns	Escape
NR0B1	BRNCTXA	0.256	0.36	0.59176	ns	ns	Escape
NR0B1	NERVET	0.334	0.495	0.476254	ns	ns	Escape
NR0B1	PNCREAS	0.00683	0.082	2.16558	ns	ns	Escape
NR0B1	PTTARY	0.0849	0.298	1.07109	ns	ns	Escape
OFD1	ADPSBQ	0.00786	0.0223	2.10458	ns	ns	Escape
OFD1	ADPVSC	0.0776	0.207	1.11014	ns	ns	Escape
OFD1	ADRNLG	2.37e-05	0.009	4.62525	sig	ns	Escape
OFD1	ARTAORT	3.47e-27	2.17e-24	26.4597	sig	sig	Escape
OFD1	ARTCRN	2.63e-05	0.00472	4.58004	sig	ns	Escape
OFD1	ARTTBL	1.08e-30	6.63e-28	29.9666	sig	sig	Escape
OFD1	BRNCTXA	0.00334	0.0439	2.47625	ns	ns	Escape
OFD1	CLNSGM	5.63e-08	3.39e-05	7.24949	sig	sig	Escape
OFD1	CLNTRN	3.35e-10	1.72e-07	9.47496	sig	sig	Escape
OFD1	ESPGEJ	7.02e-08	4.01e-05	7.15366	sig	sig	Escape
OFD1	ESPMCS	3.01e-17	1.4e-14	16.5214	sig	sig	Escape
OFD1	ESPMSL	5.04e-13	2.37e-10	12.2976	sig	sig	Escape
OFD1	FIBRBLS	3.82e-05	0.000787	4.41794	sig	ns	Escape
OFD1	HRTAA	0.000575	0.0178	3.24033	ns	ns	Escape
OFD1	HRTLV	0.0391	0.0768	1.40782	ns	ns	Escape
OFD1	LCL	0.178	0.713	0.74958	ns	ns	Escape
OFD1	LIVER	1.89e-05	0.00549	4.72354	sig	ns	Escape
OFD1	LUNG	5.9e-08	1.99e-05	7.22915	sig	sig	Escape
OFD1	MSCLSK	0.000305	0.00145	3.5157	sig	ns	Escape
OFD1	NERVET	1.66e-47	1.24e-44	46.7799	sig	sig	Escape
OFD1	PNCREAS	1.42e-09	6.28e-07	8.84771	sig	sig	Escape
OFD1	PTTARY	3.68e-05	0.00429	4.43415	sig	ns	Escape
OFD1	SKINNS	9.42e-09	1.85e-06	8.02595	sig	sig	Escape
OFD1	SKINS	1.98e-28	7.22e-26	27.7033	sig	sig	Escape
OFD1	SMINTI	0.00152	0.209	2.81816	ns	ns	Escape
OFD1	SPLEEN	0.11	0.234	0.958607	ns	ns	Escape
OFD1	STMACH	0.000108	0.013	3.96658	ns	ns	Escape
OFD1	THYROID	4.19e-18	1.74e-15	17.3778	sig	sig	Escape
OFD1	WHLBLD	8.04e-06	0.00084	5.09474	sig	sig	Escape
PCDH19	ADPSBQ	0.437	0.339	0.359519	ns	ns	Escape
PCDH19	ADPVSC	0.343	0.421	0.464706	ns	ns	Escape
PCDH19	ARTAORT	0.71	0.563	0.148742	ns	ns	Escape
PCDH19	ARTCRN	0.704	0.674	0.152427	ns	ns	Escape
PCDH19	ARTTBL	0.756	0.615	0.121478	ns	ns	Escape
PCDH19	BRNCTXA	0.128	0.259	0.89279	ns	ns	Escape
PCDH19	CLNSGM	0.0286	0.794	1.54363	ns	ns	Escape
PCDH19	CLNTRN	0.615	0.874	0.211125	ns	ns	Escape
PCDH19	ESPGEJ	0.981	0.847	0.00833099	ns	ns	Escape
PCDH19	ESPMCS	0.463	0.621	0.334419	ns	ns	Escape
PCDH19	ESPMSL	0.0742	0.439	1.1296	ns	ns	Escape
PCDH19	HRTAA	0.812	0.626	0.090444	ns	ns	Escape
PCDH19	HRTLV	0.396	0.322	0.402305	ns	ns	Escape
PCDH19	MSCLSK	0.211	0.198	0.675718	ns	ns	Escape
PCDH19	NERVET	0.824	0.677	0.0840728	ns	ns	Escape
PCDH19	PTTARY	0.174	0.402	0.759451	ns	ns	Escape
PCDH19	SKINNS	0.056	0.162	1.25181	ns	ns	Escape
PCDH19	SKINS	0.672	0.437	0.172631	ns	ns	Escape
PCDH19	SMINTI	0.0285	0.492	1.54516	ns	ns	Escape
PCDH19	STMACH	0.314	0.542	0.50307	ns	ns	Escape
PCDH19	THYROID	0.926	0.63	0.033389	ns	ns	Escape
PIH1D3	LUNG	0.698	0.759	0.156145	ns	ns	Escape
PLXNB3	ADPSBQ	2.53e-05	0.000251	4.59688	sig	ns	Escape
PLXNB3	ADPVSC	0.974	0.65	0.011441	ns	ns	Escape
PLXNB3	ADRNLG	0.699	0.788	0.155523	ns	ns	Escape
PLXNB3	ARTAORT	0.0466	0.155	1.33161	ns	ns	Escape
PLXNB3	ARTCRN	0.534	0.617	0.272459	ns	ns	Escape
PLXNB3	ARTTBL	0.696	0.596	0.157391	ns	ns	Escape
PLXNB3	BRNCTXA	1	0.639	0	ns	ns	Escape
PLXNB3	CLNSGM	0.0497	0.874	1.30364	ns	ns	Escape
PLXNB3	CLNTRN	0.406	0.847	0.391474	ns	ns	Escape
PLXNB3	ESPGEJ	0.591	0.783	0.228413	ns	ns	Escape
PLXNB3	ESPMCS	0.304	0.541	0.517126	ns	ns	Escape
PLXNB3	ESPMSL	0.16	0.551	0.79588	ns	ns	Escape
PLXNB3	FIBRBLS	0.567	0.45	0.246417	ns	ns	Escape
PLXNB3	HRTAA	0.673	0.583	0.171985	ns	ns	Escape
PLXNB3	HRTLV	0.75	0.453	0.124939	ns	ns	Escape
PLXNB3	LCL	0.262	0.757	0.581699	ns	ns	Escape
PLXNB3	LIVER	0.217	0.554	0.66354	ns	ns	Escape
PLXNB3	LUNG	0.0126	0.216	1.89963	ns	ns	Escape
PLXNB3	MSCLSK	0.00303	0.009	2.51856	sig	ns	Escape
PLXNB3	NERVET	0.0192	0.134	1.7167	ns	ns	Escape
PLXNB3	PNCREAS	0.00794	0.0883	2.10018	ns	ns	Escape
PLXNB3	PTTARY	0.627	0.639	0.202732	ns	ns	Escape
PLXNB3	SKINNS	0.304	0.393	0.517126	ns	ns	Escape
PLXNB3	SKINS	0.163	0.19	0.787812	ns	ns	Escape
PLXNB3	SMINTI	0.505	0.801	0.296709	ns	ns	Escape
PLXNB3	SPLEEN	0.989	0.629	0.00480371	ns	ns	Escape
PLXNB3	STMACH	0.834	0.728	0.0788339	ns	ns	Escape
PLXNB3	THYROID	0.756	0.586	0.121478	ns	ns	Escape
PLXNB3	WHLBLD	0.228	0.398	0.642065	ns	ns	Escape
PNPLA4	ADPSBQ	2.12e-42	1.33e-39	41.6737	sig	sig	Escape
PNPLA4	ADPVSC	3.27e-28	4.1e-25	27.4855	sig	sig	Escape
PNPLA4	ADRNLG	1.74e-33	3.64e-30	32.7595	sig	sig	Escape
PNPLA4	ARTAORT	2.91e-22	1.44e-19	21.5361	sig	sig	Escape
PNPLA4	ARTCRN	7.66e-05	0.0101	4.11577	ns	ns	Escape
PNPLA4	ARTTBL	2.39e-16	8.38e-14	15.6216	sig	sig	Escape
PNPLA4	BRNCTXA	5.18e-06	0.00159	5.28567	sig	sig	Escape
PNPLA4	CLNSGM	0.543	0.98	0.2652	ns	ns	Escape
PNPLA4	CLNTRN	3.73e-27	5.95e-24	26.4283	sig	sig	Escape
PNPLA4	ESPGEJ	2.14e-07	0.000117	6.66959	sig	sig	Escape
PNPLA4	ESPMCS	5.14e-76	1.19e-72	75.289	sig	sig	Escape
PNPLA4	ESPMSL	1.43e-19	9.69e-17	18.8447	sig	sig	Escape
PNPLA4	FIBRBLS	0.0041	0.0222	2.38722	ns	ns	Escape
PNPLA4	HRTAA	4.54e-08	1.49e-05	7.34294	sig	sig	Escape
PNPLA4	HRTLV	5.95e-08	3.35e-06	7.22548	sig	sig	Escape
PNPLA4	LCL	8.1e-24	9.45e-21	23.0915	sig	sig	Escape
PNPLA4	LIVER	5.67e-23	1.61e-19	22.2464	sig	sig	Escape
PNPLA4	LUNG	2.1e-45	3.07e-42	44.6778	sig	sig	Escape
PNPLA4	MSCLSK	0.347	0.274	0.459671	ns	ns	Escape
PNPLA4	NERVET	1.14e-28	5.1e-26	27.9431	sig	sig	Escape
PNPLA4	PNCREAS	8.07e-31	7.76e-28	30.0931	sig	sig	Escape
PNPLA4	PTTARY	1.08e-07	4.7e-05	6.96658	sig	sig	Escape
PNPLA4	SKINNS	3.22e-44	6.59e-41	43.4921	sig	sig	Escape
PNPLA4	SKINS	1.16e-55	9.73e-53	54.9355	sig	sig	Escape
PNPLA4	SMINTI	9.71e-14	1.67e-10	13.0128	sig	sig	Escape
PNPLA4	SPLEEN	2.96e-18	2e-15	17.5287	sig	sig	Escape
PNPLA4	STMACH	4.78e-29	7.1e-26	28.3206	sig	sig	Escape
PNPLA4	THYROID	3.45e-61	3.96e-58	60.4622	sig	sig	Escape
PNPLA4	WHLBLD	3.15e-18	1.55e-15	17.5017	sig	sig	Escape
PRKX	ADPSBQ	1.39e-24	3.13e-22	23.857	sig	sig	Escape
PRKX	ADPVSC	0.000445	0.0168	3.35164	ns	ns	Escape
PRKX	ADRNLG	9.97e-07	0.000464	6.0013	sig	sig	Escape
PRKX	ARTAORT	6.4e-12	1.58e-09	11.1938	sig	sig	Escape
PRKX	ARTCRN	1.62e-07	6.68e-05	6.79048	sig	sig	Escape
PRKX	ARTTBL	4.65e-05	0.00164	4.33255	sig	ns	Escape
PRKX	BRNCTXA	0.00498	0.0531	2.30277	ns	ns	Escape
PRKX	CLNSGM	0.000144	0.0556	3.84164	ns	ns	Escape
PRKX	CLNTRN	1.06e-26	1.39e-23	25.9747	sig	sig	Escape
PRKX	ESPGEJ	0.0145	0.329	1.83863	ns	ns	Escape
PRKX	ESPMCS	6.88e-80	2e-76	79.1624	sig	sig	Escape
PRKX	ESPMSL	1.43e-10	5.82e-08	9.84466	sig	sig	Escape
PRKX	FIBRBLS	4.38e-08	3.27e-06	7.35853	sig	sig	Escape
PRKX	HRTAA	0.00281	0.0457	2.55129	ns	ns	Escape
PRKX	HRTLV	0.0175	0.0453	1.75696	ns	ns	Escape
PRKX	LCL	2.41e-19	2.16e-16	18.618	sig	sig	Escape
PRKX	LIVER	0.0408	0.337	1.38934	ns	ns	Escape
PRKX	LUNG	6.96e-23	4.82e-20	22.1574	sig	sig	Escape
PRKX	MSCLSK	0.000233	0.00118	3.63264	sig	ns	Escape
PRKX	NERVET	8.25e-47	5.13e-44	46.0835	sig	sig	Escape
PRKX	PNCREAS	0.0359	0.19	1.44491	ns	ns	Escape
PRKX	PTTARY	0.766	0.679	0.115771	ns	ns	Escape
PRKX	SKINNS	6.54e-27	5.57e-24	26.1844	sig	sig	Escape
PRKX	SKINS	9.86e-50	7.53e-47	49.0061	sig	sig	Escape
PRKX	SMINTI	1.4e-10	1.28e-07	9.85387	sig	sig	Escape
PRKX	SPLEEN	8.89e-11	3.83e-08	10.0511	sig	sig	Escape
PRKX	STMACH	4.82e-11	2.49e-08	10.317	sig	sig	Escape
PRKX	THYROID	9.59e-19	4.13e-16	18.0182	sig	sig	Escape
PRKX	WHLBLD	1.8e-43	2.1e-40	42.7447	sig	sig	Escape
RAB9A	ADPSBQ	1.35e-11	7.61e-10	10.8697	sig	sig	Escape
RAB9A	ADPVSC	0.645	0.556	0.19044	ns	ns	Escape
RAB9A	ADRNLG	0.00876	0.252	2.0575	ns	ns	Escape
RAB9A	ARTAORT	9.53e-20	4.07e-17	19.0209	sig	sig	Escape
RAB9A	ARTCRN	0.00861	0.122	2.065	ns	ns	Escape
RAB9A	ARTTBL	5.02e-05	0.00171	4.2993	sig	ns	Escape
RAB9A	BRNCTXA	0.0144	0.0886	1.84164	ns	ns	Escape
RAB9A	CLNSGM	0.713	0.996	0.14691	ns	ns	Escape
RAB9A	CLNTRN	0.421	0.85	0.375718	ns	ns	Escape
RAB9A	ESPGEJ	0.0231	0.377	1.63639	ns	ns	Escape
RAB9A	ESPMCS	0.0432	0.263	1.36452	ns	ns	Escape
RAB9A	ESPMSL	0.152	0.542	0.818156	ns	ns	Escape
RAB9A	FIBRBLS	1.74e-08	1.52e-06	7.75945	sig	sig	Escape
RAB9A	HRTAA	0.191	0.349	0.718967	ns	ns	Escape
RAB9A	HRTLV	4.05e-05	0.000548	4.39254	sig	ns	Escape
RAB9A	LCL	0.602	0.849	0.220404	ns	ns	Escape
RAB9A	LIVER	0.485	0.688	0.314258	ns	ns	Escape
RAB9A	LUNG	0.828	0.786	0.0819697	ns	ns	Escape
RAB9A	MSCLSK	0.0378	0.0589	1.42251	ns	ns	Escape
RAB9A	NERVET	6.05e-34	2.94e-31	33.2182	sig	sig	Escape
RAB9A	PNCREAS	0.0727	0.259	1.13847	ns	ns	Escape
RAB9A	PTTARY	0.769	0.679	0.114074	ns	ns	Escape
RAB9A	SKINNS	0.142	0.27	0.847712	ns	ns	Escape
RAB9A	SKINS	0.0132	0.0351	1.87943	ns	ns	Escape
RAB9A	SMINTI	0.906	0.874	0.0428718	ns	ns	Escape
RAB9A	SPLEEN	0.304	0.38	0.517126	ns	ns	Escape
RAB9A	STMACH	0.852	0.732	0.0695604	ns	ns	Escape
RAB9A	THYROID	1.56e-06	0.000138	5.80688	sig	sig	Escape
RAB9A	WHLBLD	0.00324	0.048	2.48945	ns	ns	Escape
RENBP	ADPSBQ	0.0162	0.0381	1.79048	ns	ns	Escape
RENBP	ADPVSC	0.262	0.373	0.581699	ns	ns	Escape
RENBP	ADRNLG	0.752	0.801	0.123782	ns	ns	Escape
RENBP	ARTAORT	0.555	0.513	0.255707	ns	ns	Escape
RENBP	ARTCRN	0.815	0.706	0.0888424	ns	ns	Escape
RENBP	ARTTBL	0.00122	0.0166	2.91364	ns	ns	Escape
RENBP	BRNCTXA	0.381	0.431	0.419075	ns	ns	Escape
RENBP	CLNSGM	0.0385	0.84	1.41454	ns	ns	Escape
RENBP	CLNTRN	0.263	0.8	0.580044	ns	ns	Escape
RENBP	ESPGEJ	0.738	0.813	0.131944	ns	ns	Escape
RENBP	ESPMCS	0.688	0.696	0.162412	ns	ns	Escape
RENBP	ESPMSL	0.614	0.749	0.211832	ns	ns	Escape
RENBP	FIBRBLS	0.236	0.278	0.627088	ns	ns	Escape
RENBP	HRTAA	0.0734	0.231	1.1343	ns	ns	Escape
RENBP	HRTLV	0.455	0.348	0.341989	ns	ns	Escape
RENBP	LCL	0.141	0.682	0.850781	ns	ns	Escape
RENBP	LIVER	0.207	0.551	0.68403	ns	ns	Escape
RENBP	LUNG	0.00748	0.179	2.1261	ns	ns	Escape
RENBP	MSCLSK	0.194	0.187	0.712198	ns	ns	Escape
RENBP	NERVET	0.047	0.21	1.3279	ns	ns	Escape
RENBP	PNCREAS	0.851	0.706	0.0700704	ns	ns	Escape
RENBP	PTTARY	0.0599	0.253	1.22257	ns	ns	Escape
RENBP	SKINNS	1.76e-05	0.000851	4.75449	sig	ns	Escape
RENBP	SKINS	3.38e-15	7.11e-13	14.4711	sig	sig	Escape
RENBP	SMINTI	0.937	0.878	0.0282604	ns	ns	Escape
RENBP	SPLEEN	0.12	0.244	0.920819	ns	ns	Escape
RENBP	STMACH	0.507	0.631	0.294992	ns	ns	Escape
RENBP	THYROID	0.0132	0.0767	1.87943	ns	ns	Escape
RENBP	WHLBLD	0.601	0.596	0.221126	ns	ns	Escape
RIBC1	ADPSBQ	0.38	0.311	0.420216	ns	ns	Escape
RIBC1	ADPVSC	0.667	0.563	0.175874	ns	ns	Escape
RIBC1	ADRNLG	0.271	0.66	0.567031	ns	ns	Escape
RIBC1	ARTAORT	0.0236	0.108	1.62709	ns	ns	Escape
RIBC1	ARTCRN	0.211	0.442	0.675718	ns	ns	Escape
RIBC1	ARTTBL	0.0585	0.181	1.23284	ns	ns	Escape
RIBC1	BRNCTXA	0.0122	0.081	1.91364	ns	ns	Escape
RIBC1	CLNSGM	0.208	0.972	0.681937	ns	ns	Escape
RIBC1	CLNTRN	0.3	0.818	0.522879	ns	ns	Escape
RIBC1	ESPGEJ	0.0201	0.361	1.6968	ns	ns	Escape
RIBC1	ESPMCS	0.00453	0.1	2.3439	ns	ns	Escape
RIBC1	ESPMSL	0.016	0.263	1.79588	ns	ns	Escape
RIBC1	HRTAA	0.0236	0.135	1.62709	ns	ns	Escape
RIBC1	LUNG	9.86e-13	4.63e-10	12.0061	sig	sig	Escape
RIBC1	NERVET	0.0136	0.113	1.86646	ns	ns	Escape
RIBC1	PNCREAS	0.00198	0.0436	2.70333	ns	ns	Escape
RIBC1	PTTARY	0.00131	0.0362	2.88273	ns	ns	Escape
RIBC1	SKINNS	0.0437	0.141	1.35952	ns	ns	Escape
RIBC1	SKINS	0.629	0.421	0.201349	ns	ns	Escape
RIBC1	SMINTI	0.244	0.714	0.61261	ns	ns	Escape
RIBC1	SPLEEN	1.55e-07	4.31e-05	6.80967	sig	sig	Escape
RIBC1	STMACH	0.473	0.62	0.325139	ns	ns	Escape
RIBC1	THYROID	0.0355	0.132	1.44977	ns	ns	Escape
RPS4X	ADPSBQ	1.9e-60	2.21e-57	59.7212	sig	sig	Escape
RPS4X	ADPVSC	2.01e-41	6.72e-38	40.6968	sig	sig	Escape
RPS4X	ADRNLG	2.81e-20	3.21e-17	19.5513	sig	sig	Escape
RPS4X	ARTAORT	1.07e-47	1.68e-44	46.9706	sig	sig	Escape
RPS4X	ARTCRN	1.27e-24	2.01e-21	23.8962	sig	sig	Escape
RPS4X	ARTTBL	8.22e-84	2.01e-80	83.0851	sig	sig	Escape
RPS4X	BRNCTXA	3.42e-10	2.4e-07	9.46597	sig	sig	Escape
RPS4X	CLNSGM	2.03e-29	7.62e-26	28.6925	sig	sig	Escape
RPS4X	CLNTRN	1.64e-34	3.37e-31	33.7852	sig	sig	Escape
RPS4X	ESPGEJ	2.08e-31	6.52e-28	30.6819	sig	sig	Escape
RPS4X	ESPMCS	1.17e-65	1.7e-62	64.9318	sig	sig	Escape
RPS4X	ESPMSL	1.08e-51	1.64e-48	50.9666	sig	sig	Escape
RPS4X	FIBRBLS	9.24e-44	4.91e-41	43.0343	sig	sig	Escape
RPS4X	HRTAA	4.51e-23	4.93e-20	22.3458	sig	sig	Escape
RPS4X	HRTLV	6.07e-19	2.13e-16	18.2168	sig	sig	Escape
RPS4X	LCL	1.08e-34	3.14e-31	33.9666	sig	sig	Escape
RPS4X	LIVER	8.83e-13	9.12e-10	12.054	sig	sig	Escape
RPS4X	LUNG	4.49e-51	8.43e-48	50.3478	sig	sig	Escape
RPS4X	MSCLSK	1.9e-18	2.95e-16	17.7212	sig	sig	Escape
RPS4X	NERVET	5.8e-79	1.08e-75	78.2366	sig	sig	Escape
RPS4X	PNCREAS	4.24e-34	4.49e-31	33.3726	sig	sig	Escape
RPS4X	PTTARY	3.04e-06	0.000746	5.51713	sig	sig	Escape
RPS4X	SKINNS	2.68e-45	6.85e-42	44.5719	sig	sig	Escape
RPS4X	SKINS	2.74e-67	2.87e-64	66.5622	sig	sig	Escape
RPS4X	SMINTI	1.38e-13	2.12e-10	12.8601	sig	sig	Escape
RPS4X	SPLEEN	1.04e-25	1.65e-22	24.983	sig	sig	Escape
RPS4X	STMACH	1.96e-34	3.88e-31	33.7077	sig	sig	Escape
RPS4X	THYROID	8.55e-74	1.47e-70	73.068	sig	sig	Escape
RPS4X	WHLBLD	6.85e-70	1.59e-66	69.1643	sig	sig	Escape
SMC1A	ADPSBQ	1.29e-29	4.67e-27	28.8894	sig	sig	Escape
SMC1A	ADPVSC	5.82e-16	3.89e-13	15.2351	sig	sig	Escape
SMC1A	ADRNLG	1.37e-18	1.32e-15	17.8633	sig	sig	Escape
SMC1A	ARTAORT	6.36e-22	2.99e-19	21.1965	sig	sig	Escape
SMC1A	ARTCRN	3.27e-08	1.51e-05	7.48545	sig	sig	Escape
SMC1A	ARTTBL	8.07e-29	3.95e-26	28.0931	sig	sig	Escape
SMC1A	BRNCTXA	0.0394	0.146	1.4045	ns	ns	Escape
SMC1A	CLNSGM	1.41e-10	1.12e-07	9.85078	sig	sig	Escape
SMC1A	CLNTRN	2.55e-21	2.44e-18	20.5935	sig	sig	Escape
SMC1A	ESPGEJ	6.86e-08	4.01e-05	7.16368	sig	sig	Escape
SMC1A	ESPMCS	1.64e-34	1.27e-31	33.7852	sig	sig	Escape
SMC1A	ESPMSL	6.09e-20	4.37e-17	19.2154	sig	sig	Escape
SMC1A	FIBRBLS	1.38e-44	7.88e-42	43.8601	sig	sig	Escape
SMC1A	HRTAA	3.92e-13	2.76e-10	12.4067	sig	sig	Escape
SMC1A	HRTLV	4.97e-23	2.61e-20	22.3036	sig	sig	Escape
SMC1A	LCL	3.16e-19	2.64e-16	18.5003	sig	sig	Escape
SMC1A	LIVER	7.11e-11	6.21e-08	10.1481	sig	sig	Escape
SMC1A	LUNG	1.28e-36	1.29e-33	35.8928	sig	sig	Escape
SMC1A	MSCLSK	1.45e-14	1.26e-12	13.8386	sig	sig	Escape
SMC1A	NERVET	2.55e-36	1.36e-33	35.5935	sig	sig	Escape
SMC1A	PNCREAS	1.56e-17	1.03e-14	16.8069	sig	sig	Escape
SMC1A	PTTARY	1.86e-10	2e-07	9.73049	sig	sig	Escape
SMC1A	SKINNS	4.15e-23	3.04e-20	22.382	sig	sig	Escape
SMC1A	SKINS	4.67e-27	1.51e-24	26.3307	sig	sig	Escape
SMC1A	SMINTI	4.22e-12	4.48e-09	11.3747	sig	sig	Escape
SMC1A	SPLEEN	5.94e-24	7.03e-21	23.2262	sig	sig	Escape
SMC1A	STMACH	4.08e-16	3.73e-13	15.3893	sig	sig	Escape
SMC1A	THYROID	1.26e-49	1.01e-46	48.8996	sig	sig	Escape
SMC1A	WHLBLD	2.91e-37	2.25e-34	36.5361	sig	sig	Escape
STS	ADPSBQ	6.88e-42	4e-39	41.1624	sig	sig	Escape
STS	ADPVSC	1.44e-15	9.06e-13	14.8416	sig	sig	Escape
STS	ADRNLG	1.83e-14	1.53e-11	13.7375	sig	sig	Escape
STS	ARTAORT	1.89e-39	1.61e-36	38.7235	sig	sig	Escape
STS	ARTCRN	6.15e-11	4.27e-08	10.2111	sig	sig	Escape
STS	ARTTBL	1.26e-10	2.52e-08	9.89963	sig	sig	Escape
STS	BRNCTXA	0.0277	0.121	1.55752	ns	ns	Escape
STS	CLNSGM	2.04e-06	0.00114	5.69037	sig	sig	Escape
STS	CLNTRN	4.05e-15	2.77e-12	14.3925	sig	sig	Escape
STS	ESPGEJ	1.08e-10	9.69e-08	9.96658	sig	sig	Escape
STS	ESPMCS	7.62e-20	4.22e-17	19.118	sig	sig	Escape
STS	ESPMSL	8.45e-34	8.6e-31	33.0731	sig	sig	Escape
STS	FIBRBLS	3.5e-16	9.31e-14	15.4559	sig	sig	Escape
STS	HRTAA	4.29e-12	2.82e-09	11.3675	sig	sig	Escape
STS	HRTLV	1.08e-19	4.35e-17	18.9666	sig	sig	Escape
STS	LCL	1.44e-10	9.88e-08	9.84164	sig	sig	Escape
STS	LIVER	9.9e-12	9.36e-09	11.0044	sig	sig	Escape
STS	LUNG	1.25e-25	9.12e-23	24.9031	sig	sig	Escape
STS	MSCLSK	8.71e-41	4.67e-38	40.06	sig	sig	Escape
STS	NERVET	2.74e-25	1.02e-22	24.5622	sig	sig	Escape
STS	PNCREAS	2.05e-21	1.55e-18	20.6882	sig	sig	Escape
STS	PTTARY	1.21e-07	5.1e-05	6.91721	sig	sig	Escape
STS	SKINNS	1.07e-16	4.55e-14	15.9706	sig	sig	Escape
STS	SKINS	1.46e-29	5.56e-27	28.8356	sig	sig	Escape
STS	SMINTI	3.1e-12	3.57e-09	11.5086	sig	sig	Escape
STS	SPLEEN	2.11e-12	1.05e-09	11.6757	sig	sig	Escape
STS	STMACH	1.52e-15	1.13e-12	14.8182	sig	sig	Escape
STS	THYROID	6.62e-32	3.81e-29	31.1791	sig	sig	Escape
STS	WHLBLD	2.2e-05	0.00186	4.65758	sig	ns	Escape
SYAP1	ADPSBQ	4.17e-61	5.65e-58	60.3799	sig	sig	Escape
SYAP1	ADPVSC	1.18e-11	5.65e-09	10.9281	sig	sig	Escape
SYAP1	ADRNLG	8.47e-13	6.65e-10	12.0721	sig	sig	Escape
SYAP1	ARTAORT	3.5e-36	2.53e-33	35.4559	sig	sig	Escape
SYAP1	ARTCRN	6.31e-20	7.79e-17	19.2	sig	sig	Escape
SYAP1	ARTTBL	8.89e-55	8.71e-52	54.0511	sig	sig	Escape
SYAP1	BRNCTXA	0.000202	0.0138	3.69465	ns	ns	Escape
SYAP1	CLNSGM	1.35e-22	2.04e-19	21.8697	sig	sig	Escape
SYAP1	CLNTRN	2.54e-18	2.03e-15	17.5952	sig	sig	Escape
SYAP1	ESPGEJ	4.26e-11	4.11e-08	10.3706	sig	sig	Escape
SYAP1	ESPMCS	1.97e-33	1.43e-30	32.7055	sig	sig	Escape
SYAP1	ESPMSL	1.71e-41	2.08e-38	40.767	sig	sig	Escape
SYAP1	FIBRBLS	1.84e-113	4.9e-110	112.735	sig	sig	Escape
SYAP1	HRTAA	2.7e-09	1.26e-06	8.56864	sig	sig	Escape
SYAP1	HRTLV	7.22e-20	3.12e-17	19.1415	sig	sig	Escape
SYAP1	LCL	6.79e-06	0.00317	5.16813	sig	sig	Escape
SYAP1	LIVER	0.751	0.762	0.12436	ns	ns	Escape
SYAP1	LUNG	1.56e-30	1.37e-27	29.8069	sig	sig	Escape
SYAP1	MSCLSK	2.8e-16	3.07e-14	15.5528	sig	sig	Escape
SYAP1	NERVET	7.84e-69	9.74e-66	68.1057	sig	sig	Escape
SYAP1	PNCREAS	1.05e-20	7.39e-18	19.9788	sig	sig	Escape
SYAP1	PTTARY	0.000419	0.0195	3.37779	ns	ns	Escape
SYAP1	SKINNS	4.46e-28	4.15e-25	27.3507	sig	sig	Escape
SYAP1	SKINS	1.41e-65	1.32e-62	64.8508	sig	sig	Escape
SYAP1	SMINTI	2.95e-09	2.14e-06	8.53018	sig	sig	Escape
SYAP1	SPLEEN	8.62e-11	3.83e-08	10.0645	sig	sig	Escape
SYAP1	STMACH	6.81e-16	5.78e-13	15.1669	sig	sig	Escape
SYAP1	THYROID	4.83e-54	4.55e-51	53.3161	sig	sig	Escape
SYAP1	WHLBLD	0.177	0.356	0.752027	ns	ns	Escape
SYTL4	ADPSBQ	0.504	0.368	0.297569	ns	ns	Escape
SYTL4	ADPVSC	0.0117	0.0833	1.93181	ns	ns	Escape
SYTL4	ADRNLG	0.121	0.544	0.917215	ns	ns	Escape
SYTL4	ARTAORT	0.000124	0.00319	3.90658	sig	ns	Escape
SYTL4	ARTCRN	0.0142	0.151	1.84771	ns	ns	Escape
SYTL4	ARTTBL	0.463	0.501	0.334419	ns	ns	Escape
SYTL4	BRNCTXA	0.75	0.573	0.124939	ns	ns	Escape
SYTL4	CLNSGM	0.407	0.975	0.390406	ns	ns	Escape
SYTL4	CLNTRN	0.973	0.91	0.0118872	ns	ns	Escape
SYTL4	ESPGEJ	0.699	0.805	0.155523	ns	ns	Escape
SYTL4	ESPMCS	0.701	0.699	0.154282	ns	ns	Escape
SYTL4	ESPMSL	0.959	0.814	0.0181814	ns	ns	Escape
SYTL4	FIBRBLS	0.133	0.2	0.876148	ns	ns	Escape
SYTL4	HRTAA	0.584	0.552	0.233587	ns	ns	Escape
SYTL4	HRTLV	0.427	0.336	0.369572	ns	ns	Escape
SYTL4	LIVER	0.535	0.703	0.271646	ns	ns	Escape
SYTL4	LUNG	0.757	0.773	0.120904	ns	ns	Escape
SYTL4	MSCLSK	0.046	0.0678	1.33724	ns	ns	Escape
SYTL4	NERVET	0.208	0.41	0.681937	ns	ns	Escape
SYTL4	PNCREAS	0.957	0.729	0.0190881	ns	ns	Escape
SYTL4	PTTARY	0.0074	0.0951	2.13077	ns	ns	Escape
SYTL4	SKINNS	0.649	0.555	0.187755	ns	ns	Escape
SYTL4	SKINS	0.000281	0.00211	3.55129	sig	ns	Escape
SYTL4	SMINTI	0.226	0.707	0.645892	ns	ns	Escape
SYTL4	SPLEEN	0.283	0.368	0.548214	ns	ns	Escape
SYTL4	STMACH	0.735	0.706	0.133713	ns	ns	Escape
SYTL4	THYROID	0.712	0.571	0.14752	ns	ns	Escape
SYTL4	WHLBLD	0.908	0.685	0.0419142	ns	ns	Escape
TAF7L	ADPSBQ	0.536	0.382	0.270835	ns	ns	Escape
TAF7L	ARTAORT	0.159	0.289	0.798603	ns	ns	Escape
TAF7L	BRNCTXA	0.675	0.551	0.170696	ns	ns	Escape
TAF7L	CLNSGM	0.354	0.973	0.450997	ns	ns	Escape
TAF7L	FIBRBLS	0.797	0.53	0.0985417	ns	ns	Escape
TAF7L	LIVER	0.306	0.61	0.514279	ns	ns	Escape
TAF7L	NERVET	0.034	0.18	1.46852	ns	ns	Escape
TAF7L	PTTARY	0.493	0.589	0.307153	ns	ns	Escape
TAF7L	SKINNS	0.537	0.513	0.270026	ns	ns	Escape
TAF7L	SKINS	0.0262	0.0565	1.5817	ns	ns	Escape
TCEANC	ADPSBQ	6.99e-08	1.71e-06	7.15552	sig	sig	Escape
TCEANC	ADPVSC	0.919	0.637	0.0366845	ns	ns	Escape
TCEANC	ADRNLG	0.352	0.691	0.453457	ns	ns	Escape
TCEANC	ARTAORT	8.17e-13	2.13e-10	12.0878	sig	sig	Escape
TCEANC	ARTCRN	0.0112	0.138	1.95078	ns	ns	Escape
TCEANC	ARTTBL	1.62e-09	2.34e-07	8.79048	sig	sig	Escape
TCEANC	BRNCTXA	0.127	0.258	0.896196	ns	ns	Escape
TCEANC	CLNSGM	0.0669	0.9	1.17457	ns	ns	Escape
TCEANC	CLNTRN	0.0135	0.504	1.86967	ns	ns	Escape
TCEANC	ESPGEJ	0.0129	0.318	1.88941	ns	ns	Escape
TCEANC	ESPMCS	0.0115	0.157	1.9393	ns	ns	Escape
TCEANC	ESPMSL	0.000308	0.0327	3.51145	ns	ns	Escape
TCEANC	FIBRBLS	3.16e-09	3.61e-07	8.50031	sig	sig	Escape
TCEANC	HRTAA	0.211	0.363	0.675718	ns	ns	Escape
TCEANC	HRTLV	0.757	0.455	0.120904	ns	ns	Escape
TCEANC	LCL	0.221	0.739	0.655608	ns	ns	Escape
TCEANC	LIVER	0.0341	0.321	1.46725	ns	ns	Escape
TCEANC	LUNG	0.2	0.559	0.69897	ns	ns	Escape
TCEANC	MSCLSK	0.048	0.0701	1.31876	ns	ns	Escape
TCEANC	NERVET	4.16e-11	8.47e-09	10.3809	sig	sig	Escape
TCEANC	PNCREAS	0.101	0.301	0.995679	ns	ns	Escape
TCEANC	PTTARY	0.857	0.702	0.0670192	ns	ns	Escape
TCEANC	SKINNS	0.0462	0.145	1.33536	ns	ns	Escape
TCEANC	SKINS	0.00362	0.0139	2.44129	ns	ns	Escape
TCEANC	SMINTI	0.0155	0.438	1.80967	ns	ns	Escape
TCEANC	SPLEEN	0.231	0.334	0.636388	ns	ns	Escape
TCEANC	STMACH	0.292	0.527	0.534617	ns	ns	Escape
TCEANC	THYROID	6.75e-05	0.00276	4.1707	sig	ns	Escape
TCEANC	WHLBLD	0.983	0.703	0.00744648	ns	ns	Escape
TRAPPC2	ADPSBQ	0.0294	0.0581	1.53165	ns	ns	Escape
TRAPPC2	ADPVSC	0.000958	0.0234	3.01863	ns	ns	Escape
TRAPPC2	ADRNLG	5.9e-11	3.9e-08	10.2291	sig	sig	Escape
TRAPPC2	ARTAORT	2.53e-22	1.32e-19	21.5969	sig	sig	Escape
TRAPPC2	ARTCRN	6.5e-12	5.16e-09	11.1871	sig	sig	Escape
TRAPPC2	ARTTBL	1.04e-13	3.01e-11	12.983	sig	sig	Escape
TRAPPC2	BRNCTXA	0.923	0.621	0.0347983	ns	ns	Escape
TRAPPC2	CLNSGM	0.00168	0.306	2.77469	ns	ns	Escape
TRAPPC2	CLNTRN	3.79e-16	2.72e-13	15.4214	sig	sig	Escape
TRAPPC2	ESPGEJ	2.98e-05	0.0101	4.52578	ns	ns	Escape
TRAPPC2	ESPMCS	7.61e-35	6.32e-32	34.1186	sig	sig	Escape
TRAPPC2	ESPMSL	3.28e-07	7.69e-05	6.48413	sig	sig	Escape
TRAPPC2	FIBRBLS	3.37e-35	1.49e-32	34.4724	sig	sig	Escape
TRAPPC2	HRTAA	0.804	0.624	0.094744	ns	ns	Escape
TRAPPC2	HRTLV	0.202	0.217	0.694649	ns	ns	Escape
TRAPPC2	LCL	4.48e-05	0.018	4.34872	ns	ns	Escape
TRAPPC2	LIVER	0.000147	0.0246	3.83268	ns	ns	Escape
TRAPPC2	LUNG	1.8e-11	7.42e-09	10.7447	sig	sig	Escape
TRAPPC2	MSCLSK	8.98e-05	0.000562	4.04672	sig	ns	Escape
TRAPPC2	NERVET	3.23e-48	2.58e-45	47.4908	sig	sig	Escape
TRAPPC2	PNCREAS	6.53e-25	5.39e-22	24.1851	sig	sig	Escape
TRAPPC2	PTTARY	2.24e-05	0.00303	4.64975	sig	ns	Escape
TRAPPC2	SKINNS	9.71e-11	2.76e-08	10.0128	sig	sig	Escape
TRAPPC2	SKINS	2.51e-17	5.69e-15	16.6003	sig	sig	Escape
TRAPPC2	SMINTI	1.72e-10	1.48e-07	9.76447	sig	sig	Escape
TRAPPC2	SPLEEN	0.00047	0.0143	3.3279	ns	ns	Escape
TRAPPC2	STMACH	0.000334	0.0254	3.47625	ns	ns	Escape
TRAPPC2	THYROID	1.95e-32	1.19e-29	31.71	sig	sig	Escape
TRAPPC2	WHLBLD	5.64e-06	0.000658	5.24872	sig	sig	Escape
TXLNG	ADPSBQ	1.83e-24	4.02e-22	23.7375	sig	sig	Escape
TXLNG	ADPVSC	7.98e-06	0.00129	5.098	sig	sig	Escape
TXLNG	ADRNLG	1.42e-07	7.4e-05	6.84771	sig	sig	Escape
TXLNG	ARTAORT	4e-18	1.5e-15	17.3979	sig	sig	Escape
TXLNG	ARTCRN	9.03e-11	5.91e-08	10.0443	sig	sig	Escape
TXLNG	ARTTBL	5.52e-29	3.01e-26	28.2581	sig	sig	Escape
TXLNG	BRNCTXA	0.93	0.622	0.0315171	ns	ns	Escape
TXLNG	CLNSGM	1.29e-09	9.68e-07	8.88941	sig	sig	Escape
TXLNG	CLNTRN	3.88e-05	0.0127	4.41117	ns	ns	Escape
TXLNG	ESPGEJ	2.46e-07	0.000128	6.60906	sig	sig	Escape
TXLNG	ESPMCS	5.02e-21	3.07e-18	20.2993	sig	sig	Escape
TXLNG	ESPMSL	2.21e-16	1.29e-13	15.6556	sig	sig	Escape
TXLNG	FIBRBLS	1.97e-64	1.97e-61	63.7055	sig	sig	Escape
TXLNG	HRTAA	1.85e-07	4.79e-05	6.73283	sig	sig	Escape
TXLNG	HRTLV	2.81e-10	3.48e-08	9.55129	sig	sig	Escape
TXLNG	LCL	4.01e-10	2.6e-07	9.39686	sig	sig	Escape
TXLNG	LIVER	0.000179	0.0282	3.74715	ns	ns	Escape
TXLNG	LUNG	7.89e-19	4.72e-16	18.1029	sig	sig	Escape
TXLNG	MSCLSK	2.47e-27	7.19e-25	26.6073	sig	sig	Escape
TXLNG	NERVET	9.41e-23	3.1e-20	22.0264	sig	sig	Escape
TXLNG	PNCREAS	2.68e-09	1.09e-06	8.57187	sig	sig	Escape
TXLNG	PTTARY	0.00451	0.0739	2.34582	ns	ns	Escape
TXLNG	SKINNS	4.69e-17	2.09e-14	16.3288	sig	sig	Escape
TXLNG	SKINS	1.33e-23	3.86e-21	22.8761	sig	sig	Escape
TXLNG	SMINTI	0.00213	0.237	2.67162	ns	ns	Escape
TXLNG	SPLEEN	9.59e-14	5.67e-11	13.0182	sig	sig	Escape
TXLNG	STMACH	5.93e-06	0.00137	5.22695	sig	sig	Escape
TXLNG	THYROID	4.8e-18	1.91e-15	17.3188	sig	sig	Escape
TXLNG	WHLBLD	1.67e-15	7.75e-13	14.7773	sig	sig	Escape
UBA1	ADPSBQ	7.55e-21	1.31e-18	20.1221	sig	sig	Escape
UBA1	ADPVSC	3.84e-09	1.48e-06	8.41567	sig	sig	Escape
UBA1	ADRNLG	9.17e-08	5.01e-05	7.03763	sig	sig	Escape
UBA1	ARTAORT	2.43e-22	1.32e-19	21.6144	sig	sig	Escape
UBA1	ARTCRN	2.06e-07	8.18e-05	6.68613	sig	sig	Escape
UBA1	ARTTBL	2.18e-22	9.27e-20	21.6615	sig	sig	Escape
UBA1	BRNCTXA	0.000186	0.0133	3.73049	ns	ns	Escape
UBA1	CLNSGM	3.38e-09	2.42e-06	8.47108	sig	sig	Escape
UBA1	CLNTRN	1.74e-24	1.92e-21	23.7595	sig	sig	Escape
UBA1	ESPGEJ	5.1e-08	3.2e-05	7.29243	sig	sig	Escape
UBA1	ESPMCS	8.47e-36	7.58e-33	35.0721	sig	sig	Escape
UBA1	ESPMSL	2.23e-11	9.38e-09	10.6517	sig	sig	Escape
UBA1	FIBRBLS	6.64e-29	2.65e-26	28.1778	sig	sig	Escape
UBA1	HRTAA	6.3e-08	2e-05	7.20066	sig	sig	Escape
UBA1	HRTLV	1.31e-12	2.4e-10	11.8827	sig	sig	Escape
UBA1	LCL	5.01e-13	3.89e-10	12.3002	sig	sig	Escape
UBA1	LIVER	3.08e-05	0.00794	4.51145	sig	ns	Escape
UBA1	LUNG	5.9e-16	2.98e-13	15.2291	sig	sig	Escape
UBA1	MSCLSK	2.76e-14	2.26e-12	13.5591	sig	sig	Escape
UBA1	NERVET	1.09e-20	3.4e-18	19.9626	sig	sig	Escape
UBA1	PNCREAS	1.66e-14	9.25e-12	13.7799	sig	sig	Escape
UBA1	PTTARY	0.000153	0.0116	3.81531	ns	ns	Escape
UBA1	SKINNS	5.72e-08	8.48e-06	7.2426	sig	sig	Escape
UBA1	SKINS	3.68e-17	8.13e-15	16.4342	sig	sig	Escape
UBA1	SMINTI	5.4e-12	5.31e-09	11.2676	sig	sig	Escape
UBA1	SPLEEN	8.62e-13	4.54e-10	12.0645	sig	sig	Escape
UBA1	STMACH	1.23e-11	6.98e-09	10.9101	sig	sig	Escape
UBA1	THYROID	0.00322	0.0341	2.49214	ns	ns	Escape
UBA1	WHLBLD	9.16e-22	5.33e-19	21.0381	sig	sig	Escape
USP9X	ADPSBQ	2.03e-07	4.37e-06	6.6925	sig	sig	Escape
USP9X	ADPVSC	0.203	0.332	0.692504	ns	ns	Escape
USP9X	ADRNLG	4.76e-15	4.27e-12	14.3224	sig	sig	Escape
USP9X	ARTAORT	5e-27	2.93e-24	26.301	sig	sig	Escape
USP9X	ARTCRN	2.83e-07	0.000105	6.54821	sig	sig	Escape
USP9X	ARTTBL	2.45e-34	1.71e-31	33.6108	sig	sig	Escape
USP9X	BRNCTXA	1.17e-09	7.65e-07	8.93181	sig	sig	Escape
USP9X	CLNSGM	1.29e-08	8.46e-06	7.88941	sig	sig	Escape
USP9X	CLNTRN	1.85e-10	1.02e-07	9.73283	sig	sig	Escape
USP9X	ESPGEJ	0.00894	0.28	2.04866	ns	ns	Escape
USP9X	ESPMCS	6.64e-19	3.35e-16	18.1778	sig	sig	Escape
USP9X	ESPMSL	1.94e-08	5.93e-06	7.7122	sig	sig	Escape
USP9X	FIBRBLS	4.97e-24	1.8e-21	23.3036	sig	sig	Escape
USP9X	HRTAA	3.27e-10	1.79e-07	9.48545	sig	sig	Escape
USP9X	HRTLV	1.21e-10	1.65e-08	9.91721	sig	sig	Escape
USP9X	LCL	6.75e-05	0.0262	4.1707	ns	ns	Escape
USP9X	LIVER	0.00142	0.0843	2.84771	ns	ns	Escape
USP9X	LUNG	5.22e-09	1.81e-06	8.28233	sig	sig	Escape
USP9X	MSCLSK	2.3e-11	1.18e-09	10.6383	sig	sig	Escape
USP9X	NERVET	1.04e-23	3.65e-21	22.983	sig	sig	Escape
USP9X	PNCREAS	1.31e-14	7.71e-12	13.8827	sig	sig	Escape
USP9X	PTTARY	4.03e-05	0.00449	4.39469	sig	ns	Escape
USP9X	SKINNS	8.72e-12	2.7e-09	11.0595	sig	sig	Escape
USP9X	SKINS	4.63e-27	1.51e-24	26.3344	sig	sig	Escape
USP9X	SMINTI	6.97e-06	0.00332	5.15677	sig	sig	Escape
USP9X	SPLEEN	4.38e-13	2.44e-10	12.3585	sig	sig	Escape
USP9X	STMACH	0.00113	0.047	2.94692	ns	ns	Escape
USP9X	THYROID	7.63e-18	2.82e-15	17.1175	sig	sig	Escape
USP9X	WHLBLD	0.0036	0.0508	2.4437	ns	ns	Escape
VGLL1	ESPMCS	0.353	0.57	0.452225	ns	ns	Escape
VGLL1	LUNG	0.184	0.548	0.735182	ns	ns	Escape
VGLL1	PTTARY	0.669	0.653	0.174574	ns	ns	Escape
XIST	ADPSBQ	1.32e-196	1.07e-192	195.879	sig	sig	Escape
XIST	ADPVSC	4.76e-117	4.77e-113	116.322	sig	sig	Escape
XIST	ADRNLG	5.92e-72	7.43e-68	71.2277	sig	sig	Escape
XIST	ARTAORT	3.98e-122	3.73e-118	121.4	sig	sig	Escape
XIST	ARTCRN	2.29e-77	2.54e-73	76.6402	sig	sig	Escape
XIST	ARTTBL	2.44e-180	2.39e-176	179.613	sig	sig	Escape
XIST	BRNCTXA	4.42e-52	4.33e-48	51.3546	sig	sig	Escape
XIST	CLNSGM	9.64e-85	1.45e-80	84.0159	sig	sig	Escape
XIST	CLNTRN	3.44e-100	4.95e-96	99.4634	sig	sig	Escape
XIST	ESPGEJ	5.65e-81	7.09e-77	80.248	sig	sig	Escape
XIST	ESPMCS	6.69e-154	7.78e-150	153.175	sig	sig	Escape
XIST	ESPMSL	3.12e-162	3.81e-158	161.506	sig	sig	Escape
XIST	FIBRBLS	3.64e-196	2.9e-192	195.439	sig	sig	Escape
XIST	HRTAA	7.19e-113	7.08e-109	112.143	sig	sig	Escape
XIST	HRTLV	2.5e-117	1.84e-113	116.602	sig	sig	Escape
XIST	LCL	1.68e-57	1.96e-53	56.7747	sig	sig	Escape
XIST	LIVER	2.13e-44	2.42e-40	43.6716	sig	sig	Escape
XIST	LUNG	1.08e-190	1.42e-186	189.967	sig	sig	Escape
XIST	MSCLSK	5.05e-225	3.52e-221	224.297	sig	sig	Escape
XIST	NERVET	8.34e-208	9.33e-204	207.079	sig	sig	Escape
XIST	PNCREAS	8.45e-88	8.94e-84	87.0731	sig	sig	Escape
XIST	PTTARY	5.79e-54	6.82e-50	53.2373	sig	sig	Escape
XIST	SKINNS	2.03e-122	2.08e-118	121.693	sig	sig	Escape
XIST	SKINS	1.4e-209	1.18e-205	208.854	sig	sig	Escape
XIST	SMINTI	4.99e-43	6.88e-39	42.3019	sig	sig	Escape
XIST	SPLEEN	1.29e-46	1.22e-42	45.8894	sig	sig	Escape
XIST	STMACH	1.9e-86	2.26e-82	85.7212	sig	sig	Escape
XIST	THYROID	3.01e-163	3.12e-159	162.521	sig	sig	Escape
XIST	WHLBLD	4.13e-127	3.84e-123	126.384	sig	sig	Escape
ZFX	ADPSBQ	5.17e-64	8.41e-61	63.2865	sig	sig	Escape
ZFX	ADPVSC	9.57e-34	1.37e-30	33.0191	sig	sig	Escape
ZFX	ADRNLG	7.76e-33	1.39e-29	32.1101	sig	sig	Escape
ZFX	ARTAORT	4.12e-68	1.29e-64	67.3851	sig	sig	Escape
ZFX	ARTCRN	2.42e-36	8.96e-33	35.6162	sig	sig	Escape
ZFX	ARTTBL	1.34e-89	4.37e-86	88.8729	sig	sig	Escape
ZFX	BRNCTXA	1.51e-29	7.38e-26	28.821	sig	sig	Escape
ZFX	CLNSGM	5.35e-24	1.15e-20	23.2716	sig	sig	Escape
ZFX	CLNTRN	1.43e-42	4.12e-39	41.8447	sig	sig	Escape
ZFX	ESPGEJ	1.8e-26	3.77e-23	25.7447	sig	sig	Escape
ZFX	ESPMCS	8.31e-70	1.61e-66	69.0804	sig	sig	Escape
ZFX	ESPMSL	1.35e-58	4.13e-55	57.8697	sig	sig	Escape
ZFX	FIBRBLS	4.29e-74	4.88e-71	73.3675	sig	sig	Escape
ZFX	HRTAA	2.79e-40	9.14e-37	39.5544	sig	sig	Escape
ZFX	HRTLV	4.82e-58	1.77e-54	57.317	sig	sig	Escape
ZFX	LCL	1.81e-29	3.02e-26	28.7423	sig	sig	Escape
ZFX	LIVER	1.05e-22	2.38e-19	21.9788	sig	sig	Escape
ZFX	LUNG	1.86e-75	6.82e-72	74.7305	sig	sig	Escape
ZFX	MSCLSK	3.22e-102	7.49e-99	101.492	sig	sig	Escape
ZFX	NERVET	2.07e-83	4.64e-80	82.684	sig	sig	Escape
ZFX	PNCREAS	8.29e-35	1.1e-31	34.0814	sig	sig	Escape
ZFX	PTTARY	7.6e-16	1.12e-12	15.1192	sig	sig	Escape
ZFX	SKINNS	4.38e-43	7.47e-40	42.3585	sig	sig	Escape
ZFX	SKINS	1.28e-72	1.54e-69	71.8928	sig	sig	Escape
ZFX	SMINTI	2.9e-19	1e-15	18.5376	sig	sig	Escape
ZFX	SPLEEN	1.02e-33	4.84e-30	32.9914	sig	sig	Escape
ZFX	STMACH	8.87e-36	2.11e-32	35.0521	sig	sig	Escape
ZFX	THYROID	2.61e-85	6.75e-82	84.5834	sig	sig	Escape
ZFX	WHLBLD	4.09e-59	7.62e-56	58.3883	sig	sig	Escape
ZRSR2	ADPSBQ	1.9e-38	1.03e-35	37.7212	sig	sig	Escape
ZRSR2	ADPVSC	2.27e-18	1.75e-15	17.644	sig	sig	Escape
ZRSR2	ADRNLG	1.4e-19	1.47e-16	18.8539	sig	sig	Escape
ZRSR2	ARTAORT	6.45e-46	8.65e-43	45.1904	sig	sig	Escape
ZRSR2	ARTCRN	6.16e-19	6.22e-16	18.2104	sig	sig	Escape
ZRSR2	ARTTBL	2.51e-67	3.07e-64	66.6003	sig	sig	Escape
ZRSR2	BRNCTXA	1.16e-05	0.00326	4.93554	sig	ns	Escape
ZRSR2	CLNSGM	3.59e-23	6e-20	22.4449	sig	sig	Escape
ZRSR2	CLNTRN	6.16e-21	5.53e-18	20.2104	sig	sig	Escape
ZRSR2	ESPGEJ	1.22e-15	1.39e-12	14.9136	sig	sig	Escape
ZRSR2	ESPMCS	1.67e-46	1.76e-43	45.7773	sig	sig	Escape
ZRSR2	ESPMSL	4.94e-32	4.64e-29	31.3063	sig	sig	Escape
ZRSR2	FIBRBLS	2.02e-85	3.23e-82	84.6946	sig	sig	Escape
ZRSR2	HRTAA	7.14e-12	4.39e-09	11.1463	sig	sig	Escape
ZRSR2	HRTLV	7.57e-19	2.53e-16	18.1209	sig	sig	Escape
ZRSR2	LCL	1.36e-19	1.32e-16	18.8665	sig	sig	Escape
ZRSR2	LIVER	7.56e-07	0.000358	6.12148	sig	sig	Escape
ZRSR2	LUNG	1.75e-28	1.44e-25	27.757	sig	sig	Escape
ZRSR2	MSCLSK	2.39e-36	1.04e-33	35.6216	sig	sig	Escape
ZRSR2	NERVET	5.2e-42	3.06e-39	41.284	sig	sig	Escape
ZRSR2	PNCREAS	6.63e-25	5.39e-22	24.1785	sig	sig	Escape
ZRSR2	PTTARY	3.98e-06	0.000885	5.40012	sig	sig	Escape
ZRSR2	SKINNS	1.46e-41	1.87e-38	40.8356	sig	sig	Escape
ZRSR2	SKINS	2.25e-76	3.15e-73	75.6478	sig	sig	Escape
ZRSR2	SMINTI	5.89e-17	1.52e-13	16.2299	sig	sig	Escape
ZRSR2	SPLEEN	8.24e-08	2.44e-05	7.08407	sig	sig	Escape
ZRSR2	STMACH	8.79e-16	6.97e-13	15.056	sig	sig	Escape
ZRSR2	THYROID	8.8e-35	5.69e-32	34.0555	sig	sig	Escape
ZRSR2	WHLBLD	1.72e-37	1.45e-34	36.7645	sig	sig	Escape
AP1S2	THYMOCYES	0.00945583	0.126282	2.0243	ns	ns	Escape
ARSD	THYMOCYES	0.230747	0.598764	0.636864	ns	ns	Escape
CA5B	THYMOCYES	0.134345	0.478906	0.871778	ns	ns	Escape
CDK16	THYMOCYES	3.30756e-08	9.02964e-06	7.48049	sig	sig	Escape
CXorf38	THYMOCYES	0.0398422	0.268787	1.39966	ns	ns	Escape
DDX3X	THYMOCYES	1.12683e-10	5.34763e-08	9.94814	sig	sig	Escape
EIF1AX	THYMOCYES	1.98701e-20	2.0342e-17	19.7018	sig	sig	Escape
EIF2S3	THYMOCYES	5.75289e-10	2.35581e-07	9.24011	sig	sig	Escape
FUNDC1	THYMOCYES	1.00322e-06	0.00016941	5.9986	sig	sig	Escape
GEMIN8	THYMOCYES	0.466407	0.792805	0.331235	ns	ns	Escape
GPM6B	THYMOCYES	0.0240498	0.206682	1.61889	ns	ns	Escape
IKBKG	THYMOCYES	0.1183	0.453698	0.927015	ns	ns	Escape
JPX	THYMOCYES	4.85545e-08	1.24269e-05	7.31377	sig	sig	Escape
KDM5C	THYMOCYES	1.33694e-28	1.82492e-25	27.8739	sig	sig	Escape
KDM6A	THYMOCYES	7.01204e-35	1.14857e-31	34.1542	sig	sig	Escape
MED14	THYMOCYES	0.139051	0.485226	0.856827	ns	ns	Escape
MSL3	THYMOCYES	0.233597	0.602951	0.631532	ns	ns	Escape
NAP1L3	THYMOCYES	2.77444e-06	0.000402171	5.55682	sig	sig	Escape
OFD1	THYMOCYES	0.115154	0.44787	0.938723	ns	ns	Escape
PIH1D3	THYMOCYES	0.432519	0.772338	0.363995	ns	ns	Escape
PNPLA4	THYMOCYES	1.27582e-07	2.98542e-05	6.89421	sig	sig	Escape
PRKX	THYMOCYES	1.00767e-16	9.70919e-14	15.9967	sig	sig	Escape
RAB9A	THYMOCYES	0.415692	0.762149	0.381228	ns	ns	Escape
RENBP	THYMOCYES	0.07472	0.367051	1.12656	ns	ns	Escape
RIBC1	THYMOCYES	0.00210361	0.0508218	2.67703	ns	ns	Escape
SMC1A	THYMOCYES	1.88858e-06	0.000297451	5.72387	sig	sig	Escape
STS	THYMOCYES	7.72472e-12	4.68633e-09	11.1121	sig	sig	Escape
SYAP1	THYMOCYES	0.498589	0.81016	0.302257	ns	ns	Escape
TCEANC	THYMOCYES	0.432603	0.772378	0.36391	ns	ns	Escape
TRAPPC2	THYMOCYES	0.283081	0.654741	0.548089	ns	ns	Escape
TXLNG	THYMOCYES	0.491891	0.807089	0.308131	ns	ns	Escape
UBA1	THYMOCYES	4.98595e-07	9.4965e-05	6.30225	sig	sig	Escape
USP9X	THYMOCYES	0.569682	0.841879	0.244368	ns	ns	Escape
XIST	THYMOCYES						Escape
ZFX	THYMOCYES	7.5e-23	8.775e-20	22.1249	sig	sig	Escape
ZRSR2	THYMOCYES	5.2886e-09	1.80474e-06	8.27666	sig	sig	Escape

## Sheet: Fig_2d
Gene	Sample	Tissue	TwoDeltaCt
P2RY8	C	NT	2.39643
P2RY8	D	NT	3.77539
P2RY8	E	NT	4.90798
P2RY8	F	NT	3.89022
P2RY8	G	NT	4.33859
P2RY8	C	CD4	0.829171
P2RY8	D	CD4	1.39362
P2RY8	E	CD4	1.3485
P2RY8	F	CD4	3.89592
P2RY8	G	CD4	8.701
P2RY8	C	CD8	2.88815
P2RY8	D	CD8	2.69631
P2RY8	G	CD8	2.5034
P2RY8	C	PBMC	0.511255
P2RY8	D	PBMC	0.633639
P2RY8	E	PBMC	1.16654
P2RY8	F	PBMC	3.92524
P2RY8	G	PBMC	1.39303
P2RY8	BM1	BoneMarrow	0.205041
P2RY8	BM2	BoneMarrow	1.13423
P2RY8	BM3	BoneMarrow	0.119272
CD99	C	NT	1.91398
CD99	D	NT	6.94094
CD99	E	NT	12.4443
CD99	F	NT	7.95727
CD99	G	NT	7.78511
CD99	C	CD4	1.69958
CD99	D	CD4	2.15045
CD99	E	CD4	3.87945
CD99	F	CD4	9.62947
CD99	G	CD4	13.6302
CD99	C	CD8	4.35382
CD99	D	CD8	11.5517
CD99	G	CD8	5.79419
CD99	C	PBMC	1.54704
CD99	D	PBMC	2.25768
CD99	E	PBMC	3.40812
CD99	F	PBMC	11.1812
CD99	G	PBMC	2.31186
CD99	BM1	BoneMarrow	0.291902
CD99	BM2	BoneMarrow	3.56086
CD99	BM3	BoneMarrow	1.8462
EPAS1	C	NT	0.00508223
EPAS1	D	NT	0.00830263
EPAS1	E	NT	0.00136236
EPAS1	F	NT	0.00332572
EPAS1	G	NT	0.000972608
EPAS1	C	CD4	0.000964429
EPAS1	D	CD4	0.00115113
EPAS1	E	CD4	0.00187586
EPAS1	F	CD4	0.000936568
EPAS1	G	CD4	0.00256584
EPAS1	C	CD8	0.00705139
EPAS1	D	CD8	0.00473592
EPAS1	G	CD8	0.00173855
EPAS1	C	PBMC	0.00605654
EPAS1	D	PBMC	0.00743099
EPAS1	E	PBMC	0.00854489
EPAS1	F	PBMC	0.0140924
EPAS1	G	PBMC	0.00725689
EPAS1	BM1	BoneMarrow	0.0363936
EPAS1	BM2	BoneMarrow	0.00479234
EPAS1	BM3	BoneMarrow	0.163227
P2RY8	A	adipose	0.00673637
P2RY8	A	bladder	0.0109363
P2RY8	A	brain	0.000685645
P2RY8	A	colon	0.00396971
P2RY8	A	esophagus	0.000406333
P2RY8	A	heart	0.00129944
P2RY8	A	kidney	0.00280301
P2RY8	A	liver	0.00065963
P2RY8	A	lung	0.00724738
P2RY8	A	skeletal muscle	9.81334e-05
P2RY8	A	small intestine	0.00366521
P2RY8	A	spleen	0.0367771
P2RY8	A	thymus	0.0218303
P2RY8	A	thyroid	0.00350201
P2RY8	A	trachea	0.00762499
CD99	A	adipose	0.497079
CD99	A	bladder	0.40963
CD99	A	brain	0.158246
CD99	A	colon	0.14263
CD99	A	esophagus	0.023268
CD99	A	heart	0.0999991
CD99	A	kidney	0.0572399
CD99	A	liver	0.0960463
CD99	A	lung	0.276573
CD99	A	skeletal muscle	0.0190382
CD99	A	small intestine	0.155825
CD99	A	spleen	0.168025
CD99	A	thymus	0.390864
CD99	A	thyroid	0.0537665
CD99	A	trachea	0.174172
EPAS1	A	adipose	0.570299
EPAS1	A	bladder	0.298007
EPAS1	A	brain	0.167116
EPAS1	A	colon	0.0882114
EPAS1	A	esophagus	0.0189996
EPAS1	A	heart	0.0858998
EPAS1	A	kidney	0.154453
EPAS1	A	liver	0.117192
EPAS1	A	lung	1.90198
EPAS1	A	skeletal muscle	0.0111176
EPAS1	A	small intestine	0.10667
EPAS1	A	spleen	0.113044
EPAS1	A	thymus	0.0518176
EPAS1	A	thyroid	0.0250294
EPAS1	A	trachea	0.149229

[truncated: 55 more sheets: Fig_3a, Fig_3b, Fig_3c, Fig_3d, Fig_3e, Fig_4a, Fig_4b, Fig_4c, Fig_5a, Fig_5b, Fig_5c, Fig_6a, Fig_6b_karyoplot, Fig_6b_lines, Fig_6b_tpms, Fig_6c, Fig_6d, Fig_7a, Fig_7b, Fig_7c_karyoplot …]
